# Supplementary material for: ﻿A revision of the South American species of the Morelloid clade (Solanum L., Solanaceae)
Source: PhytoKeys. 2023 Aug 29;231:1–342. doi: 10.3897/phytokeys.231.100894 (PMC10481398; doi:10.3897/phytokeys.231.100894)
Supplement: XML Treatment for Solanum albescens [file phytokeys.231.100894-treatment1.xml]

<!DOCTYPE tp:taxon-treatment
  PUBLIC "-//TaxonX//DTD Taxonomic Treatment Publishing DTD v0 20100105//EN" "tax-treatment-NSO.dtd">
<tp:taxon-treatment xmlns:tp="http://www.plazi.org/taxpub"><tp:treatment-meta><kwd-group><label>Taxon classification</label><kwd>
                <named-content content-type="kingdom">Plantae</named-content>
              </kwd><kwd>
                <named-content content-type="order">Solanales</named-content>
              </kwd><kwd>
                <named-content content-type="family">Solanaceae</named-content>
              </kwd></kwd-group><mixed-citation publication-type="journal"><person-group><name><surname>Knapp</surname><given-names>Sandra</given-names></name><name><surname>Särkinen</surname><given-names>Tiina</given-names></name><name><surname>Barboza</surname><given-names>Gloria E.</given-names></name></person-group><article-title>﻿A revision of the South American species of the Morelloid clade (<italic><tp:taxon-name><tp:taxon-name-part taxon-name-part-type="genus" reg="Solanum">Solanum</tp:taxon-name-part></tp:taxon-name></italic> L., <tp:taxon-name><tp:taxon-name-part taxon-name-part-type="family">Solanaceae</tp:taxon-name-part></tp:taxon-name>)</article-title><source>PhytoKeys</source><day>29</day><month>08</month><year>2023</year><volume>231</volume><fpage>1</fpage><lpage>342</lpage><pub-id pub-id-type="doi">10.3897/phytokeys.231.100894</pub-id></mixed-citation></tp:treatment-meta><tp:nomenclature><label>﻿1.</label><tp:taxon-name>
              <tp:taxon-name-part taxon-name-part-type="genus" reg="Solanum">Solanum</tp:taxon-name-part>
              <tp:taxon-name-part taxon-name-part-type="species" reg="albescens">albescens</tp:taxon-name-part>
            </tp:taxon-name><tp:taxon-authority>(Britton) Hunz., Kurtziana 4: 137. 1967.</tp:taxon-authority><xref ref-type="fig" rid="F6">Figs 6</xref><xref ref-type="fig" rid="F7">, 7</xref><tp:nomenclature-citation-list><tp:nomenclature-citation><tp:taxon-name>
                  <tp:taxon-name-part taxon-name-part-type="genus" reg="Poecilochroma">Poecilochroma</tp:taxon-name-part>
                  <tp:taxon-name-part taxon-name-part-type="species" reg="albescens">albescens</tp:taxon-name-part>
                </tp:taxon-name><comment>Britton, Mem. Torrey Bot. Club 4: 91. 1896. Type. Bolivia. La Paz: vic. Mapiri, 8,000 ft., Sep 1892, <italic>M. Bang 1575</italic> (lectotype, designated by <xref ref-type="bibr" rid="B23">Bitter 1918</xref>, pg. 154; second step, designated here: W [acc. # 0100785 (1893–5558)]; isolectotypes: BM [BM000887671], E [E00504823], F [v0093033F], GH [00077569], K [K000590161, K000590162], M [M-0171597], MICH [MICH1109891], MO [MO-171597, acc. # 2218441], NY [00022197], PH [00020419], US [00027289, acc. # 1416199; 01014184, acc. # 98763], WU [acc. # 0120000]).</comment></tp:nomenclature-citation><tp:nomenclature-citation><tp:taxon-name>
                  <tp:taxon-name-part taxon-name-part-type="genus" reg="Capsicum">Capsicum</tp:taxon-name-part>
                  <tp:taxon-name-part taxon-name-part-type="species" reg="albescens">albescens</tp:taxon-name-part>
                </tp:taxon-name><comment>(Britton) Kuntze, Revis. Gen. Pl. 3[3]: 218. 1898 [28 Sep 1898]. Type. Based on <tp:taxon-name><tp:taxon-name-part taxon-name-part-type="genus" reg="Poecilochroma">Poecilochroma</tp:taxon-name-part><tp:taxon-name-part taxon-name-part-type="species" reg="albescens">albescens</tp:taxon-name-part></tp:taxon-name> Britton.</comment></tp:nomenclature-citation><tp:nomenclature-citation><tp:taxon-name>
                  <tp:taxon-name-part taxon-name-part-type="genus" reg="Solanocharis">Solanocharis</tp:taxon-name-part>
                  <tp:taxon-name-part taxon-name-part-type="species" reg="albescens">albescens</tp:taxon-name-part>
                </tp:taxon-name><comment>(Britton) Bitter, Repert. Spec. Nov. Regni Veg. 15: 153. 1918. Type. Based on <tp:taxon-name><tp:taxon-name-part taxon-name-part-type="genus" reg="Poecilochroma">Poecilochroma</tp:taxon-name-part><tp:taxon-name-part taxon-name-part-type="species" reg="albescens">albescens</tp:taxon-name-part></tp:taxon-name> Britton.</comment></tp:nomenclature-citation></tp:nomenclature-citation-list></tp:nomenclature><tp:treatment-sec sec-type="material" id="SECID0EJCCM"><title>Type.</title><p>Based on <italic><tp:taxon-name><tp:taxon-name-part taxon-name-part-type="genus" reg="Poecilochroma">Poecilochroma</tp:taxon-name-part><tp:taxon-name-part taxon-name-part-type="species" reg="albescens">albescens</tp:taxon-name-part></tp:taxon-name></italic> Britton.</p><fig id="F6" position="float" orientation="portrait"><object-id xmlns:xlink="http://www.w3.org/1999/xlink" content-type="doi" xlink:type="simple">10.3897/phytokeys.231.100894.figure6</object-id><label>Figure 6.</label><caption><p><italic><tp:taxon-name><tp:taxon-name-part taxon-name-part-type="genus" reg="Solanum">Solanum</tp:taxon-name-part><tp:taxon-name-part taxon-name-part-type="species" reg="albescens">albescens</tp:taxon-name-part></tp:taxon-name></italic><bold>A</bold> flowering branch <bold>B</bold> branch with flower buds <bold>C</bold> detail of abaxial leaf surface <bold>D</bold> detail of adaxial leaf surface <bold>E</bold> bud <bold>F</bold> dissected flower (<bold>A–F</bold><italic>Brooke 6905</italic>). Illustration by R. Wise.</p></caption><graphic xmlns:xlink="http://www.w3.org/1999/xlink" xlink:href="phytokeys-231-001_article-100894__-g006.jpg" position="float" orientation="portrait" xlink:type="simple" id="oo_897467.jpg"><uri content-type="original_file" xlink:type="simple">https://binary.pensoft.net/fig/897467</uri></graphic></fig></tp:treatment-sec><tp:treatment-sec sec-type="description" id="SECID0ECECM"><title>Description.</title><p>Straggling shrublet to 0.5 m high, the branches often rooting where in contact with the soil, woody at the base. Stems terete, densely pubescent with eglandular 4–5-celled simple uniseriate trichomes ca. 0.5 mm long, these antrorse, crisped and curly at the tips, the basal cell enlarged; new growth sparsely pubescent with eglandular simple uniseriate 4–5-celled trichomes ca. 0.5 mm long along the veins and margins, these curled at the tips like those of the stem; bark of older stems whitish yellow, glabrescent, somewhat corky and peeling. Sympodial units plurifoliate, the leaves not geminate. Leaves simple, the blades 1–4 cm long, 0.4–1.9 cm wide, elliptic, widest at the middle, thick and fleshy or somewhat rubbery-coriaceous, discolorous and paler beneath; adaxial surfaces glabrous, with a few simple uniseriate trichomes along the sunken midrib; abaxial surfaces glabrous or with a few simple uniseriate trichomes scattered on veins and lamina; principal veins 3–4 pairs, sunken or obscure adaxially, drying yellowish; base acute; margins entire, slightly revolute and ciliate with simple uniseriate trichomes ca. 0.5 mm long; apex acute, the tip sometimes slightly rounded; petioles 0.1–0.3 cm long, glabrous or with a few scattered simple uniseriate trichomes adaxially. Inflorescences terminal or opposite the leaves, unbranched, 0.5–2 cm long, with 2–5 flowers clustered at the tips, glabrous to sparsely pubescent in the lower half (peduncle) with simple uniseriate 4–5-celled curly trichomes like those of the stems; peduncle 0.4–0.5 cm long; pedicels 1.5–2 cm long, ca. 0.5 mm in diameter at the base, ca. 1 mm in diameter at the apex, filiform and spreading or drooping, glabrous, articulated at the base leaving a tiny sleeve or peg ca. 0.5 mm long; pedicel scars 1–2 mm apart in the distal part of the inflorescence. Buds ellipsoid, the corolla strongly exserted from the calyx before anthesis. Flowers 5-merous, cosexual (hermaphroditic). Calyx tube 1.5–2 mm long, cup-shaped, the lobes 1–1.5 mm long, ca. 1.5 mm wide, deltate with a strongly swollen tip, this fleshy(?) tip drying dark and with a few simple uniseriate trichomes 0.1–0.2 m long at the very apex. Corolla 3–4 cm in diameter, 1.5–1.8 cm long, white, campanulate, lobed 1/8–1/6 of the way to the base, the lobes 3–5 mm long, 5–5.5 mm wide, the lobes not spreading, slightly curved inwards, adaxially glabrous, abaxially densely papillate, the papillae denser along the tips and margins. Stamens equal; filament tube minute; free portion of the filaments 1–1.5 mm long, glabrous; anthers 2.5–3.2 mm long, ellipsoid, yellow, poricidal at the tips, the pores lengthening to slits with age. Ovary conical, glabrous; style 7–7.5 mm long, straight, exserted beyond the anther cone, glabrous, fully included within the campanulate corolla; stigma minute, merely a widening of the style tip, the surfaces minutely papillate. Fruit and seeds not known. Chromosome number not known.</p><fig id="F7" position="float" orientation="portrait"><object-id xmlns:xlink="http://www.w3.org/1999/xlink" content-type="doi" xlink:type="simple">10.3897/phytokeys.231.100894.figure7</object-id><label>Figure 7.</label><caption><p><italic><tp:taxon-name><tp:taxon-name-part taxon-name-part-type="genus" reg="Solanum">Solanum</tp:taxon-name-part><tp:taxon-name-part taxon-name-part-type="species" reg="albescens">albescens</tp:taxon-name-part></tp:taxon-name></italic><bold>A</bold> habit <bold>B</bold> habit with flower buds <bold>C</bold> habit with flowers at anthesis (<bold>A–C</bold><italic>Brooke 6905</italic> [BM000887669]). Reproduced with permission of the Trustees of the Natural History Museum.</p></caption><graphic xmlns:xlink="http://www.w3.org/1999/xlink" xlink:href="phytokeys-231-001_article-100894__-g007.jpg" position="float" orientation="portrait" xlink:type="simple" id="oo_897468.jpg"><uri content-type="original_file" xlink:type="simple">https://binary.pensoft.net/fig/897468</uri></graphic></fig></tp:treatment-sec><tp:treatment-sec sec-type="distribution" id="SECID0EJFCM"><title>Distribution</title><p><bold>(Fig. <xref ref-type="fig" rid="F8">8</xref>).</bold><italic><tp:taxon-name><tp:taxon-name-part taxon-name-part-type="genus" reg="Solanum">Solanum</tp:taxon-name-part><tp:taxon-name-part taxon-name-part-type="species" reg="albescens">albescens</tp:taxon-name-part></tp:taxon-name></italic> is endemic to the Bolivian Andes (Depts. Cochabamba, La Paz).</p><fig id="F8" position="float" orientation="portrait"><object-id xmlns:xlink="http://www.w3.org/1999/xlink" content-type="doi" xlink:type="simple">10.3897/phytokeys.231.100894.figure8</object-id><label>Figure 8.</label><caption><p>Distribution map of <italic><tp:taxon-name><tp:taxon-name-part taxon-name-part-type="genus" reg="Solanum">Solanum</tp:taxon-name-part><tp:taxon-name-part taxon-name-part-type="species" reg="albescens">albescens</tp:taxon-name-part></tp:taxon-name></italic>.</p></caption><graphic xmlns:xlink="http://www.w3.org/1999/xlink" xlink:href="phytokeys-231-001_article-100894__-g008.jpg" position="float" orientation="portrait" xlink:type="simple" id="oo_897469.jpg"><uri content-type="original_file" xlink:type="simple">https://binary.pensoft.net/fig/897469</uri></graphic></fig></tp:treatment-sec><tp:treatment-sec sec-type="ecology" id="SECID0EZGCM"><title>Ecology and habitat.</title><p><italic><tp:taxon-name><tp:taxon-name-part taxon-name-part-type="genus" reg="Solanum">Solanum</tp:taxon-name-part><tp:taxon-name-part taxon-name-part-type="species" reg="albescens">albescens</tp:taxon-name-part></tp:taxon-name></italic> is a plant of cloud forests and grassy areas near treeline on steep slopes, from 2,700 to 3,500 m elevation.</p></tp:treatment-sec><tp:treatment-sec sec-type="Common names and uses" id="SECID0EKHCM"><title>Common names and uses.</title><p>Bolivia. La Paz: kurpusa (<italic>Girault s.n.</italic>). No uses recorded.</p></tp:treatment-sec><tp:treatment-sec sec-type="Preliminary conservation status" id="SECID0ESHCM"><title>Preliminary conservation status</title><p><bold>(<xref ref-type="bibr" rid="B116">IUCN 2022</xref>).</bold> Endangered [<abbrev xmlns:xlink="http://www.w3.org/1999/xlink" xlink:title="Endangered" id="ABBRID0E6HCM" xlink:type="simple">EN</abbrev> – B1,2ab(ii, iv) D2]. <abbrev xmlns:xlink="http://www.w3.org/1999/xlink" xlink:title="Extent of Occurrence" id="ABBRID0EDICM" xlink:type="simple">EOO</abbrev> = 7,953 km<sup>2</sup> [<abbrev xmlns:xlink="http://www.w3.org/1999/xlink" xlink:title="Vulnerable" id="ABBRID0EJICM" xlink:type="simple">VU</abbrev>]; <abbrev xmlns:xlink="http://www.w3.org/1999/xlink" xlink:title="Area of Occurrence" id="ABBRID0ENICM" xlink:type="simple">AOO</abbrev> = 20 km<sup>2</sup> [<abbrev xmlns:xlink="http://www.w3.org/1999/xlink" xlink:title="Endangered" id="ABBRID0ETICM" xlink:type="simple">EN</abbrev>]. The <abbrev xmlns:xlink="http://www.w3.org/1999/xlink" xlink:title="Extent of Occurrence" id="ABBRID0EXICM" xlink:type="simple">EOO</abbrev> would suggest that <italic><tp:taxon-name><tp:taxon-name-part taxon-name-part-type="genus" reg="Solanum">S.</tp:taxon-name-part><tp:taxon-name-part taxon-name-part-type="species" reg="albescens">albescens</tp:taxon-name-part></tp:taxon-name></italic> should be assessed as Vulnerable, but the small number of known populations (&lt; 5) and the paucity of recent collections suggest an Endangered status based on the <abbrev xmlns:xlink="http://www.w3.org/1999/xlink" xlink:title="Area of Occurrence" id="ABBRID0EGJCM" xlink:type="simple">AOO</abbrev> is more realistic. <italic><tp:taxon-name><tp:taxon-name-part taxon-name-part-type="genus" reg="Solanum">Solanum</tp:taxon-name-part><tp:taxon-name-part taxon-name-part-type="species" reg="albescens">albescens</tp:taxon-name-part></tp:taxon-name></italic> has not been collected within any protected area.</p></tp:treatment-sec><tp:treatment-sec sec-type="discussion" id="SECID0EVJCM"><title>Discussion.</title><p><italic><tp:taxon-name><tp:taxon-name-part taxon-name-part-type="genus" reg="Solanum">Solanum</tp:taxon-name-part><tp:taxon-name-part taxon-name-part-type="species" reg="albescens">albescens</tp:taxon-name-part></tp:taxon-name></italic> is an unusual species in the Morelloid clade with large, campanulate corollas and a woody creeping habit. It was first described as a member of the genus <italic><tp:taxon-name><tp:taxon-name-part taxon-name-part-type="genus" reg="Peocilochroma">Peocilochroma</tp:taxon-name-part></tp:taxon-name></italic> Miers (<xref ref-type="bibr" rid="B161">Miers 1848</xref>) on the basis of its corolla shape (<italic><tp:taxon-name><tp:taxon-name-part taxon-name-part-type="genus" reg="Poecilochroma">Poecilochroma</tp:taxon-name-part></tp:taxon-name></italic> is now considered a synonym of the genus <italic><tp:taxon-name><tp:taxon-name-part taxon-name-part-type="genus" reg="Saracha">Saracha</tp:taxon-name-part></tp:taxon-name></italic> Ruiz &amp; Pav.). <xref ref-type="bibr" rid="B23">Bitter (1918)</xref> later recognised it as a monospecific genus <italic><tp:taxon-name><tp:taxon-name-part taxon-name-part-type="genus" reg="Solanocharis">Solanocharis</tp:taxon-name-part></tp:taxon-name></italic> Bitter unrelated to <italic><tp:taxon-name><tp:taxon-name-part taxon-name-part-type="genus" reg="Poecilochroma">Poecilochroma</tp:taxon-name-part></tp:taxon-name></italic>, but he did not suggest relationships due to lack of mature fruit on the few specimens he examined. <xref ref-type="bibr" rid="B111">Hunziker (1967)</xref> recognised it as a species of <italic><tp:taxon-name><tp:taxon-name-part taxon-name-part-type="genus" reg="Solanum">Solanum</tp:taxon-name-part></tp:taxon-name></italic> based on the morphology of the androecium and inflorescence, and considered it related to <italic><tp:taxon-name><tp:taxon-name-part taxon-name-part-type="genus" reg="Solanum">S.</tp:taxon-name-part><tp:taxon-name-part taxon-name-part-type="species" reg="macbridei">macbridei</tp:taxon-name-part></tp:taxon-name></italic> Hunz. &amp; Lallana (a member of the Dulcamaroid clade with similar pedicel sleeves, campanulate corollas and small, leathery leaves; <xref ref-type="bibr" rid="B127">Knapp 2013</xref>). <xref ref-type="bibr" rid="B42">Child (1994)</xref> erected <tp:taxon-name><tp:taxon-name-part taxon-name-part-type="genus" reg="Solanum">Solanum</tp:taxon-name-part><tp:taxon-name-part taxon-name-part-type="infraspecific-rank">section</tp:taxon-name-part><tp:taxon-name-part taxon-name-part-type="section" reg="Solanocharis">Solanocharis</tp:taxon-name-part></tp:taxon-name>, to include <italic><tp:taxon-name><tp:taxon-name-part taxon-name-part-type="genus" reg="Solanum">S.</tp:taxon-name-part><tp:taxon-name-part taxon-name-part-type="species" reg="albescens">albescens</tp:taxon-name-part></tp:taxon-name></italic>, <italic><tp:taxon-name><tp:taxon-name-part taxon-name-part-type="genus" reg="Solanum">S.</tp:taxon-name-part><tp:taxon-name-part taxon-name-part-type="species" reg="rheithrocharis">rheithrocharis</tp:taxon-name-part></tp:taxon-name></italic> Bitter (here considered a synonym of <italic><tp:taxon-name><tp:taxon-name-part taxon-name-part-type="genus" reg="Solanum">S.</tp:taxon-name-part><tp:taxon-name-part taxon-name-part-type="species" reg="leptocaulon">leptocaulon</tp:taxon-name-part></tp:taxon-name></italic>), <italic><tp:taxon-name><tp:taxon-name-part taxon-name-part-type="genus" reg="Solanum">S.</tp:taxon-name-part><tp:taxon-name-part taxon-name-part-type="species" reg="leptocaulon">leptocaulon</tp:taxon-name-part></tp:taxon-name></italic> and <italic><tp:taxon-name><tp:taxon-name-part taxon-name-part-type="genus" reg="Solanum">S.</tp:taxon-name-part><tp:taxon-name-part taxon-name-part-type="species" reg="poecilochromifolium">poecilochromifolium</tp:taxon-name-part></tp:taxon-name></italic> Rusby (as ‘<italic>poecilochromophyllum</italic>’, here considered a synonym of <italic><tp:taxon-name><tp:taxon-name-part taxon-name-part-type="genus" reg="Solanum">S.</tp:taxon-name-part><tp:taxon-name-part taxon-name-part-type="species" reg="gonocladum">gonocladum</tp:taxon-name-part></tp:taxon-name></italic>) based on their habit as decumbent shrubs with somewhat campanulate corollas.</p><p><italic><tp:taxon-name><tp:taxon-name-part taxon-name-part-type="genus" reg="Solanum">Solanum</tp:taxon-name-part><tp:taxon-name-part taxon-name-part-type="species" reg="albescens">albescens</tp:taxon-name-part></tp:taxon-name></italic> is morphologically similar to <italic><tp:taxon-name><tp:taxon-name-part taxon-name-part-type="genus" reg="Solanum">S.</tp:taxon-name-part><tp:taxon-name-part taxon-name-part-type="species" reg="leptocaulon">leptocaulon</tp:taxon-name-part></tp:taxon-name></italic>, sharing with it a decumbent habit, high elevation distribution and campanulate flowers. The species differ in leaf texture (those of <italic><tp:taxon-name><tp:taxon-name-part taxon-name-part-type="genus" reg="Solanum">S.</tp:taxon-name-part><tp:taxon-name-part taxon-name-part-type="species" reg="albescens">albescens</tp:taxon-name-part></tp:taxon-name></italic> are much more leathery/coriaceous than those of <italic><tp:taxon-name><tp:taxon-name-part taxon-name-part-type="genus" reg="Solanum">S.</tp:taxon-name-part><tp:taxon-name-part taxon-name-part-type="species" reg="leptocaulon">leptocaulon</tp:taxon-name-part></tp:taxon-name></italic>), pubescence (<italic><tp:taxon-name><tp:taxon-name-part taxon-name-part-type="genus" reg="Solanum">S.</tp:taxon-name-part><tp:taxon-name-part taxon-name-part-type="species" reg="albescens">albescens</tp:taxon-name-part></tp:taxon-name></italic> has curling trichomes confined to the stems or only on leaf margins, while the leaves of <italic><tp:taxon-name><tp:taxon-name-part taxon-name-part-type="genus" reg="Solanum">S.</tp:taxon-name-part><tp:taxon-name-part taxon-name-part-type="species" reg="leptocaulon">leptocaulon</tp:taxon-name-part></tp:taxon-name></italic> are often pubescent on the lamina and the trichomes are stiff and usually antrorse) and flower size (1.5–2 cm long in <italic><tp:taxon-name><tp:taxon-name-part taxon-name-part-type="genus" reg="Solanum">S.</tp:taxon-name-part><tp:taxon-name-part taxon-name-part-type="species" reg="albescens">albescens</tp:taxon-name-part></tp:taxon-name></italic> and 1–1.2 cm long in <italic><tp:taxon-name><tp:taxon-name-part taxon-name-part-type="genus" reg="Solanum">S.</tp:taxon-name-part><tp:taxon-name-part taxon-name-part-type="species" reg="leptocaulon">leptocaulon</tp:taxon-name-part></tp:taxon-name></italic>). Although the anthers of both species are similar in size (2.5–3 mm long) the relative size of the anthers is strikingly smaller in <italic><tp:taxon-name><tp:taxon-name-part taxon-name-part-type="genus" reg="Solanum">S.</tp:taxon-name-part><tp:taxon-name-part taxon-name-part-type="species" reg="albescens">albescens</tp:taxon-name-part></tp:taxon-name></italic> due to the much larger corolla. The tips of the calyx lobes in <italic><tp:taxon-name><tp:taxon-name-part taxon-name-part-type="genus" reg="Solanum">S.</tp:taxon-name-part><tp:taxon-name-part taxon-name-part-type="species" reg="albescens">albescens</tp:taxon-name-part></tp:taxon-name></italic> appear to be fleshy and somewhat swollen but this needs confirmation with field examination.</p><p>In some publications and databases, the authorship of <italic><tp:taxon-name><tp:taxon-name-part taxon-name-part-type="genus" reg="Poecilochroma">Poecilochroma</tp:taxon-name-part><tp:taxon-name-part taxon-name-part-type="species" reg="albescens">albescens</tp:taxon-name-part></tp:taxon-name></italic> is given as Britton ex Rusby because it was published in an enumeration of plants collected by Miguel Bang that was authored by H.H. Rusby (<xref ref-type="bibr" rid="B199">Rusby 1896</xref>). In the protologue the name <italic><tp:taxon-name><tp:taxon-name-part taxon-name-part-type="genus" reg="Poecilochroma">Poecilochroma</tp:taxon-name-part><tp:taxon-name-part taxon-name-part-type="species" reg="albescens">albescens</tp:taxon-name-part></tp:taxon-name></italic> was explicitly attributed to N.L. Britton, and we are following the International Plant Names Index (<ext-link xmlns:xlink="http://www.w3.org/1999/xlink" xlink:href="https://ipni.org/n/204701-2" ext-link-type="uri" xlink:type="simple">https://ipni.org/n/204701-2</ext-link>) in attributing both name and description to Britton. In the protologue of <italic><tp:taxon-name><tp:taxon-name-part taxon-name-part-type="genus" reg="Poecilochroma">Poecilochroma</tp:taxon-name-part><tp:taxon-name-part taxon-name-part-type="species" reg="albescens">albescens</tp:taxon-name-part></tp:taxon-name></italic> (<xref ref-type="bibr" rid="B199">Rusby 1896</xref>) two collections were cited: <italic>Bang 1575</italic> and <italic>Rusby 2563</italic>, without citing a specific herbarium. In describing his new genus <italic><tp:taxon-name><tp:taxon-name-part taxon-name-part-type="genus" reg="Solanocharis">Solanocharis</tp:taxon-name-part></tp:taxon-name></italic> Bitter, Georg <xref ref-type="bibr" rid="B23">Bitter (1918)</xref> cited only <italic>Bang 1575</italic> as type, thus effectively lectotypifying the name, but he cited four herbaria (“herb. Berol., Monac., Vindob., Vratisl.”). We narrow this here and select the sheet of <italic>Bang 1575</italic> held in Vienna (W) cited by <xref ref-type="bibr" rid="B23">Bitter (1918)</xref> as “Vindob.” as the second step lectotype; it is the best preserved of the duplicates cited by Bitter that we have seen.</p></tp:treatment-sec><ref-list><ref id="B23"><mixed-citation xmlns:xlink="http://www.w3.org/1999/xlink" xlink:type="simple"><person-group><name name-style="western"><surname>Bitter</surname><given-names>G</given-names></name></person-group> (<year>1918</year>) <article-title><tp:taxon-name><tp:taxon-name-part taxon-name-part-type="family">Solanaceae</tp:taxon-name-part></tp:taxon-name> quattuor austro-americanae adhuc generbus falsis adscriptae.</article-title><source>Repertorium Specierum Novarum Regni Vegetabilis</source><volume>15</volume>(<issue>8–12</issue>): <fpage>149</fpage>–<lpage>155</lpage>. <ext-link xlink:href="10.1002/fedr.19180150807" ext-link-type="doi" xlink:type="simple">https://doi.org/10.1002/fedr.19180150807</ext-link></mixed-citation></ref><ref id="B116"><mixed-citation xmlns:xlink="http://www.w3.org/1999/xlink" xlink:type="simple">IUCN (<year>2022</year>) Guidelines for Using the IUCN Red List Categories and Criteria. Version 15.1. Prepared by the Standards and Petitions Subcommittee. [Downloaded 9 Dec 2022] <ext-link xlink:href="https://www.iucnredlist.org/resources/redlistguidelines" ext-link-type="uri" xlink:type="simple">https://www.iucnredlist.org/resources/redlistguidelines</ext-link></mixed-citation></ref><ref id="B161"><mixed-citation xmlns:xlink="http://www.w3.org/1999/xlink" xlink:type="simple"><person-group><name name-style="western"><surname>Miers</surname><given-names>J</given-names></name></person-group> (<year>1848</year>) <article-title>Contributions to the botany of South America.</article-title><source>London Journal of Botany</source><volume>7</volume>: <fpage>333</fpage>–<lpage>369</lpage>.</mixed-citation></ref><ref id="B111"><mixed-citation xmlns:xlink="http://www.w3.org/1999/xlink" xlink:type="simple"><person-group><name name-style="western"><surname>Hunziker</surname><given-names>AT</given-names></name></person-group> (<year>1967</year>) <article-title>Estudios sobre <tp:taxon-name><tp:taxon-name-part taxon-name-part-type="family">Solanaceae</tp:taxon-name-part></tp:taxon-name>. IV. Una especie nueva y dos notas criticas.</article-title><source>Kurtziana</source><volume>4</volume>: <fpage>131</fpage>–<lpage>138</lpage>.</mixed-citation></ref><ref id="B127"><mixed-citation xmlns:xlink="http://www.w3.org/1999/xlink" xlink:type="simple"><person-group><name name-style="western"><surname>Knapp</surname><given-names>S</given-names></name></person-group> (<year>2013</year>) <article-title>A revision of the Dulcamaroid clade of <italic><tp:taxon-name><tp:taxon-name-part taxon-name-part-type="genus">Solanum</tp:taxon-name-part></tp:taxon-name></italic> L. (<tp:taxon-name><tp:taxon-name-part taxon-name-part-type="family">Solanaceae</tp:taxon-name-part></tp:taxon-name>).</article-title><source>PhytoKeys</source><volume>22</volume>(<issue>0</issue>): <fpage>1</fpage>–<lpage>432</lpage>. <ext-link xlink:href="10.3897/phytokeys.22.4041" ext-link-type="doi" xlink:type="simple">https://doi.org/10.3897/phytokeys.22.4041</ext-link></mixed-citation></ref><ref id="B42"><mixed-citation xmlns:xlink="http://www.w3.org/1999/xlink" xlink:type="simple"><person-group><name name-style="western"><surname>Child</surname><given-names>A</given-names></name></person-group> (<year>1994</year>) <article-title>Taxonomic studies in <tp:taxon-name><tp:taxon-name-part taxon-name-part-type="genus">Solanum</tp:taxon-name-part><tp:taxon-name-part taxon-name-part-type="authority">L. 2. Two new infrageneric taxa for the</tp:taxon-name-part><tp:taxon-name-part taxon-name-part-type="infraspecific-rank">subgenus</tp:taxon-name-part><tp:taxon-name-part taxon-name-part-type="subgenus">Solanum</tp:taxon-name-part></tp:taxon-name>.</article-title><source>Feddes Repertorium</source><volume>95</volume>(<issue>3</issue>): <fpage>141</fpage>–<lpage>150</lpage>. <ext-link xlink:href="10.1002/fedr.4910950302" ext-link-type="doi" xlink:type="simple">https://doi.org/10.1002/fedr.4910950302</ext-link></mixed-citation></ref><ref id="B199"><mixed-citation xmlns:xlink="http://www.w3.org/1999/xlink" xlink:type="simple"><person-group><name name-style="western"><surname>Rusby</surname><given-names>HH</given-names></name></person-group> (<year>1896</year>) <article-title>An enumeration of the plants collected in Bolivia by Miguel Bang. Part III.</article-title><source>Memoirs of the Torrey Botanical Club</source><volume>4</volume>: <fpage>1</fpage>–<lpage>130</lpage>.</mixed-citation></ref></ref-list></tp:taxon-treatment>
