# Supplementary material for: ﻿A revision of the South American species of the Morelloid clade (Solanum L., Solanaceae)
Source: PhytoKeys. 2023 Aug 29;231:1–342. doi: 10.3897/phytokeys.231.100894 (PMC10481398; doi:10.3897/phytokeys.231.100894)
Supplement: XML Treatment for Solanum alliariifolium [file phytokeys.231.100894-treatment2.xml]

<!DOCTYPE tp:taxon-treatment
  PUBLIC "-//TaxonX//DTD Taxonomic Treatment Publishing DTD v0 20100105//EN" "tax-treatment-NSO.dtd">
<tp:taxon-treatment xmlns:tp="http://www.plazi.org/taxpub"><tp:treatment-meta><kwd-group><label>Taxon classification</label><kwd>
                <named-content content-type="kingdom">Plantae</named-content>
              </kwd><kwd>
                <named-content content-type="order">Solanales</named-content>
              </kwd><kwd>
                <named-content content-type="family">Solanaceae</named-content>
              </kwd></kwd-group><mixed-citation publication-type="journal"><person-group><name><surname>Knapp</surname><given-names>Sandra</given-names></name><name><surname>Särkinen</surname><given-names>Tiina</given-names></name><name><surname>Barboza</surname><given-names>Gloria E.</given-names></name></person-group><article-title>﻿A revision of the South American species of the Morelloid clade (<italic><tp:taxon-name><tp:taxon-name-part taxon-name-part-type="genus" reg="Solanum">Solanum</tp:taxon-name-part></tp:taxon-name></italic> L., <tp:taxon-name><tp:taxon-name-part taxon-name-part-type="family">Solanaceae</tp:taxon-name-part></tp:taxon-name>)</article-title><source>PhytoKeys</source><day>29</day><month>08</month><year>2023</year><volume>231</volume><fpage>1</fpage><lpage>342</lpage><pub-id pub-id-type="doi">10.3897/phytokeys.231.100894</pub-id></mixed-citation></tp:treatment-meta><tp:nomenclature><label>﻿2.</label><tp:taxon-name>
              <tp:taxon-name-part taxon-name-part-type="genus" reg="Solanum">Solanum</tp:taxon-name-part>
              <tp:taxon-name-part taxon-name-part-type="species" reg="alliariifolium">alliariifolium</tp:taxon-name-part>
            </tp:taxon-name><tp:taxon-authority>M.Nee &amp; Särkinen, PhytoKeys 47: 99. 2015.</tp:taxon-authority><xref ref-type="fig" rid="F9">Figs 9</xref><xref ref-type="fig" rid="F10">, 10</xref></tp:nomenclature><tp:treatment-sec sec-type="material" id="SECID0EEWCM"><title>Type.</title><p>Bolivia. Santa Cruz: Prov. Vallegrande: 6.5 km by air SW of Guadalupe on road to Pucará, at turnoff to Santa Ana, <named-content xmlns:xlink="http://www.w3.org/1999/xlink" content-type="dwc:verbatimCoordinates" xlink:type="simple"><named-content content-type="geo-json" specific-use="{&#34;type&#34;:&#34;Point&#34;,&#34;coordinates&#34;:[-64.116667,-18.600000]}" id="NCID0ENWCM" xlink:type="simple">18°36'S, 64°07'W</named-content></named-content>, 2,675 m, 15 Dec 1990, <italic>M. Nee 40315</italic> (holotype: LPB; isotypes: MO [MO-2537105, acc. # 6458011], NY [00852828], USZ).</p><fig id="F9" position="float" orientation="portrait"><object-id xmlns:xlink="http://www.w3.org/1999/xlink" content-type="doi" xlink:type="simple">10.3897/phytokeys.231.100894.figure9</object-id><label>Figure 9.</label><caption><p><italic><tp:taxon-name><tp:taxon-name-part taxon-name-part-type="genus" reg="Solanum">Solanum</tp:taxon-name-part><tp:taxon-name-part taxon-name-part-type="species" reg="alliariifolium">alliariifolium</tp:taxon-name-part></tp:taxon-name></italic><bold>A</bold> habit <bold>B</bold> inflorescence with details of pubescence and ciliate leaf margins <bold>C</bold> flower just prior to anthesis, with and without corolla lobes removed <bold>D</bold> flower at anthesis <bold>E</bold> stamens <bold>F</bold> gynoecium <bold>G</bold> fruit (<bold>A–C, E–G</bold><italic>Nee 40315</italic><bold>D</bold><italic>Vargas 787</italic>). Illustration by B. Angell. Previously published in <xref ref-type="bibr" rid="B208">Särkinen et al. (2015d</xref>: 100).</p></caption><graphic xmlns:xlink="http://www.w3.org/1999/xlink" xlink:href="phytokeys-231-001_article-100894__-g009.jpg" position="float" orientation="portrait" xlink:type="simple" id="oo_897470.jpg"><uri content-type="original_file" xlink:type="simple">https://binary.pensoft.net/fig/897470</uri></graphic></fig></tp:treatment-sec><tp:treatment-sec sec-type="description" id="SECID0EGYCM"><title>Description.</title><p>Slender perennial herb to 0.3 m high, with multiple long, creeping stems arising from a central taproot, stems up to 50 cm long, rooting at nodes. Stems terete, glabrous or sparsely pubescent with spreading translucent 4–6-celled simple uniseriate trichomes ca. 0.2 mm long. Sympodial units difoliate, not geminate. Leaves simple, the blades 1.5–3.6 cm long, 0.9–2.3 cm wide, broadly ovate to orbicular, widest at the middle or in the lower third, membranous, concolorous; adaxial surface glabrous; abaxial surface glabrous or sparsely pubescent with appressed 1–3-celled simple uniseriate trichomes along veins and leaf margins; principal veins 3–4 pairs; base rounded to attenuate, occasionally decurrent; margins entire, undulate, or shallowly lobed; apex acute; petiole 0.7–1.5 cm long, sparsely pubescent with simple 1–3-celled uniseriate trichomes like those of the stems, especially on young leaves. Inflorescences opposite the leaves, unbranched, 1.5–3 cm long, with 2–6 flowers, sparsely pubescent with simple uniseriate 4–6-celled spreading trichomes; peduncle 1–3 cm long, 0.4–0.5 mm in diameter at the apex and 0.6 mm in diameter at the base; pedicels 0.6–0.9 cm long, ca. 0.4 mm in diameter at the base and ca. 0.5 mm in diameter at the apex, straight and spreading at anthesis, articulated at the base; pedicel scars spaced 0.2–1.5 mm apart. Buds globose, white or purple-tinged. Flowers 5-merous, cosexual (hermaphroditic). Calyx tube ca. 1.4–1.5 mm long, the lobes 1.6–2 mm long, rectangular in outline with rounded to acute apices, somewhat spreading at anthesis, sparsely pubescent with simple 1–4-celled uniseriate trichomes. Corolla 1.4–1.6 cm in diameter, white to pale or deep violet-blue, with a dark purple ring against yellow-green central star at the base, stellate, lobed to the middle, the lobes ca. 4–5 mm long, 2–2.5 mm wide, reflexed at anthesis, densely pubescent abaxially with 1–2-celled simple uniseriate trichomes, these usually shorter than the trichomes of stems and leaves. Stamens equal; filament tube minute; free portion of the filaments 1.1–1.6 mm long, pubescent with 4–7-celled uniseriate trichomes at the base adaxially; anthers 3.5–4 mm long, 0.8–1 mm wide, ellipsoid to rectangular in outline, yellow, poricidal at the tips, the pores lengthening to slits with age. Ovary globose, glabrous; style 5–6 mm long, straight, exserted beyond the anther cone, densely pubescent with 2–3-celled simple uniseriate trichomes in the basal 2/3; stigma clavate, minutely papillate. Fruit a globose berry, 0.4–0.5 cm in diameter, green when developing, mature berries unknown, the pericarp thin, matte, opaque, glabrous; fruiting pedicels 1.1–3.2 cm long, ca. 0.4 mm in diameter at the base, ca. 0.6 mm in diameter at the apex, spreading, becoming somewhat woody, not persistent; fruiting calyx lobes 2.8–3.2 mm long, spreading. Seeds (10)15–20 per berry, ca. 1.5–1.7 mm long, ca. 1.2–1.3 mm wide, flattened, reniform, pale-brown, the sub-lateral hilum positioned close to the middle, the testal cells pentagonal in outline. Stone cells ca. 2 per berry, ca. 0.5 mm in diameter, cream-coloured. Chromosome number: not known.</p><fig id="F10" position="float" orientation="portrait"><object-id xmlns:xlink="http://www.w3.org/1999/xlink" content-type="doi" xlink:type="simple">10.3897/phytokeys.231.100894.figure10</object-id><label>Figure 10.</label><caption><p><italic><tp:taxon-name><tp:taxon-name-part taxon-name-part-type="genus" reg="Solanum">Solanum</tp:taxon-name-part><tp:taxon-name-part taxon-name-part-type="species" reg="alliariifolium">alliariifolium</tp:taxon-name-part></tp:taxon-name></italic><bold>A</bold> habitat <bold>B</bold> habit <bold>C</bold> flowering and fruiting branch <bold>D</bold> creeping stem rooting along nodes (<bold>A–C</bold><italic>Nee &amp; Wen 53903</italic><bold>D</bold><italic>Ochoa 12022</italic> [US 02999214, acc. # 2982650], reproduced with permission of the Smithsonian Institution). Photos of live plants and habitat by M. Nee.</p></caption><graphic xmlns:xlink="http://www.w3.org/1999/xlink" xlink:href="phytokeys-231-001_article-100894__-g010.jpg" position="float" orientation="portrait" xlink:type="simple" id="oo_897471.jpg"><uri content-type="original_file" xlink:type="simple">https://binary.pensoft.net/fig/897471</uri></graphic></fig></tp:treatment-sec><tp:treatment-sec sec-type="distribution" id="SECID0ETZCM"><title>Distribution</title><p><bold>(Fig. <xref ref-type="fig" rid="F11">11</xref>).</bold><italic><tp:taxon-name><tp:taxon-name-part taxon-name-part-type="genus" reg="Solanum">Solanum</tp:taxon-name-part><tp:taxon-name-part taxon-name-part-type="species" reg="alliariifolium">alliariifolium</tp:taxon-name-part></tp:taxon-name></italic> is endemic to the eastern Bolivian Andes (Depts. Chuquisaca, Cochabamba, Santa Cruz).</p><fig id="F11" position="float" orientation="portrait"><object-id xmlns:xlink="http://www.w3.org/1999/xlink" content-type="doi" xlink:type="simple">10.3897/phytokeys.231.100894.figure11</object-id><label>Figure 11.</label><caption><p>Distribution map of <italic><tp:taxon-name><tp:taxon-name-part taxon-name-part-type="genus" reg="Solanum">Solanum</tp:taxon-name-part><tp:taxon-name-part taxon-name-part-type="species" reg="alliariifolium">alliariifolium</tp:taxon-name-part></tp:taxon-name></italic>.</p></caption><graphic xmlns:xlink="http://www.w3.org/1999/xlink" xlink:href="phytokeys-231-001_article-100894__-g011.jpg" position="float" orientation="portrait" xlink:type="simple" id="oo_897472.jpg"><uri content-type="original_file" xlink:type="simple">https://binary.pensoft.net/fig/897472</uri></graphic></fig></tp:treatment-sec><tp:treatment-sec sec-type="ecology" id="SECID0ED2CM"><title>Ecology and habitat.</title><p><italic><tp:taxon-name><tp:taxon-name-part taxon-name-part-type="genus" reg="Solanum">Solanum</tp:taxon-name-part><tp:taxon-name-part taxon-name-part-type="species" reg="alliariifolium">alliariifolium</tp:taxon-name-part></tp:taxon-name></italic> is found in montane forests with <italic><tp:taxon-name><tp:taxon-name-part taxon-name-part-type="genus" reg="Podocarpus">Podocarpus</tp:taxon-name-part><tp:taxon-name-part taxon-name-part-type="species" reg="parlatorei">parlatorei</tp:taxon-name-part></tp:taxon-name></italic> Pilg. (<tp:taxon-name><tp:taxon-name-part taxon-name-part-type="family">Podocarpaceae</tp:taxon-name-part></tp:taxon-name>) and <italic><tp:taxon-name><tp:taxon-name-part taxon-name-part-type="genus" reg="Alnus">Alnus</tp:taxon-name-part><tp:taxon-name-part taxon-name-part-type="species" reg="acuminata">acuminata</tp:taxon-name-part></tp:taxon-name></italic> Kunth (<tp:taxon-name><tp:taxon-name-part taxon-name-part-type="family">Betulaceae</tp:taxon-name-part></tp:taxon-name>) often in open areas close to water sources, near rivers and moist depressions, and marshy meadows on sandy or rocky substrate, between 1,900 and 3,200 m elevation.</p></tp:treatment-sec><tp:treatment-sec sec-type="Common names and uses" id="SECID0EU3CM"><title>Common names and uses.</title><p>None recorded.</p></tp:treatment-sec><tp:treatment-sec sec-type="Preliminary threat status" id="SECID0EZ3CM"><title>Preliminary threat status</title><p><bold>(<xref ref-type="bibr" rid="B116">IUCN 2022</xref>).</bold> Vulnerable [<abbrev xmlns:xlink="http://www.w3.org/1999/xlink" xlink:title="Vulnerable" id="ABBRID0EG4CM" xlink:type="simple">VU</abbrev> – B1, 2a,b(ii, iv), D2]. <abbrev xmlns:xlink="http://www.w3.org/1999/xlink" xlink:title="Extent of Occurrence" id="ABBRID0EK4CM" xlink:type="simple">EOO</abbrev> = 18,992 km<sup>2</sup> [<abbrev xmlns:xlink="http://www.w3.org/1999/xlink" xlink:title="Vulnerable" id="ABBRID0EQ4CM" xlink:type="simple">VU</abbrev>]; <abbrev xmlns:xlink="http://www.w3.org/1999/xlink" xlink:title="Area of Occurrence" id="ABBRID0EU4CM" xlink:type="simple">AOO</abbrev> 56 km<sup>2</sup> [<abbrev xmlns:xlink="http://www.w3.org/1999/xlink" xlink:title="Endangered" id="ABBRID0E14CM" xlink:type="simple">EN</abbrev>]. <xref ref-type="bibr" rid="B207">Särkinen et al. (2015c)</xref> also assigned a preliminary IUCN threat status of Vulnerable (<abbrev xmlns:xlink="http://www.w3.org/1999/xlink" xlink:title="Vulnerable" id="ABBRID0EC5CM" xlink:type="simple">VU</abbrev>, B1) to <italic><tp:taxon-name><tp:taxon-name-part taxon-name-part-type="genus" reg="Solanum">S.</tp:taxon-name-part><tp:taxon-name-part taxon-name-part-type="species" reg="alliariifolium">alliariifolium</tp:taxon-name-part></tp:taxon-name></italic> based on the small extent of occurrence. No occurrences are known within the protected area network in Bolivia thus far, but collection data indicate that the species endures grazing pressures relatively well. We have no additional data with which to change this initial assessment.</p></tp:treatment-sec><tp:treatment-sec sec-type="discussion" id="SECID0ER5CM"><title>Discussion.</title><p><italic><tp:taxon-name><tp:taxon-name-part taxon-name-part-type="genus" reg="Solanum">Solanum</tp:taxon-name-part><tp:taxon-name-part taxon-name-part-type="species" reg="alliariifolium">alliariifolium</tp:taxon-name-part></tp:taxon-name></italic> is distinct within the morelloids in being a slender creeping herb rooting along nodes, with broadly ovate to orbicular leaves with crenate to shallowly lobed margins. It is morphologically most similar to <italic><tp:taxon-name><tp:taxon-name-part taxon-name-part-type="genus" reg="Solanum">S.</tp:taxon-name-part><tp:taxon-name-part taxon-name-part-type="species" reg="leptocaulon">leptocaulon</tp:taxon-name-part></tp:taxon-name></italic>, which occurs in similar montane habitats in Bolivia and in southern Peru, but the latter species is a small scrambling shrublet with entire-margined, ovate-lanceolate leaves. <italic><tp:taxon-name><tp:taxon-name-part taxon-name-part-type="genus" reg="Solanum">Solanum</tp:taxon-name-part><tp:taxon-name-part taxon-name-part-type="species" reg="leptocaulon">leptocaulon</tp:taxon-name-part></tp:taxon-name></italic> further differs from <italic><tp:taxon-name><tp:taxon-name-part taxon-name-part-type="genus" reg="Solanum">S.</tp:taxon-name-part><tp:taxon-name-part taxon-name-part-type="species" reg="alliariifolium">alliariifolium</tp:taxon-name-part></tp:taxon-name></italic> in having a campanulate corolla lobed only 1/3 of the way to the base, rather than a stellate corolla lobed to 2/3 to the base with the lobes clearly reflexed at anthesis.</p></tp:treatment-sec><ref-list><ref id="B208"><mixed-citation xmlns:xlink="http://www.w3.org/1999/xlink" xlink:type="simple"><person-group><name name-style="western"><surname>Särkinen</surname><given-names>T</given-names></name><name name-style="western"><surname>Knapp</surname><given-names>S</given-names></name><name name-style="western"><surname>Nee</surname><given-names>M</given-names></name></person-group> (<year>2015d</year>) <article-title>Two new non-spiny <italic><tp:taxon-name><tp:taxon-name-part taxon-name-part-type="genus">Solanum</tp:taxon-name-part></tp:taxon-name></italic> species from the Bolivian Andes (Morelloid clade).</article-title><source>PhytoKeys</source><volume>47</volume>: <fpage>97</fpage>–<lpage>109</lpage>. <ext-link xlink:href="10.3897/phytokeys.47.4423" ext-link-type="doi" xlink:type="simple">https://doi.org/10.3897/phytokeys.47.4423</ext-link></mixed-citation></ref><ref id="B116"><mixed-citation xmlns:xlink="http://www.w3.org/1999/xlink" xlink:type="simple">IUCN (<year>2022</year>) Guidelines for Using the IUCN Red List Categories and Criteria. Version 15.1. Prepared by the Standards and Petitions Subcommittee. [Downloaded 9 Dec 2022] <ext-link xlink:href="https://www.iucnredlist.org/resources/redlistguidelines" ext-link-type="uri" xlink:type="simple">https://www.iucnredlist.org/resources/redlistguidelines</ext-link></mixed-citation></ref><ref id="B207"><mixed-citation xmlns:xlink="http://www.w3.org/1999/xlink" xlink:type="simple"><person-group><name name-style="western"><surname>Särkinen</surname><given-names>TE</given-names></name><name name-style="western"><surname>Gonzáles</surname><given-names>P</given-names></name><name name-style="western"><surname>Knapp</surname><given-names>S</given-names></name></person-group> (<year>2015c</year>) <article-title>Four new non-spiny <italic><tp:taxon-name><tp:taxon-name-part taxon-name-part-type="genus">Solanum</tp:taxon-name-part></tp:taxon-name></italic> (<tp:taxon-name><tp:taxon-name-part taxon-name-part-type="family">Solanaceae</tp:taxon-name-part></tp:taxon-name>) species from South America.</article-title><source>PhytoKeys</source><volume>44</volume>: <fpage>39</fpage>–<lpage>64</lpage>. <ext-link xlink:href="10.3897/phytokeys.44.8693" ext-link-type="doi" xlink:type="simple">https://doi.org/10.3897/phytokeys.44.8693</ext-link></mixed-citation></ref></ref-list></tp:taxon-treatment>
