# Supplementary material for: ﻿A revision of the South American species of the Morelloid clade (Solanum L., Solanaceae)
Source: PhytoKeys. 2023 Aug 29;231:1–342. doi: 10.3897/phytokeys.231.100894 (PMC10481398; doi:10.3897/phytokeys.231.100894)
Supplement: XML Treatment for Solanum americanum [file phytokeys.231.100894-treatment4.xml]

<!DOCTYPE tp:taxon-treatment
  PUBLIC "-//TaxonX//DTD Taxonomic Treatment Publishing DTD v0 20100105//EN" "tax-treatment-NSO.dtd">
<tp:taxon-treatment xmlns:tp="http://www.plazi.org/taxpub"><tp:treatment-meta><kwd-group><label>Taxon classification</label><kwd>
                <named-content content-type="kingdom">Plantae</named-content>
              </kwd><kwd>
                <named-content content-type="order">Solanales</named-content>
              </kwd><kwd>
                <named-content content-type="family">Solanaceae</named-content>
              </kwd></kwd-group><mixed-citation publication-type="journal"><person-group><name><surname>Knapp</surname><given-names>Sandra</given-names></name><name><surname>Särkinen</surname><given-names>Tiina</given-names></name><name><surname>Barboza</surname><given-names>Gloria E.</given-names></name></person-group><article-title>﻿A revision of the South American species of the Morelloid clade (<italic><tp:taxon-name><tp:taxon-name-part taxon-name-part-type="genus" reg="Solanum">Solanum</tp:taxon-name-part></tp:taxon-name></italic> L., <tp:taxon-name><tp:taxon-name-part taxon-name-part-type="family">Solanaceae</tp:taxon-name-part></tp:taxon-name>)</article-title><source>PhytoKeys</source><day>29</day><month>08</month><year>2023</year><volume>231</volume><fpage>1</fpage><lpage>342</lpage><pub-id pub-id-type="doi">10.3897/phytokeys.231.100894</pub-id></mixed-citation></tp:treatment-meta><tp:nomenclature><label>﻿4.</label><tp:taxon-name>
              <tp:taxon-name-part taxon-name-part-type="genus" reg="Solanum">Solanum</tp:taxon-name-part>
              <tp:taxon-name-part taxon-name-part-type="species" reg="americanum">americanum</tp:taxon-name-part>
            </tp:taxon-name><tp:taxon-authority>Mill., Gard. Dict. ed. 8, no. 5. 1768.</tp:taxon-authority><xref ref-type="fig" rid="F15">Figs 15</xref><xref ref-type="fig" rid="F16">, 16</xref><xref ref-type="bibr" rid="B209">Types based on American specimens only; for full synonymy, see Särkinen et al. (2018: 51–56)</xref><tp:nomenclature-citation-list><tp:nomenclature-citation><tp:taxon-name>
                  <tp:taxon-name-part taxon-name-part-type="genus" reg="Solanum">Solanum</tp:taxon-name-part>
                  <tp:taxon-name-part taxon-name-part-type="species" reg="oleraceum">oleraceum</tp:taxon-name-part>
                </tp:taxon-name><comment>Dunal, Encycl. [J. Lamarck &amp; al.] Suppl. 3: 750. 1814. Type. “Antilles” <italic>Herb, Richard s.n.</italic> (lectotype, designated by <xref ref-type="bibr" rid="B53">D’Arcy 1974a</xref>, pg. 735: P [P00319557]; isolectotypes: G-DC [G00144258], MPU [n.v.]).</comment></tp:nomenclature-citation><tp:nomenclature-citation><tp:taxon-name>
                  <tp:taxon-name-part taxon-name-part-type="genus" reg="Solanum">Solanum</tp:taxon-name-part>
                  <tp:taxon-name-part taxon-name-part-type="species" reg="erythrocarpon">erythrocarpon</tp:taxon-name-part>
                </tp:taxon-name><comment>G.Mey., Prim. Fl. Esseq. 109. 1818. Type. Suriname. Saramacca: Hamburg (Essequibo), <italic>E.K. Rodschied 31</italic> (lectotype, designated by <xref ref-type="bibr" rid="B209">Särkinen et al. 2018</xref>, pg. 52: GOET [GOET003505]).</comment></tp:nomenclature-citation><tp:nomenclature-citation><tp:taxon-name>
                  <tp:taxon-name-part taxon-name-part-type="genus" reg="Solanum">Solanum</tp:taxon-name-part>
                  <tp:taxon-name-part taxon-name-part-type="species" reg="nigrum">nigrum</tp:taxon-name-part>
                </tp:taxon-name><comment>Vell., Fl. Flumin. 85. 1829 [1825], nom. illeg., not <tp:taxon-name><tp:taxon-name-part taxon-name-part-type="genus" reg="Solanum">Solanum</tp:taxon-name-part><tp:taxon-name-part taxon-name-part-type="species" reg="nigrum">nigrum</tp:taxon-name-part></tp:taxon-name> L. (1753). Type. Brazil. [Rio de Janeiro]: “undequaeque nascitur” (lectotype, designated by <xref ref-type="bibr" rid="B133">Knapp et al. 2015</xref>, pg. 832: [illustration] Original parchment plate of Flora Fluminensis in the Manuscript Section of the Biblioteca Nacional, Rio de Janeiro [cat. no.: mss1198651_112] and later published in Vellozo, Fl. Flumin. Icon. 2: tab. 109. 1831).</comment></tp:nomenclature-citation><tp:nomenclature-citation><tp:taxon-name>
                  <tp:taxon-name-part taxon-name-part-type="genus" reg="Solanum">Solanum</tp:taxon-name-part>
                  <tp:taxon-name-part taxon-name-part-type="species" reg="tenuiflorum">tenuiflorum</tp:taxon-name-part>
                </tp:taxon-name><comment>Steud., Nomencl. ed. 2, 2: 606. 1841. Type. Based on (replacement name for) <tp:taxon-name><tp:taxon-name-part taxon-name-part-type="genus" reg="Solanum">Solanum</tp:taxon-name-part><tp:taxon-name-part taxon-name-part-type="species" reg="nigrum">nigrum</tp:taxon-name-part></tp:taxon-name> Vell.</comment></tp:nomenclature-citation><tp:nomenclature-citation><tp:taxon-name>
                  <tp:taxon-name-part taxon-name-part-type="genus" reg="Solanum">Solanum</tp:taxon-name-part>
                  <tp:taxon-name-part taxon-name-part-type="species" reg="indecorum">indecorum</tp:taxon-name-part>
                </tp:taxon-name><comment>A.Rich., Hist. Fls. Cuba, Fanerogamia 11: 121. 1841. Type. Cuba. Sin loc., 1836, <italic>R. de la Sagra s.n.</italic> (lectotype, designated by <xref ref-type="bibr" rid="B209">Särkinen et al. 2018</xref>, pg. 52: P [P00370899]).</comment></tp:nomenclature-citation><tp:nomenclature-citation><tp:taxon-name>
                  <tp:taxon-name-part taxon-name-part-type="genus" reg="Solanum">Solanum</tp:taxon-name-part>
                  <tp:taxon-name-part taxon-name-part-type="species" reg="nigrum">nigrum</tp:taxon-name-part>
                  <tp:taxon-name-part taxon-name-part-type="authority">L.</tp:taxon-name-part>
                  <tp:taxon-name-part taxon-name-part-type="infraspecific-rank">var.</tp:taxon-name-part>
                  <tp:taxon-name-part taxon-name-part-type="variety" reg="angulosum">angulosum</tp:taxon-name-part>
                </tp:taxon-name><comment>Sendtn., Fl. Bras. (Martius) 10: 16. 1846, as <tp:taxon-name><tp:taxon-name-part taxon-name-part-type="genus" reg="Solanum">Solanum</tp:taxon-name-part><tp:taxon-name-part taxon-name-part-type="species" reg="nigrum">nigrum</tp:taxon-name-part><tp:taxon-name-part taxon-name-part-type="authority">L.</tp:taxon-name-part><tp:taxon-name-part taxon-name-part-type="infraspecific-rank">subsp.</tp:taxon-name-part><tp:taxon-name-part taxon-name-part-type="subspecies" reg="nodiflorum">nodiflorum</tp:taxon-name-part><tp:taxon-name-part taxon-name-part-type="authority">(Jacq.) Sendtn.</tp:taxon-name-part><tp:taxon-name-part taxon-name-part-type="infraspecific-rank">var.</tp:taxon-name-part><tp:taxon-name-part taxon-name-part-type="variety" reg="angulosum">angulosum</tp:taxon-name-part></tp:taxon-name> Sendtn. Type. Based on <tp:taxon-name><tp:taxon-name-part taxon-name-part-type="genus" reg="Solanum">Solanum</tp:taxon-name-part><tp:taxon-name-part taxon-name-part-type="species" reg="tenuiflorum">tenuiflorum</tp:taxon-name-part></tp:taxon-name> Steud. (= <tp:taxon-name><tp:taxon-name-part taxon-name-part-type="genus" reg="Solanum">Solanum</tp:taxon-name-part><tp:taxon-name-part taxon-name-part-type="species" reg="nigrum">nigrum</tp:taxon-name-part></tp:taxon-name> Vell.).</comment></tp:nomenclature-citation><tp:nomenclature-citation><tp:taxon-name>
                  <tp:taxon-name-part taxon-name-part-type="genus" reg="Solanum">Solanum</tp:taxon-name-part>
                  <tp:taxon-name-part taxon-name-part-type="species" reg="nigrum">nigrum</tp:taxon-name-part>
                  <tp:taxon-name-part taxon-name-part-type="authority">L.</tp:taxon-name-part>
                  <tp:taxon-name-part taxon-name-part-type="infraspecific-rank">subsp.</tp:taxon-name-part>
                  <tp:taxon-name-part taxon-name-part-type="subspecies" reg="aguaraquiya">aguaraquiya</tp:taxon-name-part>
                </tp:taxon-name><comment>Sendtn., Fl. Bras. (Martius) 10: 17. 1846. Type. Brazil. Rio Grande do Sul: “Pat. Joan a St. Barbara”, <italic>C.F.P. Martius s.n.</italic> (lectotype, designated by <xref ref-type="bibr" rid="B209">Särkinen et al. 2018</xref>, pg. 52: M [M-0171809]; isolectotype: M [M-0171810]).</comment></tp:nomenclature-citation><tp:nomenclature-citation><tp:taxon-name>
                  <tp:taxon-name-part taxon-name-part-type="genus" reg="Solanum">Solanum</tp:taxon-name-part>
                  <tp:taxon-name-part taxon-name-part-type="species" reg="nigrum">nigrum</tp:taxon-name-part>
                  <tp:taxon-name-part taxon-name-part-type="authority">L.</tp:taxon-name-part>
                  <tp:taxon-name-part taxon-name-part-type="infraspecific-rank">var.</tp:taxon-name-part>
                  <tp:taxon-name-part taxon-name-part-type="variety" reg="minus">minus</tp:taxon-name-part>
                </tp:taxon-name><comment>Hook.f., Trans. Linn. Soc. London 20(2): 201. 1847, as “<italic>minor</italic>” Type. Ecuador. Galápagos Islands: James Island [Santiago], <italic>C. Darwin s.n.</italic> (lectotype, designated by <xref ref-type="bibr" rid="B209">Särkinen et al. 2018</xref>, pg. 52: CGE [CGE00297]; isolectotype: K [K000922162]).</comment></tp:nomenclature-citation><tp:nomenclature-citation><tp:taxon-name>
                  <tp:taxon-name-part taxon-name-part-type="genus" reg="Solanum">Solanum</tp:taxon-name-part>
                  <tp:taxon-name-part taxon-name-part-type="species" reg="amarantoides">amarantoides</tp:taxon-name-part>
                </tp:taxon-name><comment>Dunal, Prodr. [A. P. de Candolle] 13(1): 55. 1852. Type. Brazil. Rio de Janeiro, <italic>C. Gaudichaud 522</italic> (lectotype, designated by <xref ref-type="bibr" rid="B53">D’Arcy 1974a</xref>, pg. 735 [as holotype]; second step designated by <xref ref-type="bibr" rid="B209">Särkinen et al. 2018</xref>, pg. 52: P [P00319574]; isolectotypes: P [P00319575], MPU [n.v.]).</comment></tp:nomenclature-citation><tp:nomenclature-citation><tp:taxon-name>
                  <tp:taxon-name-part taxon-name-part-type="genus" reg="Solanum">Solanum</tp:taxon-name-part>
                  <tp:taxon-name-part taxon-name-part-type="species" reg="pterocaulum">pterocaulum</tp:taxon-name-part>
                  <tp:taxon-name-part taxon-name-part-type="authority">Dunal</tp:taxon-name-part>
                  <tp:taxon-name-part taxon-name-part-type="infraspecific-rank">var.</tp:taxon-name-part>
                  <tp:taxon-name-part taxon-name-part-type="variety" reg="aguaraquiya">aguaraquiya</tp:taxon-name-part>
                </tp:taxon-name><comment>(Sendtn.) Dunal, Prodr. [A. P. de Candolle] 13(1): 52. 1852, as ‘<italic>pterocaulon&gt;</italic>’. Type. Based on <tp:taxon-name><tp:taxon-name-part taxon-name-part-type="genus" reg="Solanum">Solanum</tp:taxon-name-part><tp:taxon-name-part taxon-name-part-type="species" reg="nigrum">nigrum</tp:taxon-name-part></tp:taxon-name> L. subsp. <tp:taxon-name><tp:taxon-name-part taxon-name-part-type="genus" reg="Solanum"/><tp:taxon-name-part taxon-name-part-type="species" reg="nigrum"/><tp:taxon-name-part taxon-name-part-type="subspecies" reg="aguaraquiya">aguaraquiya</tp:taxon-name-part></tp:taxon-name> Sendtn.</comment></tp:nomenclature-citation><tp:nomenclature-citation><tp:taxon-name>
                  <tp:taxon-name-part taxon-name-part-type="genus" reg="Solanum">Solanum</tp:taxon-name-part>
                  <tp:taxon-name-part taxon-name-part-type="species" reg="ptychanthum">ptychanthum</tp:taxon-name-part>
                </tp:taxon-name><comment>Dunal, Prodr. [A. P. de Candolle] 13(1): 54. 1852. Type. United States of America. Georgia: Chatham Co., Savannah, <italic>Anon. s.n.</italic> (holotype: G-DC [G00144485]).</comment></tp:nomenclature-citation><tp:nomenclature-citation><tp:taxon-name>
                  <tp:taxon-name-part taxon-name-part-type="genus" reg="Solanum">Solanum</tp:taxon-name-part>
                  <tp:taxon-name-part taxon-name-part-type="species" reg="nodiflorum">nodiflorum</tp:taxon-name-part>
                  <tp:taxon-name-part taxon-name-part-type="authority">Jacq.</tp:taxon-name-part>
                  <tp:taxon-name-part taxon-name-part-type="infraspecific-rank">var.</tp:taxon-name-part>
                  <tp:taxon-name-part taxon-name-part-type="variety" reg="macrophyllum">macrophyllum</tp:taxon-name-part>
                </tp:taxon-name><comment>Dunal, Prodr. [A. P. de Candolle] 13(1): 46. 1852. Type. Brazil. Rio de Janeiro: Rio de Janeiro, <italic>C. Gaudichaud 521</italic> (lectotype, designated by <xref ref-type="bibr" rid="B53">D’Arcy 1974a</xref>, pg. 735: P [P00319582]; isolectotypes: P [P00319583, P00319585], G-DC [G00144100], G [G00343373]).</comment></tp:nomenclature-citation><tp:nomenclature-citation><tp:taxon-name>
                  <tp:taxon-name-part taxon-name-part-type="genus" reg="Solanum">Solanum</tp:taxon-name-part>
                  <tp:taxon-name-part taxon-name-part-type="species" reg="nodiflorum">nodiflorum</tp:taxon-name-part>
                  <tp:taxon-name-part taxon-name-part-type="authority">Jacq.</tp:taxon-name-part>
                  <tp:taxon-name-part taxon-name-part-type="infraspecific-rank">var.</tp:taxon-name-part>
                  <tp:taxon-name-part taxon-name-part-type="variety" reg="acuminatum">acuminatum</tp:taxon-name-part>
                </tp:taxon-name><comment>Dunal, Prodr. [A. P. de Candolle] 13(1): 46. 1852. Type. Brazil. Minas Gerais: Sin loc., <italic>M. Vauthier 537</italic> (lectotype, designated by <xref ref-type="bibr" rid="B53">D’Arcy 1974a</xref>, pg. 735 [as type ex Herb. Drake]: P [P00319615]; isolectotypes: P [P00319614], G-DC [G00343360]).</comment></tp:nomenclature-citation><tp:nomenclature-citation><tp:taxon-name>
                  <tp:taxon-name-part taxon-name-part-type="genus" reg="Solanum">Solanum</tp:taxon-name-part>
                  <tp:taxon-name-part taxon-name-part-type="species" reg="nodiflorum">nodiflorum</tp:taxon-name-part>
                  <tp:taxon-name-part taxon-name-part-type="authority">Jacq.</tp:taxon-name-part>
                  <tp:taxon-name-part taxon-name-part-type="infraspecific-rank">var.</tp:taxon-name-part>
                  <tp:taxon-name-part taxon-name-part-type="variety" reg="petiolastrum">petiolastrum</tp:taxon-name-part>
                </tp:taxon-name><comment>Dunal, Prodr. [A. P. de Candolle] 13(1): 46. 1852. Type. Brazil. Rio de Janeiro: Novo Friburgo, 1842, <italic>P. Claussen 180</italic> (holotype: P [P00319584]).</comment></tp:nomenclature-citation><tp:nomenclature-citation><tp:taxon-name>
                  <tp:taxon-name-part taxon-name-part-type="genus" reg="Solanum">Solanum</tp:taxon-name-part>
                  <tp:taxon-name-part taxon-name-part-type="species" reg="inops">inops</tp:taxon-name-part>
                </tp:taxon-name><comment>Dunal, Prodr. [A. P. de Candolle] 13(1): 55. 1852. Type. Mexico. “sin. loc.” [Tamaulipas: Tampico, 4 Feb 1827], <italic>J.L. Berlandier 46</italic> (holotype: G-DC [G00144469]; isotypes: BM [BM000775579], F [F0073104F], LE, P [P00336046, P00336047, P00336048], W [acc. # 1889-0291394, acc. # 1889-0144848]).</comment></tp:nomenclature-citation><tp:nomenclature-citation><tp:taxon-name>
                  <tp:taxon-name-part taxon-name-part-type="genus" reg="Solanum">Solanum</tp:taxon-name-part>
                  <tp:taxon-name-part taxon-name-part-type="species" reg="nigrum">nigrum</tp:taxon-name-part>
                  <tp:taxon-name-part taxon-name-part-type="authority">L.</tp:taxon-name-part>
                  <tp:taxon-name-part taxon-name-part-type="infraspecific-rank">var.</tp:taxon-name-part>
                  <tp:taxon-name-part taxon-name-part-type="variety" reg="oleraceum">oleraceum</tp:taxon-name-part>
                </tp:taxon-name><comment>(Dunal) Hitchc., Rep. Missouri Bot. Gard 4: 111. 1893. Type. Based on <tp:taxon-name><tp:taxon-name-part taxon-name-part-type="genus" reg="Solanum">Solanum</tp:taxon-name-part><tp:taxon-name-part taxon-name-part-type="species" reg="oleraceum">oleraceum</tp:taxon-name-part></tp:taxon-name> Dunal.</comment></tp:nomenclature-citation><tp:nomenclature-citation><tp:taxon-name>
                  <tp:taxon-name-part taxon-name-part-type="genus" reg="Solanum">Solanum</tp:taxon-name-part>
                  <tp:taxon-name-part taxon-name-part-type="species" reg="nigrum">nigrum</tp:taxon-name-part>
                  <tp:taxon-name-part taxon-name-part-type="authority">L.</tp:taxon-name-part>
                  <tp:taxon-name-part taxon-name-part-type="infraspecific-rank">var.</tp:taxon-name-part>
                  <tp:taxon-name-part taxon-name-part-type="variety" reg="americanum">americanum</tp:taxon-name-part>
                </tp:taxon-name><comment>(Mill.) O.E.Schulz, Symb. Antill. (Urban) 6: 160. 1909. Type. Based on <tp:taxon-name><tp:taxon-name-part taxon-name-part-type="genus" reg="Solanum">Solanum</tp:taxon-name-part><tp:taxon-name-part taxon-name-part-type="species" reg="americanum">americanum</tp:taxon-name-part></tp:taxon-name> Mill.</comment></tp:nomenclature-citation><tp:nomenclature-citation><tp:taxon-name>
                  <tp:taxon-name-part taxon-name-part-type="genus" reg="Solanum">Solanum</tp:taxon-name-part>
                  <tp:taxon-name-part taxon-name-part-type="species" reg="nigrum">nigrum</tp:taxon-name-part>
                  <tp:taxon-name-part taxon-name-part-type="authority">L.</tp:taxon-name-part>
                  <tp:taxon-name-part taxon-name-part-type="infraspecific-rank">forma</tp:taxon-name-part>
                  <tp:taxon-name-part taxon-name-part-type="form" reg="grandifolium">grandifolium</tp:taxon-name-part>
                </tp:taxon-name><comment>O.E.Schulz, Symb. Antill. (Urban) 6: 160. 1909, as <tp:taxon-name><tp:taxon-name-part taxon-name-part-type="genus" reg="Solanum">Solanum</tp:taxon-name-part><tp:taxon-name-part taxon-name-part-type="species" reg="nigrum">nigrum</tp:taxon-name-part><tp:taxon-name-part taxon-name-part-type="authority">L.</tp:taxon-name-part><tp:taxon-name-part taxon-name-part-type="infraspecific-rank">var.</tp:taxon-name-part><tp:taxon-name-part taxon-name-part-type="variety" reg="americanum">americanum</tp:taxon-name-part><tp:taxon-name-part taxon-name-part-type="authority">(Mill.) O.E.Schulz</tp:taxon-name-part><tp:taxon-name-part taxon-name-part-type="infraspecific-rank">forma</tp:taxon-name-part><tp:taxon-name-part taxon-name-part-type="form" reg="grandiifolia">grandiifolia</tp:taxon-name-part></tp:taxon-name> O.E.Schulz. Type. Puerto Rico. “Prope Cayey in sylvis ad rivulum superiorem m. Sept. fl. et. fr.”, <italic>P.E.E. Sintenis 2429</italic> (no herbarium cited; no duplicates found).</comment></tp:nomenclature-citation><tp:nomenclature-citation><tp:taxon-name>
                  <tp:taxon-name-part taxon-name-part-type="genus" reg="Solanum">Solanum</tp:taxon-name-part>
                  <tp:taxon-name-part taxon-name-part-type="species" reg="nigrum">nigrum</tp:taxon-name-part>
                  <tp:taxon-name-part taxon-name-part-type="authority">L.</tp:taxon-name-part>
                  <tp:taxon-name-part taxon-name-part-type="infraspecific-rank">forma</tp:taxon-name-part>
                  <tp:taxon-name-part taxon-name-part-type="form" reg="parvifolium">parvifolium</tp:taxon-name-part>
                </tp:taxon-name><comment>O.E.Schulz, Symb. Antill. (Urban) 6: 160. 1909, as <tp:taxon-name><tp:taxon-name-part taxon-name-part-type="genus" reg="Solanum">Solanum</tp:taxon-name-part><tp:taxon-name-part taxon-name-part-type="species" reg="nigrum">nigrum</tp:taxon-name-part><tp:taxon-name-part taxon-name-part-type="authority">L.</tp:taxon-name-part><tp:taxon-name-part taxon-name-part-type="infraspecific-rank">var.</tp:taxon-name-part><tp:taxon-name-part taxon-name-part-type="variety" reg="americanum">americanum</tp:taxon-name-part><tp:taxon-name-part taxon-name-part-type="authority">(Mill.) O.E.Schulz</tp:taxon-name-part><tp:taxon-name-part taxon-name-part-type="infraspecific-rank">forma</tp:taxon-name-part><tp:taxon-name-part taxon-name-part-type="form" reg="parvifolia">parvifolia</tp:taxon-name-part></tp:taxon-name> O.E.Schulz. Type. Cuba. La Habana: Santiago de las Vegas “Baker Herb. Cub. 3377” (no herbarium cited; no duplicates found).</comment></tp:nomenclature-citation><tp:nomenclature-citation><tp:taxon-name>
                  <tp:taxon-name-part taxon-name-part-type="genus" reg="Solanum">Solanum</tp:taxon-name-part>
                  <tp:taxon-name-part taxon-name-part-type="species" reg="minutibaccatum">minutibaccatum</tp:taxon-name-part>
                </tp:taxon-name><comment>Bitter, Repert. Spec. Nov. Regni Veg. 10: 549. 1912. Type. Bolivia. La Paz: “San Carlos, bei Mapiri”, 750 m, Aug 1907, <italic>O. Buchtien 1443</italic> (lectotype, designated by <xref ref-type="bibr" rid="B209">Särkinen et al. 2018</xref>, pg. 54: US [00027684, acc. # 1175843]; isotypes: GOET [GOET003478], NY [00172089]).</comment></tp:nomenclature-citation><tp:nomenclature-citation><tp:taxon-name>
                  <tp:taxon-name-part taxon-name-part-type="genus" reg="Solanum">Solanum</tp:taxon-name-part>
                  <tp:taxon-name-part taxon-name-part-type="species" reg="inconspicuum">inconspicuum</tp:taxon-name-part>
                </tp:taxon-name><comment>Bitter, Repert. Spec. Nov. Regni Veg. 11: 204. 1912. Type. Peru. Lima: Lima, 12 Jul 1910, <italic>C. Seler 222</italic> (holotype: B, destroyed; no duplicates found).</comment></tp:nomenclature-citation><tp:nomenclature-citation><tp:taxon-name>
                  <tp:taxon-name-part taxon-name-part-type="genus" reg="Solanum">Solanum</tp:taxon-name-part>
                  <tp:taxon-name-part taxon-name-part-type="species" reg="tenellum">tenellum</tp:taxon-name-part>
                </tp:taxon-name><comment>Bitter, Repert. Spec. Nov. Regni Veg. 11: 219. 1912. Type. Brasil. Minas Gerais: “Prope urbem Caldas florens fructibusque instructum”, 4 Oct 1869, <italic>A.F. Regnell III 970</italic> (holotype: UPS; isotype: US [00027821, acc. # 201069]).</comment></tp:nomenclature-citation><tp:nomenclature-citation><tp:taxon-name>
                  <tp:taxon-name-part taxon-name-part-type="genus" reg="Solanum">Solanum</tp:taxon-name-part>
                  <tp:taxon-name-part taxon-name-part-type="species" reg="minutibaccatum">minutibaccatum</tp:taxon-name-part>
                  <tp:taxon-name-part taxon-name-part-type="authority">Bitter</tp:taxon-name-part>
                  <tp:taxon-name-part taxon-name-part-type="infraspecific-rank">subsp.</tp:taxon-name-part>
                  <tp:taxon-name-part taxon-name-part-type="subspecies" reg="curtipedunculatum">curtipedunculatum</tp:taxon-name-part>
                </tp:taxon-name><comment>Bitter, Repert. Spec. Nov. Regni Veg. 11: 205. 1912. Type. Bolivia. La Paz: Guanai-Tipuani, Apr-Jun 1892, <italic>M. Bang 1462</italic> (holotype: W [acc. # 1893-0005615]; isotypes: BM [BM000617672], E [E00106087], M [M-0171808], MO [MO-503647, acc. # 1713464], NDG [NDG42278], NY [00172090, 00172091, 00172092], PH [00030453], US [00027685, acc. # 1324656; 02835359], WIS [0256198WIS]).</comment></tp:nomenclature-citation><tp:nomenclature-citation><tp:taxon-name>
                  <tp:taxon-name-part taxon-name-part-type="genus" reg="Solanum">Solanum</tp:taxon-name-part>
                  <tp:taxon-name-part taxon-name-part-type="species" reg="sciaphilum">sciaphilum</tp:taxon-name-part>
                </tp:taxon-name><comment>Bitter, Repert. Spec. Nov. Regni Veg. 11: 220. 1912. Type. Brazil. Santa Catarina: Pedras Grandes, Aug 1890, <italic>E. Ule 1678</italic> (holotype: B, destroyed [F neg. 2851]; lectotype, designated by <xref ref-type="bibr" rid="B209">Särkinen et al. 2018</xref>, pg. 54: HBG [HBG-511539]; isolectotype: HBG [HBG-511540]).</comment></tp:nomenclature-citation><tp:nomenclature-citation><tp:taxon-name>
                  <tp:taxon-name-part taxon-name-part-type="genus" reg="Solanum">Solanum</tp:taxon-name-part>
                  <tp:taxon-name-part taxon-name-part-type="species" reg="curtipes">curtipes</tp:taxon-name-part>
                </tp:taxon-name><comment>Bitter, Repert. Spec. Nov. Regni Veg. 11: 228. 1912. Type. Paraguay. Cordillera: San Bernardino, Aug 1898–1899, <italic>É. Hassler 3104</italic> (holotype: B, destroyed; lectotype, designated by <xref ref-type="bibr" rid="B166">Morton 1976</xref>, pg. 149: G [G00306710]; isolectotypes: G [G00306711, G00306712, G00306713, G00306714], K [K000532497], P [P00325762], NY [00139112], UC [UC950837]).</comment></tp:nomenclature-citation><tp:nomenclature-citation><tp:taxon-name>
                  <tp:taxon-name-part taxon-name-part-type="genus" reg="Solanum">Solanum</tp:taxon-name-part>
                  <tp:taxon-name-part taxon-name-part-type="species" reg="calvum">calvum</tp:taxon-name-part>
                </tp:taxon-name><comment>Bitter, Repert. Spec. Nov. Regni Veg. 12: 81. 1913. Type. Mexico. Baja California: Guadalupe Island, 1875, <italic>E. Palmer 60</italic> [pro parte] (holotype: UPS; isotypes: BM [BM001017192], MO [MO-159620, acc. # 5257812; MO-568722, acc. # 1713454], NY [00138967, 00759880], YU [YU065319]).</comment></tp:nomenclature-citation><tp:nomenclature-citation><tp:taxon-name>
                  <tp:taxon-name-part taxon-name-part-type="genus" reg="Solanum">Solanum</tp:taxon-name-part>
                  <tp:taxon-name-part taxon-name-part-type="species" reg="nodiflorum">nodiflorum</tp:taxon-name-part>
                  <tp:taxon-name-part taxon-name-part-type="authority">Jacq.</tp:taxon-name-part>
                  <tp:taxon-name-part taxon-name-part-type="infraspecific-rank">var.</tp:taxon-name-part>
                  <tp:taxon-name-part taxon-name-part-type="variety" reg="sapucayense">sapucayense</tp:taxon-name-part>
                </tp:taxon-name><comment>Chodat, Bull. Soc. Bot. Genève, sér. 2, 8: 150. 1916. Type. Paraguay. Paraguarí: Sapucaí [“Sapucay”], 1914, <italic>R. Chodat &amp; W. Vischer 46</italic> (holotype: G [G00306708]).</comment></tp:nomenclature-citation></tp:nomenclature-citation-list></tp:nomenclature><tp:treatment-sec sec-type="material" id="SECID0EMQEM"><title>Type.</title><p>Cultivated at the Chelsea Physic Garden [in protologue said to “grow naturally in Virginia”], <italic>Herb. Miller s.n.</italic> (lectotype, designated by <xref ref-type="bibr" rid="B73">Edmonds 1972</xref>, pg. 103 [as type]: BM [BM000617683]).</p><fig id="F15" position="float" orientation="portrait"><object-id xmlns:xlink="http://www.w3.org/1999/xlink" content-type="doi" xlink:type="simple">10.3897/phytokeys.231.100894.figure15</object-id><label>Figure 15.</label><caption><p><italic><tp:taxon-name><tp:taxon-name-part taxon-name-part-type="genus" reg="Solanum">Solanum</tp:taxon-name-part><tp:taxon-name-part taxon-name-part-type="species" reg="americanum">americanum</tp:taxon-name-part></tp:taxon-name></italic><bold>A</bold> habit <bold>B</bold> detail of abaxial leaf surface <bold>C</bold> detail of adaxial leaf surface <bold>D</bold> branch with inflorescence <bold>E</bold> leaf <bold>F</bold> dissected flower <bold>G</bold> fruit (<bold>A–D, F, G</bold><italic>Cremers 8084</italic><bold>E</bold><italic>Farrugia et al. 2773</italic>). Illustration by R. Wise. Previously published in <xref ref-type="bibr" rid="B209">Särkinen et al. (2018</xref>: 57) and <xref ref-type="bibr" rid="B136">Knapp et al. (2019</xref>: 38).</p></caption><graphic xmlns:xlink="http://www.w3.org/1999/xlink" xlink:href="phytokeys-231-001_article-100894__-g015.jpg" position="float" orientation="portrait" xlink:type="simple" id="oo_897476.jpg"><uri content-type="original_file" xlink:type="simple">https://binary.pensoft.net/fig/897476</uri></graphic></fig></tp:treatment-sec><tp:treatment-sec sec-type="description" id="SECID0EOSEM"><title>Description.</title><p>Annual to short-lived perennial herbs up to 1.5 m high, subwoody at base. Stems terete or somewhat angled with ridges, older stems sometimes with spinose processes, not markedly hollow; new growth pubescent with simple, spreading, uniseriate 2–8-celled eglandular trichomes 0.2–0.8 mm long, often clustered along the stem angles; older stems glabrescent. Sympodial units difoliate, the leaves not geminate. Leaves simple, the blades 3.5–10.5 cm long, 1–4.5 cm wide, ovate to elliptic, widest at the middle or in the lower third, membranous, concolorous or slightly discolorous; adaxial surface sparsely pubescent with simple, uniseriate trichomes like those on stem, these evenly spread along the lamina and the veins; abaxial surface similar but more densely pubescent; major veins 3–6 pairs; base attenuate, decurrent on the petiole; margins entire or occasionally sinuate-dentate; apex acute; petioles (0.3-)2–3.8(-4) cm long, sparsely pubescent with simple uniseriate trichomes like those on stems. Inflorescences internodal, unbranched or extremely rarely forked, 0.6–2.5 cm long, with (3-)4–6(8) flowers (outside of South America very rarely with many flowers in unusual many-branched inflorescences) clustered near the tips (umbelliform to sub-umbelliform), sparsely pubescent with simple uniseriate trichomes like those on stems; peduncle (0.5-)1–1.8 cm long, delicate; pedicels 3–9 mm long, 0.2–0.3 mm in diameter at the base and 0.4–0.5 mm at the apex, stout, straight and spreading, articulated at the base; pedicel scars spaced 0–0.5 mm apart, clustered at the tip of the inflorescence. Buds broadly ellipsoid, the corolla exserted 1/3 beyond the calyx lobe tips before anthesis. Flowers 5-merous, cosexual (hermaphroditic). Calyx tube 0.8–1.3 mm long, the lobes 0.3–0.5 mm long, 0.5–0.6 mm wide, broadly triangular with obtuse apices, sparsely pubescent with simple uniseriate trichomes like those of the stem. Corolla 0.3–0.6 cm in diameter, stellate, white with a yellow-green central portion near the base, lobed halfway to 2/3 of the way to the base, the lobes 2–3.2 mm long, 1–2.5 mm wide, strongly reflexed at anthesis, later spreading, densely papillate abaxially with 1–4-celled simple uniseriate trichomes, these denser on the tips and margins. Stamens equal; filament tube minute; free portion of the filaments 0.5–0.8 mm long, adaxially pubescent with tangled uniseriate trichomes; anthers 0.7–1.5 mm long, 0.5–0.6 mm wide, ellipsoid to almost globose and very plump-looking, yellow, poricidal at the tips, the pores lengthening to slits with age and drying. Ovary globose, glabrous; style 2.2–2.6 mm long, straight, almost included to exserted beyond the anther cone, densely pubescent with 2–3-celled simple uniseriate trichomes 2/3 from the base where included in the anther cone; stigma minutely capitate, the surface minutely papillate, green in live plants. Fruit a globose berry, 0.4–0.9(-1.2) cm in diameter, purplish-black at maturity, the surface of the pericarp markedly shiny, opaque, glabrous; fruiting pedicels 1.3–1.8 cm long, ca. 0.7–1 mm in diameter at the base, 0.8–1 mm in diameter at the apex, stout, straight and spreading, spaced ca. 1(-3) mm apart or tightly clustered, persistent, remaining on the plant and persistent on older inflorescences; fruiting calyx lobes not accrescent, the tube less than 1 mm long, the lobes 1(-2) mm long, strongly reflexed at fruit maturity. Seeds 30–50 per berry, 1–1.5 mm long, 0.8–1.3 mm wide, flattened and teardrop shaped with a subapical hilum, pale yellow, the surfaces minutely pitted, the testal cells pentagonal in outline. Stone cells mostly absent (Australia, South Pacific, and South America), but if present (North America, Mexico, Caribbean, Eurasia and Africa) 2–4(6) per berry, 2–4 larger ones &gt; 0.5 mm, and two smaller ones &lt; 0.5 mm in diameter. Chromosome number: n = 12 (see <xref ref-type="bibr" rid="B209">Särkinen et al. 2018</xref> for vouchers).</p><fig id="F16" position="float" orientation="portrait"><object-id xmlns:xlink="http://www.w3.org/1999/xlink" content-type="doi" xlink:type="simple">10.3897/phytokeys.231.100894.figure16</object-id><label>Figure 16.</label><caption><p><italic><tp:taxon-name><tp:taxon-name-part taxon-name-part-type="genus" reg="Solanum">Solanum</tp:taxon-name-part><tp:taxon-name-part taxon-name-part-type="species" reg="americanum">americanum</tp:taxon-name-part></tp:taxon-name></italic><bold>A</bold> habit <bold>B</bold> leaves and young inflorescence <bold>C</bold> buds and flowers <bold>D</bold> mature, shiny black fruits with reflexed calyx lobes (<bold>A, D</bold><italic>Knapp et al. 10210</italic><bold>B</bold><italic>Knapp et al. 10205</italic><bold>C</bold><italic>Knapp et al. 10360</italic>). Photos by S. Knapp. Previously published in <xref ref-type="bibr" rid="B209">Särkinen et al. (2018</xref>: 58) and <xref ref-type="bibr" rid="B136">Knapp et al. (2019</xref>: 39).</p></caption><graphic xmlns:xlink="http://www.w3.org/1999/xlink" xlink:href="phytokeys-231-001_article-100894__-g016.jpg" position="float" orientation="portrait" xlink:type="simple" id="oo_897477.jpg"><uri content-type="original_file" xlink:type="simple">https://binary.pensoft.net/fig/897477</uri></graphic></fig></tp:treatment-sec><tp:treatment-sec sec-type="distribution" id="SECID0EMUEM"><title>Distribution</title><p><bold>(Fig. <xref ref-type="fig" rid="F17">17</xref>).</bold><italic><tp:taxon-name><tp:taxon-name-part taxon-name-part-type="genus" reg="Solanum">Solanum</tp:taxon-name-part><tp:taxon-name-part taxon-name-part-type="species" reg="americanum">americanum</tp:taxon-name-part></tp:taxon-name></italic> is a globally distributed weed found throughout the tropics and subtropics; it is not clear where it is native, or if this circumtropical distribution is its native range. In South America it occurs in every country and as far south as 37°S latitude.</p><fig id="F17" position="float" orientation="portrait"><object-id xmlns:xlink="http://www.w3.org/1999/xlink" content-type="doi" xlink:type="simple">10.3897/phytokeys.231.100894.figure17</object-id><label>Figure 17.</label><caption><p>Distribution map of <italic><tp:taxon-name><tp:taxon-name-part taxon-name-part-type="genus" reg="Solanum">Solanum</tp:taxon-name-part><tp:taxon-name-part taxon-name-part-type="species" reg="americanum">americanum</tp:taxon-name-part></tp:taxon-name></italic> in South America. For distribution elsewhere, see <xref ref-type="bibr" rid="B209">Särkinen et al. (2018</xref>: 60) and <xref ref-type="bibr" rid="B136">Knapp et al. (2019</xref>: 43).</p></caption><graphic xmlns:xlink="http://www.w3.org/1999/xlink" xlink:href="phytokeys-231-001_article-100894__-g017.jpg" position="float" orientation="portrait" xlink:type="simple" id="oo_897478.jpg"><uri content-type="original_file" xlink:type="simple">https://binary.pensoft.net/fig/897478</uri></graphic></fig></tp:treatment-sec><tp:treatment-sec sec-type="ecology" id="SECID0EEWEM"><title>Ecology and habitat.</title><p><italic><tp:taxon-name><tp:taxon-name-part taxon-name-part-type="genus" reg="Solanum">Solanum</tp:taxon-name-part><tp:taxon-name-part taxon-name-part-type="species" reg="americanum">americanum</tp:taxon-name-part></tp:taxon-name></italic> is a weedy species that colonises disturbed soil and it is found in open areas, along roads, treefall gaps and at the back of beaches from sea level to 2,000 m elevation.</p></tp:treatment-sec><tp:treatment-sec sec-type="Common names and uses" id="SECID0EVWEM"><title>Common names and uses.</title><p>Argentina. Misiones: ka’a ete’I (Mbyá Guaraní, <xref ref-type="bibr" rid="B119">Keller 2007</xref>). Paraguay. Arachichu (<xref ref-type="bibr" rid="B114">Ibarrola and Degen 2011</xref>). Brazil. araxixu, caraxixá, erva-de-bicho, erva-mocó, erva-moura, guaraquinha, maria-preta, maria-pretinha, pimenta de cachorro, pimento de rato, pimenta de rato (Lorenzi and Abreu Matos 2002, could also refer to <italic><tp:taxon-name><tp:taxon-name-part taxon-name-part-type="genus" reg="Solanum">S.</tp:taxon-name-part><tp:taxon-name-part taxon-name-part-type="species" reg="paucidens">paucidens</tp:taxon-name-part></tp:taxon-name></italic>); caraxixá, erva moura, guaraquinha, maria-pretinha, pimento de galinha (<xref ref-type="bibr" rid="B86">Ferreira Kinupp and Lorenzi 2021</xref>); Pernambuco: erva moura (<xref ref-type="bibr" rid="B193">Rodrigues and Andrade 2014</xref>).</p><p>In Argentina, fruits are used as compresses and poultices to treat boils (<xref ref-type="bibr" rid="B138">Kujawska and Hilgert 2014</xref>), and in both Paraguay and Argentina the fruits and leaves have been reported as used medicinally (<xref ref-type="bibr" rid="B119">Keller 2007</xref>; <xref ref-type="bibr" rid="B114">Ibarrola and Degen 2011</xref>). In rural communities of Pernambuco, Brazil, macerated leaves are used to treat fungal infections, gastritis, varicose veins and bruises (<xref ref-type="bibr" rid="B193">Rodrigues and Andrade 2014</xref>). Uses reported in Lorenzi and Abreu Matos (2002) are discussed in the section on uses.</p><p>Across its range in South America <italic><tp:taxon-name><tp:taxon-name-part taxon-name-part-type="genus" reg="Solanum">S.</tp:taxon-name-part><tp:taxon-name-part taxon-name-part-type="species" reg="americanum">americanum</tp:taxon-name-part></tp:taxon-name></italic> is often known by the common name yerba (hierba) mora (Spanish) or erva-moura (Portuguese). In Mexico (see <xref ref-type="bibr" rid="B136">Knapp et al. 2019</xref>) and outside the Americas (see <xref ref-type="bibr" rid="B209">Särkinen et al. 2018</xref>) the leaves are eaten as cooked greens (potherbs) but we have seen no records of these uses of <italic><tp:taxon-name><tp:taxon-name-part taxon-name-part-type="genus" reg="Solanum">S.</tp:taxon-name-part><tp:taxon-name-part taxon-name-part-type="species" reg="americanum">americanum</tp:taxon-name-part></tp:taxon-name></italic> from South America.</p></tp:treatment-sec><tp:treatment-sec sec-type="Preliminary conservation status" id="SECID0EIZEM"><title>Preliminary conservation status</title><p><bold>(<xref ref-type="bibr" rid="B116">IUCN 2022</xref>).</bold> Least Concern [<abbrev xmlns:xlink="http://www.w3.org/1999/xlink" xlink:title="Least Concern" id="ABBRID0EVZEM" xlink:type="simple">LC</abbrev>]. <abbrev xmlns:xlink="http://www.w3.org/1999/xlink" xlink:title="Extent of Occurrence" id="ABBRID0EZZEM" xlink:type="simple">EOO</abbrev> = 89,639,763 km<sup>2</sup> [<abbrev xmlns:xlink="http://www.w3.org/1999/xlink" xlink:title="Least Concern" id="ABBRID0E6ZEM" xlink:type="simple">LC</abbrev>]; <abbrev xmlns:xlink="http://www.w3.org/1999/xlink" xlink:title="Area of Occurrence" id="ABBRID0ED1EM" xlink:type="simple">AOO</abbrev> = 9,828km<sup>2</sup> [<abbrev xmlns:xlink="http://www.w3.org/1999/xlink" xlink:title="Least Concern" id="ABBRID0EJ1EM" xlink:type="simple">LC</abbrev>]. <italic><tp:taxon-name><tp:taxon-name-part taxon-name-part-type="genus" reg="Solanum">Solanum</tp:taxon-name-part><tp:taxon-name-part taxon-name-part-type="species" reg="americanum">americanum</tp:taxon-name-part></tp:taxon-name></italic> is a cosmopolitan weed of the tropics and subtropics (see <xref ref-type="bibr" rid="B209">Särkinen et al. 2018</xref>; <xref ref-type="bibr" rid="B136">Knapp et al. 2019</xref>).</p></tp:treatment-sec><tp:treatment-sec sec-type="discussion" id="SECID0EA2EM"><title>Discussion.</title><p><italic><tp:taxon-name><tp:taxon-name-part taxon-name-part-type="genus" reg="Solanum">Solanum</tp:taxon-name-part><tp:taxon-name-part taxon-name-part-type="species" reg="americanum">americanum</tp:taxon-name-part></tp:taxon-name></italic> is the most widespread and common species of the morelloid solanums (see <xref ref-type="bibr" rid="B209">Särkinen et al. 2018</xref>), and quite possibly the most widely distributed species in <italic><tp:taxon-name><tp:taxon-name-part taxon-name-part-type="genus" reg="Solanum">Solanum</tp:taxon-name-part></tp:taxon-name></italic>. It has been implicated as the diploid parent in the polyploid events that gave rise to the species occurring outside of the Americas (e.g., <xref ref-type="bibr" rid="B74">Edmonds 1977</xref>; <xref ref-type="bibr" rid="B183">Poczai and Hyvönen 2011</xref>), although this has been disputed (<xref ref-type="bibr" rid="B149">Ma 1995</xref>)</p><p><italic><tp:taxon-name><tp:taxon-name-part taxon-name-part-type="genus" reg="Solanum">Solanum</tp:taxon-name-part><tp:taxon-name-part taxon-name-part-type="species" reg="americanum">americanum</tp:taxon-name-part></tp:taxon-name></italic> can be easily recognised in fruit by its shiny black berries with small, strongly reflexed calyx lobes that are held on erect or spreading pedicels. In flower, the species has tiny almost globose anthers 0.8–1.5 mm long and short filaments usually less than 1 mm long. Ripe berries of <italic><tp:taxon-name><tp:taxon-name-part taxon-name-part-type="genus" reg="Solanum">S.</tp:taxon-name-part><tp:taxon-name-part taxon-name-part-type="species" reg="americanum">americanum</tp:taxon-name-part></tp:taxon-name></italic> are shiny black (but that can be difficult to see in herbarium specimens) and in South America lack stone cells; in North and Central America and the Caribbean berries usually have four stone cells in each. When berries ripen in <italic><tp:taxon-name><tp:taxon-name-part taxon-name-part-type="genus" reg="Solanum">S.</tp:taxon-name-part><tp:taxon-name-part taxon-name-part-type="species" reg="americanum">americanum</tp:taxon-name-part></tp:taxon-name></italic> they fall from the plant leaving the stout, spreading pedicels with reflexed calyces behind.</p><p><italic><tp:taxon-name><tp:taxon-name-part taxon-name-part-type="genus" reg="Solanum">Solanum</tp:taxon-name-part><tp:taxon-name-part taxon-name-part-type="species" reg="nigrescens">nigrescens</tp:taxon-name-part></tp:taxon-name></italic> differs from <italic><tp:taxon-name><tp:taxon-name-part taxon-name-part-type="genus" reg="Solanum">S.</tp:taxon-name-part><tp:taxon-name-part taxon-name-part-type="species" reg="americanum">americanum</tp:taxon-name-part></tp:taxon-name></italic> in having larger anthers always more than 2 mm long, matte black or green fruits that are held on spreading or deflexed pedicels that drop with the berry, and calyx lobes appressed to the berry in fruit. Berries of <italic><tp:taxon-name><tp:taxon-name-part taxon-name-part-type="genus" reg="Solanum">S.</tp:taxon-name-part><tp:taxon-name-part taxon-name-part-type="species" reg="nigrescens">nigrescens</tp:taxon-name-part></tp:taxon-name></italic> have more than 5 (usually 5–6 large and several smaller) stone cells, while plants of <italic><tp:taxon-name><tp:taxon-name-part taxon-name-part-type="genus" reg="Solanum">S.</tp:taxon-name-part><tp:taxon-name-part taxon-name-part-type="species" reg="americanum">americanum</tp:taxon-name-part></tp:taxon-name></italic> from South America usually lack stone cells. Inflorescences of <italic><tp:taxon-name><tp:taxon-name-part taxon-name-part-type="genus" reg="Solanum">S.</tp:taxon-name-part><tp:taxon-name-part taxon-name-part-type="species" reg="americanum">americanum</tp:taxon-name-part></tp:taxon-name></italic> tend to be more sub-umbelliform in appearance than those of <italic><tp:taxon-name><tp:taxon-name-part taxon-name-part-type="genus" reg="Solanum">S.</tp:taxon-name-part><tp:taxon-name-part taxon-name-part-type="species" reg="nigrescens">nigrescens</tp:taxon-name-part></tp:taxon-name></italic>, and calyx lobes of <italic><tp:taxon-name><tp:taxon-name-part taxon-name-part-type="genus" reg="Solanum">S.</tp:taxon-name-part><tp:taxon-name-part taxon-name-part-type="species" reg="americanum">americanum</tp:taxon-name-part></tp:taxon-name></italic> are strongly reflexed and smaller relative to berry size in fruit.</p><p><xref ref-type="bibr" rid="B153">Manoko et al. (2007)</xref> distinguished <italic><tp:taxon-name><tp:taxon-name-part taxon-name-part-type="genus" reg="Solanum">S.</tp:taxon-name-part><tp:taxon-name-part taxon-name-part-type="species" reg="americanum">americanum</tp:taxon-name-part></tp:taxon-name></italic> and <italic><tp:taxon-name><tp:taxon-name-part taxon-name-part-type="genus" reg="Solanum">S.</tp:taxon-name-part><tp:taxon-name-part taxon-name-part-type="species" reg="nodiflorum">nodiflorum</tp:taxon-name-part></tp:taxon-name></italic> using AFLP markers; we re-examined the material they used and consider the plants they called <italic><tp:taxon-name><tp:taxon-name-part taxon-name-part-type="genus" reg="Solanum">S.</tp:taxon-name-part><tp:taxon-name-part taxon-name-part-type="species" reg="nodiflorum">nodiflorum</tp:taxon-name-part></tp:taxon-name></italic> to be <italic><tp:taxon-name><tp:taxon-name-part taxon-name-part-type="genus" reg="Solanum">S.</tp:taxon-name-part><tp:taxon-name-part taxon-name-part-type="species" reg="americanum">americanum</tp:taxon-name-part></tp:taxon-name></italic> as defined here, and plants they called <italic><tp:taxon-name><tp:taxon-name-part taxon-name-part-type="genus" reg="Solanum">S.</tp:taxon-name-part><tp:taxon-name-part taxon-name-part-type="species" reg="americanum">americanum</tp:taxon-name-part></tp:taxon-name></italic> represent specimens of <italic><tp:taxon-name><tp:taxon-name-part taxon-name-part-type="genus" reg="Solanum">S.</tp:taxon-name-part><tp:taxon-name-part taxon-name-part-type="species" reg="nigrescens">nigrescens</tp:taxon-name-part></tp:taxon-name></italic> (see <xref ref-type="bibr" rid="B209">Särkinen et al. 2018</xref>: 61).</p><p>Populations from Río Pastaza, Río Morone, and Río Nanay watersheds in Amazonian Ecuador and Peru have anthers ca. 2 mm long and somewhat more elongate inflorescences than in the rest of the species range. The plants fit well within the circumscription of <italic><tp:taxon-name><tp:taxon-name-part taxon-name-part-type="genus" reg="Solanum">S.</tp:taxon-name-part><tp:taxon-name-part taxon-name-part-type="species" reg="americanum">americanum</tp:taxon-name-part></tp:taxon-name></italic> however, with shiny black fruits with reflexed calyx lobes. Variation in pedicel spacing is observed in other parts of the species range, but the larger anther size is unique to these populations in lowland Ecuador and Peru.</p><p>Typification details for the many synonyms of <italic><tp:taxon-name><tp:taxon-name-part taxon-name-part-type="genus" reg="Solanum">S.</tp:taxon-name-part><tp:taxon-name-part taxon-name-part-type="species" reg="americanum">americanum</tp:taxon-name-part></tp:taxon-name></italic> can be found in <xref ref-type="bibr" rid="B209">Särkinen et al. (2018)</xref>.</p></tp:treatment-sec><ref-list><ref id="B209"><mixed-citation xmlns:xlink="http://www.w3.org/1999/xlink" xlink:type="simple"><person-group><name name-style="western"><surname>Särkinen</surname><given-names>T</given-names></name><name name-style="western"><surname>Poczai</surname><given-names>P</given-names></name><name name-style="western"><surname>Barboza</surname><given-names>GE</given-names></name><name name-style="western"><surname>van der Weerden</surname><given-names>GM</given-names></name><name name-style="western"><surname>Baden</surname><given-names>M</given-names></name><name name-style="western"><surname>Knapp</surname><given-names>S</given-names></name></person-group> (<year>2018</year>) <article-title>A revision of the Old World black nightshades (Morelloid clade of <italic><tp:taxon-name><tp:taxon-name-part taxon-name-part-type="genus">Solanum</tp:taxon-name-part></tp:taxon-name></italic> L., <tp:taxon-name><tp:taxon-name-part taxon-name-part-type="family">Solanaceae</tp:taxon-name-part></tp:taxon-name>).</article-title><source>PhytoKeys</source><volume>106</volume>: <fpage>1</fpage>–<lpage>223</lpage>. <ext-link xlink:href="10.3897/phytokeys.106.21991" ext-link-type="doi" xlink:type="simple">https://doi.org/10.3897/phytokeys.106.21991</ext-link></mixed-citation></ref><ref id="B136"><mixed-citation xmlns:xlink="http://www.w3.org/1999/xlink" xlink:type="simple"><person-group><name name-style="western"><surname>Knapp</surname><given-names>S</given-names></name><name name-style="western"><surname>Barboza</surname><given-names>GE</given-names></name><name name-style="western"><surname>Bohs</surname><given-names>L</given-names></name><name name-style="western"><surname>Särkinen</surname><given-names>T</given-names></name></person-group> (<year>2019</year>) <article-title>A revision of the Morelloid Clade of <italic><tp:taxon-name><tp:taxon-name-part taxon-name-part-type="genus">Solanum</tp:taxon-name-part></tp:taxon-name></italic> L. (<tp:taxon-name><tp:taxon-name-part taxon-name-part-type="family">Solanaceae</tp:taxon-name-part></tp:taxon-name>) in the Caribbean and North and Central America.</article-title><source>PhytoKeys</source><volume>123</volume>: <fpage>1</fpage>–<lpage>174</lpage>. <ext-link xlink:href="10.3897/phytokeys.123.31738" ext-link-type="doi" xlink:type="simple">https://doi.org/10.3897/phytokeys.123.31738</ext-link></mixed-citation></ref><ref id="B53"><mixed-citation xmlns:xlink="http://www.w3.org/1999/xlink" xlink:type="simple"><person-group><name name-style="western"><surname>D’Arcy</surname><given-names>WG</given-names></name></person-group> (<year>1974a</year>) <article-title>[1973]) <tp:taxon-name><tp:taxon-name-part taxon-name-part-type="family">Solanaceae</tp:taxon-name-part></tp:taxon-name>, Flora of Panama. Part 9.</article-title><source>Annals of the Missouri Botanical Garden</source><volume>60</volume>: <fpage>573</fpage>–<lpage>780</lpage>. <ext-link xlink:href="10.2307/2395139" ext-link-type="doi" xlink:type="simple">https://doi.org/10.2307/2395139</ext-link></mixed-citation></ref><ref id="B133"><mixed-citation xmlns:xlink="http://www.w3.org/1999/xlink" xlink:type="simple"><person-group><name name-style="western"><surname>Knapp</surname><given-names>S</given-names></name><name name-style="western"><surname>Barboza</surname><given-names>GE</given-names></name><name name-style="western"><surname>Romero</surname><given-names>MV</given-names></name><name name-style="western"><surname>Vignoli-Silva</surname><given-names>M</given-names></name><name name-style="western"><surname>Giacomin</surname><given-names>LL</given-names></name><name name-style="western"><surname>Stehmann</surname><given-names>JR</given-names></name></person-group> (<year>2015</year>) <article-title>Identification and lectotypification of the <tp:taxon-name><tp:taxon-name-part taxon-name-part-type="family">Solanaceae</tp:taxon-name-part></tp:taxon-name> from Vellozo’s Flora Fluminensis.</article-title><source>Taxon</source><volume>64</volume>: <fpage>822</fpage>–<lpage>836</lpage>. <ext-link xlink:href="10.12705/644.14" ext-link-type="doi" xlink:type="simple">https://doi.org/10.12705/644.14</ext-link></mixed-citation></ref><ref id="B166"><mixed-citation xmlns:xlink="http://www.w3.org/1999/xlink" xlink:type="simple"><person-group><name name-style="western"><surname>Morton</surname><given-names>CV</given-names></name></person-group> (<year>1976</year>) A revision of the Argentine species of <italic><tp:taxon-name><tp:taxon-name-part taxon-name-part-type="genus">Solanum</tp:taxon-name-part></tp:taxon-name></italic>. Academia Nacional de Ciencias, Córdoba.</mixed-citation></ref><ref id="B73"><mixed-citation xmlns:xlink="http://www.w3.org/1999/xlink" xlink:type="simple"><person-group><name name-style="western"><surname>Edmonds</surname><given-names>JM</given-names></name></person-group> (<year>1972</year>) <article-title>A synopsis of the taxonomy of <tp:taxon-name><tp:taxon-name-part taxon-name-part-type="genus">Solanum</tp:taxon-name-part><tp:taxon-name-part taxon-name-part-type="infraspecific-rank">sect.</tp:taxon-name-part><tp:taxon-name-part taxon-name-part-type="section">Solanum</tp:taxon-name-part></tp:taxon-name> (<tp:taxon-name><tp:taxon-name-part taxon-name-part-type="genus">Maurella</tp:taxon-name-part></tp:taxon-name>) in South America.</article-title><source>Kew Bulletin</source><volume>27</volume>(<issue>1</issue>): <fpage>95</fpage>–<lpage>114</lpage>. <ext-link xlink:href="10.2307/4117874" ext-link-type="doi" xlink:type="simple">https://doi.org/10.2307/4117874</ext-link></mixed-citation></ref><ref id="B119"><mixed-citation xmlns:xlink="http://www.w3.org/1999/xlink" xlink:type="simple"><person-group><name name-style="western"><surname>Keller</surname><given-names>HA</given-names></name></person-group> (<year>2007</year>) <article-title>Unidades de vegetación y recursos florísticos en una aldea Mbyá Guaraní de Misiones, Argentina.</article-title><source>Kurtziana</source><volume>33</volume>(<issue>1</issue>): <fpage>175</fpage>–<lpage>191</lpage>.</mixed-citation></ref><ref id="B114"><mixed-citation xmlns:xlink="http://www.w3.org/1999/xlink" xlink:type="simple"><person-group><name name-style="western"><surname>Ibarrola</surname><given-names>DA</given-names></name><name name-style="western"><surname>Degen</surname><given-names>RL [Eds]</given-names></name></person-group> (<year>2011</year>) Catálogo Ilustrado de 80 plantas Medicinales del Paraguay. Facultad de Ciencias Químicas-UNA and Agencia de Cooperación Internacional del Japón, Asunción.</mixed-citation></ref><ref id="B86"><mixed-citation xmlns:xlink="http://www.w3.org/1999/xlink" xlink:type="simple"><person-group><name name-style="western"><surname>Ferreira Kinupp</surname><given-names>V</given-names></name><name name-style="western"><surname>Lorenzi</surname><given-names>H</given-names></name></person-group> (<year>2021</year>) Plantas alimenticias não convencionais (PANC) no Brasil. 2<sup>nd</sup> edition. Instituto Plantrum de Estudios da Flora Ltda., Nova Odessa.</mixed-citation></ref><ref id="B193"><mixed-citation xmlns:xlink="http://www.w3.org/1999/xlink" xlink:type="simple"><person-group><name name-style="western"><surname>Rodrigues</surname><given-names>AP</given-names></name><name name-style="western"><surname>Andrade</surname><given-names>LHC</given-names></name></person-group> (<year>2014</year>) Levamento etnobotânico das plants medicinais utilizadas pela comunidade de Inhamã, Pernambuco, Nordeste do Brasil. Revista Brasileira de Plantas Medicinais 16(3, supl. 1): 721–730. <ext-link xlink:href="10.1590/1983-084x/08_159" ext-link-type="doi" xlink:type="simple">https://doi.org/10.1590/1983-084x/08_159</ext-link></mixed-citation></ref><ref id="B138"><mixed-citation xmlns:xlink="http://www.w3.org/1999/xlink" xlink:type="simple"><person-group><name name-style="western"><surname>Kujawska</surname><given-names>M</given-names></name><name name-style="western"><surname>Hilgert</surname><given-names>NI</given-names></name></person-group> (<year>2014</year>) <article-title>Phytotherapy of Polish migrants in Misiones, Argentina: Legacy and acquired plant species.</article-title><source>Journal of Ethnopharmacology</source><volume>153</volume>(<issue>3</issue>): <fpage>810</fpage>–<lpage>830</lpage>. <ext-link xlink:href="10.1016/j.jep.2014.03.044" ext-link-type="doi" xlink:type="simple">https://doi.org/10.1016/j.jep.2014.03.044</ext-link></mixed-citation></ref><ref id="B116"><mixed-citation xmlns:xlink="http://www.w3.org/1999/xlink" xlink:type="simple">IUCN (<year>2022</year>) Guidelines for Using the IUCN Red List Categories and Criteria. Version 15.1. Prepared by the Standards and Petitions Subcommittee. [Downloaded 9 Dec 2022] <ext-link xlink:href="https://www.iucnredlist.org/resources/redlistguidelines" ext-link-type="uri" xlink:type="simple">https://www.iucnredlist.org/resources/redlistguidelines</ext-link></mixed-citation></ref><ref id="B74"><mixed-citation xmlns:xlink="http://www.w3.org/1999/xlink" xlink:type="simple"><person-group><name name-style="western"><surname>Edmonds</surname><given-names>JM</given-names></name></person-group> (<year>1977</year>) <article-title>Taxonomic studies on <tp:taxon-name><tp:taxon-name-part taxon-name-part-type="genus">Solanum</tp:taxon-name-part><tp:taxon-name-part taxon-name-part-type="authority">L.</tp:taxon-name-part><tp:taxon-name-part taxon-name-part-type="infraspecific-rank">section</tp:taxon-name-part><tp:taxon-name-part taxon-name-part-type="section">Solanum</tp:taxon-name-part></tp:taxon-name> (<tp:taxon-name><tp:taxon-name-part taxon-name-part-type="genus">Maurella</tp:taxon-name-part></tp:taxon-name>).</article-title><source>Botanical Journal of the Linnean Society</source><volume>75</volume>(<issue>2</issue>): <fpage>141</fpage>–<lpage>178</lpage>. <ext-link xlink:href="10.1111/j.1095-8339.1977.tb01482.x" ext-link-type="doi" xlink:type="simple">https://doi.org/10.1111/j.1095-8339.1977.tb01482.x</ext-link></mixed-citation></ref><ref id="B183"><mixed-citation xmlns:xlink="http://www.w3.org/1999/xlink" xlink:type="simple"><person-group><name name-style="western"><surname>Poczai</surname><given-names>P</given-names></name><name name-style="western"><surname>Hyvönen</surname><given-names>J</given-names></name></person-group> (<year>2011</year>) On the origin of <italic><tp:taxon-name><tp:taxon-name-part taxon-name-part-type="genus">Solanum</tp:taxon-name-part><tp:taxon-name-part taxon-name-part-type="species">nigrum</tp:taxon-name-part></tp:taxon-name></italic>: Can networks help? Molecular Biology Reports 38(2): 1171–1185. <ext-link xlink:href="10.1007/s11033-010-0215-y" ext-link-type="doi" xlink:type="simple">https://doi.org/10.1007/s11033-010-0215-y</ext-link></mixed-citation></ref><ref id="B149"><mixed-citation xmlns:xlink="http://www.w3.org/1999/xlink" xlink:type="simple"><person-group><name name-style="western"><surname>Ma</surname><given-names>Q</given-names></name></person-group> (<year>1995</year>) Systematic and population studies of Asian and American black nightshades (<tp:taxon-name><tp:taxon-name-part taxon-name-part-type="family">Solanaceae</tp:taxon-name-part></tp:taxon-name>). PhD dissertation, University of Tennessee, Knoxville.</mixed-citation></ref><ref id="B153"><mixed-citation xmlns:xlink="http://www.w3.org/1999/xlink" xlink:type="simple"><person-group><name name-style="western"><surname>Manoko</surname><given-names>MLK</given-names></name><name name-style="western"><surname>van den Berg</surname><given-names>RG</given-names></name><name name-style="western"><surname>Feron</surname><given-names>RMC</given-names></name><name name-style="western"><surname>van der Weerden</surname><given-names>GM</given-names></name><name name-style="western"><surname>Mariani</surname><given-names>C</given-names></name></person-group> (<year>2007</year>) <article-title>AFLP markers support separation of <italic><tp:taxon-name><tp:taxon-name-part taxon-name-part-type="genus">Solanum</tp:taxon-name-part><tp:taxon-name-part taxon-name-part-type="species">nodiflorum</tp:taxon-name-part></tp:taxon-name></italic> from <italic><tp:taxon-name><tp:taxon-name-part taxon-name-part-type="genus">Solanum</tp:taxon-name-part><tp:taxon-name-part taxon-name-part-type="species">americanum</tp:taxon-name-part></tp:taxon-name></italic> sensu stricto (<tp:taxon-name><tp:taxon-name-part taxon-name-part-type="family">Solanaceae</tp:taxon-name-part></tp:taxon-name>).</article-title><source>Plant Systematics and Evolution</source><volume>267</volume>(<issue>1–4</issue>): <fpage>1</fpage>–<lpage>11</lpage>. <ext-link xlink:href="10.1007/s00606-007-0531-4" ext-link-type="doi" xlink:type="simple">https://doi.org/10.1007/s00606-007-0531-4</ext-link></mixed-citation></ref></ref-list></tp:taxon-treatment>
