# Supplementary material for: ﻿A revision of the South American species of the Morelloid clade (Solanum L., Solanaceae)
Source: PhytoKeys. 2023 Aug 29;231:1–342. doi: 10.3897/phytokeys.231.100894 (PMC10481398; doi:10.3897/phytokeys.231.100894)
Supplement: XML Treatment for Solanum annuum [file phytokeys.231.100894-treatment5.xml]

<!DOCTYPE tp:taxon-treatment
  PUBLIC "-//TaxonX//DTD Taxonomic Treatment Publishing DTD v0 20100105//EN" "tax-treatment-NSO.dtd">
<tp:taxon-treatment xmlns:tp="http://www.plazi.org/taxpub"><tp:treatment-meta><kwd-group><label>Taxon classification</label><kwd>
                <named-content content-type="kingdom">Plantae</named-content>
              </kwd><kwd>
                <named-content content-type="order">Solanales</named-content>
              </kwd><kwd>
                <named-content content-type="family">Solanaceae</named-content>
              </kwd></kwd-group><mixed-citation publication-type="journal"><person-group><name><surname>Knapp</surname><given-names>Sandra</given-names></name><name><surname>Särkinen</surname><given-names>Tiina</given-names></name><name><surname>Barboza</surname><given-names>Gloria E.</given-names></name></person-group><article-title>﻿A revision of the South American species of the Morelloid clade (<italic><tp:taxon-name><tp:taxon-name-part taxon-name-part-type="genus" reg="Solanum">Solanum</tp:taxon-name-part></tp:taxon-name></italic> L., <tp:taxon-name><tp:taxon-name-part taxon-name-part-type="family">Solanaceae</tp:taxon-name-part></tp:taxon-name>)</article-title><source>PhytoKeys</source><day>29</day><month>08</month><year>2023</year><volume>231</volume><fpage>1</fpage><lpage>342</lpage><pub-id pub-id-type="doi">10.3897/phytokeys.231.100894</pub-id></mixed-citation></tp:treatment-meta><tp:nomenclature><label>﻿5.</label><tp:taxon-name>
              <tp:taxon-name-part taxon-name-part-type="genus" reg="Solanum">Solanum</tp:taxon-name-part>
              <tp:taxon-name-part taxon-name-part-type="species" reg="annuum">annuum</tp:taxon-name-part>
            </tp:taxon-name><tp:taxon-authority>C.V.Morton, Revis. Argentine Sp. Solanum 102. 1976.</tp:taxon-authority><xref ref-type="fig" rid="F3">Figs 3B</xref><xref ref-type="fig" rid="F18">, 18</xref><xref ref-type="fig" rid="F19">, 19</xref><tp:nomenclature-citation-list><tp:nomenclature-citation><tp:taxon-name>
                  <tp:taxon-name-part taxon-name-part-type="genus" reg="Solanum">Solanum</tp:taxon-name-part>
                  <tp:taxon-name-part taxon-name-part-type="species" reg="micrantherum">micrantherum</tp:taxon-name-part>
                </tp:taxon-name><comment>Cabrera, Hickenia 1(31): 168. 1978. Type. Argentina. Catamarca: Andalgalá, El Candado, <italic>P. Jörgensen 978</italic> (holotype: SI [003327]; isotypes: CORD [CORD00006989, fragment], GH, MO [MO-2127099, acc. # 818835], US [028337125, acc. # 921698]).</comment></tp:nomenclature-citation></tp:nomenclature-citation-list></tp:nomenclature><tp:treatment-sec sec-type="material" id="SECID0EFFFM"><title>Type.</title><p>Argentina. Salta: Dpto. Rosario de Lerma, Campo Quijano, 17 Jan 1929, <italic>S. Venturi 8507</italic> (holotype: US [00027454, acc. # 1549043]).</p><fig id="F18" position="float" orientation="portrait"><object-id xmlns:xlink="http://www.w3.org/1999/xlink" content-type="doi" xlink:type="simple">10.3897/phytokeys.231.100894.figure18</object-id><label>Figure 18.</label><caption><p><italic><tp:taxon-name><tp:taxon-name-part taxon-name-part-type="genus" reg="Solanum">Solanum</tp:taxon-name-part><tp:taxon-name-part taxon-name-part-type="species" reg="annuum">annuum</tp:taxon-name-part></tp:taxon-name></italic><bold>A</bold> plant <bold>B</bold> flower <bold>C</bold> glandular trichome of the calyx <bold>D</bold> eglandular trichome of the calyx <bold>E</bold> dissected flower <bold>F</bold> stamen, dorsal view <bold>G</bold> stamen, ventral view <bold>H</bold> gynoecium <bold>I</bold> eglandular trichome of the style <bold>J</bold> apex of the style and stigma <bold>K</bold> ovary, longitudinal section <bold>L</bold> fruit <bold>M</bold> seed <bold>N</bold> embryo (<bold>A–N</bold><italic>Hunziker et al. 24901</italic>). Illustration by L. Ribulgo. Previously published in <xref ref-type="bibr" rid="B10">Barboza et al. (2013</xref>: 238).</p></caption><graphic xmlns:xlink="http://www.w3.org/1999/xlink" xlink:href="phytokeys-231-001_article-100894__-g018.jpg" position="float" orientation="portrait" xlink:type="simple" id="oo_897479.jpg"><uri content-type="original_file" xlink:type="simple">https://binary.pensoft.net/fig/897479</uri></graphic></fig></tp:treatment-sec><tp:treatment-sec sec-type="description" id="SECID0EJHFM"><title>Description.</title><p>Tiny annual herbs 0.05–0.5 m high, erect or, if larger, the plants spreading. Stems terete, often drying purple, moderately pubescent with eglandular, white simple uniseriate trichomes ca. 0.5 mm long, these antrorse; new growth densely pubescent with eglandular white simple uniseriate trichomes like those of the stems; older stems greenish brown. Sympodial units difoliate or trifoliate, the leaves not geminate. Leaves simple to deeply pinnatifid, both types present on single stems, the blades (1)1.5–5 cm long, (0.5)0.6–2.5 cm wide, ovate to ovate-elliptic in outline, widest in the lower third, membranous, concolorous; adaxial surfaces sparsely pubescent with eglandular white simple uniseriate trichomes to 0.5 mm long like those of the stems; abaxial surfaces similarly sparsely pubescent but the trichomes denser along the veins; principal veins 3–4 pairs, corresponding to numbers of lobes in pinnatifid leaves; base acute to somewhat attenuate along the petiole; margins entire to deeply pinnatifid, entire leaves often at base of plant, the lobes long-triangular with rounded tips, the sinuses reaching nearly to the midrib in the most deeply pinnatifid leaves; petiole 0.2–1.5 cm long, sparsely pubescent with eglandular simple uniseriate trichomes like those of the stems. Inflorescences opposite the leaves, unbranched or rarely forked, 1.5–5 cm long, with 5–12 flowers, sparsely pubescent with eglandular simple white uniseriate trichomes ca. 0.5 mm long; peduncle 0.6–5 cm long; pedicels 0.7–0.9 cm long, ca. 0.5 mm in diameter at the base, ca. 0.5 mm in diameter at the apex, filiform and spreading, sparsely pubescent with simple uniseriate trichomes like the rest of the inflorescence, articulated near the base, leaving a small raised stump on the inflorescence axis; pedicel scars irregularly spaced 1.5–5 mm apart. Buds globose, the corolla halfway exserted from the corolla tube before anthesis. Flowers 5-merous, cosexual (hermaphroditic). Calyx tube 0.75–1 mm long, conical, the lobes 1–2 mm long, ca. 1 mm wide, deltate or very rarely triangular, sometimes somewhat unequal in size, the apices rounded or rarely acute, sparsely pubescent with eglandular simple uniseriate trichomes ca. 0.5 mm long like those of the pedicel. Corolla 0.7–1.5 cm in diameter, white to pale lavender, pentagonal to very shallowly stellate, lobed ca. 1/4 of the way to the base, the lobes 1.5–2.5 mm long, 3–4 mm wide, spreading at anthesis, glabrous on both surfaces but with a few unicellular papillae on the lobe tips. Stamens equal; filament tube ca. 0.5 mm long; free portion of the filaments 1–1.5 mm long, densely pubescent with tangled eglandular simple uniseriate trichomes abaxially, the trichomes with verrucose surfaces; anthers 2.5–4 mm long, 0.75–1 mm wide, ellipsoid, yellow, poricidal at the tips, the pores lengthening to slits with age. Ovary conical, glabrous; style (3.5)5.5–7 mm long, straight, often included in the anther cone, densely pubescent in the lower 2/3 to 1/2 ; stigma capitate, the surface minutely papillate. Fruit a globose berry, 0.25–0.3 cm in diameter, green when mature, the pericarp thin, matte, opaque, glabrous; fruiting pedicels 0.25–0.8 cm long, ca. 0.5 mm in diameter at the base, not markedly woody, pendent or deflexed, not persistent; fruiting calyx accrescent but not covering the berry, instead spreading as a subtending open cup, the tube to 4 mm long, the lobes 3–4 mm long, 3–4 mm wide, rounded. Seeds 1–2 per berry, 2.5–2.6 mm long, 2.1–2.5 mm wide, rounded and only slightly flattened, dark brown, the surfaces minutely pitted and tuberculate, the testal cells rectangular in outline. Stone cells absent. Chromosome number: n = 12 (<xref ref-type="bibr" rid="B168">Moscone 1992</xref>; voucher <italic>Hunziker 24901</italic>, as <italic><tp:taxon-name><tp:taxon-name-part taxon-name-part-type="genus" reg="Solanum">S.</tp:taxon-name-part><tp:taxon-name-part taxon-name-part-type="species" reg="nicandricalyx">nicandricalyx</tp:taxon-name-part></tp:taxon-name></italic>).</p><fig id="F19" position="float" orientation="portrait"><object-id xmlns:xlink="http://www.w3.org/1999/xlink" content-type="doi" xlink:type="simple">10.3897/phytokeys.231.100894.figure19</object-id><label>Figure 19.</label><caption><p><italic><tp:taxon-name><tp:taxon-name-part taxon-name-part-type="genus" reg="Solanum">Solanum</tp:taxon-name-part><tp:taxon-name-part taxon-name-part-type="species" reg="annuum">annuum</tp:taxon-name-part></tp:taxon-name></italic><bold>A</bold> habit <bold>B</bold> flowering stem with dissected leaves <bold>C</bold> flowering stem with entire leaves <bold>D</bold> developing fruits surrounded by accrescent calyx (<bold>A–D</bold><italic>Barboza et al. 3495</italic>). Photos by S. Knapp.</p></caption><graphic xmlns:xlink="http://www.w3.org/1999/xlink" xlink:href="phytokeys-231-001_article-100894__-g019.jpg" position="float" orientation="portrait" xlink:type="simple" id="oo_897480.jpg"><uri content-type="original_file" xlink:type="simple">https://binary.pensoft.net/fig/897480</uri></graphic></fig></tp:treatment-sec><tp:treatment-sec sec-type="distribution" id="SECID0EEJFM"><title>Distribution</title><p><bold>(Fig. <xref ref-type="fig" rid="F20">20</xref>).</bold><italic><tp:taxon-name><tp:taxon-name-part taxon-name-part-type="genus" reg="Solanum">Solanum</tp:taxon-name-part><tp:taxon-name-part taxon-name-part-type="species" reg="annuum">annuum</tp:taxon-name-part></tp:taxon-name></italic> is endemic to northern Argentina (Prov. Jujuy, Salta, Tucumán, and Catamarca).</p><fig id="F20" position="float" orientation="portrait"><object-id xmlns:xlink="http://www.w3.org/1999/xlink" content-type="doi" xlink:type="simple">10.3897/phytokeys.231.100894.figure20</object-id><label>Figure 20.</label><caption><p>Distribution map of <italic><tp:taxon-name><tp:taxon-name-part taxon-name-part-type="genus" reg="Solanum">Solanum</tp:taxon-name-part><tp:taxon-name-part taxon-name-part-type="species" reg="annuum">annuum</tp:taxon-name-part></tp:taxon-name></italic>.</p></caption><graphic xmlns:xlink="http://www.w3.org/1999/xlink" xlink:href="phytokeys-231-001_article-100894__-g020.jpg" position="float" orientation="portrait" xlink:type="simple" id="oo_897481.jpg"><uri content-type="original_file" xlink:type="simple">https://binary.pensoft.net/fig/897481</uri></graphic></fig></tp:treatment-sec><tp:treatment-sec sec-type="ecology" id="SECID0EUKFM"><title>Ecology and habitat.</title><p><italic><tp:taxon-name><tp:taxon-name-part taxon-name-part-type="genus" reg="Solanum">Solanum</tp:taxon-name-part><tp:taxon-name-part taxon-name-part-type="species" reg="annuum">annuum</tp:taxon-name-part></tp:taxon-name></italic> is found in prepuna and puna habitats, often in open and disturbed areas; from 2,100 to 3,300 m elevation.</p></tp:treatment-sec><tp:treatment-sec sec-type="Common names and uses" id="SECID0EFLFM"><title>Common names and uses.</title><p>None recorded.</p></tp:treatment-sec><tp:treatment-sec sec-type="Preliminary conservation status" id="SECID0EKLFM"><title>Preliminary conservation status</title><p><bold>(<xref ref-type="bibr" rid="B116">IUCN 2022</xref>).</bold> Vulnerable [<abbrev xmlns:xlink="http://www.w3.org/1999/xlink" xlink:title="Vulnerable" id="ABBRID0EXLFM" xlink:type="simple">VU</abbrev> – B2 a,b(iii, iv), D2]). <abbrev xmlns:xlink="http://www.w3.org/1999/xlink" xlink:title="Extent of Occurrence" id="ABBRID0E2LFM" xlink:type="simple">EOO</abbrev> = 25,287 km<sup>2</sup> [<abbrev xmlns:xlink="http://www.w3.org/1999/xlink" xlink:title="Least Concern" id="ABBRID0EBMFM" xlink:type="simple">LC</abbrev>]; <abbrev xmlns:xlink="http://www.w3.org/1999/xlink" xlink:title="Area of Occurrence" id="ABBRID0EFMFM" xlink:type="simple">AOO</abbrev> = 72 km<sup>2</sup> [<abbrev xmlns:xlink="http://www.w3.org/1999/xlink" xlink:title="Endangered" id="ABBRID0ELMFM" xlink:type="simple">EN</abbrev>]. The large <abbrev xmlns:xlink="http://www.w3.org/1999/xlink" xlink:title="Extent of Occurrence" id="ABBRID0EPMFM" xlink:type="simple">EOO</abbrev> of <italic><tp:taxon-name><tp:taxon-name-part taxon-name-part-type="genus" reg="Solanum">S.</tp:taxon-name-part><tp:taxon-name-part taxon-name-part-type="species" reg="annuum">annuum</tp:taxon-name-part></tp:taxon-name></italic> suggests it is not of particular conservation concern, and the smaller <abbrev xmlns:xlink="http://www.w3.org/1999/xlink" xlink:title="Area of Occurrence" id="ABBRID0E5MFM" xlink:type="simple">AOO</abbrev> is perhaps the result of collecting deficit. We suggest this species warrants some concern as it occurs in fewer than five sites and populations are small and widely dispersed; most collections have been made in the area of Tafí del Valle.</p></tp:treatment-sec><tp:treatment-sec sec-type="discussion" id="SECID0ECNFM"><title>Discussion.</title><p><italic><tp:taxon-name><tp:taxon-name-part taxon-name-part-type="genus" reg="Solanum">Solanum</tp:taxon-name-part><tp:taxon-name-part taxon-name-part-type="species" reg="annuum">annuum</tp:taxon-name-part></tp:taxon-name></italic> is a distinctive species; it is small annual herb with leaves that are extremely variable in shape even on the same plant (Fig. <xref ref-type="fig" rid="F19">19A</xref>). The inflorescence is long and filiform, and the calyx is a spreading cup, somewhat like those of <italic><tp:taxon-name><tp:taxon-name-part taxon-name-part-type="genus" reg="Solanum">S.</tp:taxon-name-part><tp:taxon-name-part taxon-name-part-type="species" reg="weddellii">weddellii</tp:taxon-name-part></tp:taxon-name></italic> and <italic><tp:taxon-name><tp:taxon-name-part taxon-name-part-type="genus" reg="Solanum">S.</tp:taxon-name-part><tp:taxon-name-part taxon-name-part-type="species" reg="gilioides">gilioides</tp:taxon-name-part></tp:taxon-name></italic>. Unlike those taxa, however, the calyx does not become accrescent and fully envelop the fruit but remains an expanded plate-like structure subtending the tiny berry (Fig. <xref ref-type="fig" rid="F19">19D</xref>). <xref ref-type="bibr" rid="B166">Morton (1976)</xref> thought <italic><tp:taxon-name><tp:taxon-name-part taxon-name-part-type="genus" reg="Solanum">S.</tp:taxon-name-part><tp:taxon-name-part taxon-name-part-type="species" reg="annuum">annuum</tp:taxon-name-part></tp:taxon-name></italic> was related to <italic><tp:taxon-name><tp:taxon-name-part taxon-name-part-type="genus" reg="Solanum">S.</tp:taxon-name-part><tp:taxon-name-part taxon-name-part-type="species" reg="salicifolium">salicifolium</tp:taxon-name-part></tp:taxon-name></italic> (as <italic><tp:taxon-name><tp:taxon-name-part taxon-name-part-type="genus" reg="Solanum">S.</tp:taxon-name-part><tp:taxon-name-part taxon-name-part-type="species" reg="incisum">incisum</tp:taxon-name-part></tp:taxon-name></italic>) by virtue of its pedunculate, multiflowered inflorescence and often incised leaf shape and placed it in his sect. <tp:taxon-name><tp:taxon-name-part taxon-name-part-type="genus" reg="Solanum"/><tp:taxon-name-part taxon-name-part-type="section" reg="Dulcamara">Dulcamara</tp:taxon-name-part></tp:taxon-name> p.p.; <xref ref-type="bibr" rid="B35">Cabrera (1978)</xref> suggested it was probably a member of sect. <tp:taxon-name><tp:taxon-name-part taxon-name-part-type="genus" reg="Solanum"/><tp:taxon-name-part taxon-name-part-type="section" reg="Campanulisolanum">Campanulisolanum</tp:taxon-name-part></tp:taxon-name> and related to <italic><tp:taxon-name><tp:taxon-name-part taxon-name-part-type="genus" reg="Solanum">S.</tp:taxon-name-part><tp:taxon-name-part taxon-name-part-type="species" reg="sinuatiexcisum">sinuatiexcisum</tp:taxon-name-part></tp:taxon-name></italic> and <italic><tp:taxon-name><tp:taxon-name-part taxon-name-part-type="genus" reg="Solanum">S.</tp:taxon-name-part><tp:taxon-name-part taxon-name-part-type="species" reg="fiebrigii">fiebrigii</tp:taxon-name-part></tp:taxon-name></italic>, based on its rotate/campanulate corolla. Habit (small annual herbs vs. shrub or perennial herbs), corolla shape (pentagonal-rotate versus deeply stellate) and anther size (1.2–2.7 mm long vs 3.5–5 mm long) easily distinguish <italic><tp:taxon-name><tp:taxon-name-part taxon-name-part-type="genus" reg="Solanum">S.</tp:taxon-name-part><tp:taxon-name-part taxon-name-part-type="species" reg="annuum">annuum</tp:taxon-name-part></tp:taxon-name></italic> from <italic><tp:taxon-name><tp:taxon-name-part taxon-name-part-type="genus" reg="Solanum">S.</tp:taxon-name-part><tp:taxon-name-part taxon-name-part-type="species" reg="salicifolium">salicifolium</tp:taxon-name-part></tp:taxon-name></italic>, while the number and ornamentation of the seeds (two tuberculate seeds vs. many minutely pitted seeds) easily distinguish it from <italic><tp:taxon-name><tp:taxon-name-part taxon-name-part-type="genus" reg="Solanum">S.</tp:taxon-name-part><tp:taxon-name-part taxon-name-part-type="species" reg="sinuatiexcisum">sinuatiexcisum</tp:taxon-name-part></tp:taxon-name></italic> and <italic><tp:taxon-name><tp:taxon-name-part taxon-name-part-type="genus" reg="Solanum">S.</tp:taxon-name-part><tp:taxon-name-part taxon-name-part-type="species" reg="fiebrigii">fiebrigii</tp:taxon-name-part></tp:taxon-name></italic>. <xref ref-type="bibr" rid="B7">Barboza (2003)</xref> treated <italic><tp:taxon-name><tp:taxon-name-part taxon-name-part-type="genus" reg="Solanum">S.</tp:taxon-name-part><tp:taxon-name-part taxon-name-part-type="species" reg="annuum">annuum</tp:taxon-name-part></tp:taxon-name></italic> as a member of section <tp:taxon-name><tp:taxon-name-part taxon-name-part-type="genus" reg="Solanum"/><tp:taxon-name-part taxon-name-part-type="section" reg="Chamaesarachidium">Chamaesarachidium</tp:taxon-name-part></tp:taxon-name>, along with <italic><tp:taxon-name><tp:taxon-name-part taxon-name-part-type="genus" reg="Solanum">S.</tp:taxon-name-part><tp:taxon-name-part taxon-name-part-type="species" reg="gilioides">gilioides</tp:taxon-name-part></tp:taxon-name></italic> and <italic><tp:taxon-name><tp:taxon-name-part taxon-name-part-type="genus" reg="Solanum">S.</tp:taxon-name-part><tp:taxon-name-part taxon-name-part-type="species" reg="weddellii">weddellii</tp:taxon-name-part></tp:taxon-name></italic> (as <italic><tp:taxon-name><tp:taxon-name-part taxon-name-part-type="genus" reg="Solanum">S.</tp:taxon-name-part><tp:taxon-name-part taxon-name-part-type="species" reg="chamaesarachidium">chamaesarachidium</tp:taxon-name-part></tp:taxon-name></italic>) with which it shares the herbaceous habit, accrescent calyx in fruit and tuberculate seeds. The calyx is less accrescent in <italic><tp:taxon-name><tp:taxon-name-part taxon-name-part-type="genus" reg="Solanum">S.</tp:taxon-name-part><tp:taxon-name-part taxon-name-part-type="species" reg="annuum">annuum</tp:taxon-name-part></tp:taxon-name></italic> than in the other two taxa included by <xref ref-type="bibr" rid="B7">Barboza (2003)</xref> and the single-seeded locules of <italic><tp:taxon-name><tp:taxon-name-part taxon-name-part-type="genus" reg="Solanum">S.</tp:taxon-name-part><tp:taxon-name-part taxon-name-part-type="species" reg="annuum">annuum</tp:taxon-name-part></tp:taxon-name></italic> are unique in morelloids. In molecular phylogenetic analyses (<xref ref-type="bibr" rid="B206">Särkinen et al. 2015b</xref>; <xref ref-type="bibr" rid="B92">Gagnon et al. 2022</xref>) <italic><tp:taxon-name><tp:taxon-name-part taxon-name-part-type="genus" reg="Solanum">S.</tp:taxon-name-part><tp:taxon-name-part taxon-name-part-type="species" reg="annuum">annuum</tp:taxon-name-part></tp:taxon-name></italic> is a member the Black nightshade clade but is not sister to <italic><tp:taxon-name><tp:taxon-name-part taxon-name-part-type="genus" reg="Solanum">S.</tp:taxon-name-part><tp:taxon-name-part taxon-name-part-type="species" reg="gilioides">gilioides</tp:taxon-name-part></tp:taxon-name></italic> and <italic><tp:taxon-name><tp:taxon-name-part taxon-name-part-type="genus" reg="Solanum">S.</tp:taxon-name-part><tp:taxon-name-part taxon-name-part-type="species" reg="weddellii">weddellii</tp:taxon-name-part></tp:taxon-name></italic>, the two other morelloid species with tuberculate seeds. Within the Black nightshade clade it is in an unresolved polytomy involving <italic><tp:taxon-name><tp:taxon-name-part taxon-name-part-type="genus" reg="Solanum">S.</tp:taxon-name-part><tp:taxon-name-part taxon-name-part-type="species" reg="furcatum">furcatum</tp:taxon-name-part></tp:taxon-name></italic> and the rest of the clade (see fig. 2 of <xref ref-type="bibr" rid="B206">Särkinen et al. 2015b</xref>), suggesting that the tuberculate seeds may be homoplasious.</p></tp:treatment-sec><tp:treatment-sec><!--Section generated to contain objects referenced in tp:taxon-treatment.--><fig id="F3" position="float" orientation="portrait"><object-id xmlns:xlink="http://www.w3.org/1999/xlink" content-type="doi" xlink:type="simple">10.3897/phytokeys.231.100894.figure3</object-id><label>Figure 3.</label><caption><p>Representative flowers of South American morelloids <bold>A</bold> campanulate purple corollas in forked internodal inflorescences in <italic><tp:taxon-name><tp:taxon-name-part taxon-name-part-type="genus" reg="Solanum">S.</tp:taxon-name-part><tp:taxon-name-part taxon-name-part-type="species" reg="fiebrigii">fiebrigii</tp:taxon-name-part></tp:taxon-name></italic><bold>B</bold> pentagonal white corollas in <italic><tp:taxon-name><tp:taxon-name-part taxon-name-part-type="genus" reg="Solanum">S.</tp:taxon-name-part><tp:taxon-name-part taxon-name-part-type="species" reg="annuum">annuum</tp:taxon-name-part></tp:taxon-name></italic><bold>C</bold> broadly stellate purple corollas with long-exerted styles in <italic><tp:taxon-name><tp:taxon-name-part taxon-name-part-type="genus" reg="Solanum">S.</tp:taxon-name-part><tp:taxon-name-part taxon-name-part-type="species" reg="pentlandii">pentlandii</tp:taxon-name-part></tp:taxon-name></italic><bold>D</bold> broadly stellate white corollas with slightly exerted globose stigmas in <italic><tp:taxon-name><tp:taxon-name-part taxon-name-part-type="genus" reg="Solanum">S.</tp:taxon-name-part><tp:taxon-name-part taxon-name-part-type="species" reg="radicans">radicans</tp:taxon-name-part></tp:taxon-name></italic><bold>E</bold> deeply stellate pale yellow corollas in <italic><tp:taxon-name><tp:taxon-name-part taxon-name-part-type="genus" reg="Solanum">S.</tp:taxon-name-part><tp:taxon-name-part taxon-name-part-type="species" reg="huayavillense">huayavillense</tp:taxon-name-part></tp:taxon-name></italic><bold>F</bold> deeply stellate purple corollas with dark central eye colouration in <italic><tp:taxon-name><tp:taxon-name-part taxon-name-part-type="genus" reg="Solanum">S.</tp:taxon-name-part><tp:taxon-name-part taxon-name-part-type="species" reg="salicifolium">salicifolium</tp:taxon-name-part></tp:taxon-name></italic><bold>G</bold> bumblebee visiting and buzzing the anther cone in <italic><tp:taxon-name><tp:taxon-name-part taxon-name-part-type="genus" reg="Solanum">S.</tp:taxon-name-part><tp:taxon-name-part taxon-name-part-type="species" reg="cochabambense">cochabambense</tp:taxon-name-part></tp:taxon-name></italic><bold>H</bold> variation in corolla shape, size and colouration within a single individual of <italic><tp:taxon-name><tp:taxon-name-part taxon-name-part-type="genus" reg="Solanum">S.</tp:taxon-name-part><tp:taxon-name-part taxon-name-part-type="species" reg="cochabambense">cochabambense</tp:taxon-name-part></tp:taxon-name></italic> (<bold>A</bold><italic>Barboza et al. 3548</italic><bold>B</bold><italic>Barboza et al. 3495</italic><bold>C</bold><italic>Knapp et al. 10248</italic><bold>D</bold><italic>Knapp et al. 10277</italic><bold>E</bold><italic>Barboza et al. 3531</italic><bold>F</bold><italic>Chiarini et al. 819</italic><bold>G</bold><italic>Särkinen et al. 4036</italic><bold>H</bold><italic>Knapp et al. 10669</italic>). Photos by S. Knapp and T. Särkinen.</p></caption><graphic xmlns:xlink="http://www.w3.org/1999/xlink" xlink:href="phytokeys-231-001_article-100894__-g003.jpg" position="float" orientation="portrait" xlink:type="simple" id="oo_897464.jpg"><uri content-type="original_file" xlink:type="simple">https://binary.pensoft.net/fig/897464</uri></graphic></fig></tp:treatment-sec><ref-list><ref id="B10"><mixed-citation xmlns:xlink="http://www.w3.org/1999/xlink" xlink:type="simple"><person-group><name name-style="western"><surname>Barboza</surname><given-names>GE</given-names></name><name name-style="western"><surname>Knapp</surname><given-names>S</given-names></name><name name-style="western"><surname>Särkinen</surname><given-names>T</given-names></name></person-group> (<year>2013</year>) <article-title>Grupo VII. Moreloide.</article-title> In: <person-group><name name-style="western"><surname>Anton</surname><given-names>AM</given-names></name><name name-style="western"><surname>Zuloaga</surname><given-names>FO</given-names></name></person-group> (<role>Eds</role>) <issue-title>Barboza GE (Coord.</issue-title><source>) Flora Argentina (Vol. 13), <tp:taxon-name><tp:taxon-name-part taxon-name-part-type="family">Solanaceae</tp:taxon-name-part></tp:taxon-name>. IOBDA- IMBIV, CONICET: Buenos Aires &amp; Córdoba, Argentina</source>, <fpage>231</fpage>–<lpage>264</lpage>.</mixed-citation></ref><ref id="B168"><mixed-citation xmlns:xlink="http://www.w3.org/1999/xlink" xlink:type="simple"><person-group><name name-style="western"><surname>Moscone</surname><given-names>EA</given-names></name></person-group> (<year>1992</year>) <article-title>Estudios en cromosomas meióticos en <tp:taxon-name><tp:taxon-name-part taxon-name-part-type="family">Solanaceae</tp:taxon-name-part></tp:taxon-name> de Argentina.</article-title><source>Darwiniana</source><volume>31</volume>: <fpage>261</fpage>–<lpage>297</lpage>. <ext-link xlink:href="https://www.jstor.org/stable/23222568" ext-link-type="uri" xlink:type="simple">https://www.jstor.org/stable/23222568</ext-link></mixed-citation></ref><ref id="B116"><mixed-citation xmlns:xlink="http://www.w3.org/1999/xlink" xlink:type="simple">IUCN (<year>2022</year>) Guidelines for Using the IUCN Red List Categories and Criteria. Version 15.1. Prepared by the Standards and Petitions Subcommittee. [Downloaded 9 Dec 2022] <ext-link xlink:href="https://www.iucnredlist.org/resources/redlistguidelines" ext-link-type="uri" xlink:type="simple">https://www.iucnredlist.org/resources/redlistguidelines</ext-link></mixed-citation></ref><ref id="B166"><mixed-citation xmlns:xlink="http://www.w3.org/1999/xlink" xlink:type="simple"><person-group><name name-style="western"><surname>Morton</surname><given-names>CV</given-names></name></person-group> (<year>1976</year>) A revision of the Argentine species of <italic><tp:taxon-name><tp:taxon-name-part taxon-name-part-type="genus">Solanum</tp:taxon-name-part></tp:taxon-name></italic>. Academia Nacional de Ciencias, Córdoba.</mixed-citation></ref><ref id="B35"><mixed-citation xmlns:xlink="http://www.w3.org/1999/xlink" xlink:type="simple"><person-group><name name-style="western"><surname>Cabrera</surname><given-names>A</given-names></name></person-group> (<year>1978</year>) <article-title>Especies nuevas o criticas de género <italic><tp:taxon-name><tp:taxon-name-part taxon-name-part-type="genus">Solanum</tp:taxon-name-part></tp:taxon-name></italic> de la provincia de Jujuy, Argentina.</article-title><source>Hickenia</source><volume>1</volume>(<issue>31</issue>): <fpage>163</fpage>–<lpage>170</lpage>.</mixed-citation></ref><ref id="B7"><mixed-citation xmlns:xlink="http://www.w3.org/1999/xlink" xlink:type="simple"><person-group><name name-style="western"><surname>Barboza</surname><given-names>GE</given-names></name></person-group> (<year>2003</year>) <article-title>Taxonomic revision of <tp:taxon-name><tp:taxon-name-part taxon-name-part-type="genus">Solanum</tp:taxon-name-part><tp:taxon-name-part taxon-name-part-type="infraspecific-rank">sect.</tp:taxon-name-part><tp:taxon-name-part taxon-name-part-type="section">Chamaesarachidium</tp:taxon-name-part></tp:taxon-name> (<tp:taxon-name><tp:taxon-name-part taxon-name-part-type="tribe">Solaneae</tp:taxon-name-part></tp:taxon-name>, <tp:taxon-name><tp:taxon-name-part taxon-name-part-type="family">Solanaceae</tp:taxon-name-part></tp:taxon-name>).</article-title><source>Nordic Journal of Botany</source><volume>23</volume>(<issue>2</issue>): <fpage>155</fpage>–<lpage>168</lpage>. <ext-link xlink:href="10.1111/j.1756-1051.2003.tb00377.x" ext-link-type="doi" xlink:type="simple">https://doi.org/10.1111/j.1756-1051.2003.tb00377.x</ext-link></mixed-citation></ref><ref id="B206"><mixed-citation xmlns:xlink="http://www.w3.org/1999/xlink" xlink:type="simple"><person-group><name name-style="western"><surname>Särkinen</surname><given-names>T</given-names></name><name name-style="western"><surname>Barboza</surname><given-names>GE</given-names></name><name name-style="western"><surname>Knapp</surname><given-names>S</given-names></name></person-group> (<year>2015b</year>) <article-title>True Black nightshades: Phylogeny and delimitation of the Morelloid clade of <italic><tp:taxon-name><tp:taxon-name-part taxon-name-part-type="genus">Solanum</tp:taxon-name-part></tp:taxon-name></italic>.</article-title><source>Taxon</source><volume>64</volume>(<issue>5</issue>): <fpage>945</fpage>–<lpage>958</lpage>. <ext-link xlink:href="10.12705/645.5" ext-link-type="doi" xlink:type="simple">https://doi.org/10.12705/645.5</ext-link></mixed-citation></ref><ref id="B92"><mixed-citation xmlns:xlink="http://www.w3.org/1999/xlink" xlink:type="simple"><person-group><name name-style="western"><surname>Gagnon</surname><given-names>E</given-names></name><name name-style="western"><surname>Hilgenhof</surname><given-names>R</given-names></name><name name-style="western"><surname>Orejuela</surname><given-names>A</given-names></name><name name-style="western"><surname>McDonnell</surname><given-names>A</given-names></name><name name-style="western"><surname>Sablok</surname><given-names>G</given-names></name><name name-style="western"><surname>Aubriot</surname><given-names>X</given-names></name><name name-style="western"><surname>Giacomin</surname><given-names>LL</given-names></name><name name-style="western"><surname>Gouvêa</surname><given-names>Y</given-names></name><name name-style="western"><surname>Bohs</surname><given-names>L</given-names></name><name name-style="western"><surname>Dodsworth</surname><given-names>S</given-names></name><name name-style="western"><surname>Martine</surname><given-names>C</given-names></name><name name-style="western"><surname>Poczai</surname><given-names>P</given-names></name><name name-style="western"><surname>Knapp</surname><given-names>S</given-names></name><name name-style="western"><surname>Särkinen</surname><given-names>T</given-names></name></person-group> (<year>2022</year>) <article-title>Phylogenomic discordance suggests polytomies along the backbone of the large genus <italic><tp:taxon-name><tp:taxon-name-part taxon-name-part-type="genus">Solanum</tp:taxon-name-part></tp:taxon-name></italic>.</article-title><source>American Journal of Botany</source><volume>109</volume>(<issue>4</issue>): <fpage>580</fpage>–<lpage>601</lpage>. <ext-link xlink:href="10.1002/ajb2.1827" ext-link-type="doi" xlink:type="simple">https://doi.org/10.1002/ajb2.1827</ext-link></mixed-citation></ref></ref-list></tp:taxon-treatment>
