# Supplementary material for: ﻿A revision of the South American species of the Morelloid clade (Solanum L., Solanaceae)
Source: PhytoKeys. 2023 Aug 29;231:1–342. doi: 10.3897/phytokeys.231.100894 (PMC10481398; doi:10.3897/phytokeys.231.100894)
Supplement: XML Treatment for Solanum antisuyo [file phytokeys.231.100894-treatment6.xml]

<!DOCTYPE tp:taxon-treatment
  PUBLIC "-//TaxonX//DTD Taxonomic Treatment Publishing DTD v0 20100105//EN" "tax-treatment-NSO.dtd">
<tp:taxon-treatment xmlns:tp="http://www.plazi.org/taxpub"><tp:treatment-meta><kwd-group><label>Taxon classification</label><kwd>
                <named-content content-type="kingdom">Plantae</named-content>
              </kwd><kwd>
                <named-content content-type="order">Solanales</named-content>
              </kwd><kwd>
                <named-content content-type="family">Solanaceae</named-content>
              </kwd></kwd-group><mixed-citation publication-type="journal"><person-group><name><surname>Knapp</surname><given-names>Sandra</given-names></name><name><surname>Särkinen</surname><given-names>Tiina</given-names></name><name><surname>Barboza</surname><given-names>Gloria E.</given-names></name></person-group><article-title>﻿A revision of the South American species of the Morelloid clade (<italic><tp:taxon-name><tp:taxon-name-part taxon-name-part-type="genus" reg="Solanum">Solanum</tp:taxon-name-part></tp:taxon-name></italic> L., <tp:taxon-name><tp:taxon-name-part taxon-name-part-type="family">Solanaceae</tp:taxon-name-part></tp:taxon-name>)</article-title><source>PhytoKeys</source><day>29</day><month>08</month><year>2023</year><volume>231</volume><fpage>1</fpage><lpage>342</lpage><pub-id pub-id-type="doi">10.3897/phytokeys.231.100894</pub-id></mixed-citation></tp:treatment-meta><tp:nomenclature><label>﻿6.</label><tp:taxon-name>
              <tp:taxon-name-part taxon-name-part-type="genus" reg="Solanum">Solanum</tp:taxon-name-part>
              <tp:taxon-name-part taxon-name-part-type="species" reg="antisuyo">antisuyo</tp:taxon-name-part>
            </tp:taxon-name><tp:taxon-authority>Särkinen &amp; S.Knapp, PhytoKeys 44: 47. 2015.</tp:taxon-authority><xref ref-type="fig" rid="F4">Figs 4D, E</xref><xref ref-type="fig" rid="F21">, 21</xref><xref ref-type="fig" rid="F22">, 22</xref></tp:nomenclature><tp:treatment-sec sec-type="material" id="SECID0EKYFM"><title>Type.</title><p>Peru. Cusco: Prov. Paucartambo, 1 km from Puesto de Vigilancia of Parque Nacional de Manu on road from Paucartambo to Pilcopata coming from Puesto, <named-content xmlns:xlink="http://www.w3.org/1999/xlink" content-type="dwc:verbatimCoordinates" xlink:type="simple"><named-content content-type="geo-json" specific-use="{&#34;type&#34;:&#34;Point&#34;,&#34;coordinates&#34;:[-71.622500,-13.201389]}" id="NCID0ETYFM" xlink:type="simple">13°12'05"S, 71°37'21"W</named-content></named-content>, 3,480 m, 15 Mar 2012, S. <italic>Knapp, P. Gonzáles, A. Matthews &amp; T. Särkinen 10435</italic> (holotype: USM (acc. # 00268057); isotypes: BM [BM001114929], F, HUSA, HUT, MO).</p><fig id="F21" position="float" orientation="portrait"><object-id xmlns:xlink="http://www.w3.org/1999/xlink" content-type="doi" xlink:type="simple">10.3897/phytokeys.231.100894.figure21</object-id><label>Figure 21.</label><caption><p><italic><tp:taxon-name><tp:taxon-name-part taxon-name-part-type="genus" reg="Solanum">Solanum</tp:taxon-name-part><tp:taxon-name-part taxon-name-part-type="species" reg="antisuyo">antisuyo</tp:taxon-name-part></tp:taxon-name></italic><bold>A</bold> flowering branch <bold>B</bold> fruiting branch <bold>C</bold> stem with a leaf node <bold>D</bold> detail of abaxial leaf surface <bold>E</bold> detail of adaxial leaf surface <bold>F</bold> flower bud <bold>G</bold> dissected flower <bold>H</bold> fruit (<bold>A–H</bold><italic>Knapp et al. 10435</italic>). Illustration by R. Wise.</p></caption><graphic xmlns:xlink="http://www.w3.org/1999/xlink" xlink:href="phytokeys-231-001_article-100894__-g021.jpg" position="float" orientation="portrait" xlink:type="simple" id="oo_897482.jpg"><uri content-type="original_file" xlink:type="simple">https://binary.pensoft.net/fig/897482</uri></graphic></fig></tp:treatment-sec><tp:treatment-sec sec-type="description" id="SECID0EG1FM"><title>Description.</title><p>Stout herbs or subwoody shrubs up to 1.5 m high, much branching at base, the individual branches up to 1 m long. Stems 2-ridged or slightly winged especially towards base, 0.4–0.6 cm in diameter, purple-coloured especially at leaf nodes, nearly glabrous, sparsely pubescent with simple uniseriate, much reduced 1–3-celled trichomes especially on the often purple-coloured young growth. Sympodial units difoliate, not geminate. Leaves simple, the blades 2–17 cm long, 1.2–8.4 cm wide, broadly ovate-lanceolate, widest in the lower third, membranous to somewhat fleshy, slightly discolorous; adaxial and abaxial surfaces sparsely pubescent with more or less appressed 1–3-celled simple uniseriate trichomes 0.1–0.2 mm long; principal veins 7–10 pairs; base rounded, decurrent on the petiole; margins entire, often purple tinged; apex acute to acuminate; petiole 0.3–1.2 cm long, occasionally narrowly winged, sparsely pubescent with simple uniseriate trichomes like those of the stems and leaves. Inflorescences internodal, unbranched or forked, 1.4–4 cm long, with 5–14 flowers arising very close together, sparsely pubescent with appressed 1–2-celled simple uniseriate trichomes similar to those on stem and leaves; peduncle 1–3.3 cm long, if the inflorescence branched then the peduncle 0.2–0.4 cm long, short and congested; pedicels 1–1.2 cm long, 0.5–0.6 mm in diameter at the base expanding gradually to 1–1.2 mm in diameter at apex, straight and spreading at anthesis, recurving and becoming woody in fruit, not dehiscing; pedicel scars spaced 0–2 mm apart. Buds conical-ellipsoid, cream-coloured, the corolla strongly exserted from the calyx tube before anthesis. Flowers 5-merous, cosexual (hermaphroditic). Calyx tube 1.5–2 mm long, green, the lobes 0.7–0.9 mm long, broadly deltate with rounded apices, purple-coloured, sparsely pubescent with 1-celled simple uniseriate trichomes. Corolla 1.2–2.4 cm in diameter, stellate, white or rarely lilac with a yellow to yellow-green central star at the base, lobed slightly less than halfway to the base, the lobes ca. 9–15 mm long, 4–5 mm wide, spreading to reflexed at anthesis, pubescent abaxially with 1–3-celled simple uniseriate trichomes shorter than the trichomes of the stems and leaves, sparsely pubescent adaxially at base near the filaments with 5–7-celled simple uniseriate trichomes. Stamens equal or slightly unequal; filament tube ca. 2 mm long, adaxially pubescent with 5–7-celled simple uniseriate trichomes; free portion of the filaments ca. 2 mm long, sometimes slightly longer in two lowermost anthers at anthesis (perhaps elongating late in anthesis), pubescent like the tube; anthers ca. (2.8)3–3.4 mm long, 1 mm wide, ellipsoid, yellow, poricidal at the tips, the pores lengthening to slits with age. Ovary cylindrical, pubescent 2/3 from the base with 2–3-celled simple uniseriate trichomes; style ca. 6 mm long, straight, exserted beyond the anther cone, densely pubescent up to 2/3 of the length with 2–3-celled simple uniseriate trichomes at the base; stigma globose, minutely papillate, pale yellow in live plants. Fruit an ellipsoid berry, 0.8–1.1 cm in diameter, green turning translucent yellowish green to deep purple when ripe, the pericarp relatively thick, shiny, somewhat translucent, glabrous; fruiting pedicels 1.1–2.2 cm long, ca. 1 mm in diameter at the base and 1.5 mm at apex, deflexed and woody in fruit, purple-coloured, persistent and remaining on the plant after fruit drops; fruiting calyx lobes tightly appressed to the berry, purple-coloured, calyx often splitting into two larger lobes. Seeds 35–45 per berry, ca. 1.1 mm long, ca. 1.7 mm wide, concave-reniform, narrower at one end, brown, the hilum positioned sub-laterally towards the narrower end, the testal cells pentagonal in outline. Stone cells (0)2 per berry, usually equatorially positioned, ca. 1 mm in diameter, cream-coloured. Chromosome number: not known.</p><fig id="F22" position="float" orientation="portrait"><object-id xmlns:xlink="http://www.w3.org/1999/xlink" content-type="doi" xlink:type="simple">10.3897/phytokeys.231.100894.figure22</object-id><label>Figure 22.</label><caption><p><italic><tp:taxon-name><tp:taxon-name-part taxon-name-part-type="genus" reg="Solanum">Solanum</tp:taxon-name-part><tp:taxon-name-part taxon-name-part-type="species" reg="antisuyo">antisuyo</tp:taxon-name-part></tp:taxon-name></italic><bold>A</bold> habit in rocky landslide <bold>B</bold> buds and flowers, showing the distinct calyx with long tube and minute, but somewhat fleshy, purplish green lobes <bold>C</bold> slightly ellipsoid fruits with deflexed pedicels, with appressed calyx lobes often splitting in fruit <bold>D</bold> woody pedicels of the infructescence (<bold>A, B</bold><italic>Knapp et al. 10399</italic><bold>C</bold><italic>Knapp et al. 10401</italic><bold>D</bold><italic>Knapp et al. 10435</italic>). Photos S. Knapp. Previously published in <xref ref-type="bibr" rid="B207">Särkinen et al. (2015c</xref>: 48).</p></caption><graphic xmlns:xlink="http://www.w3.org/1999/xlink" xlink:href="phytokeys-231-001_article-100894__-g022.jpg" position="float" orientation="portrait" xlink:type="simple" id="oo_897483.jpg"><uri content-type="original_file" xlink:type="simple">https://binary.pensoft.net/fig/897483</uri></graphic></fig></tp:treatment-sec><tp:treatment-sec sec-type="distribution" id="SECID0E22FM"><title>Distribution</title><p><bold>(Fig. <xref ref-type="fig" rid="F23">23</xref>).</bold><italic><tp:taxon-name><tp:taxon-name-part taxon-name-part-type="genus" reg="Solanum">Solanum</tp:taxon-name-part><tp:taxon-name-part taxon-name-part-type="species" reg="antisuyo">antisuyo</tp:taxon-name-part></tp:taxon-name></italic> occurs primarily on the eastern Andean slopes in Ecuador (Prov. Azuay, Bolívar, Chimborazo, Cotopaxi, Loja, Napo, Pichincha, Zamora-Chinchipe), Peru (Depts. Amazonas, Cusco, Huánuco, Pasco, Piura, Puno), and Bolivia (Depts. Cochabamba, La Paz).</p><fig id="F23" position="float" orientation="portrait"><object-id xmlns:xlink="http://www.w3.org/1999/xlink" content-type="doi" xlink:type="simple">10.3897/phytokeys.231.100894.figure23</object-id><label>Figure 23.</label><caption><p>Distribution map of <italic><tp:taxon-name><tp:taxon-name-part taxon-name-part-type="genus" reg="Solanum">Solanum</tp:taxon-name-part><tp:taxon-name-part taxon-name-part-type="species" reg="antisuyo">antisuyo</tp:taxon-name-part></tp:taxon-name></italic>.</p></caption><graphic xmlns:xlink="http://www.w3.org/1999/xlink" xlink:href="phytokeys-231-001_article-100894__-g023.jpg" position="float" orientation="portrait" xlink:type="simple" id="oo_897484.jpg"><uri content-type="original_file" xlink:type="simple">https://binary.pensoft.net/fig/897484</uri></graphic></fig></tp:treatment-sec><tp:treatment-sec sec-type="ecology" id="SECID0EL4FM"><title>Ecology and habitat.</title><p><italic><tp:taxon-name><tp:taxon-name-part taxon-name-part-type="genus" reg="Solanum">Solanum</tp:taxon-name-part><tp:taxon-name-part taxon-name-part-type="species" reg="antisuyo">antisuyo</tp:taxon-name-part></tp:taxon-name></italic> is primarily found growing in secondary vegetation, disturbed roadsides, landslides, and gravelly slopes in ‘ceja de selva’ (forest edges at treeline), montane cloud forest and <italic><tp:taxon-name><tp:taxon-name-part taxon-name-part-type="genus" reg="Polylepis">Polylepis</tp:taxon-name-part></tp:taxon-name></italic> (<tp:taxon-name><tp:taxon-name-part taxon-name-part-type="family">Rosaceae</tp:taxon-name-part></tp:taxon-name>) forests; from (1,000-) 2,000 to 3,600 (-3,900) m in elevation.</p></tp:treatment-sec><tp:treatment-sec sec-type="Common names and uses" id="SECID0EI5FM"><title>Common names and uses.</title><p>None recorded.</p></tp:treatment-sec><tp:treatment-sec sec-type="Preliminary conservation status" id="SECID0EN5FM"><title>Preliminary conservation status</title><p><bold>(<xref ref-type="bibr" rid="B116">IUCN 2022</xref>).</bold> Least Concern [<abbrev xmlns:xlink="http://www.w3.org/1999/xlink" xlink:title="Least Concern" id="ABBRID0E15FM" xlink:type="simple">LC</abbrev>]. <abbrev xmlns:xlink="http://www.w3.org/1999/xlink" xlink:title="Extent of Occurrence" id="ABBRID0E55FM" xlink:type="simple">EOO</abbrev> = 1,089,690 km<sup>2</sup> [<abbrev xmlns:xlink="http://www.w3.org/1999/xlink" xlink:title="Least Concern" id="ABBRID0EE6FM" xlink:type="simple">LC</abbrev>]; <abbrev xmlns:xlink="http://www.w3.org/1999/xlink" xlink:title="Area of Occurrence" id="ABBRID0EI6FM" xlink:type="simple">AOO</abbrev> = 400 km<sup>2</sup> [<abbrev xmlns:xlink="http://www.w3.org/1999/xlink" xlink:title="Least Concern" id="ABBRID0EO6FM" xlink:type="simple">LC</abbrev>]. <italic><tp:taxon-name><tp:taxon-name-part taxon-name-part-type="genus" reg="Solanum">Solanum</tp:taxon-name-part><tp:taxon-name-part taxon-name-part-type="species" reg="antisuyo">antisuyo</tp:taxon-name-part></tp:taxon-name></italic> grows readily in disturbed sites and combined with its wide range, it appears to have relatively low threat status despite the generally increasing human pressure and habitat destruction in the Andes. It occurs within protected areas in both Peru (Parque Nacional Manu) and Bolivia (Parque Nacional Madidi).</p></tp:treatment-sec><tp:treatment-sec sec-type="discussion" id="SECID0E46FM"><title>Discussion.</title><p><italic><tp:taxon-name><tp:taxon-name-part taxon-name-part-type="genus" reg="Solanum">Solanum</tp:taxon-name-part><tp:taxon-name-part taxon-name-part-type="species" reg="antisuyo">antisuyo</tp:taxon-name-part></tp:taxon-name></italic> is morphologically most similar to <italic><tp:taxon-name><tp:taxon-name-part taxon-name-part-type="genus" reg="Solanum">S.</tp:taxon-name-part><tp:taxon-name-part taxon-name-part-type="species" reg="polytrichostylum">polytrichostylum</tp:taxon-name-part></tp:taxon-name></italic> with which it has been conflated in the past. It can be distinguished by its usually simple inflorescences where pedicels are spaced ca. 1–3 mm apart along the short flowering-bearing portion of the axis compared to consistently branched inflorescences with the flowers congested at the branch tips in <italic><tp:taxon-name><tp:taxon-name-part taxon-name-part-type="genus" reg="Solanum">S.</tp:taxon-name-part><tp:taxon-name-part taxon-name-part-type="species" reg="polytrichostylum">polytrichostylum</tp:taxon-name-part></tp:taxon-name></italic>; bud morphology also differs with the buds of <italic><tp:taxon-name><tp:taxon-name-part taxon-name-part-type="genus" reg="Solanum">S.</tp:taxon-name-part><tp:taxon-name-part taxon-name-part-type="species" reg="polytrichostylum">polytrichostylum</tp:taxon-name-part></tp:taxon-name></italic> always somewhat elongate and usually cream with purple stripes, while those of <italic><tp:taxon-name><tp:taxon-name-part taxon-name-part-type="genus" reg="Solanum">S.</tp:taxon-name-part><tp:taxon-name-part taxon-name-part-type="species" reg="antisuyo">antisuyo</tp:taxon-name-part></tp:taxon-name></italic> are more ellipsoid and usually of a single colour. The fruits of <italic><tp:taxon-name><tp:taxon-name-part taxon-name-part-type="genus" reg="Solanum">S.</tp:taxon-name-part><tp:taxon-name-part taxon-name-part-type="species" reg="antisuyo">antisuyo</tp:taxon-name-part></tp:taxon-name></italic> are somewhat ellipsoid and borne on pedicels that markedly enlarge towards the apex as compared to the spherical berries on less obviously expanded pedicels of <italic><tp:taxon-name><tp:taxon-name-part taxon-name-part-type="genus" reg="Solanum">S.</tp:taxon-name-part><tp:taxon-name-part taxon-name-part-type="species" reg="polytrichostylum">polytrichostylum</tp:taxon-name-part></tp:taxon-name></italic>. The the seeds also differ in colour (brown in <italic><tp:taxon-name><tp:taxon-name-part taxon-name-part-type="genus" reg="Solanum">S.</tp:taxon-name-part><tp:taxon-name-part taxon-name-part-type="species" reg="antisuyo">antisuyo</tp:taxon-name-part></tp:taxon-name></italic> versus yellow in <italic><tp:taxon-name><tp:taxon-name-part taxon-name-part-type="genus" reg="Solanum">S.</tp:taxon-name-part><tp:taxon-name-part taxon-name-part-type="species" reg="polytrichostylum">polytrichostylum</tp:taxon-name-part></tp:taxon-name></italic>). <italic><tp:taxon-name><tp:taxon-name-part taxon-name-part-type="genus" reg="Solanum">Solanum</tp:taxon-name-part><tp:taxon-name-part taxon-name-part-type="species" reg="antisuyo">antisuyo</tp:taxon-name-part></tp:taxon-name></italic> has the calyx tube longer than the smaller, purple-tinged calyx lobes while <italic><tp:taxon-name><tp:taxon-name-part taxon-name-part-type="genus" reg="Solanum">S.</tp:taxon-name-part><tp:taxon-name-part taxon-name-part-type="species" reg="polytrichostylum">polytrichostylum</tp:taxon-name-part></tp:taxon-name></italic> has calyx tubes shorter than the slightly larger, triangular calyx lobes; the styles of <italic><tp:taxon-name><tp:taxon-name-part taxon-name-part-type="genus" reg="Solanum">S.</tp:taxon-name-part><tp:taxon-name-part taxon-name-part-type="species" reg="polytrichostylum">polytrichostylum</tp:taxon-name-part></tp:taxon-name></italic> are always more exserted (2–4 mm versus 1–2 mm beyond the anther cone) than those of <italic><tp:taxon-name><tp:taxon-name-part taxon-name-part-type="genus" reg="Solanum">S.</tp:taxon-name-part><tp:taxon-name-part taxon-name-part-type="species" reg="antisuyo">antisuyo</tp:taxon-name-part></tp:taxon-name></italic>; fruiting pedicels of <italic><tp:taxon-name><tp:taxon-name-part taxon-name-part-type="genus" reg="Solanum">S.</tp:taxon-name-part><tp:taxon-name-part taxon-name-part-type="species" reg="antisuyo">antisuyo</tp:taxon-name-part></tp:taxon-name></italic> persist after fruit drop (see Fig. <xref ref-type="fig" rid="F22">22D</xref>), while those of <italic><tp:taxon-name><tp:taxon-name-part taxon-name-part-type="genus" reg="Solanum">S.</tp:taxon-name-part><tp:taxon-name-part taxon-name-part-type="species" reg="polytrichostylum">polytrichostylum</tp:taxon-name-part></tp:taxon-name></italic> generally do not. The two species are also ecologically somewhat distinct, with <italic><tp:taxon-name><tp:taxon-name-part taxon-name-part-type="genus" reg="Solanum">S.</tp:taxon-name-part><tp:taxon-name-part taxon-name-part-type="species" reg="polytrichostylum">polytrichostylum</tp:taxon-name-part></tp:taxon-name></italic> restricted to streams and moist roadsides, and <italic><tp:taxon-name><tp:taxon-name-part taxon-name-part-type="genus" reg="Solanum">S.</tp:taxon-name-part><tp:taxon-name-part taxon-name-part-type="species" reg="antisuyo">antisuyo</tp:taxon-name-part></tp:taxon-name></italic> is found in drier areas in gravel, disturbed areas, and landslides. Other sympatric members of the Morelloid clade without glandular trichomes with which <italic><tp:taxon-name><tp:taxon-name-part taxon-name-part-type="genus" reg="Solanum">S.</tp:taxon-name-part><tp:taxon-name-part taxon-name-part-type="species" reg="antisuyo">antisuyo</tp:taxon-name-part></tp:taxon-name></italic> could be confused include <italic><tp:taxon-name><tp:taxon-name-part taxon-name-part-type="genus" reg="Solanum">S.</tp:taxon-name-part><tp:taxon-name-part taxon-name-part-type="species" reg="cochabambense">cochabambense</tp:taxon-name-part></tp:taxon-name></italic> that has smaller, spherical fruits, larger violet corollas that are more rotate in outline, and denser indumentum with longer 3–7-celled simple hairs, and <italic><tp:taxon-name><tp:taxon-name-part taxon-name-part-type="genus" reg="Solanum">S.</tp:taxon-name-part><tp:taxon-name-part taxon-name-part-type="species" reg="pallidum">pallidum</tp:taxon-name-part></tp:taxon-name></italic> that has branched rather than simple hairs.</p><p>Variation in growth form and flower colour can be observed in the field, where individuals growing in more humid conditions grow into stout herbs to ca. 1.5 m high, while individuals in drier, higher elevation habitats in rocky landslides are stunted herbs reaching only ca. 40 cm in height. Colour variation in corolla is common within morelloids and <italic><tp:taxon-name><tp:taxon-name-part taxon-name-part-type="genus" reg="Solanum">Solanum</tp:taxon-name-part></tp:taxon-name></italic> species in general; most specimens of <italic><tp:taxon-name><tp:taxon-name-part taxon-name-part-type="genus" reg="Solanum">S.</tp:taxon-name-part><tp:taxon-name-part taxon-name-part-type="species" reg="antisuyo">antisuyo</tp:taxon-name-part></tp:taxon-name></italic> have creamy white petals, but occasional specimens with lilac corollas are known (e.g., <italic>Särkinen et al. 4048, 4049</italic>, and <italic>4053</italic>).</p></tp:treatment-sec><tp:treatment-sec><!--Section generated to contain objects referenced in tp:taxon-treatment.--><fig id="F4" position="float" orientation="portrait"><object-id xmlns:xlink="http://www.w3.org/1999/xlink" content-type="doi" xlink:type="simple">10.3897/phytokeys.231.100894.figure4</object-id><label>Figure 4.</label><caption><p>Representative fruits, seeds and stone cells of South American morelloids <bold>A</bold> bilobed fruits in <italic><tp:taxon-name><tp:taxon-name-part taxon-name-part-type="genus" reg="Solanum">S.</tp:taxon-name-part><tp:taxon-name-part taxon-name-part-type="species" reg="tripartitum">tripartitum</tp:taxon-name-part></tp:taxon-name></italic> with fully mature red berries at the base of the inflorescence and maturing green, yellow, and orange fruits more distally <bold>B</bold> orange-red fleshy berries of <italic><tp:taxon-name><tp:taxon-name-part taxon-name-part-type="genus" reg="Solanum">S.</tp:taxon-name-part><tp:taxon-name-part taxon-name-part-type="species" reg="corymbosum">corymbosum</tp:taxon-name-part></tp:taxon-name></italic> in highly branched inflorescences <bold>C</bold> fully mature marbled fruits in <italic><tp:taxon-name><tp:taxon-name-part taxon-name-part-type="genus" reg="Solanum">S.</tp:taxon-name-part><tp:taxon-name-part taxon-name-part-type="species" reg="physalifolium">physalifolium</tp:taxon-name-part></tp:taxon-name></italic><bold>D</bold> immature ellipsoid fruits of <italic><tp:taxon-name><tp:taxon-name-part taxon-name-part-type="genus" reg="Solanum">S.</tp:taxon-name-part><tp:taxon-name-part taxon-name-part-type="species" reg="antisuyo">antisuyo</tp:taxon-name-part></tp:taxon-name></italic><bold>E</bold> fully mature fruits of <italic><tp:taxon-name><tp:taxon-name-part taxon-name-part-type="genus" reg="Solanum">S.</tp:taxon-name-part><tp:taxon-name-part taxon-name-part-type="species" reg="antisuyo">antisuyo</tp:taxon-name-part></tp:taxon-name></italic><bold>F</bold> immature green fruits amongst fully mature purple-black fruits in <italic><tp:taxon-name><tp:taxon-name-part taxon-name-part-type="genus" reg="Solanum">S.</tp:taxon-name-part><tp:taxon-name-part taxon-name-part-type="species" reg="cochabambense">cochabambense</tp:taxon-name-part></tp:taxon-name></italic><bold>G</bold> fully mature fruits of <italic><tp:taxon-name><tp:taxon-name-part taxon-name-part-type="genus" reg="Solanum">S.</tp:taxon-name-part><tp:taxon-name-part taxon-name-part-type="species" reg="polytrichostylum">polytrichostylum</tp:taxon-name-part></tp:taxon-name></italic><bold>H</bold> stone cells (also known as sclerotic granules or brachysclerids) found in the fruits of most species of the Morelloid clade (left side of photo) next to the teardrop shaped seeds (right side of photo; <italic><tp:taxon-name><tp:taxon-name-part taxon-name-part-type="genus" reg="Solanum">S.</tp:taxon-name-part><tp:taxon-name-part taxon-name-part-type="species" reg="umalilaense">umalilaense</tp:taxon-name-part></tp:taxon-name></italic> Manoko) <bold>I</bold> stone cells visible in dried fruits of herbarium specimens (<italic><tp:taxon-name><tp:taxon-name-part taxon-name-part-type="genus" reg="Solanum">S.</tp:taxon-name-part><tp:taxon-name-part taxon-name-part-type="species" reg="triflorum">triflorum</tp:taxon-name-part></tp:taxon-name></italic>). (<bold>A</bold><italic>Barboza 3563</italic><bold>B</bold><italic>Särkinen et al. 4604B</italic><bold>C</bold><italic>Knapp et al. 10334</italic><bold>D</bold><italic>Gonzáles 10256</italic><bold>E</bold><italic>Gonzáles 10256</italic><bold>F</bold><italic>Knapp et al. 10363</italic><bold>G</bold><italic>Särkinen et al. 5277</italic><bold>H</bold> Nijmegen accession A24750133 <bold>I</bold><italic>Podlech 8624</italic> BM000848286). Photos by P. Gonzáles, S. Knapp, and T. Särkinen.</p></caption><graphic xmlns:xlink="http://www.w3.org/1999/xlink" xlink:href="phytokeys-231-001_article-100894__-g004.jpg" position="float" orientation="portrait" xlink:type="simple" id="oo_897465.jpg"><uri content-type="original_file" xlink:type="simple">https://binary.pensoft.net/fig/897465</uri></graphic></fig></tp:treatment-sec><ref-list><ref id="B207"><mixed-citation xmlns:xlink="http://www.w3.org/1999/xlink" xlink:type="simple"><person-group><name name-style="western"><surname>Särkinen</surname><given-names>TE</given-names></name><name name-style="western"><surname>Gonzáles</surname><given-names>P</given-names></name><name name-style="western"><surname>Knapp</surname><given-names>S</given-names></name></person-group> (<year>2015c</year>) <article-title>Four new non-spiny <italic><tp:taxon-name><tp:taxon-name-part taxon-name-part-type="genus">Solanum</tp:taxon-name-part></tp:taxon-name></italic> (<tp:taxon-name><tp:taxon-name-part taxon-name-part-type="family">Solanaceae</tp:taxon-name-part></tp:taxon-name>) species from South America.</article-title><source>PhytoKeys</source><volume>44</volume>: <fpage>39</fpage>–<lpage>64</lpage>. <ext-link xlink:href="10.3897/phytokeys.44.8693" ext-link-type="doi" xlink:type="simple">https://doi.org/10.3897/phytokeys.44.8693</ext-link></mixed-citation></ref><ref id="B116"><mixed-citation xmlns:xlink="http://www.w3.org/1999/xlink" xlink:type="simple">IUCN (<year>2022</year>) Guidelines for Using the IUCN Red List Categories and Criteria. Version 15.1. Prepared by the Standards and Petitions Subcommittee. [Downloaded 9 Dec 2022] <ext-link xlink:href="https://www.iucnredlist.org/resources/redlistguidelines" ext-link-type="uri" xlink:type="simple">https://www.iucnredlist.org/resources/redlistguidelines</ext-link></mixed-citation></ref></ref-list></tp:taxon-treatment>
