# Supplementary material for: ﻿A revision of the South American species of the Morelloid clade (Solanum L., Solanaceae)
Source: PhytoKeys. 2023 Aug 29;231:1–342. doi: 10.3897/phytokeys.231.100894 (PMC10481398; doi:10.3897/phytokeys.231.100894)
Supplement: XML Treatment for Solanum caatingae [file phytokeys.231.100894-treatment9.xml]

<!DOCTYPE tp:taxon-treatment
  PUBLIC "-//TaxonX//DTD Taxonomic Treatment Publishing DTD v0 20100105//EN" "tax-treatment-NSO.dtd">
<tp:taxon-treatment xmlns:tp="http://www.plazi.org/taxpub"><tp:treatment-meta><kwd-group><label>Taxon classification</label><kwd>
                <named-content content-type="kingdom">Plantae</named-content>
              </kwd><kwd>
                <named-content content-type="order">Solanales</named-content>
              </kwd><kwd>
                <named-content content-type="family">Solanaceae</named-content>
              </kwd></kwd-group><mixed-citation publication-type="journal"><person-group><name><surname>Knapp</surname><given-names>Sandra</given-names></name><name><surname>Särkinen</surname><given-names>Tiina</given-names></name><name><surname>Barboza</surname><given-names>Gloria E.</given-names></name></person-group><article-title>﻿A revision of the South American species of the Morelloid clade (<italic><tp:taxon-name><tp:taxon-name-part taxon-name-part-type="genus" reg="Solanum">Solanum</tp:taxon-name-part></tp:taxon-name></italic> L., <tp:taxon-name><tp:taxon-name-part taxon-name-part-type="family">Solanaceae</tp:taxon-name-part></tp:taxon-name>)</article-title><source>PhytoKeys</source><day>29</day><month>08</month><year>2023</year><volume>231</volume><fpage>1</fpage><lpage>342</lpage><pub-id pub-id-type="doi">10.3897/phytokeys.231.100894</pub-id></mixed-citation></tp:treatment-meta><tp:nomenclature><label>﻿9.</label><tp:taxon-name>
              <tp:taxon-name-part taxon-name-part-type="genus" reg="Solanum">Solanum</tp:taxon-name-part>
              <tp:taxon-name-part taxon-name-part-type="species" reg="caatingae">caatingae</tp:taxon-name-part>
            </tp:taxon-name><tp:taxon-authority>S.Knapp &amp; Särkinen, PhytoKeys 108: 3. 2018.</tp:taxon-authority><xref ref-type="fig" rid="F30">Fig. 30</xref></tp:nomenclature><tp:treatment-sec sec-type="material" id="SECID0EZMHM"><title>Type.</title><p>Brazil. Bahia: Mun. Maracajú, Lagoa Itaparica 10 km W of São Inacio-Xique-Xique road at the turning 13.1 km N of São Inacio, 300–400 m, 26 Feb 1977, <italic>R.M. Harley [with S.J. Mayo, R.M. Storr &amp; T.S. Santos] 19125</italic> (holotype: RB [RB00464327, acc. # 271981]; isotypes: CEPEC [acc. # 19367], K [K001336337]).</p></tp:treatment-sec><tp:treatment-sec sec-type="description" id="SECID0EBNHM"><title>Description.</title><p>Perennial herbs, 0.4–1 m high, perhaps occasionally annual or only persisting for a few years. Stems terete or slightly angled, lacking spinose processes; young stems densely to sparsely pubescent with spreading glandular, simple uniseriate trichomes 0.5–1 mm long, the trichomes 4–15 celled, drying translucent; new growth densely glandular pubescent; bark of older stems greenish-brown or pale tan. Sympodial units unifoliate or difoliate, the leaves not geminate. Leaves simple, shallowly toothed, the blades 2.5–10 cm long, 1–4.5 cm wide, ovate to broadly elliptic, widest in the lower half, membranous, concolorous; adaxial and abaxial surfaces evenly glandular-pubescent with simple uniseriate trichomes to 2 mm long, these denser abaxially and along the veins, densely pubescent with minute glandular papillae on both leaf surfaces especially in young leaves; principal veins 4–6 pairs, drying paler than the lamina; base truncate and then abruptly attenuate on to the distal part of the petiole; margins shallowly and irregularly toothed, the teeth ca. 0.5 mm long, rounded at the tips and broadly deltate to semi-circular in outline; apex acuminate, the tip blunt; petiole (0.5) 1–2 cm, only winged from the attenuate leaf base in the distal half to third. Inflorescences internodal, unbranched or forked, subumbelliform with most flowers in the distal portion or spaced ca. 0.5 mm apart, 2–3.5 cm long, with 5–8 flowers, densely and finely glandular-pubescent like the stems and leaves; peduncle 1.8–3 cm long; pedicels 0.7–0.8 cm long at anthesis, ca. 0.5 mm in diameter at the base, ca. 0.7 mm in diameter at the apex, slender and tapering, densely glandular-pubescent with short uniseriate trichomes and glandular papillae, spreading at anthesis, articulated at the base but the articulation point somewhat swollen and leaving a minute stump that is darker in colour than the axis, this especially visible in fruiting material; pedicels scars closely packed in the distal part of the inflorescence to 0.5 mm apart, with the lowermost ca. 1 mm distant from the rest. Buds globose to broadly ellipsoid, the corolla strongly exserted from the calyx tube before anthesis. Flowers 5-merous, cosexual (hermaphroditic). Calyx tube 1–1.5 mm long, conical to broadly conical, the lobes 1–1.5 mm long, ca. 1 mm wide, deltate and spathulate, densely glandular-pubescent like the pedicels with uniseriate trichomes and papillae, the tips rounded. Corolla 0.6–0.9 cm in diameter, white with a darker (green?) central star, stellate, lobed 2/3–3/4 of the way to the base, the lobes 2.5–3.5 mm long, 1.5–3 mm wide, triangular, reflexed to spreading at anthesis, the abaxial surfaces glabrous to sparsely papillate with a few glandular trichomes ca. 0.2 mm long. Stamens equal; filament tube minute; free portion of the filaments 0.5–1 mm long, glabrous or sparsely pubescent with a few weak tangled simple uniseriate trichomes adaxially at the very base; anthers 1.8–2.2 mm long, 0.7–1 mm wide, ellipsoid, bright yellow, smooth, poricidal at the tips, the pores elongating to slits with age. Ovary conical, glabrous; style 3.5–4 mm long, straight, exserted beyond the anther cone, sparsely glandular pubescent with weak tangled trichomes and papillae in the basal half where included in the anther cone; stigma minutely capitate, densely papillate, not markedly different from the style. Fruit a globose berry, 0.7–1 cm in diameter, green when young, maturing shiny black, the pericarp thin, not translucent when dry (drying black), opaque, glabrous; fruiting pedicels 0.9–1.2 mm long, tapering from a base ca. 1 mm in diameter to an apex 1–1.2 mm in diameter, not distinctly woody, spreading and becoming deflexed at fruit maturity, persistent and remaining on inflorescence; fruiting calyx not accrescent, the tube 1–1.5 mm long, the lobes 2–2.5 mm long, spreading and later reflexed, covering the lower ca. 1/4 of the berry, the abaxial surfaces not densely papillate (different from <italic><tp:taxon-name><tp:taxon-name-part taxon-name-part-type="genus" reg="Solanum">S.</tp:taxon-name-part><tp:taxon-name-part taxon-name-part-type="species" reg="americanum">americanum</tp:taxon-name-part></tp:taxon-name></italic> where the surfaces are densely papillate). Seeds (30)50–80 per berry, 1–1.5 mm long, 1–1.2 mm wide, teardrop shaped with a subapical hilum, reddish-gold, the surfaces minutely pitted, the testal cells pentagonal. Stone cells absent. Chromosome number: Not known.</p><fig id="F30" position="float" orientation="portrait"><object-id xmlns:xlink="http://www.w3.org/1999/xlink" content-type="doi" xlink:type="simple">10.3897/phytokeys.231.100894.figure30</object-id><label>Figure 30.</label><caption><p><italic><tp:taxon-name><tp:taxon-name-part taxon-name-part-type="genus" reg="Solanum">Solanum</tp:taxon-name-part><tp:taxon-name-part taxon-name-part-type="species" reg="caatingae">caatingae</tp:taxon-name-part></tp:taxon-name></italic><bold>A</bold> habit <bold>B</bold> inflorescence in bud <bold>C</bold> inflorescence with flowers <bold>D</bold> mature, shiny black fruits with reflexed calyx lobes (<bold>A, C, D</bold><italic>Harley et al. 19125</italic> [RB 00464327, acc. # 27181] <bold>B</bold><italic>Costa-Lima et al. 1862</italic> [RB 01145300, acc. # 654975]). Reproduced with permission of Jardin Botânico de Rio de Janeiro.</p></caption><graphic xmlns:xlink="http://www.w3.org/1999/xlink" xlink:href="phytokeys-231-001_article-100894__-g030.jpg" position="float" orientation="portrait" xlink:type="simple" id="oo_897491.jpg"><uri content-type="original_file" xlink:type="simple">https://binary.pensoft.net/fig/897491</uri></graphic></fig></tp:treatment-sec><tp:treatment-sec sec-type="distribution" id="SECID0E1OHM"><title>Distribution</title><p><bold>(Fig. <xref ref-type="fig" rid="F31">31</xref>).</bold><italic><tp:taxon-name><tp:taxon-name-part taxon-name-part-type="genus" reg="Solanum">Solanum</tp:taxon-name-part><tp:taxon-name-part taxon-name-part-type="species" reg="caatingae">caatingae</tp:taxon-name-part></tp:taxon-name></italic> is endemic to Brazil; widely scattered collections are known from the States of Bahia, Ceará, Paraiba, Piauí and Goiás.</p><fig id="F31" position="float" orientation="portrait"><object-id xmlns:xlink="http://www.w3.org/1999/xlink" content-type="doi" xlink:type="simple">10.3897/phytokeys.231.100894.figure31</object-id><label>Figure 31.</label><caption><p>Distribution map of <italic><tp:taxon-name><tp:taxon-name-part taxon-name-part-type="genus" reg="Solanum">Solanum</tp:taxon-name-part><tp:taxon-name-part taxon-name-part-type="species" reg="caatingae">caatingae</tp:taxon-name-part></tp:taxon-name></italic>.</p></caption><graphic xmlns:xlink="http://www.w3.org/1999/xlink" xlink:href="phytokeys-231-001_article-100894__-g031.jpg" position="float" orientation="portrait" xlink:type="simple" id="oo_897492.jpg"><uri content-type="original_file" xlink:type="simple">https://binary.pensoft.net/fig/897492</uri></graphic></fig></tp:treatment-sec><tp:treatment-sec sec-type="ecology" id="SECID0EKQHM"><title>Ecology and habitat.</title><p><italic><tp:taxon-name><tp:taxon-name-part taxon-name-part-type="genus" reg="Solanum">Solanum</tp:taxon-name-part><tp:taxon-name-part taxon-name-part-type="species" reg="caatingae">caatingae</tp:taxon-name-part></tp:taxon-name></italic> grows in dry formations known as “caatinga” or “savana estépica” (<xref ref-type="bibr" rid="B85">Eiten 1983</xref>; <xref ref-type="bibr" rid="B184">Prado 2003</xref>; <xref ref-type="bibr" rid="B115">IBGE 2004</xref>), between 300 and 400 m elevation. The caatinga is a complex mosaic of many biomes, ranging from the thorn forests of the caatinga proper (see <xref ref-type="bibr" rid="B4">Andrade-Lima 1981</xref>) to gallery forest, to humid forests on higher elevations (“brejos de altitude”) and cerrado savannas (<xref ref-type="bibr" rid="B4">Andrade-Lima 1981</xref>; <xref ref-type="bibr" rid="B145">Lleras 1997</xref>). Like many other morelloid species, <italic><tp:taxon-name><tp:taxon-name-part taxon-name-part-type="genus" reg="Solanum">S.</tp:taxon-name-part><tp:taxon-name-part taxon-name-part-type="species" reg="caatingae">caatingae</tp:taxon-name-part></tp:taxon-name></italic> apparently grows in somewhat disturbed and moist areas within the broader more xerophytic habitat and details of its ecological preferences will remain somewhat unclear until more field observations and collections can be made.</p></tp:treatment-sec><tp:treatment-sec sec-type="Common names and uses" id="SECID0E5RHM"><title>Common names and uses.</title><p>None recorded.</p></tp:treatment-sec><tp:treatment-sec sec-type="Preliminary conservation status" id="SECID0EDSHM"><title>Preliminary conservation status</title><p><bold>(<xref ref-type="bibr" rid="B116">IUCN 2022</xref>).</bold> Endangered (<abbrev xmlns:xlink="http://www.w3.org/1999/xlink" xlink:title="Endangered" id="ABBRID0EQSHM" xlink:type="simple">EN</abbrev> – B2 a, b(ii, iii, iv)). <abbrev xmlns:xlink="http://www.w3.org/1999/xlink" xlink:title="Extent of Occurrence" id="ABBRID0EUSHM" xlink:type="simple">EOO</abbrev> = 267,575 km<sup>2</sup> [<abbrev xmlns:xlink="http://www.w3.org/1999/xlink" xlink:title="Least Concern" id="ABBRID0E1SHM" xlink:type="simple">LC</abbrev>]; <abbrev xmlns:xlink="http://www.w3.org/1999/xlink" xlink:title="Area of Occurrence" id="ABBRID0E5SHM" xlink:type="simple">AOO</abbrev> = 32 km<sup>2</sup> [<abbrev xmlns:xlink="http://www.w3.org/1999/xlink" xlink:title="Endangered" id="ABBRID0EETHM" xlink:type="simple">EN</abbrev>]. In spite of its large <abbrev xmlns:xlink="http://www.w3.org/1999/xlink" xlink:title="Extent of Occurrence" id="ABBRID0EITHM" xlink:type="simple">EOO</abbrev>, we suggest that <italic><tp:taxon-name><tp:taxon-name-part taxon-name-part-type="genus" reg="Solanum">S.</tp:taxon-name-part><tp:taxon-name-part taxon-name-part-type="species" reg="caatingae">caatingae</tp:taxon-name-part></tp:taxon-name></italic> merits the status of Endangered, as did <xref ref-type="bibr" rid="B130">Knapp and Särkinen (2018)</xref>. The caatinga habitat is highly fragmented and under severe threat from fire and agriculture. Further studies in this dry forest habitat will certainly reveal more populations of this interesting species.</p></tp:treatment-sec><tp:treatment-sec sec-type="discussion" id="SECID0E2THM"><title>Discussion.</title><p><italic><tp:taxon-name><tp:taxon-name-part taxon-name-part-type="genus" reg="Solanum">Solanum</tp:taxon-name-part><tp:taxon-name-part taxon-name-part-type="species" reg="caatingae">caatingae</tp:taxon-name-part></tp:taxon-name></italic> is morphologically most similar to the widespread circumtropical weed <italic><tp:taxon-name><tp:taxon-name-part taxon-name-part-type="genus" reg="Solanum">S.</tp:taxon-name-part><tp:taxon-name-part taxon-name-part-type="species" reg="americanum">americanum</tp:taxon-name-part></tp:taxon-name></italic>. It differs from <italic><tp:taxon-name><tp:taxon-name-part taxon-name-part-type="genus" reg="Solanum">S.</tp:taxon-name-part><tp:taxon-name-part taxon-name-part-type="species" reg="americanum">americanum</tp:taxon-name-part></tp:taxon-name></italic> most strikingly in its spreading glandular pubescence of translucent trichomes (versus appressed eglandular pubescence of white trichomes), its usually more deeply and sharply toothed leaf margins and longer anthers (ca. 2 mm long versus ca. 1.5 mm long). Several other glandular pubescent species of herbaceous solanums occur in the dry forests of South America, but these are mostly from the Chaco biome and do not overlap in distribution with <italic><tp:taxon-name><tp:taxon-name-part taxon-name-part-type="genus" reg="Solanum">S.</tp:taxon-name-part><tp:taxon-name-part taxon-name-part-type="species" reg="caatingae">caatingae</tp:taxon-name-part></tp:taxon-name></italic> (see <xref ref-type="bibr" rid="B203">Särkinen and Knapp 2016</xref>). <italic><tp:taxon-name><tp:taxon-name-part taxon-name-part-type="genus" reg="Solanum">Solanum</tp:taxon-name-part><tp:taxon-name-part taxon-name-part-type="species" reg="caatingae">caatingae</tp:taxon-name-part></tp:taxon-name></italic> can, however, be distinguished from these species (e.g., <italic><tp:taxon-name><tp:taxon-name-part taxon-name-part-type="genus" reg="Solanum">S.</tp:taxon-name-part><tp:taxon-name-part taxon-name-part-type="species" reg="michaelis">michaelis</tp:taxon-name-part></tp:taxon-name></italic>, <italic><tp:taxon-name><tp:taxon-name-part taxon-name-part-type="genus" reg="Solanum">S.</tp:taxon-name-part><tp:taxon-name-part taxon-name-part-type="species" reg="nitidibaccatum">nitidibaccatum</tp:taxon-name-part></tp:taxon-name></italic>, <italic><tp:taxon-name><tp:taxon-name-part taxon-name-part-type="genus" reg="Solanum">S.</tp:taxon-name-part><tp:taxon-name-part taxon-name-part-type="species" reg="physalidicalyx">physalidicalyx</tp:taxon-name-part></tp:taxon-name></italic>, <italic><tp:taxon-name><tp:taxon-name-part taxon-name-part-type="genus" reg="Solanum">S.</tp:taxon-name-part><tp:taxon-name-part taxon-name-part-type="species" reg="physaliifolium">physaliifolium</tp:taxon-name-part></tp:taxon-name></italic>, <italic><tp:taxon-name><tp:taxon-name-part taxon-name-part-type="genus" reg="Solanum">S.</tp:taxon-name-part><tp:taxon-name-part taxon-name-part-type="species" reg="tweedieanum">tweedieanum</tp:taxon-name-part></tp:taxon-name></italic> and <italic><tp:taxon-name><tp:taxon-name-part taxon-name-part-type="genus" reg="Solanum">S.</tp:taxon-name-part><tp:taxon-name-part taxon-name-part-type="species" reg="woodii">woodii</tp:taxon-name-part></tp:taxon-name></italic>) by its calyx that is not accrescent in fruit with the lobes spreading or slightly reflexed and its shiny black berries with no stone cells. The glandular-pubescent Amazonian species <italic><tp:taxon-name><tp:taxon-name-part taxon-name-part-type="genus" reg="Solanum">S.</tp:taxon-name-part><tp:taxon-name-part taxon-name-part-type="species" reg="arenicola">arenicola</tp:taxon-name-part></tp:taxon-name></italic> differs from <italic><tp:taxon-name><tp:taxon-name-part taxon-name-part-type="genus" reg="Solanum">S.</tp:taxon-name-part><tp:taxon-name-part taxon-name-part-type="species" reg="caatingae">caatingae</tp:taxon-name-part></tp:taxon-name></italic> in its larger flowers (8–12 mm in diameter versus 6–9 mm in diameter), longer anthers (3–4 × 0.8–0.9 mm versus 1.8–2.2 × 0.7–1 mm) and smaller berries (3.5–7 mm versus 7–10 mm in diameter) that contain stone cells. <italic><tp:taxon-name><tp:taxon-name-part taxon-name-part-type="genus" reg="Solanum">Solanum</tp:taxon-name-part><tp:taxon-name-part taxon-name-part-type="species" reg="caatingae">caatingae</tp:taxon-name-part></tp:taxon-name></italic> can be distinguished from <italic><tp:taxon-name><tp:taxon-name-part taxon-name-part-type="genus" reg="Solanum">S.</tp:taxon-name-part><tp:taxon-name-part taxon-name-part-type="species" reg="tweedieanum">tweedieanum</tp:taxon-name-part></tp:taxon-name></italic> in its smaller anthers (1.8–2.2 mm versus ca. 5 mm long), non-accrescent calyx in fruit (<italic><tp:taxon-name><tp:taxon-name-part taxon-name-part-type="genus" reg="Solanum">S.</tp:taxon-name-part><tp:taxon-name-part taxon-name-part-type="species" reg="tweedieanum">tweedieanum</tp:taxon-name-part></tp:taxon-name></italic> has an accrescent calyx) and distribution (northeastern Brazil versus Argentina, Bolivia, and Paraguay).</p><p><xref ref-type="bibr" rid="B216">Sendtner (1846)</xref> included a specimen of <italic><tp:taxon-name><tp:taxon-name-part taxon-name-part-type="genus" reg="Solanum">S.</tp:taxon-name-part><tp:taxon-name-part taxon-name-part-type="species" reg="caatingae">caatingae</tp:taxon-name-part></tp:taxon-name></italic> (collected by E. Pohl from Rio Maranhão, probably <italic>Pohl 2393</italic> from W) in his concept of <tp:taxon-name><tp:taxon-name-part taxon-name-part-type="genus" reg="Solanum">S.</tp:taxon-name-part><tp:taxon-name-part taxon-name-part-type="species" reg="nigrum">nigrum</tp:taxon-name-part><tp:taxon-name-part taxon-name-part-type="infraspecific-rank">subsp.</tp:taxon-name-part><tp:taxon-name-part taxon-name-part-type="subspecies" reg="atriplicifolium">atriplicifolium</tp:taxon-name-part></tp:taxon-name> (Gillies ex Nees) Sendtn. (= <italic><tp:taxon-name><tp:taxon-name-part taxon-name-part-type="genus" reg="Solanum">S.</tp:taxon-name-part><tp:taxon-name-part taxon-name-part-type="species" reg="tweedieanum">tweedieanum</tp:taxon-name-part></tp:taxon-name></italic>). <italic><tp:taxon-name><tp:taxon-name-part taxon-name-part-type="genus" reg="Solanum">Solanum</tp:taxon-name-part><tp:taxon-name-part taxon-name-part-type="species" reg="caatingae">caatingae</tp:taxon-name-part></tp:taxon-name></italic> can be distinguished from <italic><tp:taxon-name><tp:taxon-name-part taxon-name-part-type="genus" reg="Solanum">S.</tp:taxon-name-part><tp:taxon-name-part taxon-name-part-type="species" reg="tweedieanum">tweedieanum</tp:taxon-name-part></tp:taxon-name></italic> in its smaller anthers (1.8–2.2 mm versus c. 5 mm long), non-accrescent calyx in fruit (<italic><tp:taxon-name><tp:taxon-name-part taxon-name-part-type="genus" reg="Solanum">S.</tp:taxon-name-part><tp:taxon-name-part taxon-name-part-type="species" reg="tweedieanum">tweedieanum</tp:taxon-name-part></tp:taxon-name></italic> has an accrescent calyx) and distribution in low elevation Brazil versus the eastern slopes of the Andes in the Southern Cone.</p></tp:treatment-sec><ref-list><ref id="B85"><mixed-citation xmlns:xlink="http://www.w3.org/1999/xlink" xlink:type="simple"><person-group><name name-style="western"><surname>Eiten</surname><given-names>G</given-names></name></person-group> (<year>1983</year>) Classificação da vegetação do Brasil. Editorial CNPq, Brasilia.</mixed-citation></ref><ref id="B184"><mixed-citation xmlns:xlink="http://www.w3.org/1999/xlink" xlink:type="simple"><person-group><name name-style="western"><surname>Prado</surname><given-names>DE</given-names></name></person-group> (<year>2003</year>) <article-title>As caatingas da América do Sul.</article-title> In: <person-group><name name-style="western"><surname>Leal</surname><given-names>IR</given-names></name><name name-style="western"><surname>Tabarelli</surname><given-names>M</given-names></name><name name-style="western"><surname>Cardoso da Silva</surname><given-names>JM</given-names></name></person-group> (<role>Eds</role>) <issue-title>Ecologia e Conservação da Caatinga.</issue-title><source>Universidade Federal de Pernambuco, Recife</source>, <fpage>3</fpage>–<lpage>74</lpage>.</mixed-citation></ref><ref id="B115"><mixed-citation xmlns:xlink="http://www.w3.org/1999/xlink" xlink:type="simple">IBGE (<year>2004</year>) Mapa de Biomas do Brasil. Instituto Brasileiro de Geografia e Estatística, Rio de Janeiro. <ext-link xlink:href="http://www.terrabrasilis.org.br/ecotecadigital/images/Mapa%20de%20Biomas%20do%20Brasil%202%20-%20IBGE.pdf" ext-link-type="uri" xlink:type="simple">http://www.terrabrasilis.org.br/ecotecadigital/images/Mapa%20de%20Biomas%20do%20Brasil%202%20-%20IBGE.pdf</ext-link></mixed-citation></ref><ref id="B4"><mixed-citation xmlns:xlink="http://www.w3.org/1999/xlink" xlink:type="simple"><person-group><name name-style="western"><surname>Andrade-Lima</surname><given-names>D</given-names></name></person-group> (<year>1981</year>) <article-title>The caatingas dominium. Revista Brasileira de Botânica.</article-title><source>Brazilian Journal of Botany</source><volume>4</volume>: <fpage>149</fpage>–<lpage>163</lpage>.</mixed-citation></ref><ref id="B145"><mixed-citation xmlns:xlink="http://www.w3.org/1999/xlink" xlink:type="simple"><person-group><name name-style="western"><surname>Lleras</surname><given-names>E</given-names></name></person-group> (<year>1997</year>) <article-title>Interior dry and mesic forest: CPD site SA19. Caatinga of north-eastern Brazil.</article-title> In: <person-group><name name-style="western"><surname>Davis</surname><given-names>SD</given-names></name><name name-style="western"><surname>Heywood</surname><given-names>VH</given-names></name><name name-style="western"><surname>Herrera-MacBryde</surname><given-names>O</given-names></name><name name-style="western"><surname>Villa-Lobos</surname><given-names>J</given-names></name><name name-style="western"><surname>Hamilton</surname><given-names>AC</given-names></name></person-group> (<role>Eds</role>) <issue-title>Centres of plant diversity (Vol.</issue-title><source>3): The Americas. WWF and IUCN, Gland, Switzerland</source>, <fpage>393</fpage>–<lpage>396</lpage>.</mixed-citation></ref><ref id="B116"><mixed-citation xmlns:xlink="http://www.w3.org/1999/xlink" xlink:type="simple">IUCN (<year>2022</year>) Guidelines for Using the IUCN Red List Categories and Criteria. Version 15.1. Prepared by the Standards and Petitions Subcommittee. [Downloaded 9 Dec 2022] <ext-link xlink:href="https://www.iucnredlist.org/resources/redlistguidelines" ext-link-type="uri" xlink:type="simple">https://www.iucnredlist.org/resources/redlistguidelines</ext-link></mixed-citation></ref><ref id="B130"><mixed-citation xmlns:xlink="http://www.w3.org/1999/xlink" xlink:type="simple"><person-group><name name-style="western"><surname>Knapp</surname><given-names>S</given-names></name><name name-style="western"><surname>Särkinen</surname><given-names>T</given-names></name></person-group> (<year>2018</year>) A new black nightshade (Morelloid clade, <italic><tp:taxon-name><tp:taxon-name-part taxon-name-part-type="genus">Solanum</tp:taxon-name-part></tp:taxon-name></italic>, <tp:taxon-name><tp:taxon-name-part taxon-name-part-type="family">Solanaceae</tp:taxon-name-part></tp:taxon-name>) from the caatinga biome of north-eastern Brazil with a key to Brazilian morelloids. PhytoKeys 108: 1–12. htts:// <ext-link xlink:type="simple" ext-link-type="doi" xlink:href="10.3897/phytokeys.108.27254">doi.org/10.3897/phytokeys.108.27254</ext-link></mixed-citation></ref><ref id="B203"><mixed-citation xmlns:xlink="http://www.w3.org/1999/xlink" xlink:type="simple"><person-group><name name-style="western"><surname>Särkinen</surname><given-names>T</given-names></name><name name-style="western"><surname>Knapp</surname><given-names>S</given-names></name></person-group> (<year>2016</year>) <article-title>Two new non-spiny <italic><tp:taxon-name><tp:taxon-name-part taxon-name-part-type="genus">Solanum</tp:taxon-name-part></tp:taxon-name></italic> (<tp:taxon-name><tp:taxon-name-part taxon-name-part-type="family">Solanaceae</tp:taxon-name-part></tp:taxon-name>) from the Gran Chaco Americano and a key for the herbaceous glandular-pubescent solanums from the region.</article-title><source>PhytoKeys</source><volume>74</volume>: <fpage>19</fpage>–<lpage>33</lpage>. <ext-link xlink:href="10.3897/phytokeys.74.10159" ext-link-type="doi" xlink:type="simple">https://doi.org/10.3897/phytokeys.74.10159</ext-link></mixed-citation></ref><ref id="B216"><mixed-citation xmlns:xlink="http://www.w3.org/1999/xlink" xlink:type="simple"><person-group><name name-style="western"><surname>Sendtner</surname><given-names>O</given-names></name></person-group> (<year>1846</year>) <article-title><tp:taxon-name><tp:taxon-name-part taxon-name-part-type="family">Solanaceae</tp:taxon-name-part></tp:taxon-name>. In: Martius CFP von (Ed.</article-title><source>) Flora Brasiliensis</source><volume>10</volume>: <fpage>5</fpage>–<lpage>338</lpage>.</mixed-citation></ref></ref-list></tp:taxon-treatment>
