# Supplementary material for: ﻿A revision of the South American species of the Morelloid clade (Solanum L., Solanaceae)
Source: PhytoKeys. 2023 Aug 29;231:1–342. doi: 10.3897/phytokeys.231.100894 (PMC10481398; doi:10.3897/phytokeys.231.100894)
Supplement: XML Treatment for Solanum chenopodioides [file phytokeys.231.100894-treatment11.xml]

<!DOCTYPE tp:taxon-treatment
  PUBLIC "-//TaxonX//DTD Taxonomic Treatment Publishing DTD v0 20100105//EN" "tax-treatment-NSO.dtd">
<tp:taxon-treatment xmlns:tp="http://www.plazi.org/taxpub"><tp:treatment-meta><kwd-group><label>Taxon classification</label><kwd>
                <named-content content-type="kingdom">Plantae</named-content>
              </kwd><kwd>
                <named-content content-type="order">Solanales</named-content>
              </kwd><kwd>
                <named-content content-type="family">Solanaceae</named-content>
              </kwd></kwd-group><mixed-citation publication-type="journal"><person-group><name><surname>Knapp</surname><given-names>Sandra</given-names></name><name><surname>Särkinen</surname><given-names>Tiina</given-names></name><name><surname>Barboza</surname><given-names>Gloria E.</given-names></name></person-group><article-title>﻿A revision of the South American species of the Morelloid clade (<italic><tp:taxon-name><tp:taxon-name-part taxon-name-part-type="genus" reg="Solanum">Solanum</tp:taxon-name-part></tp:taxon-name></italic> L., <tp:taxon-name><tp:taxon-name-part taxon-name-part-type="family">Solanaceae</tp:taxon-name-part></tp:taxon-name>)</article-title><source>PhytoKeys</source><day>29</day><month>08</month><year>2023</year><volume>231</volume><fpage>1</fpage><lpage>342</lpage><pub-id pub-id-type="doi">10.3897/phytokeys.231.100894</pub-id></mixed-citation></tp:treatment-meta><tp:nomenclature><label>﻿11.</label><tp:taxon-name>
              <tp:taxon-name-part taxon-name-part-type="genus" reg="Solanum">Solanum</tp:taxon-name-part>
              <tp:taxon-name-part taxon-name-part-type="species" reg="chenopodioides">chenopodioides</tp:taxon-name-part>
            </tp:taxon-name><tp:taxon-authority>Lam., Tabl. Encycl. 2: 18. 1794.</tp:taxon-authority><xref ref-type="fig" rid="F35">Figs 35</xref><xref ref-type="fig" rid="F36">, 36</xref><xref ref-type="bibr" rid="B209">Types based on American specimens only; for full synonymy, see Särkinen et al. (2018: 65–66)</xref><tp:nomenclature-citation-list><tp:nomenclature-citation><tp:taxon-name>
                  <tp:taxon-name-part taxon-name-part-type="genus" reg="Solanum">Solanum</tp:taxon-name-part>
                  <tp:taxon-name-part taxon-name-part-type="species" reg="sublobatum">sublobatum</tp:taxon-name-part>
                </tp:taxon-name><comment>Willd. ex Roem. &amp; Schult., Syst. Veg., ed. 15 bis [Roemer &amp; Schultes] 4: 664. 1819. Type. Argentina. Buenos Aires, <italic>Anon. s.n.</italic> [probably <italic>P. Commerson</italic>] (<italic>Herb. Willdenow 4336</italic>) (lectotype, designated by <xref ref-type="bibr" rid="B73">Edmonds 1972</xref>, pg. 105 [as type ex photo]: B [B-W04336-01-0]).</comment></tp:nomenclature-citation><tp:nomenclature-citation><tp:taxon-name>
                  <tp:taxon-name-part taxon-name-part-type="genus" reg="Solanum">Solanum</tp:taxon-name-part>
                  <tp:taxon-name-part taxon-name-part-type="species" reg="besseri">besseri</tp:taxon-name-part>
                </tp:taxon-name><comment>Weinm., Syst. Veg., ed. 15 bis [Roemer &amp; Schultes] 4: 593. 1819. Type. “In America” [cultivated in Europe?], <italic>Anon. s.n.</italic> (no specimens cited; no original material located; neotype, designated by <xref ref-type="bibr" rid="B209">Särkinen et al. 2018</xref>, pg. 65: G-DC [G00144198]).</comment></tp:nomenclature-citation><tp:nomenclature-citation><tp:taxon-name>
                  <tp:taxon-name-part taxon-name-part-type="genus" reg="Solanum">Solanum</tp:taxon-name-part>
                  <tp:taxon-name-part taxon-name-part-type="species" reg="subspatulatum">subspatulatum</tp:taxon-name-part>
                </tp:taxon-name><comment>Sendtn., Fl. Bras. (Martius) 10: 45, tab. 4, figs 16–18. 1846. Type. Brazil. Sin. loc., <italic>F. Sellow s.n.</italic> (holotype: B, destroyed [F neg. 3183]; lectotype, designated by <xref ref-type="bibr" rid="B53">D’Arcy 1974a</xref>, pg. 735 [as type]: P [P00384051]; isolectotype: F [v0361921F, acc. # 621700, fragment]).</comment></tp:nomenclature-citation><tp:nomenclature-citation><tp:taxon-name>
                  <tp:taxon-name-part taxon-name-part-type="genus" reg="Witheringia">Witheringia</tp:taxon-name-part>
                  <tp:taxon-name-part taxon-name-part-type="species" reg="chenopodioides">chenopodioides</tp:taxon-name-part>
                </tp:taxon-name><comment>(Lam.) J.Rémy, Fl. Chil. [Gay] 5: 69. 1849. Type. Based on <tp:taxon-name><tp:taxon-name-part taxon-name-part-type="genus" reg="Solanum">Solanum</tp:taxon-name-part><tp:taxon-name-part taxon-name-part-type="species" reg="chenopodioides">chenopodioides</tp:taxon-name-part></tp:taxon-name> Lam.</comment></tp:nomenclature-citation><tp:nomenclature-citation><tp:taxon-name>
                  <tp:taxon-name-part taxon-name-part-type="genus" reg="Solanum">Solanum</tp:taxon-name-part>
                  <tp:taxon-name-part taxon-name-part-type="species" reg="chenopodiifolium">chenopodiifolium</tp:taxon-name-part>
                </tp:taxon-name><comment>Dunal, Prodr. [A. P. de Candolle] 13(1): 44. 1852. Type. Argentina/Uruguay. “Buenos Aires et Montevideo”, <italic>P. Commerson s.n.</italic> (lectotype, designated by <xref ref-type="bibr" rid="B73">Edmonds 1972</xref>, pg. 108 [as holotype], second step designated by <xref ref-type="bibr" rid="B209">Särkinen et al. 2018</xref>, pg. 65: P [P00384081]).</comment></tp:nomenclature-citation><tp:nomenclature-citation><tp:taxon-name>
                  <tp:taxon-name-part taxon-name-part-type="genus" reg="Solanum">Solanum</tp:taxon-name-part>
                  <tp:taxon-name-part taxon-name-part-type="species" reg="gracile">gracile</tp:taxon-name-part>
                </tp:taxon-name><comment>Dunal, Prodr. [A.P. de Candolle] 13(1): 54. 1852, nom. illeg., not <tp:taxon-name><tp:taxon-name-part taxon-name-part-type="genus" reg="Solanum">Solanum</tp:taxon-name-part><tp:taxon-name-part taxon-name-part-type="species" reg="gracile">gracile</tp:taxon-name-part></tp:taxon-name> Sendtn. (1846). Type. Brazil. Rio de Janeiro: “Rio de Janeiro”, 1831–1833, <italic>C. Gaudichaud 520</italic> (lectotype, designated by <xref ref-type="bibr" rid="B105">Henderson 1974</xref>, pg. 46: G-DC [G00144391]; isolectotypes: G [G00343457], P [P00384052, P00384053]).</comment></tp:nomenclature-citation><tp:nomenclature-citation><tp:taxon-name>
                  <tp:taxon-name-part taxon-name-part-type="genus" reg="Solanum">Solanum</tp:taxon-name-part>
                  <tp:taxon-name-part taxon-name-part-type="species" reg="gracile">gracile</tp:taxon-name-part>
                  <tp:taxon-name-part taxon-name-part-type="authority">Dunal</tp:taxon-name-part>
                  <tp:taxon-name-part taxon-name-part-type="infraspecific-rank">var.</tp:taxon-name-part>
                  <tp:taxon-name-part taxon-name-part-type="variety" reg="microphyllum">microphyllum</tp:taxon-name-part>
                </tp:taxon-name><comment>Dunal, Prodr. [A. P. de Candolle] 13(1): 54. 1852. Type. Argentina/Uruguay. “Circa Buenos Ayres et Montevideo”, <italic>P. Commerson s.n.</italic> (lectotype, designated by <xref ref-type="bibr" rid="B166">Morton 1976</xref>, pg. 151: P [P00384061, Morton neg. 8207]; possible isolectotype: F [v0073283F, acc. # 976485, fragment only]).</comment></tp:nomenclature-citation><tp:nomenclature-citation><tp:taxon-name>
                  <tp:taxon-name-part taxon-name-part-type="genus" reg="Solanum">Solanum</tp:taxon-name-part>
                  <tp:taxon-name-part taxon-name-part-type="species" reg="isabellei">isabellei</tp:taxon-name-part>
                </tp:taxon-name><comment>Dunal, Prodr. [A. P. de Candolle] 13(1): 153. 1852. Type. Uruguay. Montevideo, Lat. aust. 34°45'08", 1838, <italic>A. Isabelle s.n.</italic> (lectotype, designated by <xref ref-type="bibr" rid="B209">Särkinen et al. 2018</xref>, pg. 65: G-DC (G00145645); isolectotypes: F [v0073298F, acc. # 680251; v0073299F, acc. # 680253], K [K000585686], P [P00384071], W [acc. # 1889-115034]).</comment></tp:nomenclature-citation><tp:nomenclature-citation><tp:taxon-name>
                  <tp:taxon-name-part taxon-name-part-type="genus" reg="Solanum">Solanum</tp:taxon-name-part>
                  <tp:taxon-name-part taxon-name-part-type="species" reg="nodiflorum">nodiflorum</tp:taxon-name-part>
                  <tp:taxon-name-part taxon-name-part-type="authority">Jacq.</tp:taxon-name-part>
                  <tp:taxon-name-part taxon-name-part-type="infraspecific-rank">var.</tp:taxon-name-part>
                  <tp:taxon-name-part taxon-name-part-type="variety" reg="microphyllum">microphyllum</tp:taxon-name-part>
                </tp:taxon-name><comment>Hassl., Repert. Spec. Nov. Regni Veg. 9: 118. 1911. Type. Paraguay. Estrella: Mar, <italic>É. Hassler 10271</italic> (holotype: G [n.v.], Morton photo 8612).</comment></tp:nomenclature-citation><tp:nomenclature-citation><tp:taxon-name>
                  <tp:taxon-name-part taxon-name-part-type="genus" reg="Solanum">Solanum</tp:taxon-name-part>
                  <tp:taxon-name-part taxon-name-part-type="species" reg="vile">vile</tp:taxon-name-part>
                </tp:taxon-name><comment>Bitter, Repert. Spec. Nov. Regni Veg. 11: 221. 1912. Type. Brazil. Rio de Janeiro: Restinga do Harpoador, <italic>E. Ule 4310</italic> (lectotype, designated by <xref ref-type="bibr" rid="B209">Särkinen et al. 2018</xref>, pg. 66: CORD [CORD00004277]; isolectotype: HBG [HBG511507]).</comment></tp:nomenclature-citation><tp:nomenclature-citation><tp:taxon-name>
                  <tp:taxon-name-part taxon-name-part-type="genus" reg="Solanum">Solanum</tp:taxon-name-part>
                  <tp:taxon-name-part taxon-name-part-type="species" reg="gracilius">gracilius</tp:taxon-name-part>
                </tp:taxon-name><comment>Herter, Rev. Sudamer. Bot. 7: 266. 1943. Type: Based on (replacement name for) <tp:taxon-name><tp:taxon-name-part taxon-name-part-type="genus" reg="Solanum">S.</tp:taxon-name-part><tp:taxon-name-part taxon-name-part-type="species" reg="gracile">gracile</tp:taxon-name-part></tp:taxon-name> Dunal.</comment></tp:nomenclature-citation><tp:nomenclature-citation><tp:taxon-name>
                  <tp:taxon-name-part taxon-name-part-type="genus" reg="Solanum">Solanum</tp:taxon-name-part>
                  <tp:taxon-name-part taxon-name-part-type="species" reg="ottonis">ottonis</tp:taxon-name-part>
                </tp:taxon-name><comment>Hyl., Uppsala Univ. Årsskr. 7: 279. 1945. Type. Based on (replacement name for) <tp:taxon-name><tp:taxon-name-part taxon-name-part-type="genus" reg="Solanum">Solanum</tp:taxon-name-part><tp:taxon-name-part taxon-name-part-type="species" reg="gracile">gracile</tp:taxon-name-part></tp:taxon-name> Dunal.</comment></tp:nomenclature-citation></tp:nomenclature-citation-list></tp:nomenclature><tp:treatment-sec sec-type="material" id="SECID0ESSIM"><title>Type.</title><p>Mauritius. “Ex ins. Mauritiana”, <italic>Herb. Lamarck s.n.</italic> (lectotype, designated by <xref ref-type="bibr" rid="B10">Barboza et al. 2013</xref>, pg. 242: P [P00357629]).</p><fig id="F35" position="float" orientation="portrait"><object-id xmlns:xlink="http://www.w3.org/1999/xlink" content-type="doi" xlink:type="simple">10.3897/phytokeys.231.100894.figure35</object-id><label>Figure 35.</label><caption><p><italic><tp:taxon-name><tp:taxon-name-part taxon-name-part-type="genus" reg="Solanum">Solanum</tp:taxon-name-part><tp:taxon-name-part taxon-name-part-type="species" reg="chenopodioides">chenopodioides</tp:taxon-name-part></tp:taxon-name></italic><bold>A</bold> habit <bold>B</bold> detail of adaxial leaf surface <bold>C</bold> detail of abaxial leaf surface <bold>D</bold> opening bud <bold>E</bold> dissected flower <bold>F</bold> fruiting branch <bold>G</bold> detail of infructescence <bold>H</bold> maturing fruit <bold>I</bold> fully mature fruit (<bold>A–E</bold><italic>Fox s.n.</italic><bold>F–I</bold><italic>Hieronymus s.n.</italic>). Illustration by R. Wise. Previously published in <xref ref-type="bibr" rid="B10">Barboza et al. (2013</xref>: 242), <xref ref-type="bibr" rid="B209">Särkinen et al. (2018</xref>: 67) and <xref ref-type="bibr" rid="B136">Knapp et al. (2019</xref>: 46).</p></caption><graphic xmlns:xlink="http://www.w3.org/1999/xlink" xlink:href="phytokeys-231-001_article-100894__-g035.jpg" position="float" orientation="portrait" xlink:type="simple" id="oo_897496.jpg"><uri content-type="original_file" xlink:type="simple">https://binary.pensoft.net/fig/897496</uri></graphic></fig></tp:treatment-sec><tp:treatment-sec sec-type="description" id="SECID0E3UIM"><title>Description.</title><p>Annual herbs to short-lived perennial shrubs up to 1 m high, subwoody and branching at base. Stems terete, green-grey to straw colour, sprawling, somewhat weak and decumbent, not markedly hollow; new growth usually densely pubescent with simple, uniseriate appressed 1–6-celled eglandular trichomes, these 0.1–0.6 mm long; older stems more sparsely pubescent, glabrescent. Sympodial units difoliate, the leaves not geminate. Leaves simple, the blades 1.5–5.5(-7) cm long, 0.5–3(-3.5) cm wide, lanceolate to narrowly ovate, rarely ovate, widest at the middle or slightly below, membranous, discolorous; adaxial surface green, sparsely pubescent with appressed 1–4-celled translucent, simple, uniseriate trichomes like those on stem, these denser along the veins; abaxial surface pale grey, more densely pubescent with trichomes like those of the upper surface evenly distributed across lamina and veins; major veins 3–6 pairs, not clearly evident abaxially; base attenuate, decurrent on the petiole; margins entire or sinuate; apex acute to obtuse; petioles (0.5–)1–1.5(–3.5) cm long, sparsely pubescent with simple uniseriate trichomes like those of the stems and leaves. Inflorescences generally internodal but appearing to arise opposite the leaves on young shoots, unbranched or rarely forked, 1–2.5(–4) cm long, with 3–7(–10) flowers clustered near the tips (sub-umbelliform), sparsely pubescent with appressed 1–2-celled simple uniseriate trichomes; peduncle 1–2.3(–4) cm long, strongly deflexed downwards in fruit; pedicels 5–10 mm long, ca. 0.5 mm in diameter at the base and 1 mm in diameter at the apex, straight and spreading, articulated at the base; pedicel scars spaced ca. 0–1 mm apart. Buds elongate-oblong, the corolla only slightly exserted from the calyx tube before anthesis. Flowers 5-merous, cosexual (hermaphroditic). Calyx tube 2–3 mm long, conical, the lobes 0.6–1.2 mm long, less than 1 mm wide, broadly deltate to triangular with acute to obtuse apices, sparsely pubescent with 1–4-celled appressed hairs like those on stem but shorter. Corolla 0.6–1.2 cm in diameter, white with a black and yellow-green central portion near the base, the black colour usually distal to the yellow green, deeply stellate, lobed 4/5 of the way to the base, the lobes 3.5–4 mm long, 1.5–1.9 mm wide, strongly reflexed at anthesis, later spreading, densely puberulent-papillate abaxially with 1–4-celled simple uniseriate trichomes, these denser on the tips and margins. Stamens equal; filament tube minute; free portion of the filaments 0.6–1 mm long, adaxially pubescent with simple tangled uniseriate 4–6-celled simple trichomes; anthers (2-)2.3–2.8 mm long, 0.5–0.8 mm wide, narrowly ellipsoid, yellow, poricidal at the tips, the pores lengthening to slits with age and drying, the connective becoming darker brown with age in dry plants. Ovary globose, glabrous; style 3.7–4.5 mm long, straight, exserted beyond the anther cone, densely pubescent with 2–3-celled simple uniseriate trichomes in the lower half where it is included in the anther cone, exserted up to 1.5 mm beyond the anther cone; stigma capitate, minutely papillate, green in live plants. Fruit a globose berry, 0.4–0.9 cm in diameter, dull purplish black at maturity, the pericarp thin, matte and somewhat glaucous, opaque, glabrous; fruiting pedicels 0.6–1.3 cm long, (0.4)0.8–1.4 mm in diameter at the base, 1–2 mm in diameter at the apex, deflexed and slightly curving, not persistent, but the downwards pointing peduncle often persistent on older stems; fruiting calyx not accrescent, the tube less than 1 mm long, the lobes 1–1.5 mm long, appressed against the berry. Seeds (13-)20–35(-50) per berry, 1.2–1.4 mm long, 1–1.2 mm wide, flattened and teardrop shaped with a subapical hilum, pale yellow, the surfaces minutely pitted, the testal cells pentagonal in outline. Stone cells absent. Chromosome number: <italic>2n</italic> = 24 (see <xref ref-type="bibr" rid="B209">Särkinen et al. 2018</xref>).</p><fig id="F36" position="float" orientation="portrait"><object-id xmlns:xlink="http://www.w3.org/1999/xlink" content-type="doi" xlink:type="simple">10.3897/phytokeys.231.100894.figure36</object-id><label>Figure 36.</label><caption><p><italic><tp:taxon-name><tp:taxon-name-part taxon-name-part-type="genus" reg="Solanum">Solanum</tp:taxon-name-part><tp:taxon-name-part taxon-name-part-type="species" reg="chenopodioides">chenopodioides</tp:taxon-name-part></tp:taxon-name></italic><bold>A</bold> habit <bold>B</bold> buds <bold>C</bold> flowers at full anthesis <bold>D</bold> fully mature dull black fruits with appressed calyx lobes (<bold>A–D</bold> Nijmegen acc. # A14750051). Photos by S. Knapp and G. van der Weerden. Previously published in <xref ref-type="bibr" rid="B209">Särkinen et al. (2018</xref>: 68) and <xref ref-type="bibr" rid="B136">Knapp et al. (2019</xref>: 47).</p></caption><graphic xmlns:xlink="http://www.w3.org/1999/xlink" xlink:href="phytokeys-231-001_article-100894__-g036.jpg" position="float" orientation="portrait" xlink:type="simple" id="oo_897497.jpg"><uri content-type="original_file" xlink:type="simple">https://binary.pensoft.net/fig/897497</uri></graphic></fig></tp:treatment-sec><tp:treatment-sec sec-type="distribution" id="SECID0ESWIM"><title>Distribution</title><p><bold>(Fig. <xref ref-type="fig" rid="F37">37</xref>).</bold><italic><tp:taxon-name><tp:taxon-name-part taxon-name-part-type="genus" reg="Solanum">Solanum</tp:taxon-name-part><tp:taxon-name-part taxon-name-part-type="species" reg="chenopodioides">chenopodioides</tp:taxon-name-part></tp:taxon-name></italic> is native to southern South America, and has been introduced globally, largely with the wool trade. In South America it is known from the littoral of Argentina (Provs. Buenos Aires, Chaco, Córdoba, Corrientes, Entre Rios, Jujuy, La Pampa, La Rioja, Mendoza, Río Negro, Salta, San Luis, Santa Fé, Tucumán), southern Brazil (Provs. Mato Grosso do Sul, Minas Gerais, Rio de Janeiro, Paraná, Rio Grande do Sul, São Paulo and Santa Catarina), Paraguay (Depts. Amambay, Canindeyú, Itapúa, Presidente Hayes) and Uruguay (Colonia, Florida, Lavalleja, Maldonado, Montevideo, Rivera, Rocha, Salto, San José, Tacuarembó) with sporadic occurrences elsewhere, where it may be introduced.</p><fig id="F37" position="float" orientation="portrait"><object-id xmlns:xlink="http://www.w3.org/1999/xlink" content-type="doi" xlink:type="simple">10.3897/phytokeys.231.100894.figure37</object-id><label>Figure 37.</label><caption><p>Distribution map of <italic><tp:taxon-name><tp:taxon-name-part taxon-name-part-type="genus" reg="Solanum">Solanum</tp:taxon-name-part><tp:taxon-name-part taxon-name-part-type="species" reg="chenopodioides">chenopodioides</tp:taxon-name-part></tp:taxon-name></italic> in South America. For distribution elsewhere see <xref ref-type="bibr" rid="B209">Särkinen et al. (2018</xref>: 70) and <xref ref-type="bibr" rid="B136">Knapp et al. (2019</xref>: 50).</p></caption><graphic xmlns:xlink="http://www.w3.org/1999/xlink" xlink:href="phytokeys-231-001_article-100894__-g037.jpg" position="float" orientation="portrait" xlink:type="simple" id="oo_897498.jpg"><uri content-type="original_file" xlink:type="simple">https://binary.pensoft.net/fig/897498</uri></graphic></fig></tp:treatment-sec><tp:treatment-sec sec-type="ecology" id="SECID0EKYIM"><title>Ecology and habitat.</title><p><italic><tp:taxon-name><tp:taxon-name-part taxon-name-part-type="genus" reg="Solanum">Solanum</tp:taxon-name-part><tp:taxon-name-part taxon-name-part-type="species" reg="chenopodioides">chenopodioides</tp:taxon-name-part></tp:taxon-name></italic> is a weedy species, growing in disturbed areas in many different vegetation types, close to urban areas and human-altered habitats; from 0 and 2,400 m elevation.</p></tp:treatment-sec><tp:treatment-sec sec-type="Common names and uses" id="SECID0E2YIM"><title>Common names and uses.</title><p>Argentina. Buenos Aires: kushú-kushú (as <italic><tp:taxon-name><tp:taxon-name-part taxon-name-part-type="genus" reg="Solanum">S.</tp:taxon-name-part><tp:taxon-name-part taxon-name-part-type="species" reg="sublobatum">sublobatum</tp:taxon-name-part></tp:taxon-name></italic>, <xref ref-type="bibr" rid="B155">Martínez Crovetto 1968</xref>), yerba mora (<italic>Robles et al. 1869</italic>); Córdoba: yerba mora (<italic>Müller et al. 308</italic>); Salta: iój s(l) I s(l) I (Vilela, as <italic><tp:taxon-name><tp:taxon-name-part taxon-name-part-type="genus" reg="Solanum">S.</tp:taxon-name-part><tp:taxon-name-part taxon-name-part-type="species" reg="gracile">gracile</tp:taxon-name-part></tp:taxon-name></italic>, <xref ref-type="bibr" rid="B154">Martínez Crovetto 1965</xref>). Uruguay. Montevideo: yerba mora (<italic>Barattini s.n.</italic>). <italic><tp:taxon-name><tp:taxon-name-part taxon-name-part-type="genus" reg="Solanum">Solanum</tp:taxon-name-part><tp:taxon-name-part taxon-name-part-type="species" reg="chenopodioides">chenopodioides</tp:taxon-name-part></tp:taxon-name></italic> is considered to be toxic for cattle due to the high solanidine content of unripe fruits (<xref ref-type="bibr" rid="B157">Marzocca 1994</xref>), but as fruits ripen the alkaloid content decreases and fruits are apparently eaten without effect (<xref ref-type="bibr" rid="B93">Gallo 1987</xref>). In Argentina, fruits of <italic><tp:taxon-name><tp:taxon-name-part taxon-name-part-type="genus" reg="Solanum">S.</tp:taxon-name-part><tp:taxon-name-part taxon-name-part-type="species" reg="chenopodioides">chenopodioides</tp:taxon-name-part></tp:taxon-name></italic> are eaten by children of the Araucarian peoples (<xref ref-type="bibr" rid="B155">Martínez Crovetto 1968</xref>) and the Vilela people use them as a purple dye (<xref ref-type="bibr" rid="B154">Martínez Crovetto 1965</xref>).</p></tp:treatment-sec><tp:treatment-sec sec-type="Preliminary conservation status" id="SECID0EL2IM"><title>Preliminary conservation status</title><p><bold>(<xref ref-type="bibr" rid="B116">IUCN 2022</xref>).</bold> Least Concern [<abbrev xmlns:xlink="http://www.w3.org/1999/xlink" xlink:title="Least Concern" id="ABBRID0EY2IM" xlink:type="simple">LC</abbrev>]. Worldwide distribution: <abbrev xmlns:xlink="http://www.w3.org/1999/xlink" xlink:title="Extent of Occurrence" id="ABBRID0E32IM" xlink:type="simple">EOO</abbrev> = 95,008,211 km<sup>2</sup> [<abbrev xmlns:xlink="http://www.w3.org/1999/xlink" xlink:title="Least Concern" id="ABBRID0EC3IM" xlink:type="simple">LC</abbrev>]; <abbrev xmlns:xlink="http://www.w3.org/1999/xlink" xlink:title="Area of Occurrence" id="ABBRID0EG3IM" xlink:type="simple">AOO</abbrev> = 1,560 km<sup>2</sup> [<abbrev xmlns:xlink="http://www.w3.org/1999/xlink" xlink:title="Least Concern" id="ABBRID0EM3IM" xlink:type="simple">LC</abbrev>]. <italic><tp:taxon-name><tp:taxon-name-part taxon-name-part-type="genus" reg="Solanum">Solanum</tp:taxon-name-part><tp:taxon-name-part taxon-name-part-type="species" reg="chenopodioides">chenopodioides</tp:taxon-name-part></tp:taxon-name></italic> is a widespread weed of disturbed areas (see <xref ref-type="bibr" rid="B10">Barboza et al. 2013</xref>; <xref ref-type="bibr" rid="B209">Särkinen et al. 2018</xref>; <xref ref-type="bibr" rid="B136">Knapp et al. 2019</xref>) and is widely introduced outside of and very common within its native range.</p></tp:treatment-sec><tp:treatment-sec sec-type="discussion" id="SECID0EH4IM"><title>Discussion.</title><p><italic><tp:taxon-name><tp:taxon-name-part taxon-name-part-type="genus" reg="Solanum">Solanum</tp:taxon-name-part><tp:taxon-name-part taxon-name-part-type="species" reg="chenopodioides">chenopodioides</tp:taxon-name-part></tp:taxon-name></italic> is a weedy, ruderal species occurring in open disturbed areas throughout its range. It is somewhat similar morphologically to <italic><tp:taxon-name><tp:taxon-name-part taxon-name-part-type="genus" reg="Solanum">S.</tp:taxon-name-part><tp:taxon-name-part taxon-name-part-type="species" reg="pilcomayense">pilcomayense</tp:taxon-name-part></tp:taxon-name></italic>, with which it is sympatric in Argentina, but differs in its elliptic leaves with acute to attenuate bases (versus triangular leaves with truncate to hastate bases), smaller anthers (2–2.8 mm long versus 3–4 mm long), and deltate or triangular versus spathulate calyx lobes. The fruiting peduncle of <italic><tp:taxon-name><tp:taxon-name-part taxon-name-part-type="genus" reg="Solanum">S.</tp:taxon-name-part><tp:taxon-name-part taxon-name-part-type="species" reg="chenopodioides">chenopodioides</tp:taxon-name-part></tp:taxon-name></italic> bends downwards at the base so it is held at an angle of ca. 45-degree with respect to the stem (see Figs <xref ref-type="fig" rid="F35">35G</xref>, <xref ref-type="fig" rid="F36">36D</xref>), but this character is not always obvious in herbarium specimens. Anthers in <italic><tp:taxon-name><tp:taxon-name-part taxon-name-part-type="genus" reg="Solanum">S.</tp:taxon-name-part><tp:taxon-name-part taxon-name-part-type="species" reg="chenopodioides">chenopodioides</tp:taxon-name-part></tp:taxon-name></italic> are always much longer (2–2.8 mm) than in <italic><tp:taxon-name><tp:taxon-name-part taxon-name-part-type="genus" reg="Solanum">S.</tp:taxon-name-part><tp:taxon-name-part taxon-name-part-type="species" reg="americanum">americanum</tp:taxon-name-part></tp:taxon-name></italic> (0.8–1.5 mm), and the berries are matte (versus shiny) in texture and always lack stone cells (versus often with 2–4 stone cells per berry in <italic><tp:taxon-name><tp:taxon-name-part taxon-name-part-type="genus" reg="Solanum">S.</tp:taxon-name-part><tp:taxon-name-part taxon-name-part-type="species" reg="americanum">americanum</tp:taxon-name-part></tp:taxon-name></italic>).</p><p>Typification details for the synonyms of <italic><tp:taxon-name><tp:taxon-name-part taxon-name-part-type="genus" reg="Solanum">S.</tp:taxon-name-part><tp:taxon-name-part taxon-name-part-type="species" reg="chenopodioides">chenopodioides</tp:taxon-name-part></tp:taxon-name></italic> and a more comprehensive discussion of its worldwide distribution as a weed of wool waste used in agriculture can be found in <xref ref-type="bibr" rid="B209">Särkinen et al. (2018)</xref> and <xref ref-type="bibr" rid="B136">Knapp et al. (2019)</xref>.</p></tp:treatment-sec><ref-list><ref id="B10"><mixed-citation xmlns:xlink="http://www.w3.org/1999/xlink" xlink:type="simple"><person-group><name name-style="western"><surname>Barboza</surname><given-names>GE</given-names></name><name name-style="western"><surname>Knapp</surname><given-names>S</given-names></name><name name-style="western"><surname>Särkinen</surname><given-names>T</given-names></name></person-group> (<year>2013</year>) <article-title>Grupo VII. Moreloide.</article-title> In: <person-group><name name-style="western"><surname>Anton</surname><given-names>AM</given-names></name><name name-style="western"><surname>Zuloaga</surname><given-names>FO</given-names></name></person-group> (<role>Eds</role>) <issue-title>Barboza GE (Coord.</issue-title><source>) Flora Argentina (Vol. 13), <tp:taxon-name><tp:taxon-name-part taxon-name-part-type="family">Solanaceae</tp:taxon-name-part></tp:taxon-name>. IOBDA- IMBIV, CONICET: Buenos Aires &amp; Córdoba, Argentina</source>, <fpage>231</fpage>–<lpage>264</lpage>.</mixed-citation></ref><ref id="B209"><mixed-citation xmlns:xlink="http://www.w3.org/1999/xlink" xlink:type="simple"><person-group><name name-style="western"><surname>Särkinen</surname><given-names>T</given-names></name><name name-style="western"><surname>Poczai</surname><given-names>P</given-names></name><name name-style="western"><surname>Barboza</surname><given-names>GE</given-names></name><name name-style="western"><surname>van der Weerden</surname><given-names>GM</given-names></name><name name-style="western"><surname>Baden</surname><given-names>M</given-names></name><name name-style="western"><surname>Knapp</surname><given-names>S</given-names></name></person-group> (<year>2018</year>) <article-title>A revision of the Old World black nightshades (Morelloid clade of <italic><tp:taxon-name><tp:taxon-name-part taxon-name-part-type="genus">Solanum</tp:taxon-name-part></tp:taxon-name></italic> L., <tp:taxon-name><tp:taxon-name-part taxon-name-part-type="family">Solanaceae</tp:taxon-name-part></tp:taxon-name>).</article-title><source>PhytoKeys</source><volume>106</volume>: <fpage>1</fpage>–<lpage>223</lpage>. <ext-link xlink:href="10.3897/phytokeys.106.21991" ext-link-type="doi" xlink:type="simple">https://doi.org/10.3897/phytokeys.106.21991</ext-link></mixed-citation></ref><ref id="B136"><mixed-citation xmlns:xlink="http://www.w3.org/1999/xlink" xlink:type="simple"><person-group><name name-style="western"><surname>Knapp</surname><given-names>S</given-names></name><name name-style="western"><surname>Barboza</surname><given-names>GE</given-names></name><name name-style="western"><surname>Bohs</surname><given-names>L</given-names></name><name name-style="western"><surname>Särkinen</surname><given-names>T</given-names></name></person-group> (<year>2019</year>) <article-title>A revision of the Morelloid Clade of <italic><tp:taxon-name><tp:taxon-name-part taxon-name-part-type="genus">Solanum</tp:taxon-name-part></tp:taxon-name></italic> L. (<tp:taxon-name><tp:taxon-name-part taxon-name-part-type="family">Solanaceae</tp:taxon-name-part></tp:taxon-name>) in the Caribbean and North and Central America.</article-title><source>PhytoKeys</source><volume>123</volume>: <fpage>1</fpage>–<lpage>174</lpage>. <ext-link xlink:href="10.3897/phytokeys.123.31738" ext-link-type="doi" xlink:type="simple">https://doi.org/10.3897/phytokeys.123.31738</ext-link></mixed-citation></ref><ref id="B73"><mixed-citation xmlns:xlink="http://www.w3.org/1999/xlink" xlink:type="simple"><person-group><name name-style="western"><surname>Edmonds</surname><given-names>JM</given-names></name></person-group> (<year>1972</year>) <article-title>A synopsis of the taxonomy of <tp:taxon-name><tp:taxon-name-part taxon-name-part-type="genus">Solanum</tp:taxon-name-part><tp:taxon-name-part taxon-name-part-type="infraspecific-rank">sect.</tp:taxon-name-part><tp:taxon-name-part taxon-name-part-type="section">Solanum</tp:taxon-name-part></tp:taxon-name> (<tp:taxon-name><tp:taxon-name-part taxon-name-part-type="genus">Maurella</tp:taxon-name-part></tp:taxon-name>) in South America.</article-title><source>Kew Bulletin</source><volume>27</volume>(<issue>1</issue>): <fpage>95</fpage>–<lpage>114</lpage>. <ext-link xlink:href="10.2307/4117874" ext-link-type="doi" xlink:type="simple">https://doi.org/10.2307/4117874</ext-link></mixed-citation></ref><ref id="B53"><mixed-citation xmlns:xlink="http://www.w3.org/1999/xlink" xlink:type="simple"><person-group><name name-style="western"><surname>D’Arcy</surname><given-names>WG</given-names></name></person-group> (<year>1974a</year>) <article-title>[1973]) <tp:taxon-name><tp:taxon-name-part taxon-name-part-type="family">Solanaceae</tp:taxon-name-part></tp:taxon-name>, Flora of Panama. Part 9.</article-title><source>Annals of the Missouri Botanical Garden</source><volume>60</volume>: <fpage>573</fpage>–<lpage>780</lpage>. <ext-link xlink:href="10.2307/2395139" ext-link-type="doi" xlink:type="simple">https://doi.org/10.2307/2395139</ext-link></mixed-citation></ref><ref id="B105"><mixed-citation xmlns:xlink="http://www.w3.org/1999/xlink" xlink:type="simple"><person-group><name name-style="western"><surname>Henderson</surname><given-names>RJF</given-names></name></person-group> (<year>1974</year>) <article-title><italic><tp:taxon-name><tp:taxon-name-part taxon-name-part-type="genus">Solanum</tp:taxon-name-part><tp:taxon-name-part taxon-name-part-type="species">nigrum</tp:taxon-name-part></tp:taxon-name></italic> L. (<tp:taxon-name><tp:taxon-name-part taxon-name-part-type="family">Solanaceae</tp:taxon-name-part></tp:taxon-name>) and related species in Australia.</article-title><source>Contributions from the Queensland Herbarium</source><volume>16</volume>: <fpage>1</fpage>–<lpage>78</lpage>.</mixed-citation></ref><ref id="B166"><mixed-citation xmlns:xlink="http://www.w3.org/1999/xlink" xlink:type="simple"><person-group><name name-style="western"><surname>Morton</surname><given-names>CV</given-names></name></person-group> (<year>1976</year>) A revision of the Argentine species of <italic><tp:taxon-name><tp:taxon-name-part taxon-name-part-type="genus">Solanum</tp:taxon-name-part></tp:taxon-name></italic>. Academia Nacional de Ciencias, Córdoba.</mixed-citation></ref><ref id="B155"><mixed-citation xmlns:xlink="http://www.w3.org/1999/xlink" xlink:type="simple"><person-group><name name-style="western"><surname>Martínez Crovetto</surname><given-names>R</given-names></name></person-group> (<year>1968</year>) <article-title>Estudios etnobotánicos III. Nombres de plantas y su utilidad, según los indios araucano-pampas del Oeste de Buenos Aires (República Argentina).</article-title><source>Etnobiológica</source><volume>12</volume>: <fpage>1</fpage>–<lpage>24</lpage>. <ext-link xlink:href="10.30972/etn.0122361" ext-link-type="doi" xlink:type="simple">https://doi.org/10.30972/etn.0122361</ext-link></mixed-citation></ref><ref id="B154"><mixed-citation xmlns:xlink="http://www.w3.org/1999/xlink" xlink:type="simple"><person-group><name name-style="western"><surname>Martínez Crovetto</surname><given-names>R</given-names></name></person-group> (<year>1965</year>) <article-title>Estudios etnobotánicos II. Nombres de plantas y su utilidad, según los indios Vilelas del Chaco.</article-title><source>Bonplandia</source><volume>2</volume>(<issue>1</issue>): <fpage>1</fpage>–<lpage>28</lpage>. <ext-link xlink:href="10.30972/bon.21-41531" ext-link-type="doi" xlink:type="simple">https://doi.org/10.30972/bon.21-41531</ext-link></mixed-citation></ref><ref id="B157"><mixed-citation xmlns:xlink="http://www.w3.org/1999/xlink" xlink:type="simple"><person-group><name name-style="western"><surname>Marzocca</surname><given-names>A</given-names></name></person-group> (<year>1994</year>) Guía Descriptiva de Malezas del Cono Sur. INTA, Buenos Aires.</mixed-citation></ref><ref id="B93"><mixed-citation xmlns:xlink="http://www.w3.org/1999/xlink" xlink:type="simple"><person-group><name name-style="western"><surname>Gallo</surname><given-names>GG</given-names></name></person-group> (<year>1987</year>) Plantas toxicas para el ganado en el Cono Sur de América (2<sup>nd</sup> edn.). Editiones Hemisferio Sur S.A., Buenos Aires.</mixed-citation></ref><ref id="B116"><mixed-citation xmlns:xlink="http://www.w3.org/1999/xlink" xlink:type="simple">IUCN (<year>2022</year>) Guidelines for Using the IUCN Red List Categories and Criteria. Version 15.1. Prepared by the Standards and Petitions Subcommittee. [Downloaded 9 Dec 2022] <ext-link xlink:href="https://www.iucnredlist.org/resources/redlistguidelines" ext-link-type="uri" xlink:type="simple">https://www.iucnredlist.org/resources/redlistguidelines</ext-link></mixed-citation></ref></ref-list></tp:taxon-treatment>
