# Supplementary material for: ﻿A revision of the South American species of the Morelloid clade (Solanum L., Solanaceae)
Source: PhytoKeys. 2023 Aug 29;231:1–342. doi: 10.3897/phytokeys.231.100894 (PMC10481398; doi:10.3897/phytokeys.231.100894)
Supplement: XML Treatment for Solanum cochabambense [file phytokeys.231.100894-treatment12.xml]

<!DOCTYPE tp:taxon-treatment
  PUBLIC "-//TaxonX//DTD Taxonomic Treatment Publishing DTD v0 20100105//EN" "tax-treatment-NSO.dtd">
<tp:taxon-treatment xmlns:tp="http://www.plazi.org/taxpub"><tp:treatment-meta><kwd-group><label>Taxon classification</label><kwd>
                <named-content content-type="kingdom">Plantae</named-content>
              </kwd><kwd>
                <named-content content-type="order">Solanales</named-content>
              </kwd><kwd>
                <named-content content-type="family">Solanaceae</named-content>
              </kwd></kwd-group><mixed-citation publication-type="journal"><person-group><name><surname>Knapp</surname><given-names>Sandra</given-names></name><name><surname>Särkinen</surname><given-names>Tiina</given-names></name><name><surname>Barboza</surname><given-names>Gloria E.</given-names></name></person-group><article-title>﻿A revision of the South American species of the Morelloid clade (<italic><tp:taxon-name><tp:taxon-name-part taxon-name-part-type="genus" reg="Solanum">Solanum</tp:taxon-name-part></tp:taxon-name></italic> L., <tp:taxon-name><tp:taxon-name-part taxon-name-part-type="family">Solanaceae</tp:taxon-name-part></tp:taxon-name>)</article-title><source>PhytoKeys</source><day>29</day><month>08</month><year>2023</year><volume>231</volume><fpage>1</fpage><lpage>342</lpage><pub-id pub-id-type="doi">10.3897/phytokeys.231.100894</pub-id></mixed-citation></tp:treatment-meta><tp:nomenclature><label>﻿12.</label><tp:taxon-name>
              <tp:taxon-name-part taxon-name-part-type="genus" reg="Solanum">Solanum</tp:taxon-name-part>
              <tp:taxon-name-part taxon-name-part-type="species" reg="cochabambense">cochabambense</tp:taxon-name-part>
            </tp:taxon-name><tp:taxon-authority>Bitter, Repert. Spec. Nov. Regni Veg. 10: 553. 1912.</tp:taxon-authority><xref ref-type="fig" rid="F3">Figs 3G, H</xref><xref ref-type="fig" rid="F4">, 4F</xref><xref ref-type="fig" rid="F38">, 38</xref><xref ref-type="fig" rid="F39">, 39</xref><tp:nomenclature-citation-list><tp:nomenclature-citation><tp:taxon-name>
                  <tp:taxon-name-part taxon-name-part-type="genus" reg="Solanum">Solanum</tp:taxon-name-part>
                  <tp:taxon-name-part taxon-name-part-type="species" reg="extuspellitum">extuspellitum</tp:taxon-name-part>
                </tp:taxon-name><comment>Bitter, Repert. Spec. Nov. Regni Veg. 10: 555. 1912. Type. Bolivia. Tarija, 2,300 m, 30 Dec 1903, <italic>K. Fiebrig 2439</italic> (holotype: B, destroyed [F neg. 2711]; lectotype, designated here: F [V0361919F, acc. # 621247]).</comment></tp:nomenclature-citation><tp:nomenclature-citation><tp:taxon-name>
                  <tp:taxon-name-part taxon-name-part-type="genus" reg="Solanum">Solanum</tp:taxon-name-part>
                  <tp:taxon-name-part taxon-name-part-type="species" reg="extuspellitum">extuspellitum</tp:taxon-name-part>
                  <tp:taxon-name-part taxon-name-part-type="authority">Bitter</tp:taxon-name-part>
                  <tp:taxon-name-part taxon-name-part-type="infraspecific-rank">subsp.</tp:taxon-name-part>
                  <tp:taxon-name-part taxon-name-part-type="subspecies" reg="subcoeruleum">subcoeruleum</tp:taxon-name-part>
                </tp:taxon-name><comment>Bitter, Repert. Spec. Nov. Regni Veg. 10: 556. 1912. Type. Bolivia. Tarija, 2,300 m, 30 Dec 1903, <italic>K. Fiebrig 2439</italic> (holotype: B, destroyed [F neg. 2711]; lectotype, designated here: F [v0361919F, acc. # 621247]).</comment></tp:nomenclature-citation><tp:nomenclature-citation><tp:taxon-name>
                  <tp:taxon-name-part taxon-name-part-type="genus" reg="Solanum">Solanum</tp:taxon-name-part>
                  <tp:taxon-name-part taxon-name-part-type="species" reg="lorentzii">lorentzii</tp:taxon-name-part>
                  <tp:taxon-name-part taxon-name-part-type="authority">Bitter</tp:taxon-name-part>
                  <tp:taxon-name-part taxon-name-part-type="infraspecific-rank">var.</tp:taxon-name-part>
                  <tp:taxon-name-part taxon-name-part-type="variety" reg="tucumanicum">tucumanicum</tp:taxon-name-part>
                </tp:taxon-name><comment>Bitter, Repert. Spec. Nov. Regni Veg. 10: 556. 1912. Type. Argentina. Tucumán: sin. loc., <italic>P.G. Lorentz &amp; G. Hieronymus 1155</italic> (holotype: B, destroyed; lectotype, designated by Barboza et al. 2103, pg. 236: CORD [CORD00004238]; isotypes: CORD [CORD00004239, CORD00004240], F [v0073320F, acc. # 50929], K [K000585687], SI [SI003323]).</comment></tp:nomenclature-citation><tp:nomenclature-citation><tp:taxon-name>
                  <tp:taxon-name-part taxon-name-part-type="genus" reg="Solanum">Solanum</tp:taxon-name-part>
                  <tp:taxon-name-part taxon-name-part-type="species" reg="decachondrum">decachondrum</tp:taxon-name-part>
                </tp:taxon-name><comment>Bitter, Repert. Spec. Nov. Regni Veg. 11: 228. 1912. Type. Bolivia. Cochabamba: Cercado, May 1909, <italic>O. Buchtien 2411</italic> (lectotype, designated here: US [00027539, acc. # 700102]; isolectotypes: US [01014170, acc. # 1175973]).</comment></tp:nomenclature-citation><tp:nomenclature-citation><tp:taxon-name>
                  <tp:taxon-name-part taxon-name-part-type="genus" reg="Solanum">Solanum</tp:taxon-name-part>
                  <tp:taxon-name-part taxon-name-part-type="species" reg="decachondrum">decachondrum</tp:taxon-name-part>
                  <tp:taxon-name-part taxon-name-part-type="authority">Bitter</tp:taxon-name-part>
                  <tp:taxon-name-part taxon-name-part-type="infraspecific-rank">var.</tp:taxon-name-part>
                  <tp:taxon-name-part taxon-name-part-type="variety" reg="latiusculum">latiusculum</tp:taxon-name-part>
                </tp:taxon-name><comment>Bitter, Repert. Spec. Nov. Regni Veg. 11: 229. 1912. Type. Bolivia. Cochabamba: Cercado, May 1909, <italic>O. Buchtien 2412</italic> (lectotype, designated here: US [00027538, acc. # 1177823]; isolectotypes: GOET [GOET009219], NY [00139124]).</comment></tp:nomenclature-citation><tp:nomenclature-citation><tp:taxon-name>
                  <tp:taxon-name-part taxon-name-part-type="genus" reg="Solanum">Solanum</tp:taxon-name-part>
                  <tp:taxon-name-part taxon-name-part-type="species" reg="decachondrum">decachondrum</tp:taxon-name-part>
                  <tp:taxon-name-part taxon-name-part-type="authority">Bitter</tp:taxon-name-part>
                  <tp:taxon-name-part taxon-name-part-type="infraspecific-rank">var.</tp:taxon-name-part>
                  <tp:taxon-name-part taxon-name-part-type="variety" reg="longiusculum">longiusculum</tp:taxon-name-part>
                </tp:taxon-name><comment>Bitter, Repert. Spec. Nov. Regni Veg. 11: 229. 1912. Type. Bolivia. Cochabamba: Cercado, May 1909, <italic>O. Buchtien 2411</italic> (lectotype, designated here: US [01014170, acc. # 1175973]; isolectotype: US [00027539, acc. # 700102]).</comment></tp:nomenclature-citation><tp:nomenclature-citation><tp:taxon-name>
                  <tp:taxon-name-part taxon-name-part-type="genus" reg="Solanum">Solanum</tp:taxon-name-part>
                  <tp:taxon-name-part taxon-name-part-type="species" reg="probolospermum">probolospermum</tp:taxon-name-part>
                </tp:taxon-name><comment>Bitter, Bot. Jahrb. Syst. 54, Beibl. 119: 10. 1916. Type. Peru. Huánuco: Valle del Río Pozuzo encima de Saria, 22 Jul 1913, <italic>A. Weberbauer 6789</italic> (no herbaria cited; lectotype, designated here: MOL[MOL00005139]; isolectotypes: B, destroyed [F neg. 2682], F [v0043286F, acc. # 647965], GH [01011893], MOL [MOL00005138], US [00027756, acc. # 1444969]).</comment></tp:nomenclature-citation><tp:nomenclature-citation><tp:taxon-name>
                  <tp:taxon-name-part taxon-name-part-type="genus" reg="Solanum">Solanum</tp:taxon-name-part>
                  <tp:taxon-name-part taxon-name-part-type="species" reg="lorentzii">lorentzii</tp:taxon-name-part>
                  <tp:taxon-name-part taxon-name-part-type="authority">Bitter</tp:taxon-name-part>
                  <tp:taxon-name-part taxon-name-part-type="infraspecific-rank">var.</tp:taxon-name-part>
                  <tp:taxon-name-part taxon-name-part-type="variety" reg="montigenum">montigenum</tp:taxon-name-part>
                </tp:taxon-name><comment>C.V.Morton, Revis. Argentine Sp. Solanum 136. 1976. Type. Argentina. Tucumán: Dpto. Chicligasta: Estancia Santa Rosa, 8 Jan 1927, <italic>S. Venturi 4760</italic> (holotype: US [03271889, acc. # 1548937]; isotypes: F [v0073318F, acc. # 695929; v0073319F, acc. # 637505], LP [LP010202, acc. # 010393], MO [MO-2127157, acc. # 960405] S [acc. # R-3117], SI [003322]).</comment></tp:nomenclature-citation><tp:nomenclature-citation><tp:taxon-name>
                  <tp:taxon-name-part taxon-name-part-type="genus" reg="Solanum">Solanum</tp:taxon-name-part>
                  <tp:taxon-name-part taxon-name-part-type="species" reg="montigenum">montigenum</tp:taxon-name-part>
                </tp:taxon-name><comment>(C.V.Morton) Cabrera, Fl. Prov. Jujuy 8: 435. 1983. Type. Based on <tp:taxon-name><tp:taxon-name-part taxon-name-part-type="genus" reg="Solanum">Solanum</tp:taxon-name-part><tp:taxon-name-part taxon-name-part-type="species" reg="lorentzii">lorentzii</tp:taxon-name-part><tp:taxon-name-part taxon-name-part-type="authority">Bitter</tp:taxon-name-part><tp:taxon-name-part taxon-name-part-type="infraspecific-rank">var.</tp:taxon-name-part><tp:taxon-name-part taxon-name-part-type="variety" reg="montigenum">montigenum</tp:taxon-name-part></tp:taxon-name> C.V.Morton.</comment></tp:nomenclature-citation></tp:nomenclature-citation-list></tp:nomenclature><tp:treatment-sec sec-type="material" id="SECID0ENIJM"><title>Type.</title><p>Bolivia. Cochabamba: Vic. Cochabamba, 1891, <italic>M. Bang 1151</italic> (lectotype, designated by <xref ref-type="bibr" rid="B10">Barboza et al. 2013</xref>, pg. 236: NY [00139097]; isolectotypes: BM [BM000617675], BR [BR0000005538553], CAL [acc.# 316673], E [E00190740], G [G00343347], GH [00077599], MO [MO-503629, acc. # 1815484], NY [00139096], PH [00030399], US [00610905, acc. # 92001; 00027515, acc. # 1324496], WIS [0256183WIS]).</p><fig id="F38" position="float" orientation="portrait"><object-id xmlns:xlink="http://www.w3.org/1999/xlink" content-type="doi" xlink:type="simple">10.3897/phytokeys.231.100894.figure38</object-id><label>Figure 38.</label><caption><p><italic><tp:taxon-name><tp:taxon-name-part taxon-name-part-type="genus" reg="Solanum">Solanum</tp:taxon-name-part><tp:taxon-name-part taxon-name-part-type="species" reg="cochabambense">cochabambense</tp:taxon-name-part></tp:taxon-name></italic><bold>A</bold> flowering branch <bold>B</bold> detail of adaxial leaf surface <bold>C</bold> detail of abaxial leaf surface <bold>D</bold> flower bud <bold>E</bold> dissected flower <bold>F</bold> fruiting branch <bold>G</bold> maturing fruit (<bold>A–D</bold><italic>Knapp et al. 10341</italic>; E <italic>Cárdenas 5577</italic><bold>F, G</bold><italic>Knapp et al. 10339</italic>). Illustration by R. Wise.</p></caption><graphic xmlns:xlink="http://www.w3.org/1999/xlink" xlink:href="phytokeys-231-001_article-100894__-g038.jpg" position="float" orientation="portrait" xlink:type="simple" id="oo_897499.jpg"><uri content-type="original_file" xlink:type="simple">https://binary.pensoft.net/fig/897499</uri></graphic></fig></tp:treatment-sec><tp:treatment-sec sec-type="description" id="SECID0EJKJM"><title>Description.</title><p>Lax subwoody or woody shrubs, often vine-like with very long stems, to 5 m long, to 3 m if erect. Stems erect or sprawling, terete or slightly angled with tiny spinescent processes along the angles, moderately pubescent with eglandular white simple uniseriate 2–6-celled trichomes to 1 mm long, these soft and spreading; new growth densely white pubescent with eglandular simple uniseriate trichomes like those of the stems; bark of older stems pale brown, glabrescent. Sympodial units difoliate or plurifoliate, the leaves not geminate. Leaves simple or occasionally shallowly toothed, the blades 3.5–16 cm long, 1.5–8 cm wide, variable within an individual plant and always larger on lower stems, elliptic to narrowly elliptic, widest in the lower half, membranous, discolorous; adaxial surfaces sparsely pubescent with soft, spreading, eglandular simple uniseriate trichomes to 1 mm long, like those of the stems, these denser on the veins; abaxial surfaces more densely pubescent with simple uniseriate trichomes, the lamina still visible; principal veins 7–9 pairs, densely pubescent on abaxial surfaces; base acute, somewhat attenuate onto the petiole; margins entire or rarely shallowly toothed, the teeth if present in the basal part of the leaf, ca. 1 mm long, ca. 1.5 mm wide, with acute apices (see <italic>Brooke 5125</italic>, one duplicate entire, one toothed); apex acute to somewhat acuminate; petiole 0.5–2.8 cm long, slightly winged from the decurrent leaf bases in the distal part. Inflorescences internodal or terminating branches, several times branched, 3–13 cm long, with 10–80+ flowers clustered at the branch tips, moderately pubescent with soft, spreading eglandular simple uniseriate trichomes to 1 mm long like those of the stems; peduncle 1.7–10 cm long; pedicels 0.6–1 cm long, 0.5–0.75 mm in diameter at the base, 1–1.5 mm in diameter at the apex, tapering, spreading at anthesis, moderately pubescent like the inflorescence axes, articulated at the base; pedicel scars 0.5–1 mm part at the branched tips. Buds ellipsoid, occasionally somewhat inflated, the corolla strongly exserted from the calyx before anthesis. Flowers 5-merous, cosexual (hermaphroditic). Calyx tube 1–1.5 mm long, conical, the lobes 1.2–2 mm long, 1–1.5 mm wide, narrowly deltate, moderately pubescent with simple uniseriate trichomes like the rest of the plant. Corolla 2–3 cm in diameter, extremely variable through anthesis in size and colour, pale violet to whitish violet, with a pale greenish yellow eye, stellate, lobed 1/3 to 1/2 of the way to the base, the lobes 4–6 mm long, 4–5 mm wide, deltate or broadly deltate, spreading to slightly reflexed at anthesis, glabrous adaxially or with scattered uniseriate trichomes ca. 0.2 mm long at the tips and margins, abaxially densely papillate-puberulent with papillae and simple uniseriate 1–3-celled trichomes to 0.5 mm long along the lobe midveins, tips and margins, the interpetalar tissue glabrous. Stamens equal; filament tube to 0.25 mm long; free portion of the filaments 1–1.5 mm long, pubescent adaxially with densely tangled, transparent weak simple uniseriate trichomes; anthers 3.5–4.5 mm long, 1.2–1.5 mm wide, ellipsoid, yellow, poricidal at the tips, the pores lengthening to slits with age. Ovary conical, glabrous; style 9–10 mm long, straight at anthesis (curved in bud), exserted beyond the anther cone, densely pubescent with transparent simple uniseriate trichomes in the lower half; stigma clavate, somewhat bilobed or capitate, green or dark cream in live plants, the surface minutely papillate. Fruit a globose berry, (0.9)1–1.2 cm in diameter, green and usually maturing purplish black, the pericarp thin, matte, translucent when berry ripe, glabrous; fruiting pedicels 1–1.7 cm long, ca. 1.2 mm in diameter at the base, ca. 2 mm in diameter at the apex, slightly woody, deflexed or spreading, not persistent; fruiting calyx somewhat enlarged, the tube to 2 mm long, the lobes to 2 mm long, appressed to the berry. Seeds 30–50 per berry, 1.5–2 mm long, 1–1.5 mm wide, flattened and teardrop shaped, pale brown to golden tan, the surfaces minutely pitted, the testal cells elongate with sinuate walls. Stone cells 8–12 per berry, 0.5–1 mm in diameter, cream-coloured, distributed throughout the mesocarp. Chromosome number: n = 12 (<xref ref-type="bibr" rid="B73">Edmonds 1972</xref>, voucher <italic>Steinbach 34</italic>, as <tp:taxon-name><tp:taxon-name-part taxon-name-part-type="genus" reg="Solanum">S.</tp:taxon-name-part><tp:taxon-name-part taxon-name-part-type="species" reg="polytrichostylum">polytrichostylum</tp:taxon-name-part><tp:taxon-name-part taxon-name-part-type="infraspecific-rank">var.</tp:taxon-name-part><tp:taxon-name-part taxon-name-part-type="variety" reg="lorentzii">lorentzii</tp:taxon-name-part></tp:taxon-name>; <xref ref-type="bibr" rid="B168">Moscone 1992</xref>, voucher <italic>Subils et al. 3253</italic>, as <italic><tp:taxon-name><tp:taxon-name-part taxon-name-part-type="genus" reg="Solanum">S.</tp:taxon-name-part><tp:taxon-name-part taxon-name-part-type="species" reg="aloysiifolium">aloysiifolium</tp:taxon-name-part></tp:taxon-name></italic>; <xref ref-type="bibr" rid="B169">Moyetta et al. 2013</xref>, voucher <italic>Barboza et al. 2152</italic>, as <italic><tp:taxon-name><tp:taxon-name-part taxon-name-part-type="genus" reg="Solanum">S.</tp:taxon-name-part><tp:taxon-name-part taxon-name-part-type="species" reg="aloysiifolium">aloysiifolium</tp:taxon-name-part></tp:taxon-name></italic>).</p><fig id="F39" position="float" orientation="portrait"><object-id xmlns:xlink="http://www.w3.org/1999/xlink" content-type="doi" xlink:type="simple">10.3897/phytokeys.231.100894.figure39</object-id><label>Figure 39.</label><caption><p><italic><tp:taxon-name><tp:taxon-name-part taxon-name-part-type="genus" reg="Solanum">Solanum</tp:taxon-name-part><tp:taxon-name-part taxon-name-part-type="species" reg="cochabambense">cochabambense</tp:taxon-name-part></tp:taxon-name></italic><bold>A</bold> habit <bold>B</bold> inflorescence with purple corollas <bold>C</bold> infructescence with white corollas <bold>D</bold> mature fruits (<bold>A, C</bold><italic>Knapp et al.10363</italic><bold>B</bold><italic>Knapp 10287</italic><bold>D</bold><italic>Barboza et al. 3500</italic>). Photos by S. Knapp.</p></caption><graphic xmlns:xlink="http://www.w3.org/1999/xlink" xlink:href="phytokeys-231-001_article-100894__-g039.jpg" position="float" orientation="portrait" xlink:type="simple" id="oo_897500.jpg"><uri content-type="original_file" xlink:type="simple">https://binary.pensoft.net/fig/897500</uri></graphic></fig></tp:treatment-sec><tp:treatment-sec sec-type="distribution" id="SECID0EWNJM"><title>Distribution</title><p><bold>(Fig. <xref ref-type="fig" rid="F40">40</xref>).</bold><italic><tp:taxon-name><tp:taxon-name-part taxon-name-part-type="genus" reg="Solanum">Solanum</tp:taxon-name-part><tp:taxon-name-part taxon-name-part-type="species" reg="cochabambense">cochabambense</tp:taxon-name-part></tp:taxon-name></italic> occurs from the eastern Andean slopes from northern Peru (Depts. Amazonas, Ancash, Apurímac, Arequipa, Cajamarca, Cusco, Huancavelica, Huánuco, Junín, La Libertad, Puno, San Martín) throughout the Andean cordillera to Bolivia (Depts. Chuquisaca, Cochabamba, La Paz, Oruro, Potosí, Santa Cruz, Tarija) and northern Argentina (Provs. Jujuy, Salta, Tucumán).</p><fig id="F40" position="float" orientation="portrait"><object-id xmlns:xlink="http://www.w3.org/1999/xlink" content-type="doi" xlink:type="simple">10.3897/phytokeys.231.100894.figure40</object-id><label>Figure 40.</label><caption><p>Distribution map of <italic><tp:taxon-name><tp:taxon-name-part taxon-name-part-type="genus" reg="Solanum">Solanum</tp:taxon-name-part><tp:taxon-name-part taxon-name-part-type="species" reg="cochabambense">cochabambense</tp:taxon-name-part></tp:taxon-name></italic>.</p></caption><graphic xmlns:xlink="http://www.w3.org/1999/xlink" xlink:href="phytokeys-231-001_article-100894__-g040.jpg" position="float" orientation="portrait" xlink:type="simple" id="oo_897501.jpg"><uri content-type="original_file" xlink:type="simple">https://binary.pensoft.net/fig/897501</uri></graphic></fig></tp:treatment-sec><tp:treatment-sec sec-type="ecology" id="SECID0EGPJM"><title>Ecology and habitat.</title><p><italic><tp:taxon-name><tp:taxon-name-part taxon-name-part-type="genus" reg="Solanum">Solanum</tp:taxon-name-part><tp:taxon-name-part taxon-name-part-type="species" reg="cochabambense">cochabambense</tp:taxon-name-part></tp:taxon-name></italic> grows in a wide variety of middle to high elevation forest types, often at roadsides or in landslips and treefalls, from 150 to 4,120 m; most collections are from elevations above 1,000 m. The single collection from low elevation (<italic>Roque 295</italic> from 150 m in Camaná, Arequipa, Peru) comes from an area where landslides (‘huaicos’) are common and perhaps represents seeds washed down from higher elevations.</p></tp:treatment-sec><tp:treatment-sec sec-type="Common names and uses" id="SECID0EZPJM"><title>Common names and uses.</title><p>Bolivia. La Paz: chinchi-chinchi (<italic>Beck 27781</italic>), cusmayo (<italic>Lewis 881659</italic>). Peru. Ancash: atoqpa papán (papa de zorro) (<italic>Gamarra 662</italic>); Cusco: ccaya-ccaya (<italic>Mexia 8079</italic>), chinchi-chinchi (<italic>Herrera 819</italic>); muya khaya (<italic>Franquemont et al. 297</italic>); qusmayllu (<italic>Franquemont et al. 348</italic>); Huánuco: shopta (<italic>Weberbauer 6789</italic>); Puno: chitinqoya (<xref ref-type="bibr" rid="B194">Roersch 1994</xref>). In the southern Peruvian Quechua community of Chinchero (Cusco, Peru) leaves are used as cattle forage (<xref ref-type="bibr" rid="B88">Franquemont et al. 1990</xref>, as <italic><tp:taxon-name><tp:taxon-name-part taxon-name-part-type="genus" reg="Solanum">S.</tp:taxon-name-part><tp:taxon-name-part taxon-name-part-type="species" reg="aloysiifolium">aloysiifolium</tp:taxon-name-part></tp:taxon-name></italic>) and as a wash for the head, especially for hangovers (<xref ref-type="bibr" rid="B88">Franquemont et al. 1990</xref>, as. <italic><tp:taxon-name><tp:taxon-name-part taxon-name-part-type="genus" reg="Solanum">S.</tp:taxon-name-part><tp:taxon-name-part taxon-name-part-type="species" reg="glandulosipilosum">glandulosipilosum</tp:taxon-name-part></tp:taxon-name></italic>). In southern Peru more generally leaves of <italic><tp:taxon-name><tp:taxon-name-part taxon-name-part-type="genus" reg="Solanum">S.</tp:taxon-name-part><tp:taxon-name-part taxon-name-part-type="species" reg="cochabambense">cochabambense</tp:taxon-name-part></tp:taxon-name></italic> are used medicinally in a tea in the treatment of flu and colds (resfrío) and to counter difficulty in urination, and as a macerated plaster to alleviate rheumatic pains (<xref ref-type="bibr" rid="B194">Roersch 1994</xref>, as <italic><tp:taxon-name><tp:taxon-name-part taxon-name-part-type="genus" reg="Solanum">S.</tp:taxon-name-part><tp:taxon-name-part taxon-name-part-type="species" reg="aloysiifolium">aloysiifolium</tp:taxon-name-part></tp:taxon-name></italic>).</p></tp:treatment-sec><tp:treatment-sec sec-type="Preliminary conservation status" id="SECID0ELSJM"><title>Preliminary conservation status</title><p><bold>(<xref ref-type="bibr" rid="B116">IUCN 2022</xref>).</bold> Least Concern [<abbrev xmlns:xlink="http://www.w3.org/1999/xlink" xlink:title="Least Concern" id="ABBRID0EYSJM" xlink:type="simple">LC</abbrev>]. <abbrev xmlns:xlink="http://www.w3.org/1999/xlink" xlink:title="Extent of Occurrence" id="ABBRID0E3SJM" xlink:type="simple">EOO</abbrev> = 7,244,968 km<sup>2</sup> [<abbrev xmlns:xlink="http://www.w3.org/1999/xlink" xlink:title="Least Concern" id="ABBRID0ECTJM" xlink:type="simple">LC</abbrev>]; <abbrev xmlns:xlink="http://www.w3.org/1999/xlink" xlink:title="Area of Occurrence" id="ABBRID0EGTJM" xlink:type="simple">AOO</abbrev> = 1,132 km<sup>2</sup> [<abbrev xmlns:xlink="http://www.w3.org/1999/xlink" xlink:title="Vulnerable" id="ABBRID0EMTJM" xlink:type="simple">VU</abbrev>]. <italic><tp:taxon-name><tp:taxon-name-part taxon-name-part-type="genus" reg="Solanum">Solanum</tp:taxon-name-part><tp:taxon-name-part taxon-name-part-type="species" reg="cochabambense">cochabambense</tp:taxon-name-part></tp:taxon-name></italic> is a common plant of disturbed areas. Further study may reveal variation that warrants taxonomic distinction, and this preliminary assessment will need revisiting. <italic><tp:taxon-name><tp:taxon-name-part taxon-name-part-type="genus" reg="Solanum">Solanum</tp:taxon-name-part><tp:taxon-name-part taxon-name-part-type="species" reg="cochabambense">cochabambense</tp:taxon-name-part></tp:taxon-name></italic> occurs within several protected areas across its range (see Supplementary materials).</p></tp:treatment-sec><tp:treatment-sec sec-type="discussion" id="SECID0EGUJM"><title>Discussion.</title><p><italic><tp:taxon-name><tp:taxon-name-part taxon-name-part-type="genus" reg="Solanum">Solanum</tp:taxon-name-part><tp:taxon-name-part taxon-name-part-type="species" reg="cochabambense">cochabambense</tp:taxon-name-part></tp:taxon-name></italic> is one of the most variable and widespread morelloid species in South America. <xref ref-type="bibr" rid="B10">Barboza et al. (2013)</xref> placed <italic><tp:taxon-name><tp:taxon-name-part taxon-name-part-type="genus" reg="Solanum">S.</tp:taxon-name-part><tp:taxon-name-part taxon-name-part-type="species" reg="cochabambense">cochabambense</tp:taxon-name-part></tp:taxon-name></italic> in synonymy with <italic><tp:taxon-name><tp:taxon-name-part taxon-name-part-type="genus" reg="Solanum">S.</tp:taxon-name-part><tp:taxon-name-part taxon-name-part-type="species" reg="aloysiifolium">aloysiifolium</tp:taxon-name-part></tp:taxon-name></italic>, with which it is sympatric in northern Argentina. Further study throughout the range of <italic><tp:taxon-name><tp:taxon-name-part taxon-name-part-type="genus" reg="Solanum">S.</tp:taxon-name-part><tp:taxon-name-part taxon-name-part-type="species" reg="cochabambense">cochabambense</tp:taxon-name-part></tp:taxon-name></italic> confirmed the distinctness of the two species, but individual specimens collected in sympatry can be difficult to identify. <italic><tp:taxon-name><tp:taxon-name-part taxon-name-part-type="genus" reg="Solanum">Solanum</tp:taxon-name-part><tp:taxon-name-part taxon-name-part-type="species" reg="cochabambense">cochabambense</tp:taxon-name-part></tp:taxon-name></italic> differs from <italic><tp:taxon-name><tp:taxon-name-part taxon-name-part-type="genus" reg="Solanum">S.</tp:taxon-name-part><tp:taxon-name-part taxon-name-part-type="species" reg="aloysiifolium">aloysiifolium</tp:taxon-name-part></tp:taxon-name></italic> in its more highly branched inflorescences (those of <italic><tp:taxon-name><tp:taxon-name-part taxon-name-part-type="genus" reg="Solanum">S.</tp:taxon-name-part><tp:taxon-name-part taxon-name-part-type="species" reg="aloysiifolium">aloysiifolium</tp:taxon-name-part></tp:taxon-name></italic> are usually only forked), buds that are ellipsoid rather than narrowly ellipsoid and larger corollas and berries. The anthers of <italic><tp:taxon-name><tp:taxon-name-part taxon-name-part-type="genus" reg="Solanum">S.</tp:taxon-name-part><tp:taxon-name-part taxon-name-part-type="species" reg="aloysiifolium">aloysiifolium</tp:taxon-name-part></tp:taxon-name></italic> are narrow relative to their length (3.9–5 mm long and 0.6–1 mm wide in <italic><tp:taxon-name><tp:taxon-name-part taxon-name-part-type="genus" reg="Solanum">S.</tp:taxon-name-part><tp:taxon-name-part taxon-name-part-type="species" reg="aloysiifolium">aloysiifolium</tp:taxon-name-part></tp:taxon-name></italic> versus 3.5–4 mm long and 0.9–1.2 mm wide in <italic><tp:taxon-name><tp:taxon-name-part taxon-name-part-type="genus" reg="Solanum">S.</tp:taxon-name-part><tp:taxon-name-part taxon-name-part-type="species" reg="cochabambense">cochabambense</tp:taxon-name-part></tp:taxon-name></italic>) but this character can be difficult to see in the absence of comparative material. The berries of <italic><tp:taxon-name><tp:taxon-name-part taxon-name-part-type="genus" reg="Solanum">S.</tp:taxon-name-part><tp:taxon-name-part taxon-name-part-type="species" reg="cochabambense">cochabambense</tp:taxon-name-part></tp:taxon-name></italic> are larger (1–1.2 cm in diameter) than those of <italic><tp:taxon-name><tp:taxon-name-part taxon-name-part-type="genus" reg="Solanum">S.</tp:taxon-name-part><tp:taxon-name-part taxon-name-part-type="species" reg="aloysiifolium">aloysiifolium</tp:taxon-name-part></tp:taxon-name></italic> (0.5–0.6 cm in diameter), with similar numbers of stone cells.</p><p>In Bolivia <italic><tp:taxon-name><tp:taxon-name-part taxon-name-part-type="genus" reg="Solanum">S.</tp:taxon-name-part><tp:taxon-name-part taxon-name-part-type="species" reg="cochabambense">cochabambense</tp:taxon-name-part></tp:taxon-name></italic> is partially sympatric with and morphologically very similar to <italic><tp:taxon-name><tp:taxon-name-part taxon-name-part-type="genus" reg="Solanum">S.</tp:taxon-name-part><tp:taxon-name-part taxon-name-part-type="species" reg="pallidum">pallidum</tp:taxon-name-part></tp:taxon-name></italic>. <italic><tp:taxon-name><tp:taxon-name-part taxon-name-part-type="genus" reg="Solanum">Solanum</tp:taxon-name-part><tp:taxon-name-part taxon-name-part-type="species" reg="pallidum">pallidum</tp:taxon-name-part></tp:taxon-name></italic> differs in its possession of dendritic trichomes, while <italic><tp:taxon-name><tp:taxon-name-part taxon-name-part-type="genus" reg="Solanum">S.</tp:taxon-name-part><tp:taxon-name-part taxon-name-part-type="species" reg="cochabambense">cochabambense</tp:taxon-name-part></tp:taxon-name></italic> has only simple trichomes.</p><p>In the northern part of its range, <italic><tp:taxon-name><tp:taxon-name-part taxon-name-part-type="genus" reg="Solanum">S.</tp:taxon-name-part><tp:taxon-name-part taxon-name-part-type="species" reg="cochabambense">cochabambense</tp:taxon-name-part></tp:taxon-name></italic> can be confused with <italic><tp:taxon-name><tp:taxon-name-part taxon-name-part-type="genus" reg="Solanum">S.</tp:taxon-name-part><tp:taxon-name-part taxon-name-part-type="species" reg="arequipense">arequipense</tp:taxon-name-part></tp:taxon-name></italic>, <italic><tp:taxon-name><tp:taxon-name-part taxon-name-part-type="genus" reg="Solanum">S.</tp:taxon-name-part><tp:taxon-name-part taxon-name-part-type="species" reg="juninense">juninense</tp:taxon-name-part></tp:taxon-name></italic> and <italic><tp:taxon-name><tp:taxon-name-part taxon-name-part-type="genus" reg="Solanum">S.</tp:taxon-name-part><tp:taxon-name-part taxon-name-part-type="species" reg="interandinum">interandinum</tp:taxon-name-part></tp:taxon-name></italic>. <italic><tp:taxon-name><tp:taxon-name-part taxon-name-part-type="genus" reg="Solanum">Solanum</tp:taxon-name-part><tp:taxon-name-part taxon-name-part-type="species" reg="juninense">juninense</tp:taxon-name-part></tp:taxon-name></italic> differs in its possession of glandular trichomes whereas <italic><tp:taxon-name><tp:taxon-name-part taxon-name-part-type="genus" reg="Solanum">S.</tp:taxon-name-part><tp:taxon-name-part taxon-name-part-type="species" reg="cochabambense">cochabambense</tp:taxon-name-part></tp:taxon-name></italic> is always eglandular. <italic><tp:taxon-name><tp:taxon-name-part taxon-name-part-type="genus" reg="Solanum">Solanum</tp:taxon-name-part><tp:taxon-name-part taxon-name-part-type="species" reg="arequipense">arequipense</tp:taxon-name-part></tp:taxon-name></italic> has blunt-tipped calyx lobes, anthers 2.5–3 mm long and a strongly capitate stigma, while <italic><tp:taxon-name><tp:taxon-name-part taxon-name-part-type="genus" reg="Solanum">S.</tp:taxon-name-part><tp:taxon-name-part taxon-name-part-type="species" reg="cochabambense">cochabambense</tp:taxon-name-part></tp:taxon-name></italic> has long-triangular calyx lobes with acute apices, anthers 3.5–4 mm long and a clavate to only somewhat capitate stigma. The calyx lobes of <italic><tp:taxon-name><tp:taxon-name-part taxon-name-part-type="genus" reg="Solanum">S.</tp:taxon-name-part><tp:taxon-name-part taxon-name-part-type="species" reg="interandinum">interandinum</tp:taxon-name-part></tp:taxon-name></italic> are longer and more pointed than those of <italic><tp:taxon-name><tp:taxon-name-part taxon-name-part-type="genus" reg="Solanum">S.</tp:taxon-name-part><tp:taxon-name-part taxon-name-part-type="species" reg="cochabambense">cochabambense</tp:taxon-name-part></tp:taxon-name></italic>, and the flowers are smaller (0.8–1.4(1.8) cm in diameter versus 2–3 cm in diameter in <italic><tp:taxon-name><tp:taxon-name-part taxon-name-part-type="genus" reg="Solanum">S.</tp:taxon-name-part><tp:taxon-name-part taxon-name-part-type="species" reg="cochabambense">cochabambense</tp:taxon-name-part></tp:taxon-name></italic>).</p><p>The extreme variability seen across the range of <italic><tp:taxon-name><tp:taxon-name-part taxon-name-part-type="genus" reg="Solanum">S.</tp:taxon-name-part><tp:taxon-name-part taxon-name-part-type="species" reg="cochabambense">cochabambense</tp:taxon-name-part></tp:taxon-name></italic> may indicate there are several distinct species contained within our rather broad circumscription. In some cases, duplicate collections from the same locality show that variation is present within a single population, which has helped us to recognise this group of specimens as a morphologically variable single species: an example of such variation is leaf margins varying from entire to toothed in duplicates of <italic>Brooke 5125</italic>. Similarly, variation in corolla shape and size was evident in the field in some populations, as well as inflorescence structure (e.g., <italic>Knapp et al. 10391, Knapp et al. 10392, Knapp et al. 10393, Knapp et al. 10669</italic>). Variation in other characters such as indumentum, calyx lobe shape and size, and other characters may represent fixed differences between populations, but based on our study of the specimens available across geographic space, we circumscribe this as a single highly variable species. Future studies at the population level throughout the range will be important to identify potential taxonomically recognisable segregates in this species.</p><p><xref ref-type="bibr" rid="B16">Bitter (1912a)</xref> described <italic><tp:taxon-name><tp:taxon-name-part taxon-name-part-type="genus" reg="Solanum">S.</tp:taxon-name-part><tp:taxon-name-part taxon-name-part-type="species" reg="extuspellitum">extuspellitum</tp:taxon-name-part></tp:taxon-name></italic> and its variety <italic>subcoerulum</italic> using the same collection (<italic>Fiebrig 2439</italic>), citing “p. pt. herb. Berol.!” in each protologue. The sheet in B (now destroyed but photographed as F neg. 2711) has two stems, one with the label “<tp:taxon-name><tp:taxon-name-part taxon-name-part-type="genus" reg="Solanum">Solanum</tp:taxon-name-part><tp:taxon-name-part taxon-name-part-type="species" reg="extuspellitum">extuspellitum</tp:taxon-name-part></tp:taxon-name> n. sp.” and the other with the label “Solanum (extuspellitum subsp.) subcoeruleum Bitt.” – this latter suggesting he had originally considered naming the latter at the specific level. The stems differ only in pubescence density, and both are referrable to <italic><tp:taxon-name><tp:taxon-name-part taxon-name-part-type="genus" reg="Solanum">S.</tp:taxon-name-part><tp:taxon-name-part taxon-name-part-type="species" reg="cochabambense">cochabambense</tp:taxon-name-part></tp:taxon-name></italic>. It is impossible to tell from which stem the fragment held in F came, so we are using it as the lectotype for both names. We have found no other duplicates of <italic>Fiebrig 2439</italic>.</p><p>Later that same year (<xref ref-type="bibr" rid="B18">Bitter 1912c</xref>), he described <italic><tp:taxon-name><tp:taxon-name-part taxon-name-part-type="genus" reg="Solanum">S.</tp:taxon-name-part><tp:taxon-name-part taxon-name-part-type="species" reg="decachondrum">decachondrum</tp:taxon-name-part></tp:taxon-name></italic> and its varieties <italic><tp:taxon-name><tp:taxon-name-part taxon-name-part-type="genus" reg="Solanum"/><tp:taxon-name-part taxon-name-part-type="species" reg="decachondrum"/><tp:taxon-name-part taxon-name-part-type="variety" reg="longiusculum">longiusculum</tp:taxon-name-part></tp:taxon-name></italic> and <italic><tp:taxon-name><tp:taxon-name-part taxon-name-part-type="genus" reg="Solanum"/><tp:taxon-name-part taxon-name-part-type="species" reg="decachondrum"/><tp:taxon-name-part taxon-name-part-type="variety" reg="latiusculum">latiusculum</tp:taxon-name-part></tp:taxon-name></italic> using two collections of Otto Buchtien (<italic>Buchtien 2411</italic> and <italic>2412</italic>), citing no herbarium but indicating with “!” that he had seen them. Otto Buchtien’s private herbarium that Bitter cited was donated to the Smithsonian (US) in the 1920s (<xref ref-type="bibr" rid="B167">Morton and Stern 1966</xref>), so lectotypes for names based on Buchtien’s collections should be in US. Bitter cited both numbers in the protologue of the species, then used <italic>Buchtien 2411</italic> for var. <tp:taxon-name><tp:taxon-name-part taxon-name-part-type="genus" reg="Solanum"/><tp:taxon-name-part taxon-name-part-type="species" reg="decachondrum"/><tp:taxon-name-part taxon-name-part-type="variety" reg="longiusculum">longiusculum</tp:taxon-name-part></tp:taxon-name> and <italic>Buchtien 2412</italic> for var. <tp:taxon-name><tp:taxon-name-part taxon-name-part-type="genus" reg="Solanum"/><tp:taxon-name-part taxon-name-part-type="species" reg="decachondrum"/><tp:taxon-name-part taxon-name-part-type="variety" reg="latiusculum">latiusculum</tp:taxon-name-part></tp:taxon-name>. None of the duplicates of these collections we have seen has annotations in Bitter’s hand, but one duplicate in US (01014170, acc. # 1175973) is annotated as var. <tp:taxon-name><tp:taxon-name-part taxon-name-part-type="genus" reg="Solanum"/><tp:taxon-name-part taxon-name-part-type="species" reg="decachondrum"/><tp:taxon-name-part taxon-name-part-type="variety" reg="longuisculum">longuisculum</tp:taxon-name-part></tp:taxon-name> by Buchtien and is here designated the lectotype of var. <tp:taxon-name><tp:taxon-name-part taxon-name-part-type="genus" reg="Solanum"/><tp:taxon-name-part taxon-name-part-type="species" reg="decachondrum"/><tp:taxon-name-part taxon-name-part-type="variety" reg="longuisculum">longuisculum</tp:taxon-name-part></tp:taxon-name>. The other duplicate of <italic>Buchtien 2411</italic> at US (00027539, acc. # 700102) is designated as the lectotype of <italic><tp:taxon-name><tp:taxon-name-part taxon-name-part-type="genus" reg="Solanum">S.</tp:taxon-name-part><tp:taxon-name-part taxon-name-part-type="species" reg="decachondrum">decachondrum</tp:taxon-name-part></tp:taxon-name></italic>. We lectotypify var. <tp:taxon-name><tp:taxon-name-part taxon-name-part-type="genus" reg="Solanum"/><tp:taxon-name-part taxon-name-part-type="species" reg="decachondrum"/><tp:taxon-name-part taxon-name-part-type="variety" reg="latiusculum">latiusculum</tp:taxon-name-part></tp:taxon-name> with the US duplicate (000275538, acc. # 1177823) of <italic>Buchtien 2412</italic>, as it is the best preserved with both flowers and fruits and is annotated as var. <tp:taxon-name><tp:taxon-name-part taxon-name-part-type="genus" reg="Solanum"/><tp:taxon-name-part taxon-name-part-type="species" reg="decachondrum"/><tp:taxon-name-part taxon-name-part-type="variety" reg="latiusculum">latiusculum</tp:taxon-name-part></tp:taxon-name> in Bitter’s hand.</p><p><xref ref-type="bibr" rid="B22">Bitter (1916)</xref> described <italic><tp:taxon-name><tp:taxon-name-part taxon-name-part-type="genus" reg="Solanum">S.</tp:taxon-name-part><tp:taxon-name-part taxon-name-part-type="species" reg="probolospermum">probolospermum</tp:taxon-name-part></tp:taxon-name></italic> citing <italic>Weberbauer 6789</italic> but without citing a herbarium. Many duplicates of this collection number have been preserved, and we select the better preserved of the two duplicates of <italic>Weberbauer 6789</italic> in the herbarium of the Universidad Nacional Agraria La Molina (MOL00005139) as the lectotype. Weberbauer’s original personal herbarium is held in MOL.</p></tp:treatment-sec><tp:treatment-sec><!--Section generated to contain objects referenced in tp:taxon-treatment.--><fig id="F3" position="float" orientation="portrait"><object-id xmlns:xlink="http://www.w3.org/1999/xlink" content-type="doi" xlink:type="simple">10.3897/phytokeys.231.100894.figure3</object-id><label>Figure 3.</label><caption><p>Representative flowers of South American morelloids <bold>A</bold> campanulate purple corollas in forked internodal inflorescences in <italic><tp:taxon-name><tp:taxon-name-part taxon-name-part-type="genus" reg="Solanum">S.</tp:taxon-name-part><tp:taxon-name-part taxon-name-part-type="species" reg="fiebrigii">fiebrigii</tp:taxon-name-part></tp:taxon-name></italic><bold>B</bold> pentagonal white corollas in <italic><tp:taxon-name><tp:taxon-name-part taxon-name-part-type="genus" reg="Solanum">S.</tp:taxon-name-part><tp:taxon-name-part taxon-name-part-type="species" reg="annuum">annuum</tp:taxon-name-part></tp:taxon-name></italic><bold>C</bold> broadly stellate purple corollas with long-exerted styles in <italic><tp:taxon-name><tp:taxon-name-part taxon-name-part-type="genus" reg="Solanum">S.</tp:taxon-name-part><tp:taxon-name-part taxon-name-part-type="species" reg="pentlandii">pentlandii</tp:taxon-name-part></tp:taxon-name></italic><bold>D</bold> broadly stellate white corollas with slightly exerted globose stigmas in <italic><tp:taxon-name><tp:taxon-name-part taxon-name-part-type="genus" reg="Solanum">S.</tp:taxon-name-part><tp:taxon-name-part taxon-name-part-type="species" reg="radicans">radicans</tp:taxon-name-part></tp:taxon-name></italic><bold>E</bold> deeply stellate pale yellow corollas in <italic><tp:taxon-name><tp:taxon-name-part taxon-name-part-type="genus" reg="Solanum">S.</tp:taxon-name-part><tp:taxon-name-part taxon-name-part-type="species" reg="huayavillense">huayavillense</tp:taxon-name-part></tp:taxon-name></italic><bold>F</bold> deeply stellate purple corollas with dark central eye colouration in <italic><tp:taxon-name><tp:taxon-name-part taxon-name-part-type="genus" reg="Solanum">S.</tp:taxon-name-part><tp:taxon-name-part taxon-name-part-type="species" reg="salicifolium">salicifolium</tp:taxon-name-part></tp:taxon-name></italic><bold>G</bold> bumblebee visiting and buzzing the anther cone in <italic><tp:taxon-name><tp:taxon-name-part taxon-name-part-type="genus" reg="Solanum">S.</tp:taxon-name-part><tp:taxon-name-part taxon-name-part-type="species" reg="cochabambense">cochabambense</tp:taxon-name-part></tp:taxon-name></italic><bold>H</bold> variation in corolla shape, size and colouration within a single individual of <italic><tp:taxon-name><tp:taxon-name-part taxon-name-part-type="genus" reg="Solanum">S.</tp:taxon-name-part><tp:taxon-name-part taxon-name-part-type="species" reg="cochabambense">cochabambense</tp:taxon-name-part></tp:taxon-name></italic> (<bold>A</bold><italic>Barboza et al. 3548</italic><bold>B</bold><italic>Barboza et al. 3495</italic><bold>C</bold><italic>Knapp et al. 10248</italic><bold>D</bold><italic>Knapp et al. 10277</italic><bold>E</bold><italic>Barboza et al. 3531</italic><bold>F</bold><italic>Chiarini et al. 819</italic><bold>G</bold><italic>Särkinen et al. 4036</italic><bold>H</bold><italic>Knapp et al. 10669</italic>). Photos by S. Knapp and T. Särkinen.</p></caption><graphic xmlns:xlink="http://www.w3.org/1999/xlink" xlink:href="phytokeys-231-001_article-100894__-g003.jpg" position="float" orientation="portrait" xlink:type="simple" id="oo_897464.jpg"><uri content-type="original_file" xlink:type="simple">https://binary.pensoft.net/fig/897464</uri></graphic></fig><fig id="F4" position="float" orientation="portrait"><object-id xmlns:xlink="http://www.w3.org/1999/xlink" content-type="doi" xlink:type="simple">10.3897/phytokeys.231.100894.figure4</object-id><label>Figure 4.</label><caption><p>Representative fruits, seeds and stone cells of South American morelloids <bold>A</bold> bilobed fruits in <italic><tp:taxon-name><tp:taxon-name-part taxon-name-part-type="genus" reg="Solanum">S.</tp:taxon-name-part><tp:taxon-name-part taxon-name-part-type="species" reg="tripartitum">tripartitum</tp:taxon-name-part></tp:taxon-name></italic> with fully mature red berries at the base of the inflorescence and maturing green, yellow, and orange fruits more distally <bold>B</bold> orange-red fleshy berries of <italic><tp:taxon-name><tp:taxon-name-part taxon-name-part-type="genus" reg="Solanum">S.</tp:taxon-name-part><tp:taxon-name-part taxon-name-part-type="species" reg="corymbosum">corymbosum</tp:taxon-name-part></tp:taxon-name></italic> in highly branched inflorescences <bold>C</bold> fully mature marbled fruits in <italic><tp:taxon-name><tp:taxon-name-part taxon-name-part-type="genus" reg="Solanum">S.</tp:taxon-name-part><tp:taxon-name-part taxon-name-part-type="species" reg="physalifolium">physalifolium</tp:taxon-name-part></tp:taxon-name></italic><bold>D</bold> immature ellipsoid fruits of <italic><tp:taxon-name><tp:taxon-name-part taxon-name-part-type="genus" reg="Solanum">S.</tp:taxon-name-part><tp:taxon-name-part taxon-name-part-type="species" reg="antisuyo">antisuyo</tp:taxon-name-part></tp:taxon-name></italic><bold>E</bold> fully mature fruits of <italic><tp:taxon-name><tp:taxon-name-part taxon-name-part-type="genus" reg="Solanum">S.</tp:taxon-name-part><tp:taxon-name-part taxon-name-part-type="species" reg="antisuyo">antisuyo</tp:taxon-name-part></tp:taxon-name></italic><bold>F</bold> immature green fruits amongst fully mature purple-black fruits in <italic><tp:taxon-name><tp:taxon-name-part taxon-name-part-type="genus" reg="Solanum">S.</tp:taxon-name-part><tp:taxon-name-part taxon-name-part-type="species" reg="cochabambense">cochabambense</tp:taxon-name-part></tp:taxon-name></italic><bold>G</bold> fully mature fruits of <italic><tp:taxon-name><tp:taxon-name-part taxon-name-part-type="genus" reg="Solanum">S.</tp:taxon-name-part><tp:taxon-name-part taxon-name-part-type="species" reg="polytrichostylum">polytrichostylum</tp:taxon-name-part></tp:taxon-name></italic><bold>H</bold> stone cells (also known as sclerotic granules or brachysclerids) found in the fruits of most species of the Morelloid clade (left side of photo) next to the teardrop shaped seeds (right side of photo; <italic><tp:taxon-name><tp:taxon-name-part taxon-name-part-type="genus" reg="Solanum">S.</tp:taxon-name-part><tp:taxon-name-part taxon-name-part-type="species" reg="umalilaense">umalilaense</tp:taxon-name-part></tp:taxon-name></italic> Manoko) <bold>I</bold> stone cells visible in dried fruits of herbarium specimens (<italic><tp:taxon-name><tp:taxon-name-part taxon-name-part-type="genus" reg="Solanum">S.</tp:taxon-name-part><tp:taxon-name-part taxon-name-part-type="species" reg="triflorum">triflorum</tp:taxon-name-part></tp:taxon-name></italic>). (<bold>A</bold><italic>Barboza 3563</italic><bold>B</bold><italic>Särkinen et al. 4604B</italic><bold>C</bold><italic>Knapp et al. 10334</italic><bold>D</bold><italic>Gonzáles 10256</italic><bold>E</bold><italic>Gonzáles 10256</italic><bold>F</bold><italic>Knapp et al. 10363</italic><bold>G</bold><italic>Särkinen et al. 5277</italic><bold>H</bold> Nijmegen accession A24750133 <bold>I</bold><italic>Podlech 8624</italic> BM000848286). Photos by P. Gonzáles, S. Knapp, and T. Särkinen.</p></caption><graphic xmlns:xlink="http://www.w3.org/1999/xlink" xlink:href="phytokeys-231-001_article-100894__-g004.jpg" position="float" orientation="portrait" xlink:type="simple" id="oo_897465.jpg"><uri content-type="original_file" xlink:type="simple">https://binary.pensoft.net/fig/897465</uri></graphic></fig></tp:treatment-sec><ref-list><ref id="B10"><mixed-citation xmlns:xlink="http://www.w3.org/1999/xlink" xlink:type="simple"><person-group><name name-style="western"><surname>Barboza</surname><given-names>GE</given-names></name><name name-style="western"><surname>Knapp</surname><given-names>S</given-names></name><name name-style="western"><surname>Särkinen</surname><given-names>T</given-names></name></person-group> (<year>2013</year>) <article-title>Grupo VII. Moreloide.</article-title> In: <person-group><name name-style="western"><surname>Anton</surname><given-names>AM</given-names></name><name name-style="western"><surname>Zuloaga</surname><given-names>FO</given-names></name></person-group> (<role>Eds</role>) <issue-title>Barboza GE (Coord.</issue-title><source>) Flora Argentina (Vol. 13), <tp:taxon-name><tp:taxon-name-part taxon-name-part-type="family">Solanaceae</tp:taxon-name-part></tp:taxon-name>. IOBDA- IMBIV, CONICET: Buenos Aires &amp; Córdoba, Argentina</source>, <fpage>231</fpage>–<lpage>264</lpage>.</mixed-citation></ref><ref id="B73"><mixed-citation xmlns:xlink="http://www.w3.org/1999/xlink" xlink:type="simple"><person-group><name name-style="western"><surname>Edmonds</surname><given-names>JM</given-names></name></person-group> (<year>1972</year>) <article-title>A synopsis of the taxonomy of <tp:taxon-name><tp:taxon-name-part taxon-name-part-type="genus">Solanum</tp:taxon-name-part><tp:taxon-name-part taxon-name-part-type="infraspecific-rank">sect.</tp:taxon-name-part><tp:taxon-name-part taxon-name-part-type="section">Solanum</tp:taxon-name-part></tp:taxon-name> (<tp:taxon-name><tp:taxon-name-part taxon-name-part-type="genus">Maurella</tp:taxon-name-part></tp:taxon-name>) in South America.</article-title><source>Kew Bulletin</source><volume>27</volume>(<issue>1</issue>): <fpage>95</fpage>–<lpage>114</lpage>. <ext-link xlink:href="10.2307/4117874" ext-link-type="doi" xlink:type="simple">https://doi.org/10.2307/4117874</ext-link></mixed-citation></ref><ref id="B168"><mixed-citation xmlns:xlink="http://www.w3.org/1999/xlink" xlink:type="simple"><person-group><name name-style="western"><surname>Moscone</surname><given-names>EA</given-names></name></person-group> (<year>1992</year>) <article-title>Estudios en cromosomas meióticos en <tp:taxon-name><tp:taxon-name-part taxon-name-part-type="family">Solanaceae</tp:taxon-name-part></tp:taxon-name> de Argentina.</article-title><source>Darwiniana</source><volume>31</volume>: <fpage>261</fpage>–<lpage>297</lpage>. <ext-link xlink:href="https://www.jstor.org/stable/23222568" ext-link-type="uri" xlink:type="simple">https://www.jstor.org/stable/23222568</ext-link></mixed-citation></ref><ref id="B169"><mixed-citation xmlns:xlink="http://www.w3.org/1999/xlink" xlink:type="simple"><person-group><name name-style="western"><surname>Moyetta</surname><given-names>NR</given-names></name><name name-style="western"><surname>Stiefkensa</surname><given-names>LB</given-names></name><name name-style="western"><surname>Bernardello</surname><given-names>G</given-names></name></person-group> (<year>2013</year>) <article-title>Karyotypes of South American species of the Morelloid and Dulcamaroid clades (<italic><tp:taxon-name><tp:taxon-name-part taxon-name-part-type="genus">Solanum</tp:taxon-name-part></tp:taxon-name></italic>, <tp:taxon-name><tp:taxon-name-part taxon-name-part-type="family">Solanaceae</tp:taxon-name-part></tp:taxon-name>).</article-title><source>Caryologia</source><volume>66</volume>(<issue>4</issue>): <fpage>333</fpage>–<lpage>345</lpage>. <ext-link xlink:href="10.1080/00087114.2013.855389" ext-link-type="doi" xlink:type="simple">https://doi.org/10.1080/00087114.2013.855389</ext-link></mixed-citation></ref><ref id="B194"><mixed-citation xmlns:xlink="http://www.w3.org/1999/xlink" xlink:type="simple"><person-group><name name-style="western"><surname>Roersch</surname><given-names>C</given-names></name></person-group> (<year>1994</year>) Plantas Medicinales en el Sur Andino del Perú. 2 vols. Koeltz Scientific Books, Koenigstein.</mixed-citation></ref><ref id="B88"><mixed-citation xmlns:xlink="http://www.w3.org/1999/xlink" xlink:type="simple"><person-group><name name-style="western"><surname>Franquemont</surname><given-names>C</given-names></name><name name-style="western"><surname>Franquemont</surname><given-names>E</given-names></name><name name-style="western"><surname>Davis</surname><given-names>EW</given-names></name><name name-style="western"><surname>Plowman</surname><given-names>TC</given-names></name><name name-style="western"><surname>King</surname><given-names>SP</given-names></name><name name-style="western"><surname>Sperling</surname><given-names>CR</given-names></name><name name-style="western"><surname>Neizgoda</surname><given-names>C</given-names></name></person-group> (<year>1990</year>) The ethnobotany of Chinchero, an Andean community in southern Peru. Fieldiana n.s. 24: 1–126, <ext-link xlink:href="https://www.biodiversitylibrary.org/page/2643239" ext-link-type="uri" xlink:type="simple">https://www.biodiversitylibrary.org/page/2643239</ext-link></mixed-citation></ref><ref id="B116"><mixed-citation xmlns:xlink="http://www.w3.org/1999/xlink" xlink:type="simple">IUCN (<year>2022</year>) Guidelines for Using the IUCN Red List Categories and Criteria. Version 15.1. Prepared by the Standards and Petitions Subcommittee. [Downloaded 9 Dec 2022] <ext-link xlink:href="https://www.iucnredlist.org/resources/redlistguidelines" ext-link-type="uri" xlink:type="simple">https://www.iucnredlist.org/resources/redlistguidelines</ext-link></mixed-citation></ref><ref id="B16"><mixed-citation xmlns:xlink="http://www.w3.org/1999/xlink" xlink:type="simple"><person-group><name name-style="western"><surname>Bitter</surname><given-names>G</given-names></name></person-group> (<year>1912a</year>) <article-title>Solana nova vel minus cognita I.</article-title><source>Repertorium Specierum Novarum Regni Vegetabilis</source><volume>10</volume>(<issue>33–36</issue>): <fpage>529</fpage>–<lpage>565</lpage>. <ext-link xlink:href="10.1002/fedr.19120103305" ext-link-type="doi" xlink:type="simple">https://doi.org/10.1002/fedr.19120103305</ext-link></mixed-citation></ref><ref id="B18"><mixed-citation xmlns:xlink="http://www.w3.org/1999/xlink" xlink:type="simple"><person-group><name name-style="western"><surname>Bitter</surname><given-names>G</given-names></name></person-group> (<year>1912c</year>) <article-title>Solana nova vel minus cognita III.</article-title><source>Repertorium Specierum Novarum Regni Vegetabilis</source><volume>11</volume>(<issue>9–15</issue>): <fpage>202</fpage>–<lpage>237</lpage>. <ext-link xlink:href="10.1002/fedr.19120110917" ext-link-type="doi" xlink:type="simple">https://doi.org/10.1002/fedr.19120110917</ext-link></mixed-citation></ref><ref id="B167"><mixed-citation xmlns:xlink="http://www.w3.org/1999/xlink" xlink:type="simple"><person-group><name name-style="western"><surname>Morton</surname><given-names>CV</given-names></name><name name-style="western"><surname>Stern</surname><given-names>WL</given-names></name></person-group> (<year>1966</year>) <article-title>The history of the United States national herbarium.</article-title><source>Plant Science Bulletin</source><volume>12</volume>(<issue>2</issue>): <fpage>1</fpage>–<lpage>4</lpage>. <ext-link xlink:href="https://cms.botany.org/psbarchive/issue/1966-v12-no-2.html" ext-link-type="uri" xlink:type="simple">https://cms.botany.org/psbarchive/issue/1966-v12-no-2.html</ext-link></mixed-citation></ref><ref id="B22"><mixed-citation xmlns:xlink="http://www.w3.org/1999/xlink" xlink:type="simple"><person-group><name name-style="western"><surname>Bitter</surname><given-names>G</given-names></name></person-group> (<year>1916</year>) <article-title><tp:taxon-name><tp:taxon-name-part taxon-name-part-type="family">Solanaceae</tp:taxon-name-part></tp:taxon-name> andinae. Botanisches Jahrbücher fur Systematik, Pflanzengeschichte und Pflanzengeographie 54.</article-title><source>Beiblatt</source><volume>119</volume>: <fpage>5</fpage>–<lpage>17</lpage>.</mixed-citation></ref></ref-list></tp:taxon-treatment>
