# Supplementary material for: ﻿A revision of the South American species of the Morelloid clade (Solanum L., Solanaceae)
Source: PhytoKeys. 2023 Aug 29;231:1–342. doi: 10.3897/phytokeys.231.100894 (PMC10481398; doi:10.3897/phytokeys.231.100894)
Supplement: XML Treatment for Solanum corymbosum [file phytokeys.231.100894-treatment13.xml]

<!DOCTYPE tp:taxon-treatment
  PUBLIC "-//TaxonX//DTD Taxonomic Treatment Publishing DTD v0 20100105//EN" "tax-treatment-NSO.dtd">
<tp:taxon-treatment xmlns:tp="http://www.plazi.org/taxpub"><tp:treatment-meta><kwd-group><label>Taxon classification</label><kwd>
                <named-content content-type="kingdom">Plantae</named-content>
              </kwd><kwd>
                <named-content content-type="order">Solanales</named-content>
              </kwd><kwd>
                <named-content content-type="family">Solanaceae</named-content>
              </kwd></kwd-group><mixed-citation publication-type="journal"><person-group><name><surname>Knapp</surname><given-names>Sandra</given-names></name><name><surname>Särkinen</surname><given-names>Tiina</given-names></name><name><surname>Barboza</surname><given-names>Gloria E.</given-names></name></person-group><article-title>﻿A revision of the South American species of the Morelloid clade (<italic><tp:taxon-name><tp:taxon-name-part taxon-name-part-type="genus" reg="Solanum">Solanum</tp:taxon-name-part></tp:taxon-name></italic> L., <tp:taxon-name><tp:taxon-name-part taxon-name-part-type="family">Solanaceae</tp:taxon-name-part></tp:taxon-name>)</article-title><source>PhytoKeys</source><day>29</day><month>08</month><year>2023</year><volume>231</volume><fpage>1</fpage><lpage>342</lpage><pub-id pub-id-type="doi">10.3897/phytokeys.231.100894</pub-id></mixed-citation></tp:treatment-meta><tp:nomenclature><label>﻿13.</label><tp:taxon-name>
              <tp:taxon-name-part taxon-name-part-type="genus" reg="Solanum">Solanum</tp:taxon-name-part>
              <tp:taxon-name-part taxon-name-part-type="species" reg="corymbosum">corymbosum</tp:taxon-name-part>
            </tp:taxon-name><tp:taxon-authority>Jacq., Collectanea [Jacquin] 1: 78. 1787.</tp:taxon-authority><xref ref-type="fig" rid="F4">Figs 4B</xref><xref ref-type="fig" rid="F41">, 41</xref><xref ref-type="fig" rid="F42">, 42</xref><tp:nomenclature-citation-list><tp:nomenclature-citation><tp:taxon-name>
                  <tp:taxon-name-part taxon-name-part-type="genus" reg="Solanum">Solanum</tp:taxon-name-part>
                  <tp:taxon-name-part taxon-name-part-type="species" reg="corymbiferum">corymbiferum</tp:taxon-name-part>
                </tp:taxon-name><comment>J.F.Gmel., Syst. Nat., ed. 13[bis] 2(1): 384. 1791, nom. superfl. illeg. Type. Based on <tp:taxon-name><tp:taxon-name-part taxon-name-part-type="genus" reg="Solanum">Solanum</tp:taxon-name-part><tp:taxon-name-part taxon-name-part-type="species" reg="corymbosum">corymbosum</tp:taxon-name-part></tp:taxon-name> Jacq. (cited in synonymy).</comment></tp:nomenclature-citation><tp:nomenclature-citation><tp:taxon-name>
                  <tp:taxon-name-part taxon-name-part-type="genus" reg="Solanum">Solanum</tp:taxon-name-part>
                  <tp:taxon-name-part taxon-name-part-type="species" reg="parviflorum">parviflorum</tp:taxon-name-part>
                </tp:taxon-name><comment>Nocca, Ann. Bot. (Usteri) 6: 61.1793, nom. superfl. illeg. Type: Based on <tp:taxon-name><tp:taxon-name-part taxon-name-part-type="genus" reg="Solanum">Solanum</tp:taxon-name-part><tp:taxon-name-part taxon-name-part-type="species" reg="corymbosum">corymbosum</tp:taxon-name-part></tp:taxon-name> Jacq. (cited in synonymy).</comment></tp:nomenclature-citation><tp:nomenclature-citation><tp:taxon-name>
                  <tp:taxon-name-part taxon-name-part-type="genus" reg="Solanum">Solanum</tp:taxon-name-part>
                  <tp:taxon-name-part taxon-name-part-type="species" reg="parviflorum">parviflorum</tp:taxon-name-part>
                </tp:taxon-name><comment>Salisb., Prodr.Stirp. Chap. Allerton 134. 1796, nom. superfl. illeg. Type. Based on <tp:taxon-name><tp:taxon-name-part taxon-name-part-type="genus" reg="Solanum">Solanum</tp:taxon-name-part><tp:taxon-name-part taxon-name-part-type="species" reg="corymbosum">corymbosum</tp:taxon-name-part></tp:taxon-name> Jacq. (cited in synonymy).</comment></tp:nomenclature-citation><tp:nomenclature-citation><tp:taxon-name>
                  <tp:taxon-name-part taxon-name-part-type="genus" reg="Solanum">Solanum</tp:taxon-name-part>
                  <tp:taxon-name-part taxon-name-part-type="species" reg="cymosum">cymosum</tp:taxon-name-part>
                </tp:taxon-name><comment>Ruiz &amp; Pav., Fl. Peruv. [Ruiz &amp; Pavon] 2: 31, t. 160. 1799. Type. Peru. “Habitat in Peruviae cultis, versuris et subhumidis locis per Limae et Chancay Provincias”, <italic>H. Ruiz &amp; J.A. Pavón s.n.</italic> (lectotype, designated by <xref ref-type="bibr" rid="B126">Knapp 2008b</xref>, pg. 312: MA [MA-747100]).</comment></tp:nomenclature-citation><tp:nomenclature-citation><tp:taxon-name>
                  <tp:taxon-name-part taxon-name-part-type="genus" reg="Solanum">Solanum</tp:taxon-name-part>
                  <tp:taxon-name-part taxon-name-part-type="species" reg="corymbosum">corymbosum</tp:taxon-name-part>
                  <tp:taxon-name-part taxon-name-part-type="authority">Jacq.</tp:taxon-name-part>
                  <tp:taxon-name-part taxon-name-part-type="infraspecific-rank">var.</tp:taxon-name-part>
                  <tp:taxon-name-part taxon-name-part-type="variety" reg="cymosum">cymosum</tp:taxon-name-part>
                </tp:taxon-name><comment>(Ruiz &amp; Pav.) Pers., Syn. Pl. (Persoon) 1: 223. 1805. Type. Based on <tp:taxon-name><tp:taxon-name-part taxon-name-part-type="genus" reg="Solanum">Solanum</tp:taxon-name-part><tp:taxon-name-part taxon-name-part-type="species" reg="cymosum">cymosum</tp:taxon-name-part></tp:taxon-name> Ruiz &amp; Pav.</comment></tp:nomenclature-citation><tp:nomenclature-citation><tp:taxon-name>
                  <tp:taxon-name-part taxon-name-part-type="genus" reg="Solanum">Solanum</tp:taxon-name-part>
                  <tp:taxon-name-part taxon-name-part-type="species" reg="leptanthum">leptanthum</tp:taxon-name-part>
                  <tp:taxon-name-part taxon-name-part-type="authority">Dunal</tp:taxon-name-part>
                  <tp:taxon-name-part taxon-name-part-type="infraspecific-rank">var.</tp:taxon-name-part>
                  <tp:taxon-name-part taxon-name-part-type="variety" reg="parvifolium">parvifolium</tp:taxon-name-part>
                </tp:taxon-name><comment>Dunal, Solan. Syn. 9. 1816. Type. Peru. Cajamarca: sin. loc., <italic>F.W.H.A. von Humboldt &amp; A. Bonpland s.n.</italic> (lectotype, designated by <xref ref-type="bibr" rid="B136">Knapp et al. 2019</xref>, pg. 50: P [P00670610]; isolectotypes: P [P00136337, P00136338]).</comment></tp:nomenclature-citation><tp:nomenclature-citation><tp:taxon-name>
                  <tp:taxon-name-part taxon-name-part-type="genus" reg="Solanum">Solanum</tp:taxon-name-part>
                  <tp:taxon-name-part taxon-name-part-type="species" reg="azureum">azureum</tp:taxon-name-part>
                </tp:taxon-name><comment>Van Geert, Cat. Gén. 1879–1880 [Van Geert]: <tp:taxon-name><tp:taxon-name-part taxon-name-part-type="genus" reg="Solanum">Solanum</tp:taxon-name-part><tp:taxon-name-part taxon-name-part-type="species" reg="azureum">azureum</tp:taxon-name-part></tp:taxon-name>. 1879. Type. Cultivated in the nursery of Auguste Van Geert in Gand, Belgium, from seeds sent by Mr. Roezl from Peru (no specimens cited; no original material found).</comment></tp:nomenclature-citation></tp:nomenclature-citation-list></tp:nomenclature><tp:treatment-sec sec-type="material" id="SECID0E3LKM"><title>Type.</title><p>Cultivated in Vienna [“Hort. Bot. Vindob.”] seeds said to be from Peru, <italic>N. von Jacquin s.n.</italic> (lectotype, designated by <xref ref-type="bibr" rid="B51">D’Arcy 1970</xref>, pg. 559: W [acc. # 0022473]).</p><fig id="F41" position="float" orientation="portrait"><object-id xmlns:xlink="http://www.w3.org/1999/xlink" content-type="doi" xlink:type="simple">10.3897/phytokeys.231.100894.figure41</object-id><label>Figure 41.</label><caption><p><italic><tp:taxon-name><tp:taxon-name-part taxon-name-part-type="genus" reg="Solanum">Solanum</tp:taxon-name-part><tp:taxon-name-part taxon-name-part-type="species" reg="corymbosum">corymbosum</tp:taxon-name-part></tp:taxon-name></italic><bold>A</bold> habit <bold>B</bold> detail of adaxial leaf surface <bold>C</bold> detail of abaxial leaf surface <bold>D</bold> flowering branch <bold>E</bold> floral bud <bold>F</bold> dissected flower <bold>G</bold> fruiting branch <bold>H</bold> maturing fruit (<bold>A–F</bold><italic>van der Werff et al. 14657</italic><bold>G, H</bold><italic>Ochoa 14625</italic>). Illustration by R. Wise. Previously published in <xref ref-type="bibr" rid="B136">Knapp et al. (2019</xref>: 52).</p></caption><graphic xmlns:xlink="http://www.w3.org/1999/xlink" xlink:href="phytokeys-231-001_article-100894__-g041.jpg" position="float" orientation="portrait" xlink:type="simple" id="oo_897502.jpg"><uri content-type="original_file" xlink:type="simple">https://binary.pensoft.net/fig/897502</uri></graphic></fig></tp:treatment-sec><tp:treatment-sec sec-type="description" id="SECID0E3NKM"><title>Description.</title><p>Annual to short-lived perennial subwoody herbs to 0.5 m high, branching at base. Stems terete, green to straw colour, sprawling, somewhat weak and decumbent, not markedly hollow; new growth nearly glabrous to sparsely pubescent with weak simple, uniseriate appressed 1–8-celled eglandular trichomes, these ca. 0.3 mm long; older stems glabrescent. Sympodial units difoliate or occasionally trifoliate, the leaves not geminate. Leaves simple, the blades 4.5–8 cm long, 1.5–4 cm wide, ovate-lanceolate, widest in the lower third, chartaceous to subcoriaceous, concolorous; both surfaces glabrous or sometimes sparsely ciliate near the base of the winged petiole; major veins 7–9 pairs, not clearly evident abaxially in live plants, paler in herbarium specimens; base long-attenuate, decurrent on the petiole; margins entire (in Peru rarely slightly 3-lobed, <italic>Croat 58409</italic>); apex acute; petioles 0.5–1 cm, glabrous to sparsely puberulent, winged to the base. Inflorescences internodal or opposite the leaves, 4–7 times branched, 2–3 cm long, with 20–50(-60) flowers spaced along the axis, nearly glabrous to sparsely pubescent; peduncle 0.1–2 cm, straight in fruit; pedicels 2–2.5 mm long, less than 0.5 mm in diameter at the base, ca. 0.5 mm in diameter at the apex, spreading, articulated at the base; pedicel scars spaced 1–3 mm apart. Buds globose, the corolla about halfway exserted from the calyx tube before anthesis, the tips of the corolla lobes often much more pubescent than the calyx. Flowers 5-merous, cosexual (hermaphroditic). Calyx tube 0.5–1 mm long, conical or broadly conical, the lobes 0.5–0.6 mm long, ca. 0.5 mm wide, broadly triangular, glabrous to very sparsely puberulent with simple, uniseriate trichomes. Corolla 0.5–1 cm in diameter, white or purple, the abaxial surface usually purple, rotate-stellate, the lobes 1–2.5 mm long, 1–1.5 mm wide, broadly triangular, reflexed at anthesis, later spreading, glabrous adaxially, minutely white-puberulent abaxially on the tips. Stamens equal; filament tube minute; free portion of the filaments ca. 0.2 mm long, adaxially pubescent with simple tangled white trichomes; anthers 0.8–1.5(-1.8) mm long, ca. 0.5 mm wide, ellipsoid, yellow, somewhat connivent, poricidal at the tips, the pores lengthening to slits with age. Ovary globose, glabrous; style ca. 2 mm long, straight, hardly exserted beyond the anther cone, pubescent in the lower 2/3 with tangled, white uniseriate simple weak-walled trichomes; stigma globose-capitate, minutely papillate, pale green in live plants. Fruit a globose berry, 0.4–0.6 cm in diameter, orange to red when ripe, opaque, the pericarp shiny or matte, translucent, glabrous; fruiting pedicels 0.2–0.3 cm long, ca. 0.5 mm in diameter at base, ca. 0.6 mm in diameter at the apex, strongly recurved at the very base, not persistent; fruiting calyx scarcely accrescent, the tube ca. 1 mm long, the lobes 1–1.3 mm long, appressed to the berry. Seeds 20–30 per berry, 1.5–1.8 mm long, 1.2–1.4 mm wide, flattened reniform with a central hilum, light yellow-tan or reddish brown in herbarium material, the surfaces minutely pitted, the testal cells with sinuate margins. Stone cells 2, ca. 1.5 mm in diameter, globose, prominent near the apex of the berry. Chromosome number: 2n = 24 (<xref ref-type="bibr" rid="B40">Chiarini et al. 2017</xref>, voucher <italic>Särkinen et al. 4075</italic>).</p><fig id="F42" position="float" orientation="portrait"><object-id xmlns:xlink="http://www.w3.org/1999/xlink" content-type="doi" xlink:type="simple">10.3897/phytokeys.231.100894.figure42</object-id><label>Figure 42.</label><caption><p><italic><tp:taxon-name><tp:taxon-name-part taxon-name-part-type="genus" reg="Solanum">Solanum</tp:taxon-name-part><tp:taxon-name-part taxon-name-part-type="species" reg="corymbosum">corymbosum</tp:taxon-name-part></tp:taxon-name></italic><bold>A</bold> habit <bold>B</bold> inflorescence <bold>C</bold> flowers at full anthesis and buds <bold>D</bold> fully mature red-orange fruits with appressed calyx lobes (<bold>A</bold><italic>Särkinen et al. 4604B</italic><bold>B, D</bold><italic>Särkinen et al. 4078</italic><bold>D</bold><italic>Särkinen et al. 4509</italic>). Photos by T. Särkinen. Previously published in <xref ref-type="bibr" rid="B136">Knapp et al. (2019</xref>: 53).</p></caption><graphic xmlns:xlink="http://www.w3.org/1999/xlink" xlink:href="phytokeys-231-001_article-100894__-g042.jpg" position="float" orientation="portrait" xlink:type="simple" id="oo_897503.jpg"><uri content-type="original_file" xlink:type="simple">https://binary.pensoft.net/fig/897503</uri></graphic></fig></tp:treatment-sec><tp:treatment-sec sec-type="distribution" id="SECID0E1PKM"><title>Distribution</title><p><bold>(Fig. <xref ref-type="fig" rid="F43">43</xref>).</bold><italic><tp:taxon-name><tp:taxon-name-part taxon-name-part-type="genus" reg="Solanum">Solanum</tp:taxon-name-part><tp:taxon-name-part taxon-name-part-type="species" reg="corymbosum">corymbosum</tp:taxon-name-part></tp:taxon-name></italic> occurs on the western slopes of the Andes in Peru (Depts. Amazonas, Ancash, Cajamarca, Huánuco, Lambayeque, La Libertad, Lima, Moquegua), and is naturalised in central and southern Mexico, possibly through introduction in colonial times (see discussion in <xref ref-type="bibr" rid="B136">Knapp et al. 2019</xref>).</p><fig id="F43" position="float" orientation="portrait"><object-id xmlns:xlink="http://www.w3.org/1999/xlink" content-type="doi" xlink:type="simple">10.3897/phytokeys.231.100894.figure43</object-id><label>Figure 43.</label><caption><p>Distribution map of <italic><tp:taxon-name><tp:taxon-name-part taxon-name-part-type="genus" reg="Solanum">Solanum</tp:taxon-name-part><tp:taxon-name-part taxon-name-part-type="species" reg="corymbosum">corymbosum</tp:taxon-name-part></tp:taxon-name></italic> in South America. For distribution in Mexico, see <xref ref-type="bibr" rid="B136">Knapp et al. (2019</xref>: 54).</p></caption><graphic xmlns:xlink="http://www.w3.org/1999/xlink" xlink:href="phytokeys-231-001_article-100894__-g043.jpg" position="float" orientation="portrait" xlink:type="simple" id="oo_897504.jpg"><uri content-type="original_file" xlink:type="simple">https://binary.pensoft.net/fig/897504</uri></graphic></fig></tp:treatment-sec><tp:treatment-sec sec-type="ecology" id="SECID0ESRKM"><title>Ecology and habitat.</title><p><italic><tp:taxon-name><tp:taxon-name-part taxon-name-part-type="genus" reg="Solanum">Solanum</tp:taxon-name-part><tp:taxon-name-part taxon-name-part-type="species" reg="corymbosum">corymbosum</tp:taxon-name-part></tp:taxon-name></italic> grows in open, disturbed areas in landslides and along roads from sea level [in coastal lomas vegetation] to 2,900 m elevation.</p></tp:treatment-sec><tp:treatment-sec sec-type="Common names and uses" id="SECID0EDSKM"><title>Common names and uses.</title><p>Peru. Ancash: cchapchinya (<italic>Gómez 51</italic>); Cusco: ñuñuma, qusmayllu (<xref ref-type="bibr" rid="B194">Roersch 1994</xref>, as <italic><tp:taxon-name><tp:taxon-name-part taxon-name-part-type="genus" reg="Solanum">S.</tp:taxon-name-part><tp:taxon-name-part taxon-name-part-type="species" reg="radicans">radicans</tp:taxon-name-part></tp:taxon-name></italic>); Huánuco: puslita mullaca (<italic>Cárdenas 12275</italic>); La Libertad: hierba mora (<italic>Leiva et al. 707</italic>); Lima: hierba mora (<italic>Ferreyra 716</italic>, <italic>Ridoutt 11183a</italic>); Puno: chetenguya (<xref ref-type="bibr" rid="B194">Roersch 1994</xref>, as. <italic><tp:taxon-name><tp:taxon-name-part taxon-name-part-type="genus" reg="Solanum">S.</tp:taxon-name-part><tp:taxon-name-part taxon-name-part-type="species" reg="radicans">radicans</tp:taxon-name-part></tp:taxon-name></italic>). <xref ref-type="bibr" rid="B194">Roersch (1994)</xref> records use of leaves in a tea as treatment for sore throats and tonsillitis, macerated leaves as a plaster for swellings, and as a wash for colicky babies and for rheumatism (in combination with other medicinal plants). Although Roersch reports this plant as <italic><tp:taxon-name><tp:taxon-name-part taxon-name-part-type="genus" reg="Solanum">S.</tp:taxon-name-part><tp:taxon-name-part taxon-name-part-type="species" reg="radicans">radicans</tp:taxon-name-part></tp:taxon-name></italic>, the illustration (<xref ref-type="bibr" rid="B194">Roersch 1994</xref>: 633) and description are clearly <italic><tp:taxon-name><tp:taxon-name-part taxon-name-part-type="genus" reg="Solanum">S.</tp:taxon-name-part><tp:taxon-name-part taxon-name-part-type="species" reg="corymbosum">corymbosum</tp:taxon-name-part></tp:taxon-name></italic>.</p></tp:treatment-sec><tp:treatment-sec sec-type="Preliminary conservation status" id="SECID0EPUKM"><title>Preliminary conservation status</title><p><bold>(<xref ref-type="bibr" rid="B116">IUCN 2022</xref>).</bold> Least Concern [<abbrev xmlns:xlink="http://www.w3.org/1999/xlink" xlink:title="Least Concern" id="ABBRID0E3UKM" xlink:type="simple">LC</abbrev>]. <abbrev xmlns:xlink="http://www.w3.org/1999/xlink" xlink:title="Extent of Occurrence" id="ABBRID0EAVKM" xlink:type="simple">EOO</abbrev> = 338,062 km<sup>2</sup> [<abbrev xmlns:xlink="http://www.w3.org/1999/xlink" xlink:title="Least Concern" id="ABBRID0EGVKM" xlink:type="simple">LC</abbrev>]; <abbrev xmlns:xlink="http://www.w3.org/1999/xlink" xlink:title="Area of Occurrence" id="ABBRID0EKVKM" xlink:type="simple">AOO</abbrev> = 240 km<sup>2</sup> [<abbrev xmlns:xlink="http://www.w3.org/1999/xlink" xlink:title="Endangered" id="ABBRID0EQVKM" xlink:type="simple">EN</abbrev>]; calculated using South American distribution only. <italic><tp:taxon-name><tp:taxon-name-part taxon-name-part-type="genus" reg="Solanum">Solanum</tp:taxon-name-part><tp:taxon-name-part taxon-name-part-type="species" reg="corymbosum">corymbosum</tp:taxon-name-part></tp:taxon-name></italic> has a disjunct distribution in Peru and Mexico; in its native range in Peru the species is quite widely distributed, but in Mexico potential morphological differences from Peruvian populations suggests it could be of conservation concern in its introduced range (<xref ref-type="bibr" rid="B136">Knapp et al. 2019</xref>). In Peru it occurs in several protected areas (e.g., Reserva Nacional Calipuy and the lower elevations of Parque Nacional Huascarán).</p></tp:treatment-sec><tp:treatment-sec sec-type="discussion" id="SECID0EDWKM"><title>Discussion.</title><p><italic><tp:taxon-name><tp:taxon-name-part taxon-name-part-type="genus" reg="Solanum">Solanum</tp:taxon-name-part><tp:taxon-name-part taxon-name-part-type="species" reg="corymbosum">corymbosum</tp:taxon-name-part></tp:taxon-name></italic> is a member of the Radicans group (<xref ref-type="bibr" rid="B206">Särkinen et al. 2015b</xref>) and has an unusual disjunct distribution in Peru and Mexico; Mexican populations are thought to represent an introduction of this species in post-Columbian times (<xref ref-type="bibr" rid="B136">Knapp et al. 2019</xref>). Populations in Mexico show nearly identical haplotypes to those from the coastal regions in Peru (<xref ref-type="bibr" rid="B163">Mitchell 2014</xref>), supporting this hypothesis.</p><p><italic><tp:taxon-name><tp:taxon-name-part taxon-name-part-type="genus" reg="Solanum">Solanum</tp:taxon-name-part><tp:taxon-name-part taxon-name-part-type="species" reg="corymbosum">corymbosum</tp:taxon-name-part></tp:taxon-name></italic> can be distinguished from other members of the Radicans group in its simple, entire leaves, small orange to red fruits with two large apical stone cells, its highly branched inflorescences and diminutive flowers with rotate-stellate corollas that are usually white adaxially and purple abaxially. Other members of the group have 3- to 5-lobed leaves (e.g., <italic><tp:taxon-name><tp:taxon-name-part taxon-name-part-type="genus" reg="Solanum">S.</tp:taxon-name-part><tp:taxon-name-part taxon-name-part-type="species" reg="palitans">palitans</tp:taxon-name-part></tp:taxon-name></italic>, <italic><tp:taxon-name><tp:taxon-name-part taxon-name-part-type="genus" reg="Solanum">S.</tp:taxon-name-part><tp:taxon-name-part taxon-name-part-type="species" reg="radicans">radicans</tp:taxon-name-part></tp:taxon-name></italic>, <italic><tp:taxon-name><tp:taxon-name-part taxon-name-part-type="genus" reg="Solanum">S.</tp:taxon-name-part><tp:taxon-name-part taxon-name-part-type="species" reg="tripartitum">tripartitum</tp:taxon-name-part></tp:taxon-name></italic>), although a population of <italic><tp:taxon-name><tp:taxon-name-part taxon-name-part-type="genus" reg="Solanum">S.</tp:taxon-name-part><tp:taxon-name-part taxon-name-part-type="species" reg="tripartitum">tripartitum</tp:taxon-name-part></tp:taxon-name></italic> from the Province of Salta, Argentina appears to be uniformly simple-leaved. Corolla size of <italic><tp:taxon-name><tp:taxon-name-part taxon-name-part-type="genus" reg="Solanum">S.</tp:taxon-name-part><tp:taxon-name-part taxon-name-part-type="species" reg="corymbosum">corymbosum</tp:taxon-name-part></tp:taxon-name></italic> overlaps with these plants at its upper range, but flowers of <italic><tp:taxon-name><tp:taxon-name-part taxon-name-part-type="genus" reg="Solanum">S.</tp:taxon-name-part><tp:taxon-name-part taxon-name-part-type="species" reg="corymbosum">corymbosum</tp:taxon-name-part></tp:taxon-name></italic> are generally smaller (0.5–1 cm in diameter) than those of <italic><tp:taxon-name><tp:taxon-name-part taxon-name-part-type="genus" reg="Solanum">S.</tp:taxon-name-part><tp:taxon-name-part taxon-name-part-type="species" reg="tripartitum">tripartitum</tp:taxon-name-part></tp:taxon-name></italic> (0.9–1.1 cm in diameter), and <italic><tp:taxon-name><tp:taxon-name-part taxon-name-part-type="genus" reg="Solanum">S.</tp:taxon-name-part><tp:taxon-name-part taxon-name-part-type="species" reg="tripartitum">tripartitum</tp:taxon-name-part></tp:taxon-name></italic> has more than two stone cells per berry. The two species are not sympatric.</p></tp:treatment-sec><tp:treatment-sec><!--Section generated to contain objects referenced in tp:taxon-treatment.--><fig id="F4" position="float" orientation="portrait"><object-id xmlns:xlink="http://www.w3.org/1999/xlink" content-type="doi" xlink:type="simple">10.3897/phytokeys.231.100894.figure4</object-id><label>Figure 4.</label><caption><p>Representative fruits, seeds and stone cells of South American morelloids <bold>A</bold> bilobed fruits in <italic><tp:taxon-name><tp:taxon-name-part taxon-name-part-type="genus" reg="Solanum">S.</tp:taxon-name-part><tp:taxon-name-part taxon-name-part-type="species" reg="tripartitum">tripartitum</tp:taxon-name-part></tp:taxon-name></italic> with fully mature red berries at the base of the inflorescence and maturing green, yellow, and orange fruits more distally <bold>B</bold> orange-red fleshy berries of <italic><tp:taxon-name><tp:taxon-name-part taxon-name-part-type="genus" reg="Solanum">S.</tp:taxon-name-part><tp:taxon-name-part taxon-name-part-type="species" reg="corymbosum">corymbosum</tp:taxon-name-part></tp:taxon-name></italic> in highly branched inflorescences <bold>C</bold> fully mature marbled fruits in <italic><tp:taxon-name><tp:taxon-name-part taxon-name-part-type="genus" reg="Solanum">S.</tp:taxon-name-part><tp:taxon-name-part taxon-name-part-type="species" reg="physalifolium">physalifolium</tp:taxon-name-part></tp:taxon-name></italic><bold>D</bold> immature ellipsoid fruits of <italic><tp:taxon-name><tp:taxon-name-part taxon-name-part-type="genus" reg="Solanum">S.</tp:taxon-name-part><tp:taxon-name-part taxon-name-part-type="species" reg="antisuyo">antisuyo</tp:taxon-name-part></tp:taxon-name></italic><bold>E</bold> fully mature fruits of <italic><tp:taxon-name><tp:taxon-name-part taxon-name-part-type="genus" reg="Solanum">S.</tp:taxon-name-part><tp:taxon-name-part taxon-name-part-type="species" reg="antisuyo">antisuyo</tp:taxon-name-part></tp:taxon-name></italic><bold>F</bold> immature green fruits amongst fully mature purple-black fruits in <italic><tp:taxon-name><tp:taxon-name-part taxon-name-part-type="genus" reg="Solanum">S.</tp:taxon-name-part><tp:taxon-name-part taxon-name-part-type="species" reg="cochabambense">cochabambense</tp:taxon-name-part></tp:taxon-name></italic><bold>G</bold> fully mature fruits of <italic><tp:taxon-name><tp:taxon-name-part taxon-name-part-type="genus" reg="Solanum">S.</tp:taxon-name-part><tp:taxon-name-part taxon-name-part-type="species" reg="polytrichostylum">polytrichostylum</tp:taxon-name-part></tp:taxon-name></italic><bold>H</bold> stone cells (also known as sclerotic granules or brachysclerids) found in the fruits of most species of the Morelloid clade (left side of photo) next to the teardrop shaped seeds (right side of photo; <italic><tp:taxon-name><tp:taxon-name-part taxon-name-part-type="genus" reg="Solanum">S.</tp:taxon-name-part><tp:taxon-name-part taxon-name-part-type="species" reg="umalilaense">umalilaense</tp:taxon-name-part></tp:taxon-name></italic> Manoko) <bold>I</bold> stone cells visible in dried fruits of herbarium specimens (<italic><tp:taxon-name><tp:taxon-name-part taxon-name-part-type="genus" reg="Solanum">S.</tp:taxon-name-part><tp:taxon-name-part taxon-name-part-type="species" reg="triflorum">triflorum</tp:taxon-name-part></tp:taxon-name></italic>). (<bold>A</bold><italic>Barboza 3563</italic><bold>B</bold><italic>Särkinen et al. 4604B</italic><bold>C</bold><italic>Knapp et al. 10334</italic><bold>D</bold><italic>Gonzáles 10256</italic><bold>E</bold><italic>Gonzáles 10256</italic><bold>F</bold><italic>Knapp et al. 10363</italic><bold>G</bold><italic>Särkinen et al. 5277</italic><bold>H</bold> Nijmegen accession A24750133 <bold>I</bold><italic>Podlech 8624</italic> BM000848286). Photos by P. Gonzáles, S. Knapp, and T. Särkinen.</p></caption><graphic xmlns:xlink="http://www.w3.org/1999/xlink" xlink:href="phytokeys-231-001_article-100894__-g004.jpg" position="float" orientation="portrait" xlink:type="simple" id="oo_897465.jpg"><uri content-type="original_file" xlink:type="simple">https://binary.pensoft.net/fig/897465</uri></graphic></fig></tp:treatment-sec><ref-list><ref id="B136"><mixed-citation xmlns:xlink="http://www.w3.org/1999/xlink" xlink:type="simple"><person-group><name name-style="western"><surname>Knapp</surname><given-names>S</given-names></name><name name-style="western"><surname>Barboza</surname><given-names>GE</given-names></name><name name-style="western"><surname>Bohs</surname><given-names>L</given-names></name><name name-style="western"><surname>Särkinen</surname><given-names>T</given-names></name></person-group> (<year>2019</year>) <article-title>A revision of the Morelloid Clade of <italic><tp:taxon-name><tp:taxon-name-part taxon-name-part-type="genus">Solanum</tp:taxon-name-part></tp:taxon-name></italic> L. (<tp:taxon-name><tp:taxon-name-part taxon-name-part-type="family">Solanaceae</tp:taxon-name-part></tp:taxon-name>) in the Caribbean and North and Central America.</article-title><source>PhytoKeys</source><volume>123</volume>: <fpage>1</fpage>–<lpage>174</lpage>. <ext-link xlink:href="10.3897/phytokeys.123.31738" ext-link-type="doi" xlink:type="simple">https://doi.org/10.3897/phytokeys.123.31738</ext-link></mixed-citation></ref><ref id="B126"><mixed-citation xmlns:xlink="http://www.w3.org/1999/xlink" xlink:type="simple"><person-group><name name-style="western"><surname>Knapp</surname><given-names>S</given-names></name></person-group> (<year>2008b</year>) <article-title>Lectotypification of Ruiz and Pavon’s names in <italic><tp:taxon-name><tp:taxon-name-part taxon-name-part-type="genus">Solanum</tp:taxon-name-part></tp:taxon-name></italic> (<tp:taxon-name><tp:taxon-name-part taxon-name-part-type="family">Solanaceae</tp:taxon-name-part></tp:taxon-name>).</article-title><source>Anales del Jardin Botanico de Madrid</source><volume>65</volume>(<issue>2</issue>): <fpage>307</fpage>–<lpage>329</lpage>. <ext-link xlink:href="10.3989/ajbm.2008.v65.i2.295" ext-link-type="doi" xlink:type="simple">https://doi.org/10.3989/ajbm.2008.v65.i2.295</ext-link></mixed-citation></ref><ref id="B51"><mixed-citation xmlns:xlink="http://www.w3.org/1999/xlink" xlink:type="simple"><person-group><name name-style="western"><surname>D’Arcy</surname><given-names>WG</given-names></name></person-group> (<year>1970</year>) <article-title>Jacquin names, some notes on their typification.</article-title><source>Taxon</source><volume>19</volume>(<issue>4</issue>): <fpage>554</fpage>–<lpage>560</lpage>. <ext-link xlink:href="10.2307/1218948" ext-link-type="doi" xlink:type="simple">https://doi.org/10.2307/1218948</ext-link></mixed-citation></ref><ref id="B40"><mixed-citation xmlns:xlink="http://www.w3.org/1999/xlink" xlink:type="simple"><person-group><name name-style="western"><surname>Chiarini</surname><given-names>FE</given-names></name><name name-style="western"><surname>Lipari</surname><given-names>D</given-names></name><name name-style="western"><surname>Barboza</surname><given-names>GE</given-names></name><name name-style="western"><surname>Knapp</surname><given-names>S</given-names></name></person-group> (<year>2017</year>) <article-title><tp:taxon-name><tp:taxon-name-part taxon-name-part-type="family">Solanaceae</tp:taxon-name-part></tp:taxon-name>.</article-title> In: <person-group><name name-style="western"><surname>Marhold</surname><given-names>K</given-names></name><name name-style="western"><surname>Bresitwiser</surname><given-names>I</given-names></name></person-group> (<role>Eds</role>) <issue-title>IAPT/IOPB chromosome data 25.</issue-title><source>Taxon 66(5)</source>, <fpage>1246</fpage>–<lpage>1247</lpage>. <ext-link xlink:href="10.12705/665.29" ext-link-type="doi" xlink:type="simple">https://doi.org/10.12705/665.29</ext-link></mixed-citation></ref><ref id="B194"><mixed-citation xmlns:xlink="http://www.w3.org/1999/xlink" xlink:type="simple"><person-group><name name-style="western"><surname>Roersch</surname><given-names>C</given-names></name></person-group> (<year>1994</year>) Plantas Medicinales en el Sur Andino del Perú. 2 vols. Koeltz Scientific Books, Koenigstein.</mixed-citation></ref><ref id="B116"><mixed-citation xmlns:xlink="http://www.w3.org/1999/xlink" xlink:type="simple">IUCN (<year>2022</year>) Guidelines for Using the IUCN Red List Categories and Criteria. Version 15.1. Prepared by the Standards and Petitions Subcommittee. [Downloaded 9 Dec 2022] <ext-link xlink:href="https://www.iucnredlist.org/resources/redlistguidelines" ext-link-type="uri" xlink:type="simple">https://www.iucnredlist.org/resources/redlistguidelines</ext-link></mixed-citation></ref><ref id="B206"><mixed-citation xmlns:xlink="http://www.w3.org/1999/xlink" xlink:type="simple"><person-group><name name-style="western"><surname>Särkinen</surname><given-names>T</given-names></name><name name-style="western"><surname>Barboza</surname><given-names>GE</given-names></name><name name-style="western"><surname>Knapp</surname><given-names>S</given-names></name></person-group> (<year>2015b</year>) <article-title>True Black nightshades: Phylogeny and delimitation of the Morelloid clade of <italic><tp:taxon-name><tp:taxon-name-part taxon-name-part-type="genus">Solanum</tp:taxon-name-part></tp:taxon-name></italic>.</article-title><source>Taxon</source><volume>64</volume>(<issue>5</issue>): <fpage>945</fpage>–<lpage>958</lpage>. <ext-link xlink:href="10.12705/645.5" ext-link-type="doi" xlink:type="simple">https://doi.org/10.12705/645.5</ext-link></mixed-citation></ref><ref id="B163"><mixed-citation xmlns:xlink="http://www.w3.org/1999/xlink" xlink:type="simple"><person-group><name name-style="western"><surname>Mitchell</surname><given-names>LJM</given-names></name></person-group> (<year>2014</year>) The role of geography versus ecology in species diversification in the tropical Andes: case study of <tp:taxon-name><tp:taxon-name-part taxon-name-part-type="genus">Solanum</tp:taxon-name-part><tp:taxon-name-part taxon-name-part-type="infraspecific-rank">section</tp:taxon-name-part><tp:taxon-name-part taxon-name-part-type="section">Parasolanum</tp:taxon-name-part></tp:taxon-name>. MSc dissertation, University of Edinburgh and Royal Botanic Garden, Edinburgh.</mixed-citation></ref></ref-list></tp:taxon-treatment>
