# Supplementary material for: ﻿A revision of the South American species of the Morelloid clade (Solanum L., Solanaceae)
Source: PhytoKeys. 2023 Aug 29;231:1–342. doi: 10.3897/phytokeys.231.100894 (PMC10481398; doi:10.3897/phytokeys.231.100894)
Supplement: XML Treatment for Solanum dianthum [file phytokeys.231.100894-treatment14.xml]

<!DOCTYPE tp:taxon-treatment
  PUBLIC "-//TaxonX//DTD Taxonomic Treatment Publishing DTD v0 20100105//EN" "tax-treatment-NSO.dtd">
<tp:taxon-treatment xmlns:tp="http://www.plazi.org/taxpub"><tp:treatment-meta><kwd-group><label>Taxon classification</label><kwd>
                <named-content content-type="kingdom">Plantae</named-content>
              </kwd><kwd>
                <named-content content-type="order">Solanales</named-content>
              </kwd><kwd>
                <named-content content-type="family">Solanaceae</named-content>
              </kwd></kwd-group><mixed-citation publication-type="journal"><person-group><name><surname>Knapp</surname><given-names>Sandra</given-names></name><name><surname>Särkinen</surname><given-names>Tiina</given-names></name><name><surname>Barboza</surname><given-names>Gloria E.</given-names></name></person-group><article-title>﻿A revision of the South American species of the Morelloid clade (<italic><tp:taxon-name><tp:taxon-name-part taxon-name-part-type="genus" reg="Solanum">Solanum</tp:taxon-name-part></tp:taxon-name></italic> L., <tp:taxon-name><tp:taxon-name-part taxon-name-part-type="family">Solanaceae</tp:taxon-name-part></tp:taxon-name>)</article-title><source>PhytoKeys</source><day>29</day><month>08</month><year>2023</year><volume>231</volume><fpage>1</fpage><lpage>342</lpage><pub-id pub-id-type="doi">10.3897/phytokeys.231.100894</pub-id></mixed-citation></tp:treatment-meta><tp:nomenclature><label>﻿14.</label><tp:taxon-name>
              <tp:taxon-name-part taxon-name-part-type="genus" reg="Solanum">Solanum</tp:taxon-name-part>
              <tp:taxon-name-part taxon-name-part-type="species" reg="dianthum">dianthum</tp:taxon-name-part>
            </tp:taxon-name><tp:taxon-authority>Rusby, Bull. New York Bot. Gard. 4: 420. 1907.</tp:taxon-authority><xref ref-type="fig" rid="F44">Figs 44</xref><xref ref-type="fig" rid="F45">, 45</xref><tp:nomenclature-citation-list><tp:nomenclature-citation><tp:taxon-name>
                  <tp:taxon-name-part taxon-name-part-type="genus" reg="Solanum">Solanum</tp:taxon-name-part>
                  <tp:taxon-name-part taxon-name-part-type="species" reg="hylobium">hylobium</tp:taxon-name-part>
                </tp:taxon-name><comment>Bitter, Repert. Spec. Nov. Regni Veg. 11: 223. 1912. Type. Bolivia. La Paz: Prov. Nor Yungas, Unduavi, Nov 1910, <italic>O. Buchtien 768</italic> (no herbaria cited; lectotype, designated here: US [00027609, acc. # 1176007]; isolectotypes: CORD [CORD00013412], GH [00077682], GOET [GOET003539, GOET003540], NY [00172030], US [00027608, acc. # 175975; 00650471, acc. # 7073337]).</comment></tp:nomenclature-citation></tp:nomenclature-citation-list></tp:nomenclature><tp:treatment-sec sec-type="material" id="SECID0EC3KM"><title>Type.</title><p>Bolivia. La Paz: Nor Yungas, Unduavi, Sep 1894, <italic>M. Bang 2492</italic> (no herbaria cited; lectotype, designated here: NY [00139131], isolectotypes: F [v0073257F, acc. # 163985], GH [00077615], K [K000585512], MO [MO-503628, acc. # 3830685], NY [00139130], WIS [v0256186WIS]).</p><fig id="F44" position="float" orientation="portrait"><object-id xmlns:xlink="http://www.w3.org/1999/xlink" content-type="doi" xlink:type="simple">10.3897/phytokeys.231.100894.figure44</object-id><label>Figure 44.</label><caption><p><italic><tp:taxon-name><tp:taxon-name-part taxon-name-part-type="genus" reg="Solanum">Solanum</tp:taxon-name-part><tp:taxon-name-part taxon-name-part-type="species" reg="dianthum">dianthum</tp:taxon-name-part></tp:taxon-name></italic><bold>A</bold> habit <bold>B</bold> detail of adaxial leaf surface <bold>C</bold> detail of abaxial leaf surface <bold>D</bold> flower bud <bold>E</bold> dissected flower <bold>F</bold> fruiting branch <bold>G</bold> maturing fruit (<bold>A–F</bold><italic>Steinbach 231</italic>). Illustration by R. Wise.</p></caption><graphic xmlns:xlink="http://www.w3.org/1999/xlink" xlink:href="phytokeys-231-001_article-100894__-g044.jpg" position="float" orientation="portrait" xlink:type="simple" id="oo_897505.jpg"><uri content-type="original_file" xlink:type="simple">https://binary.pensoft.net/fig/897505</uri></graphic></fig></tp:treatment-sec><tp:treatment-sec sec-type="description" id="SECID0EU4KM"><title>Description.</title><p>Weak straggly shrubs or suffrutescent herbs, to 2 m high, often supported on other plants. Stems terete or slightly winged, occasionally with spinescent processes, moderately to densely pubescent with transparent or translucent eglandular simple, uniseriate 6–10-celled trichomes to 2 mm long, these spreading or somewhat appressed (longer, more spreading trichomes in populations from Unduavi, Bolivia); new growth densely pubescent with the same trichomes as those of the stems; bark of older stems yellowish brown, glabrescent. Sympodial units difoliate, the leaves geminate and usually paired at the nodes. Leaves simple, the blades 1.5–9 cm long, 0.8–4 cm wide, narrowly elliptic to elliptic (ovate in some plants from Unduavi populations), widest at the middle or in the lower half, membranous, concolorous, but some plants from Sud Yungas, Bolivia (e.g., <italic>Solomon 6043, 7297, 13691, 13854</italic>) dark purple beneath; adaxial surfaces sparsely and evenly pubescent with eglandular simple uniseriate trichomes ca. 1 mm long, these to 6-celled, appressed to the lamina and antrorse or somewhat more spreading; abaxial surfaces similarly pubescent, but the trichomes denser on the veins; principal veins 6–8 pairs, drying yellowish below; base acute (truncate or sightly cordate in Unduavi populations); margins entire, occasionally with a few irregular teeth to 3 mm long, 3 mm wide; apex acute to slightly elongate-acute; petioles (0.3)0.5–1.8 cm long, highly dependent on size of leaves, pubescent like the stems and leaves. Inflorescences opposite the leaves or very occasionally internodal, unbranched or occasionally forked, 1–4 cm long, with 2–6 flowers clustered at the tips of the branches, moderately pubescent with eglandular transparent or translucent simple uniseriate trichomes ca. 1 mm long, these appressed or spreading; peduncle 0.9–3.8 cm long; pedicels 0.8–1.4 cm long, ca. 0.5 mm in diameter at the base, ca. 1.5 mm in diameter at the apex, moderately to sparsely pubescent with trichomes like the rest of the inflorescence, articulated at the base; pedicel scars tightly packed at the inflorescence branch tips to the lowermost ca. 1 mm distant. Buds globose to broadly elliptic, the corolla included within the calyx lobes until just before anthesis, densely white-pubescent. Flowers 5-merous, cosexual (hermaphroditic). Calyx tube 1.5–3 mm long, elongate cup-shaped, the lobes 1.5–4 mm long, 1.2–2 mm wide, triangular to somewhat spathulate with a constricted base, moderately to sparsely pubescent with transparent to translucent eglandular simple uniseriate trichomes to 1 mm long, these spreading or somewhat appressed, the tip acute or rounded, the sinuses rounded. Corolla 1.5–2.5 cm in diameter, violet, pale violet or occasionally white, with a yellow-green or dark purple central star, stellate, lobed 2/3 to 3/4 of the way to the base, the lobes 7–10 mm long, 2.5–5 mm wide, spreading at anthesis, adaxially glabrous, abaxially densely pubescent-puberulent with white eglandular simple uniseriate trichomes to 1.2 mm long, longest along the petal midveins and at the tips, the pubescence especially obvious in buds. Stamens equal; filament tube minute; free portion of the filaments 1.5–2 mm long, sparsely pubescent adaxially with tangled transparent simple uniseriate trichomes; anthers 3.5–5 mm long, 1–1.5 mm wide, ellipsoid, yellow, poricidal at the tips, the pores lengthening to slits with age. Ovary conical, glabrous; style 8–10 mm long, straight, exserted beyond the anther cone, densely pubescent in the lower half with simple uniseriate trichomes; stigma capitate to slightly bilobed, the surface minutely papillate, green in live plants. Fruit a globose berry, (0.5)0.9–1 cm in diameter, green or greenish black when mature, the pericarp thin, matte, opaque, glabrous; fruiting pedicels 1.3–1.5 cm long, 0.7–1 mm in diameter at the base, 1.5–2 mm in diameter at the apex, not markedly woody, deflexed (“fruit hanging” fide <italic>Nee et al. 51880</italic>), not persistent; fruiting calyx slightly enlarging, the lobes ca. 6 mm long, ca. 3 mm wide, spreading with the tips reflexed. Seeds 10–20 per berry, ca. 1.5 mm long, ca. 1.2 mm wide, ovoid teardrop shaped, not markedly flattened, pale brownish yellow or straw-coloured, the surfaces minutely pitted, the testal cells pentagonal to rectangular in outline with strength walls. Stone cells 4–6(8) per berry, scattered through the mesocarp, ca. 0.5 mm in diameter, cream-coloured. Chromosome number: not known.</p><fig id="F45" position="float" orientation="portrait"><object-id xmlns:xlink="http://www.w3.org/1999/xlink" content-type="doi" xlink:type="simple">10.3897/phytokeys.231.100894.figure45</object-id><label>Figure 45.</label><caption><p><italic><tp:taxon-name><tp:taxon-name-part taxon-name-part-type="genus" reg="Solanum">Solanum</tp:taxon-name-part><tp:taxon-name-part taxon-name-part-type="species" reg="dianthum">dianthum</tp:taxon-name-part></tp:taxon-name></italic><bold>A</bold> habit <bold>B, C</bold> flowers at anthesis <bold>D</bold> developing fruits (<bold>A–D</bold><italic>Nee et al. 55311</italic>). Photos by S. Stern.</p></caption><graphic xmlns:xlink="http://www.w3.org/1999/xlink" xlink:href="phytokeys-231-001_article-100894__-g045.jpg" position="float" orientation="portrait" xlink:type="simple" id="oo_897506.jpg"><uri content-type="original_file" xlink:type="simple">https://binary.pensoft.net/fig/897506</uri></graphic></fig></tp:treatment-sec><tp:treatment-sec sec-type="distribution" id="SECID0EA6KM"><title>Distribution</title><p><bold>(Fig. <xref ref-type="fig" rid="F46">46</xref>).</bold><italic><tp:taxon-name><tp:taxon-name-part taxon-name-part-type="genus" reg="Solanum">Solanum</tp:taxon-name-part><tp:taxon-name-part taxon-name-part-type="species" reg="dianthum">dianthum</tp:taxon-name-part></tp:taxon-name></italic> occurs in the Andes of southern Peru (Dept. Cusco) and northern Bolivia (Depts. Cochabamba, La Paz, Santa Cruz).</p><fig id="F46" position="float" orientation="portrait"><object-id xmlns:xlink="http://www.w3.org/1999/xlink" content-type="doi" xlink:type="simple">10.3897/phytokeys.231.100894.figure46</object-id><label>Figure 46.</label><caption><p>Distribution map of <italic><tp:taxon-name><tp:taxon-name-part taxon-name-part-type="genus" reg="Solanum">Solanum</tp:taxon-name-part><tp:taxon-name-part taxon-name-part-type="species" reg="dianthum">dianthum</tp:taxon-name-part></tp:taxon-name></italic>.</p></caption><graphic xmlns:xlink="http://www.w3.org/1999/xlink" xlink:href="phytokeys-231-001_article-100894__-g046.jpg" position="float" orientation="portrait" xlink:type="simple" id="oo_897507.jpg"><uri content-type="original_file" xlink:type="simple">https://binary.pensoft.net/fig/897507</uri></graphic></fig></tp:treatment-sec><tp:treatment-sec sec-type="ecology" id="SECID0EQALM"><title>Ecology and habitat.</title><p><italic><tp:taxon-name><tp:taxon-name-part taxon-name-part-type="genus" reg="Solanum">Solanum</tp:taxon-name-part><tp:taxon-name-part taxon-name-part-type="species" reg="dianthum">dianthum</tp:taxon-name-part></tp:taxon-name></italic> grows in cloud forests, cloud forest margins and open grasslands at the edges of forests, often in tree falls or roadsides, from 1,640 to 3,900 m elevation.</p></tp:treatment-sec><tp:treatment-sec sec-type="Common names and uses" id="SECID0EBBLM"><title>Common names and uses.</title><p>None recorded.</p></tp:treatment-sec><tp:treatment-sec sec-type="Preliminary conservation status" id="SECID0EGBLM"><title>Preliminary conservation status</title><p><bold>(<xref ref-type="bibr" rid="B116">IUCN 2022</xref>).</bold> Least Concern [<abbrev xmlns:xlink="http://www.w3.org/1999/xlink" xlink:title="Least Concern" id="ABBRID0ETBLM" xlink:type="simple">LC</abbrev>]. <abbrev xmlns:xlink="http://www.w3.org/1999/xlink" xlink:title="Extent of Occurrence" id="ABBRID0EXBLM" xlink:type="simple">EOO</abbrev> = 79,792 km<sup>2</sup> [<abbrev xmlns:xlink="http://www.w3.org/1999/xlink" xlink:title="Least Concern" id="ABBRID0E4BLM" xlink:type="simple">LC</abbrev>]; <abbrev xmlns:xlink="http://www.w3.org/1999/xlink" xlink:title="Area of Occurrence" id="ABBRID0EBCLM" xlink:type="simple">AOO</abbrev> = 188 km<sup>2</sup> [<abbrev xmlns:xlink="http://www.w3.org/1999/xlink" xlink:title="Endangered" id="ABBRID0EHCLM" xlink:type="simple">EN</abbrev>]. Like most morelloid species <italic><tp:taxon-name><tp:taxon-name-part taxon-name-part-type="genus" reg="Solanum">S.</tp:taxon-name-part><tp:taxon-name-part taxon-name-part-type="species" reg="dianthum">dianthum</tp:taxon-name-part></tp:taxon-name></italic> is a plant of open areas and has a relatively wide distribution. It occurs within protected areas in Bolivia (Area Natural de Manejo Integrado Apolobamba).</p></tp:treatment-sec><tp:treatment-sec sec-type="discussion" id="SECID0EWCLM"><title>Discussion.</title><p><italic><tp:taxon-name><tp:taxon-name-part taxon-name-part-type="genus" reg="Solanum">Solanum</tp:taxon-name-part><tp:taxon-name-part taxon-name-part-type="species" reg="dianthum">dianthum</tp:taxon-name-part></tp:taxon-name></italic> as circumscribed here is quite variable in pubescence, with some populations (notably those from around Unduavi, Bolivia) having loose spreading pubescence and somewhat more ovate leaves. Both this morphological variant and plants with appressed and somewhat strigose pubescence and more elliptic leaves are present on one of the sheets of the type collection (<italic>Bang 2492</italic>, NY, barcode 00139130). On an annotation slip on that sheet, C.V. Morton suggested that the small branch with looser pubescence in the centre of the sheet represented a different taxon. Examination of a range of specimens however suggest that this pubescence type grades into the more common appressed pubescence of the other sheets of <italic>Bang 2492</italic>, and that these collections, while on the face of it quite different in pubescence, are conspecific.</p><p><italic><tp:taxon-name><tp:taxon-name-part taxon-name-part-type="genus" reg="Solanum">Solanum</tp:taxon-name-part><tp:taxon-name-part taxon-name-part-type="species" reg="dianthum">dianthum</tp:taxon-name-part></tp:taxon-name></italic> is somewhat similar morphologically to <italic><tp:taxon-name><tp:taxon-name-part taxon-name-part-type="genus" reg="Solanum">S.</tp:taxon-name-part><tp:taxon-name-part taxon-name-part-type="species" reg="leptocaulon">leptocaulon</tp:taxon-name-part></tp:taxon-name></italic>, but differs in its non-prostrate habit, stellate (versus campanulate) corollas and much larger anthers (3.5–5 mm long versus 2.5–3 mm long).</p><p>Most collections of <italic><tp:taxon-name><tp:taxon-name-part taxon-name-part-type="genus" reg="Solanum">S.</tp:taxon-name-part><tp:taxon-name-part taxon-name-part-type="species" reg="dianthum">dianthum</tp:taxon-name-part></tp:taxon-name></italic> have inflorescences opposite the leaves, but populations from around Siberia and Comarapa (Santa Cruz/Cochabamba, Bolivia) more or less uniformly have internodal inflorescences and white flowers with apparently reflexed corolla lobes at anthesis (e.g., <italic>Nee &amp; Solomon 34074</italic>, <italic>Davidson 3852</italic>). These specimens are reminiscent of <italic><tp:taxon-name><tp:taxon-name-part taxon-name-part-type="genus" reg="Solanum">S.</tp:taxon-name-part><tp:taxon-name-part taxon-name-part-type="species" reg="subtusviolaceum">subtusviolaceum</tp:taxon-name-part></tp:taxon-name></italic>, but not glandular, and have the elongate calyx tube and slightly spathulate calyx lobes of <italic><tp:taxon-name><tp:taxon-name-part taxon-name-part-type="genus" reg="Solanum">S.</tp:taxon-name-part><tp:taxon-name-part taxon-name-part-type="species" reg="dianthum">dianthum</tp:taxon-name-part></tp:taxon-name></italic>. One of these collections, <italic>Steinbach 231</italic>, said on the label to be from “Angostura, Cercado de Santa Cruz 550m” is certainly mislabelled and instead is from Angostura in Prov. Cercado (Cochabamba) near the city of Cochabamba. Several collections from the northern part of the range have extremely large leaves and more robust, branched inflorescences than other collections of <italic><tp:taxon-name><tp:taxon-name-part taxon-name-part-type="genus" reg="Solanum">S.</tp:taxon-name-part><tp:taxon-name-part taxon-name-part-type="species" reg="dianthum">dianthum</tp:taxon-name-part></tp:taxon-name></italic>; these do, however, fall within the range of flower and fruit morphology for the species (e.g., <italic>Lewis 88996</italic>, <italic>Valenzuela et al. 5933</italic>). Further geographical sampling and molecular assessment across the entire range of <italic><tp:taxon-name><tp:taxon-name-part taxon-name-part-type="genus" reg="Solanum">S.</tp:taxon-name-part><tp:taxon-name-part taxon-name-part-type="species" reg="dianthum">dianthum</tp:taxon-name-part></tp:taxon-name></italic> as defined here will certainly clarify this complex set of morphologies.</p><p><italic><tp:taxon-name><tp:taxon-name-part taxon-name-part-type="genus" reg="Solanum">Solanum</tp:taxon-name-part><tp:taxon-name-part taxon-name-part-type="species" reg="dianthum">dianthum</tp:taxon-name-part></tp:taxon-name></italic> was described using the collection <italic>Bang 2492</italic>, which has two duplicates in NY. One of these has a branch of apparently different material glued in the centre of the sheet (NY barcode 00139130), while the other is clearly from a single plant (NY barcode 00139131). Although the first of these has Bang’s original field label, we select the second (NY barcode 00139131) as the lectotype of <italic><tp:taxon-name><tp:taxon-name-part taxon-name-part-type="genus" reg="Solanum">S.</tp:taxon-name-part><tp:taxon-name-part taxon-name-part-type="species" reg="dianthum">dianthum</tp:taxon-name-part></tp:taxon-name></italic> in case future taxonomists feel the branch in the centre does represent a different species (see discussion above).</p><p><xref ref-type="bibr" rid="B17">Bitter (1912b)</xref> described <italic><tp:taxon-name><tp:taxon-name-part taxon-name-part-type="genus" reg="Solanum">S.</tp:taxon-name-part><tp:taxon-name-part taxon-name-part-type="species" reg="hylobium">hylobium</tp:taxon-name-part></tp:taxon-name></italic> using <italic>Buchtien 768</italic>, but without citing a herbarium. We here select the best preserved of the duplicates we have seen (US, barcode 00027609, acc. # 1176007) as the lectotype of this name. The sheet is annotated as “<tp:taxon-name><tp:taxon-name-part taxon-name-part-type="genus" reg="Solanum">Solanum</tp:taxon-name-part><tp:taxon-name-part taxon-name-part-type="species" reg="hylobium">hylobium</tp:taxon-name-part></tp:taxon-name> Bitt., n. sp.” in Buchtien’s hand. Another sheet with the collection number <italic>Buchtien 768</italic> in US (barcode 02054047, acc. # 1177099) is not <italic><tp:taxon-name><tp:taxon-name-part taxon-name-part-type="genus" reg="Solanum">Solanum</tp:taxon-name-part></tp:taxon-name></italic>, but is instead a specimen of <italic><tp:taxon-name><tp:taxon-name-part taxon-name-part-type="genus" reg="Desmodium">Desmodium</tp:taxon-name-part><tp:taxon-name-part taxon-name-part-type="species" reg="tortuosum">tortuosum</tp:taxon-name-part></tp:taxon-name></italic> (Sw.) DC. (<tp:taxon-name><tp:taxon-name-part taxon-name-part-type="family">Leguminosae</tp:taxon-name-part></tp:taxon-name>) from a different locality “Millegasaya in Nord-Yungas” and different date “1917/XII”.</p></tp:treatment-sec><ref-list><ref id="B116"><mixed-citation xmlns:xlink="http://www.w3.org/1999/xlink" xlink:type="simple">IUCN (<year>2022</year>) Guidelines for Using the IUCN Red List Categories and Criteria. Version 15.1. Prepared by the Standards and Petitions Subcommittee. [Downloaded 9 Dec 2022] <ext-link xlink:href="https://www.iucnredlist.org/resources/redlistguidelines" ext-link-type="uri" xlink:type="simple">https://www.iucnredlist.org/resources/redlistguidelines</ext-link></mixed-citation></ref><ref id="B17"><mixed-citation xmlns:xlink="http://www.w3.org/1999/xlink" xlink:type="simple"><person-group><name name-style="western"><surname>Bitter</surname><given-names>G</given-names></name></person-group> (<year>1912b</year>) <article-title>Solana nova vel minus cognita II.</article-title><source>Repertorium Specierum Novarum Regni Vegetabilis</source><volume>11</volume>: <fpage>1</fpage>–<lpage>15</lpage>. <ext-link xlink:href="10.1002/fedr.19120110103" ext-link-type="doi" xlink:type="simple">https://doi.org/10.1002/fedr.19120110103</ext-link></mixed-citation></ref></ref-list></tp:taxon-treatment>
