# Supplementary material for: ﻿A revision of the South American species of the Morelloid clade (Solanum L., Solanaceae)
Source: PhytoKeys. 2023 Aug 29;231:1–342. doi: 10.3897/phytokeys.231.100894 (PMC10481398; doi:10.3897/phytokeys.231.100894)
Supplement: XML Treatment for Solanum fiebrigii [file phytokeys.231.100894-treatment17.xml]

<!DOCTYPE tp:taxon-treatment
  PUBLIC "-//TaxonX//DTD Taxonomic Treatment Publishing DTD v0 20100105//EN" "tax-treatment-NSO.dtd">
<tp:taxon-treatment xmlns:tp="http://www.plazi.org/taxpub"><tp:treatment-meta><kwd-group><label>Taxon classification</label><kwd>
                <named-content content-type="kingdom">Plantae</named-content>
              </kwd><kwd>
                <named-content content-type="order">Solanales</named-content>
              </kwd><kwd>
                <named-content content-type="family">Solanaceae</named-content>
              </kwd></kwd-group><mixed-citation publication-type="journal"><person-group><name><surname>Knapp</surname><given-names>Sandra</given-names></name><name><surname>Särkinen</surname><given-names>Tiina</given-names></name><name><surname>Barboza</surname><given-names>Gloria E.</given-names></name></person-group><article-title>﻿A revision of the South American species of the Morelloid clade (<italic><tp:taxon-name><tp:taxon-name-part taxon-name-part-type="genus" reg="Solanum">Solanum</tp:taxon-name-part></tp:taxon-name></italic> L., <tp:taxon-name><tp:taxon-name-part taxon-name-part-type="family">Solanaceae</tp:taxon-name-part></tp:taxon-name>)</article-title><source>PhytoKeys</source><day>29</day><month>08</month><year>2023</year><volume>231</volume><fpage>1</fpage><lpage>342</lpage><pub-id pub-id-type="doi">10.3897/phytokeys.231.100894</pub-id></mixed-citation></tp:treatment-meta><tp:nomenclature><label>﻿17.</label><tp:taxon-name>
              <tp:taxon-name-part taxon-name-part-type="genus" reg="Solanum">Solanum</tp:taxon-name-part>
              <tp:taxon-name-part taxon-name-part-type="species" reg="fiebrigii">fiebrigii</tp:taxon-name-part>
            </tp:taxon-name><tp:taxon-authority>Bitter, Repert. Spec. Nov. Regni Veg. 10: 556. 1912.</tp:taxon-authority><xref ref-type="fig" rid="F3">Figs 3A</xref><xref ref-type="fig" rid="F53">, 53</xref><xref ref-type="fig" rid="F54">, 54</xref><tp:nomenclature-citation-list><tp:nomenclature-citation><tp:taxon-name>
                  <tp:taxon-name-part taxon-name-part-type="genus" reg="Solanum">Solanum</tp:taxon-name-part>
                  <tp:taxon-name-part taxon-name-part-type="species" reg="codonanthum">codonanthum</tp:taxon-name-part>
                </tp:taxon-name><comment>Bitter, Repert. Spec. Nov. Regni Veg. 11: 235. 1912. Type. Argentina. Tucumán: Siambón, Jan 1874, <italic>P.G. Lorentz &amp; G. Hieronymus 818</italic> (lectotype, designated by <xref ref-type="bibr" rid="B8">Barboza and Hunziker 2005</xref>, pg. 61: CORD [CORD00004182]).</comment></tp:nomenclature-citation></tp:nomenclature-citation-list></tp:nomenclature><tp:treatment-sec sec-type="material" id="SECID0E4PMM"><title>Type.</title><p>Argentina. Salta: Santa Victoria, “Toldos prope Bermejo”, 20 Dec 1903, <italic>K. Fiebrig 2421</italic> (lectotype, designated by <xref ref-type="bibr" rid="B8">Barboza and Hunziker 2005</xref>, pg. 61: F [v0075528F, acc. # 621246, fragment of destroyed B duplicate]; isolectotype: B [destroyed, F. neg. 2712]).</p><fig id="F53" position="float" orientation="portrait"><object-id xmlns:xlink="http://www.w3.org/1999/xlink" content-type="doi" xlink:type="simple">10.3897/phytokeys.231.100894.figure53</object-id><label>Figure 53.</label><caption><p><italic><tp:taxon-name><tp:taxon-name-part taxon-name-part-type="genus" reg="Solanum">Solanum</tp:taxon-name-part><tp:taxon-name-part taxon-name-part-type="species" reg="fiebrigii">fiebrigii</tp:taxon-name-part></tp:taxon-name></italic><bold>A</bold> flowering branch <bold>B</bold> flower <bold>C</bold> variation in leaf shape and margin <bold>D</bold> detail of adaxial leaf surface <bold>E</bold> detail of abaxial leaf surface <bold>F</bold> flower bud <bold>G</bold> dissected flower <bold>H</bold> maturing fruit (<bold>A, F, G</bold><italic>Wood 1810</italic><bold>B, D, E, H</bold><italic>Brooke 5851</italic><bold>C</bold><italic>Renvoize 3477</italic>). Illustration by R. Wise.</p></caption><graphic xmlns:xlink="http://www.w3.org/1999/xlink" xlink:href="phytokeys-231-001_article-100894__-g053.jpg" position="float" orientation="portrait" xlink:type="simple" id="oo_897514.jpg"><uri content-type="original_file" xlink:type="simple">https://binary.pensoft.net/fig/897514</uri></graphic></fig></tp:treatment-sec><tp:treatment-sec sec-type="description" id="SECID0E4RMM"><title>Description.</title><p>Herbs or herbaceous shrubs, 0.5–2 m high, erect or the branches somewhat spreading. Stems terete to slightly angled with longitudinal ridges, densely to moderately pubescent with transparent glandular and eglandular 5–9-celled simple uniseriate trichomes 1–3 mm long, the terminal gland if present single-celled, glabrescent with age; new growth densely pubescent with glandular and eglandular 5–9-celled trichomes like those of the stems, viscid to the touch; bark of older stems pale greenish yellow. Sympodial units difoliate, the leaves not geminate. Leaves simple or shallowly toothed, the blades (4-) 6–15 (-16) cm long, (2.2-) 3–8.2 cm wide, ovate or narrowly elliptic, widest in the lower half or near the middle, membranous, concolorous; adaxial surfaces sparsely pubescent with transparent glandular and eglandular simple uniseriate trichomes 1–4 mm long, these 3–5-celled, spreading, denser along the midrib and principal veins; abaxial surfaces with similar pubescence on the lamina, but the trichomes much denser along the midrib and veins; principal veins 6–8 pairs, densely pubescent; base abruptly truncate then attenuate onto the petiole, usually somewhat oblique; margin serrulate to very shallowly and unevenly toothed, with 7 to 13 (-15) teeth ca. 2 mm long, these directed distally, the sinuses narrow; apex acuminate; petiole 0.5–2 (-4.5) cm long, mixed glandular and eglandular pubescent with transparent simple uniseriate trichomes like those of the stems. Inflorescences internodal, forked or further dichotomously branched, 2.5–6 cm long, with 10–20 flowers borne near the tips of the branches, moderately to densely pubescent with mixed glandular and eglandular transparent simple uniseriate trichomes like those of the stems; peduncle 1–2 cm long; pedicels 0.6–1 cm long, ca. 0.5 mm in diameter at the base, 1–1.3 mm in diameter at the apex, spreading at anthesis, pubescent with transparent glandular and eglandular simple uniseriate trichomes 0.5–1 mm long, articulated at the base; pedicel scars irregularly spaced 0.5–1.5 mm apart, enlarged and small projections from the axis, darker in herbarium specimens. Buds ovoid, the corolla strongly exserted from the calyx tube before anthesis. Flowers 5-merous, cosexual (hermaphroditic). Calyx tube 1.2–1.5 mm long, conical, the lobes (0.8-) 1.5–2 mm long, slightly unequal, deltate or occasionally triangular from elongate apices, pubescent with glandular and eglandular trichomes like those of the rest of the inflorescence, to 1.5 mm long and usually longer than those of the pedicels. Corolla 1.1–1.5 cm in diameter, campanulate, light purple or violet, lobed less than 1/8 of the way to the base, the lobes 1–1.5 mm long, 3–4 mm wide, reduced to 5 inconspicuous introrse tips in live plants, adaxially glabrous, abaxially sparsely papillate with minute transparent eglandular trichomes, these denser near the tips. Stamens equal; filament tube to 0.5 mm; free portion of the filaments 1.5–2 mm long, adaxially sparsely pubescent with tangled, transparent eglandular simple uniseriate trichomes; anthers 3–4(5) mm long, 1–1.6 mm wide, ellipsoidal to obellipsoidal and widest in the distal third, yellow, poricidal at the tips, the pores lengthening to slits with age. Ovary ovoid to conical, glabrous; style 7.5–10 mm long, straight, exserted beyond the anther cone, pubescent in the basal third with tangled eglandular trichomes, fully included in the campanulate corolla; stigma capitate to saddle-shaped and somewhat bilobed, the surfaces minutely papillate. Fruit a globose berry, 0.6–0.8 cm in diameter, green when ripe, the pericarp thin, matte, opaque, glabrous; fruiting pedicels 1–1.2 mm long, ca. 0.5 mm in diameter at the base, 1–1.3 mm in diameter at the apex, deflexed, not persistent; fruiting calyx not to very slightly accrescent, appressed to the berry, the tube 2–2.5 mm long, the lobes 2–2.5 mm long, somewhat glabrescent. Seeds 40–60 per berry, ca. 1.5 mm long, ca. 1 mm wide, flattened and teardrop shaped, pale tan, the surfaces minutely pitted, the testal cells pentagonal in outline. Stone cells 3–4(-6) per berry, 0.5–0.6 mm in diameter, scattered through the mesocarp, cream-coloured. Chromosome number: 2n = 24 (<xref ref-type="bibr" rid="B40">Chiarini et al. 2017</xref>; voucher <italic>Chiarini 1227</italic>).</p><fig id="F54" position="float" orientation="portrait"><object-id xmlns:xlink="http://www.w3.org/1999/xlink" content-type="doi" xlink:type="simple">10.3897/phytokeys.231.100894.figure54</object-id><label>Figure 54.</label><caption><p><italic><tp:taxon-name><tp:taxon-name-part taxon-name-part-type="genus" reg="Solanum">Solanum</tp:taxon-name-part><tp:taxon-name-part taxon-name-part-type="species" reg="fiebrigii">fiebrigii</tp:taxon-name-part></tp:taxon-name></italic><bold>A</bold> habit <bold>B</bold> inflorescences with buds <bold>C</bold> inflorescence with flowers at full anthesis <bold>D</bold> maturing fruits (<bold>A–D</bold><italic>Barboza 3548</italic>).</p></caption><graphic xmlns:xlink="http://www.w3.org/1999/xlink" xlink:href="phytokeys-231-001_article-100894__-g054.jpg" position="float" orientation="portrait" xlink:type="simple" id="oo_897515.jpg"><uri content-type="original_file" xlink:type="simple">https://binary.pensoft.net/fig/897515</uri></graphic></fig></tp:treatment-sec><tp:treatment-sec sec-type="distribution" id="SECID0ENTMM"><title>Distribution</title><p><bold>(Fig. <xref ref-type="fig" rid="F55">55</xref>).</bold><italic><tp:taxon-name><tp:taxon-name-part taxon-name-part-type="genus" reg="Solanum">Solanum</tp:taxon-name-part><tp:taxon-name-part taxon-name-part-type="species" reg="fiebrigii">fiebrigii</tp:taxon-name-part></tp:taxon-name></italic> occurs from northern Argentina (Provs. Jujuy, Salta, Tucumán, and Catamarca) to Bolivia (Depts. Cochabamba, La Paz, Santa Cruz, Tarija). A few collections have also been registered from southern Peru (Dept. Cusco).</p><fig id="F55" position="float" orientation="portrait"><object-id xmlns:xlink="http://www.w3.org/1999/xlink" content-type="doi" xlink:type="simple">10.3897/phytokeys.231.100894.figure55</object-id><label>Figure 55.</label><caption><p>Distribution map of <italic><tp:taxon-name><tp:taxon-name-part taxon-name-part-type="genus" reg="Solanum">Solanum</tp:taxon-name-part><tp:taxon-name-part taxon-name-part-type="species" reg="fiebrigii">fiebrigii</tp:taxon-name-part></tp:taxon-name></italic>.</p></caption><graphic xmlns:xlink="http://www.w3.org/1999/xlink" xlink:href="phytokeys-231-001_article-100894__-g055.jpg" position="float" orientation="portrait" xlink:type="simple" id="oo_897516.jpg"><uri content-type="original_file" xlink:type="simple">https://binary.pensoft.net/fig/897516</uri></graphic></fig></tp:treatment-sec><tp:treatment-sec sec-type="ecology" id="SECID0E4UMM"><title>Ecology and habitat.</title><p><italic><tp:taxon-name><tp:taxon-name-part taxon-name-part-type="genus" reg="Solanum">Solanum</tp:taxon-name-part><tp:taxon-name-part taxon-name-part-type="species" reg="fiebrigii">fiebrigii</tp:taxon-name-part></tp:taxon-name></italic> is found in understory of montane and premontane forests (‘yungas’) with rich and moist soil and often occurs along streams and in other damp microhabitats; most commonly collected at middle to high elevations from 1,000 to 4,100 m, less often from 500 to 800 m elevation.</p></tp:treatment-sec><tp:treatment-sec sec-type="Common names and uses" id="SECID0EOVMM"><title>Common names and uses.</title><p>Bolivia. La Paz: chini chincha (<italic>Girault B. s.n.</italic>). No uses recorded.</p></tp:treatment-sec><tp:treatment-sec sec-type="Preliminary conservation status" id="SECID0EWVMM"><title>Preliminary conservation status</title><p><bold>(<xref ref-type="bibr" rid="B116">IUCN 2022</xref>).</bold> Least Concern [<abbrev xmlns:xlink="http://www.w3.org/1999/xlink" xlink:title="Least Concern" id="ABBRID0EDWMM" xlink:type="simple">LC</abbrev>]. <abbrev xmlns:xlink="http://www.w3.org/1999/xlink" xlink:title="Extent of Occurrence" id="ABBRID0EHWMM" xlink:type="simple">EOO</abbrev> = 1,079,092 km<sup>2</sup> [<abbrev xmlns:xlink="http://www.w3.org/1999/xlink" xlink:title="Least Concern" id="ABBRID0ENWMM" xlink:type="simple">LC</abbrev>]; <abbrev xmlns:xlink="http://www.w3.org/1999/xlink" xlink:title="Area of Occurrence" id="ABBRID0ERWMM" xlink:type="simple">AOO</abbrev> = 356 km<sup>2</sup> [<abbrev xmlns:xlink="http://www.w3.org/1999/xlink" xlink:title="Vulnerable" id="ABBRID0EXWMM" xlink:type="simple">VU</abbrev>]. <italic><tp:taxon-name><tp:taxon-name-part taxon-name-part-type="genus" reg="Solanum">Solanum</tp:taxon-name-part><tp:taxon-name-part taxon-name-part-type="species" reg="fiebrigii">fiebrigii</tp:taxon-name-part></tp:taxon-name></italic> is widespread plant of disturbed areas; it occurs within protected areas in Argentina (e.g., Parque Nacional Calilegua).</p></tp:treatment-sec><tp:treatment-sec sec-type="discussion" id="SECID0EGXMM"><title>Discussion.</title><p><italic><tp:taxon-name><tp:taxon-name-part taxon-name-part-type="genus" reg="Solanum">Solanum</tp:taxon-name-part><tp:taxon-name-part taxon-name-part-type="species" reg="fiebrigii">fiebrigii</tp:taxon-name-part></tp:taxon-name></italic> along with the morphologically similar <italic><tp:taxon-name><tp:taxon-name-part taxon-name-part-type="genus" reg="Solanum">S.</tp:taxon-name-part><tp:taxon-name-part taxon-name-part-type="species" reg="sinuatiexcisum">sinuatiexcisum</tp:taxon-name-part></tp:taxon-name></italic> were segregated into the small subsection <tp:taxon-name><tp:taxon-name-part taxon-name-part-type="genus" reg="Solanum"/><tp:taxon-name-part taxon-name-part-type="subsection" reg="Campanulisolanum">Campanulisolanum</tp:taxon-name-part></tp:taxon-name> Bitter (<xref ref-type="bibr" rid="B17">Bitter 1912b</xref>; <xref ref-type="bibr" rid="B8">Barboza and Hunziker 2005</xref>) based on the campanulate corolla shape and dense long pubescence that gives the plants a ‘shaggy’ appearance. <xref ref-type="bibr" rid="B206">Särkinen et al. (2015b)</xref> showed they are sister species but nested in the larger Black nightshade clade. <italic><tp:taxon-name><tp:taxon-name-part taxon-name-part-type="genus" reg="Solanum">Solanum</tp:taxon-name-part><tp:taxon-name-part taxon-name-part-type="species" reg="fiebrigii">fiebrigii</tp:taxon-name-part></tp:taxon-name></italic> differs from <italic><tp:taxon-name><tp:taxon-name-part taxon-name-part-type="genus" reg="Solanum">S.</tp:taxon-name-part><tp:taxon-name-part taxon-name-part-type="species" reg="sinuatiexcisum">sinuatiexcisum</tp:taxon-name-part></tp:taxon-name></italic> in its forked (versus unbranched) inflorescence, its deltate to triangular calyx lobes that are shorter than or equal in length to the calyx tube (versus long-triangular calyx lobes that are always longer than the calyx tube).</p><p><xref ref-type="bibr" rid="B20">Bitter (1914a)</xref> reported up to 15 stone cells per berry for <italic><tp:taxon-name><tp:taxon-name-part taxon-name-part-type="genus" reg="Solanum">S.</tp:taxon-name-part><tp:taxon-name-part taxon-name-part-type="species" reg="fiebrigii">fiebrigii</tp:taxon-name-part></tp:taxon-name></italic> (as <italic><tp:taxon-name><tp:taxon-name-part taxon-name-part-type="genus" reg="Solanum">S.</tp:taxon-name-part><tp:taxon-name-part taxon-name-part-type="species" reg="codonanthum">codonanthum</tp:taxon-name-part></tp:taxon-name></italic>); none of the many berries we have examined has had this many stone cells. The vouchers he cited (<italic>Lorentz &amp; Hieronymus 181</italic>, <italic>899</italic>) were in the Berlin Herbarium; duplicates we have examined have had either no berries or only four stone cells per berry.</p></tp:treatment-sec><tp:treatment-sec><!--Section generated to contain objects referenced in tp:taxon-treatment.--><fig id="F3" position="float" orientation="portrait"><object-id xmlns:xlink="http://www.w3.org/1999/xlink" content-type="doi" xlink:type="simple">10.3897/phytokeys.231.100894.figure3</object-id><label>Figure 3.</label><caption><p>Representative flowers of South American morelloids <bold>A</bold> campanulate purple corollas in forked internodal inflorescences in <italic><tp:taxon-name><tp:taxon-name-part taxon-name-part-type="genus" reg="Solanum">S.</tp:taxon-name-part><tp:taxon-name-part taxon-name-part-type="species" reg="fiebrigii">fiebrigii</tp:taxon-name-part></tp:taxon-name></italic><bold>B</bold> pentagonal white corollas in <italic><tp:taxon-name><tp:taxon-name-part taxon-name-part-type="genus" reg="Solanum">S.</tp:taxon-name-part><tp:taxon-name-part taxon-name-part-type="species" reg="annuum">annuum</tp:taxon-name-part></tp:taxon-name></italic><bold>C</bold> broadly stellate purple corollas with long-exerted styles in <italic><tp:taxon-name><tp:taxon-name-part taxon-name-part-type="genus" reg="Solanum">S.</tp:taxon-name-part><tp:taxon-name-part taxon-name-part-type="species" reg="pentlandii">pentlandii</tp:taxon-name-part></tp:taxon-name></italic><bold>D</bold> broadly stellate white corollas with slightly exerted globose stigmas in <italic><tp:taxon-name><tp:taxon-name-part taxon-name-part-type="genus" reg="Solanum">S.</tp:taxon-name-part><tp:taxon-name-part taxon-name-part-type="species" reg="radicans">radicans</tp:taxon-name-part></tp:taxon-name></italic><bold>E</bold> deeply stellate pale yellow corollas in <italic><tp:taxon-name><tp:taxon-name-part taxon-name-part-type="genus" reg="Solanum">S.</tp:taxon-name-part><tp:taxon-name-part taxon-name-part-type="species" reg="huayavillense">huayavillense</tp:taxon-name-part></tp:taxon-name></italic><bold>F</bold> deeply stellate purple corollas with dark central eye colouration in <italic><tp:taxon-name><tp:taxon-name-part taxon-name-part-type="genus" reg="Solanum">S.</tp:taxon-name-part><tp:taxon-name-part taxon-name-part-type="species" reg="salicifolium">salicifolium</tp:taxon-name-part></tp:taxon-name></italic><bold>G</bold> bumblebee visiting and buzzing the anther cone in <italic><tp:taxon-name><tp:taxon-name-part taxon-name-part-type="genus" reg="Solanum">S.</tp:taxon-name-part><tp:taxon-name-part taxon-name-part-type="species" reg="cochabambense">cochabambense</tp:taxon-name-part></tp:taxon-name></italic><bold>H</bold> variation in corolla shape, size and colouration within a single individual of <italic><tp:taxon-name><tp:taxon-name-part taxon-name-part-type="genus" reg="Solanum">S.</tp:taxon-name-part><tp:taxon-name-part taxon-name-part-type="species" reg="cochabambense">cochabambense</tp:taxon-name-part></tp:taxon-name></italic> (<bold>A</bold><italic>Barboza et al. 3548</italic><bold>B</bold><italic>Barboza et al. 3495</italic><bold>C</bold><italic>Knapp et al. 10248</italic><bold>D</bold><italic>Knapp et al. 10277</italic><bold>E</bold><italic>Barboza et al. 3531</italic><bold>F</bold><italic>Chiarini et al. 819</italic><bold>G</bold><italic>Särkinen et al. 4036</italic><bold>H</bold><italic>Knapp et al. 10669</italic>). Photos by S. Knapp and T. Särkinen.</p></caption><graphic xmlns:xlink="http://www.w3.org/1999/xlink" xlink:href="phytokeys-231-001_article-100894__-g003.jpg" position="float" orientation="portrait" xlink:type="simple" id="oo_897464.jpg"><uri content-type="original_file" xlink:type="simple">https://binary.pensoft.net/fig/897464</uri></graphic></fig></tp:treatment-sec><ref-list><ref id="B8"><mixed-citation xmlns:xlink="http://www.w3.org/1999/xlink" xlink:type="simple"><person-group><name name-style="western"><surname>Barboza</surname><given-names>GE</given-names></name><name name-style="western"><surname>Hunziker</surname><given-names>AT</given-names></name></person-group> (<year>2005</year>) <article-title>Revision of <italic><tp:taxon-name><tp:taxon-name-part taxon-name-part-type="genus">Solanum</tp:taxon-name-part><tp:taxon-name-part taxon-name-part-type="species">fiebrigii</tp:taxon-name-part></tp:taxon-name></italic> and <italic><tp:taxon-name><tp:taxon-name-part taxon-name-part-type="genus">Solanum</tp:taxon-name-part><tp:taxon-name-part taxon-name-part-type="species">sinuatiexcisum</tp:taxon-name-part></tp:taxon-name></italic>, and their inclusion in section <tp:taxon-name><tp:taxon-name-part taxon-name-part-type="genus"/><tp:taxon-name-part taxon-name-part-type="section">Campanulisolanum</tp:taxon-name-part></tp:taxon-name>.</article-title> In: <person-group><name name-style="western"><surname>Keating</surname><given-names>RC</given-names></name><name name-style="western"><surname>Hollowell</surname><given-names>VC</given-names></name><name name-style="western"><surname>Croat</surname><given-names>TB</given-names></name></person-group> (<role>Eds</role>) <issue-title>A festschrift for William G.</issue-title><source>D’Arcy: the legacy of a taxonomist. Monographs in Systematic Botany from the Missouri Botanical Garden 104. Missouri Botanical Garden Press, St. Louis</source>, <fpage>51</fpage>–<lpage>67</lpage>.</mixed-citation></ref><ref id="B40"><mixed-citation xmlns:xlink="http://www.w3.org/1999/xlink" xlink:type="simple"><person-group><name name-style="western"><surname>Chiarini</surname><given-names>FE</given-names></name><name name-style="western"><surname>Lipari</surname><given-names>D</given-names></name><name name-style="western"><surname>Barboza</surname><given-names>GE</given-names></name><name name-style="western"><surname>Knapp</surname><given-names>S</given-names></name></person-group> (<year>2017</year>) <article-title><tp:taxon-name><tp:taxon-name-part taxon-name-part-type="family">Solanaceae</tp:taxon-name-part></tp:taxon-name>.</article-title> In: <person-group><name name-style="western"><surname>Marhold</surname><given-names>K</given-names></name><name name-style="western"><surname>Bresitwiser</surname><given-names>I</given-names></name></person-group> (<role>Eds</role>) <issue-title>IAPT/IOPB chromosome data 25.</issue-title><source>Taxon 66(5)</source>, <fpage>1246</fpage>–<lpage>1247</lpage>. <ext-link xlink:href="10.12705/665.29" ext-link-type="doi" xlink:type="simple">https://doi.org/10.12705/665.29</ext-link></mixed-citation></ref><ref id="B116"><mixed-citation xmlns:xlink="http://www.w3.org/1999/xlink" xlink:type="simple">IUCN (<year>2022</year>) Guidelines for Using the IUCN Red List Categories and Criteria. Version 15.1. Prepared by the Standards and Petitions Subcommittee. [Downloaded 9 Dec 2022] <ext-link xlink:href="https://www.iucnredlist.org/resources/redlistguidelines" ext-link-type="uri" xlink:type="simple">https://www.iucnredlist.org/resources/redlistguidelines</ext-link></mixed-citation></ref><ref id="B17"><mixed-citation xmlns:xlink="http://www.w3.org/1999/xlink" xlink:type="simple"><person-group><name name-style="western"><surname>Bitter</surname><given-names>G</given-names></name></person-group> (<year>1912b</year>) <article-title>Solana nova vel minus cognita II.</article-title><source>Repertorium Specierum Novarum Regni Vegetabilis</source><volume>11</volume>: <fpage>1</fpage>–<lpage>15</lpage>. <ext-link xlink:href="10.1002/fedr.19120110103" ext-link-type="doi" xlink:type="simple">https://doi.org/10.1002/fedr.19120110103</ext-link></mixed-citation></ref><ref id="B206"><mixed-citation xmlns:xlink="http://www.w3.org/1999/xlink" xlink:type="simple"><person-group><name name-style="western"><surname>Särkinen</surname><given-names>T</given-names></name><name name-style="western"><surname>Barboza</surname><given-names>GE</given-names></name><name name-style="western"><surname>Knapp</surname><given-names>S</given-names></name></person-group> (<year>2015b</year>) <article-title>True Black nightshades: Phylogeny and delimitation of the Morelloid clade of <italic><tp:taxon-name><tp:taxon-name-part taxon-name-part-type="genus">Solanum</tp:taxon-name-part></tp:taxon-name></italic>.</article-title><source>Taxon</source><volume>64</volume>(<issue>5</issue>): <fpage>945</fpage>–<lpage>958</lpage>. <ext-link xlink:href="10.12705/645.5" ext-link-type="doi" xlink:type="simple">https://doi.org/10.12705/645.5</ext-link></mixed-citation></ref><ref id="B20"><mixed-citation xmlns:xlink="http://www.w3.org/1999/xlink" xlink:type="simple"><person-group><name name-style="western"><surname>Bitter</surname><given-names>G</given-names></name></person-group> (<year>1914a</year>) <article-title>Weitere Untersuchungen über das Vorkommen von Steinzellkonkretionen im Fruchtfleisch beerentragender Solanaceen.</article-title><source>Abhandlungen des Naturwissenschaftlichen Vereins zu Bremen</source><volume>23</volume>: <fpage>114</fpage>–<lpage>163</lpage>.</mixed-citation></ref></ref-list></tp:taxon-treatment>
