# Supplementary material for: ﻿A revision of the South American species of the Morelloid clade (Solanum L., Solanaceae)
Source: PhytoKeys. 2023 Aug 29;231:1–342. doi: 10.3897/phytokeys.231.100894 (PMC10481398; doi:10.3897/phytokeys.231.100894)
Supplement: XML Treatment for Solanum fragile [file phytokeys.231.100894-treatment18.xml]

<!DOCTYPE tp:taxon-treatment
  PUBLIC "-//TaxonX//DTD Taxonomic Treatment Publishing DTD v0 20100105//EN" "tax-treatment-NSO.dtd">
<tp:taxon-treatment xmlns:tp="http://www.plazi.org/taxpub"><tp:treatment-meta><kwd-group><label>Taxon classification</label><kwd>
                <named-content content-type="kingdom">Plantae</named-content>
              </kwd><kwd>
                <named-content content-type="order">Solanales</named-content>
              </kwd><kwd>
                <named-content content-type="family">Solanaceae</named-content>
              </kwd></kwd-group><mixed-citation publication-type="journal"><person-group><name><surname>Knapp</surname><given-names>Sandra</given-names></name><name><surname>Särkinen</surname><given-names>Tiina</given-names></name><name><surname>Barboza</surname><given-names>Gloria E.</given-names></name></person-group><article-title>﻿A revision of the South American species of the Morelloid clade (<italic><tp:taxon-name><tp:taxon-name-part taxon-name-part-type="genus" reg="Solanum">Solanum</tp:taxon-name-part></tp:taxon-name></italic> L., <tp:taxon-name><tp:taxon-name-part taxon-name-part-type="family">Solanaceae</tp:taxon-name-part></tp:taxon-name>)</article-title><source>PhytoKeys</source><day>29</day><month>08</month><year>2023</year><volume>231</volume><fpage>1</fpage><lpage>342</lpage><pub-id pub-id-type="doi">10.3897/phytokeys.231.100894</pub-id></mixed-citation></tp:treatment-meta><tp:nomenclature><label>﻿18.</label><tp:taxon-name>
              <tp:taxon-name-part taxon-name-part-type="genus" reg="Solanum">Solanum</tp:taxon-name-part>
              <tp:taxon-name-part taxon-name-part-type="species" reg="fragile">fragile</tp:taxon-name-part>
            </tp:taxon-name><tp:taxon-authority>Wedd., Chlor. And. 2: 105. 1859.</tp:taxon-authority><xref ref-type="fig" rid="F56">Figs 56</xref><xref ref-type="fig" rid="F57">, 57</xref><tp:nomenclature-citation-list><tp:nomenclature-citation><tp:taxon-name>
                  <tp:taxon-name-part taxon-name-part-type="genus" reg="Solanum">Solanum</tp:taxon-name-part>
                  <tp:taxon-name-part taxon-name-part-type="species" reg="atriplicifolium">atriplicifolium</tp:taxon-name-part>
                  <tp:taxon-name-part taxon-name-part-type="authority">Gillies ex Nees</tp:taxon-name-part>
                  <tp:taxon-name-part taxon-name-part-type="infraspecific-rank">var.</tp:taxon-name-part>
                  <tp:taxon-name-part taxon-name-part-type="variety" reg="minus">minus</tp:taxon-name-part>
                </tp:taxon-name><comment>Gillies ex Nees, Nov. Act. Acad. Caes. Leop. 19, Suppl. 1: 387. 1843. Type. Peru. “Laguna de Titicaca, 12,400 ft.”, “In planitie circa Tacoram [Volcán Tacora], 14,000–17,000 ft., Apr” both syntypes collected by <italic>F.J.F. Meyen s.n.</italic> (no herbaria cited; possible original material: B, destroyed [F neg. 2598]). Peru. Puno: Prov. Puno, 19.5 km from Puno on rd to Tiquillaca, 3,982 m, 22 Mar 2012, <italic>T. Särkinen, A. Mathews &amp; P. Gonzáles 4058</italic> (neotype, designated here: USM [acc. # 00264006]; isoneotype: BM [BM001114837]).</comment></tp:nomenclature-citation><tp:nomenclature-citation><tp:taxon-name>
                  <tp:taxon-name-part taxon-name-part-type="genus" reg="Solanum">Solanum</tp:taxon-name-part>
                  <tp:taxon-name-part taxon-name-part-type="species" reg="hauthalii">hauthalii</tp:taxon-name-part>
                </tp:taxon-name><comment>Bitter, Bot. Jahrb. Syst. 50, Beibl. 111: 61. 1913. Type. Bolivia. La Paz: “La Paz-Palca-Illimani, 3,600–4,800 m”, <italic>R. Hauthal 269</italic> (syntype: B, destroyed [F. neg. 2714]); “in valle inferoire Chuquiaguillo [Chuquiguillo] prope La Paz ad orientem, 3,500–4,000 m”, <italic>R. Hauthal 165</italic> (no herbarium cited). Bolivia. La Paz: Pacajes, hills above the town of Comanche, 4,100 m, 4 Feb 1995, <italic>E. Emschwiller EE-383</italic> (neotype, designated here: LPB; isoneotypes: BH [000040588], F [v0472073F, acc. # 2286981; v0472074F, acc. # 2289672], NY [00852739]).</comment></tp:nomenclature-citation></tp:nomenclature-citation-list></tp:nomenclature><tp:treatment-sec sec-type="material" id="SECID0EJ4MM"><title>Type.</title><p>Peru. Tacna: “rochers humides de la Cordillère de Tacora”, 4,000 m, 1851, <italic>H. Weddell s.n.</italic> (lectotype, designated by <xref ref-type="bibr" rid="B73">Edmonds 1972</xref>, pg. 101 [as holotype]: P [P00335346]).</p><fig id="F56" position="float" orientation="portrait"><object-id xmlns:xlink="http://www.w3.org/1999/xlink" content-type="doi" xlink:type="simple">10.3897/phytokeys.231.100894.figure56</object-id><label>Figure 56.</label><caption><p><italic><tp:taxon-name><tp:taxon-name-part taxon-name-part-type="genus" reg="Solanum">Solanum</tp:taxon-name-part><tp:taxon-name-part taxon-name-part-type="species" reg="fragile">fragile</tp:taxon-name-part></tp:taxon-name></italic><bold>A</bold> habit <bold>B</bold> inflorescence with flowers <bold>C</bold> inflorescence with fruits (<bold>A, B</bold><italic>Knapp et al. 10233</italic> [BM001114738] <bold>C</bold><italic>Beck 11788</italic> [K000658368]). Reproduced with permission of the Trustees of the Natural History Museum and Royal Botanic Gardens, Kew.</p></caption><graphic xmlns:xlink="http://www.w3.org/1999/xlink" xlink:href="phytokeys-231-001_article-100894__-g056.jpg" position="float" orientation="portrait" xlink:type="simple" id="oo_897517.jpg"><uri content-type="original_file" xlink:type="simple">https://binary.pensoft.net/fig/897517</uri></graphic></fig></tp:treatment-sec><tp:treatment-sec sec-type="description" id="SECID0E25MM"><title>Description.</title><p>Herb or shrublet from a woody base to 0.4 m high, the branches erect to spreading, brittle at the base, easily breaking from the woody rootstock. Stems slightly angled, densely pubescent with transparent to whitish cream mixed eglandular and glandular 2–3 celled simple uniseriate trichomes to 0.5 mm long, the gland if present single-celled; new growth densely pubescent with the same transparent to whitish cream mixed eglandular and glandular 2–3 celled simple uniseriate trichomes to 0.5 mm long; bark of older stems pale yellowish brown, glabrescent. Sympodial units difoliate, the leaves not geminate. Leaves simple and shallowly toothed, the blades 1.2–7 cm long, 0.7–4.5 cm wide, ovate to rhomboid, widest in the lower half, membranous to somewhat fleshy and rubbery, discolorous; adaxial surfaces sparsely to moderately and evenly pubescent with stiff, patent, transparent glandular 2–3-celled simple uniseriate trichomes to 0.5 mm long, these to 1 mm long on the veins; abaxial surfaces similarly glandular-pubescent, the pubescence slightly denser, but not markedly so; principal veins 4–5 pairs, drying dark brown to blackish brown, more densely pubescent than the lamina especially abaxially; base truncate and abruptly attenuate onto the petiole; margins shallowly toothed, the teeth 1–2 mm long, 2–4 mm wide, with rounded tips, the sinuses reaching less than 1/8 of the way to the midrib; apex acute to rounded; petioles 0.2–0.4 cm long, the winged portion from the decurrent leaf base very narrow, densely pubescent with transparent to whitish cream mixed eglandular and glandular 2–3 celled simple uniseriate trichomes to 0.5 mm long. Inflorescences internodal, forked or less commonly several times branched, (1.5)3–5 cm long, with (3)9–12 flowers clustered in the distal parts of the branches, densely pubescent with transparent to whitish cream mixed eglandular and glandular 2–3 celled simple uniseriate trichomes to 0.5 mm long like the stems; peduncle 1–2 cm long; pedicels 0.7–1 cm long, ca. 0.75 mm in diameter at the base and apex, not markedly tapering, spreading at anthesis, densely pubescent with transparent to whitish cream mixed eglandular and glandular 2–3 celled simple uniseriate trichomes to 0.5 mm long, articulated at the base; pedicel scars irregularly spaced 0.5–1(5) mm apart. Buds globose, the corolla halfway exserted from the calyx before anthesis. Flowers 5-merous, cosexual (hermaphroditic). Calyx tube 1–2 mm long, strongly cup-shaped and abruptly narrowing to the pedicel apex, the lobes 2–3 mm long, ca. 1 mm wide, triangular with blunt tips, densely pubescent with transparent to whitish cream mixed eglandular and glandular 2–3 celled simple uniseriate trichomes to 0.5 mm long and glandular papillae. Corolla 1.5–1.6 cm in diameter, white or violet, with a green eye extending along the lobe midveins, stellate, lobed ca. halfway to the base, the lobes 5–6 mm long, 3–4 mm wide, broadly deltate, spreading at anthesis, adaxially glabrous, abaxially densely puberulent with white eglandular simple uniseriate trichomes to 0.4 mm long, densely papillate on tips and margins. Stamens equal; filament tube minute; free portion of the filaments ca. 0.5 mm, sparsely pubescent with tangled transparent simple uniseriate trichomes adaxially; anthers 2.5–3 mm long, ca. 1.5 mm wide, plumply ellipsoid, yellow, poricidal at the tips, the pores lengthening to slits with age. Ovary glabrous, conical; style ca. 9 mm long (<italic>Knapp et al. 10259</italic> with styles 4 mm long), strongly curved in bud, straight, long-exserted from the anther cone, glabrous; stigma large, globose and capitate, the surface minutely papillate, bright green in live plants. Fruit a globose berry, 0.5–0.8 cm in diameter, green when ripe, the pericarp glabrous, thin or somewhat stiff and leathery, shiny, opaque, glabrous; fruiting pedicels 0.8–1.2 cm long, ca. 0.75 mm in diameter at the base, ca. 1 mm in diameter at the apex, not markedly woody, deflexed, not persistent or occasionally remaining on the inflorescence axis; fruiting calyx somewhat enlarged, the tube to 2 mm long, the lobes to 3 mm long, spreading and the tips slightly reflexed. Seeds ca. 30 per berry, ca. 2 mm long, ca. 1.5 mm wide, flattened to slightly ovoid reniform, straw-coloured or yellowish brown, the surfaces minutely pitted, the testal cells sinuate in outline. Stone cells absent. Chromosome number: reported as 2n = 48 (<xref ref-type="bibr" rid="B73">Edmonds 1972</xref>, <xref ref-type="bibr" rid="B74">1977</xref>, vouchers <italic>Iltis et al. 481b</italic>, <italic>Hawkes et al. 4110</italic>, <italic>Gade s.n.</italic>; none found for verification).</p><fig id="F57" position="float" orientation="portrait"><object-id xmlns:xlink="http://www.w3.org/1999/xlink" content-type="doi" xlink:type="simple">10.3897/phytokeys.231.100894.figure57</object-id><label>Figure 57.</label><caption><p><italic><tp:taxon-name><tp:taxon-name-part taxon-name-part-type="genus" reg="Solanum">Solanum</tp:taxon-name-part><tp:taxon-name-part taxon-name-part-type="species" reg="fragile">fragile</tp:taxon-name-part></tp:taxon-name></italic><bold>A</bold> habit <bold>B</bold> inflorescence with buds <bold>C</bold> flowers at full anthesis <bold>D</bold> maturing fruits (<bold>A–D</bold><italic>Knapp et al. 10259</italic>). Photos by S. Knapp.</p></caption><graphic xmlns:xlink="http://www.w3.org/1999/xlink" xlink:href="phytokeys-231-001_article-100894__-g057.jpg" position="float" orientation="portrait" xlink:type="simple" id="oo_897518.jpg"><uri content-type="original_file" xlink:type="simple">https://binary.pensoft.net/fig/897518</uri></graphic></fig></tp:treatment-sec><tp:treatment-sec sec-type="distribution" id="SECID0EVANM"><title>Distribution</title><p><bold>(Fig. <xref ref-type="fig" rid="F58">58</xref>).</bold><italic><tp:taxon-name><tp:taxon-name-part taxon-name-part-type="genus" reg="Solanum">Solanum</tp:taxon-name-part><tp:taxon-name-part taxon-name-part-type="species" reg="fragile">fragile</tp:taxon-name-part></tp:taxon-name></italic> is an Andean species, occurring from Peru (Depts. Ancash, Arequipa, Ayacucho, Cusco, Huancavelica, Lima, Moquegua, Puno, Tacna) to Bolivia (Depts. La Paz, Oruro, Potosí) and northern Chile (Regíon I [Tarapacá]).</p><fig id="F58" position="float" orientation="portrait"><object-id xmlns:xlink="http://www.w3.org/1999/xlink" content-type="doi" xlink:type="simple">10.3897/phytokeys.231.100894.figure58</object-id><label>Figure 58.</label><caption><p>Distribution map of <italic><tp:taxon-name><tp:taxon-name-part taxon-name-part-type="genus" reg="Solanum">Solanum</tp:taxon-name-part><tp:taxon-name-part taxon-name-part-type="species" reg="fragile">fragile</tp:taxon-name-part></tp:taxon-name></italic>.</p></caption><graphic xmlns:xlink="http://www.w3.org/1999/xlink" xlink:href="phytokeys-231-001_article-100894__-g058.jpg" position="float" orientation="portrait" xlink:type="simple" id="oo_897519.jpg"><uri content-type="original_file" xlink:type="simple">https://binary.pensoft.net/fig/897519</uri></graphic></fig></tp:treatment-sec><tp:treatment-sec sec-type="ecology" id="SECID0EFCNM"><title>Ecology and habitat.</title><p><italic><tp:taxon-name><tp:taxon-name-part taxon-name-part-type="genus" reg="Solanum">Solanum</tp:taxon-name-part><tp:taxon-name-part taxon-name-part-type="species" reg="fragile">fragile</tp:taxon-name-part></tp:taxon-name></italic> grows in grassy puna vegetation among rocks and at the bases of cliffs, from 2,165 to 4,500 m elevation.</p></tp:treatment-sec><tp:treatment-sec sec-type="Common names and uses" id="SECID0EWCNM"><title>Common names and uses.</title><p>Peru. Ancash: japchilla (<italic>Cerrate &amp; Ferreyra 7015</italic>). No uses recorded.</p></tp:treatment-sec><tp:treatment-sec sec-type="Preliminary conservation status" id="SECID0E5CNM"><title>Preliminary conservation status</title><p><bold>(<xref ref-type="bibr" rid="B116">IUCN 2022</xref>).</bold> Least Concern [<abbrev xmlns:xlink="http://www.w3.org/1999/xlink" xlink:title="Least Concern" id="ABBRID0ELDNM" xlink:type="simple">LC</abbrev>]. <abbrev xmlns:xlink="http://www.w3.org/1999/xlink" xlink:title="Extent of Occurrence" id="ABBRID0EPDNM" xlink:type="simple">EOO</abbrev> = 338,395 km<sup>2</sup> [<abbrev xmlns:xlink="http://www.w3.org/1999/xlink" xlink:title="Least Concern" id="ABBRID0EVDNM" xlink:type="simple">LC</abbrev>]; <abbrev xmlns:xlink="http://www.w3.org/1999/xlink" xlink:title="Area of Occurrence" id="ABBRID0EZDNM" xlink:type="simple">AOO</abbrev> = 176 km<sup>2</sup> [<abbrev xmlns:xlink="http://www.w3.org/1999/xlink" xlink:title="Endangered" id="ABBRID0E6DNM" xlink:type="simple">EN</abbrev>]. <italic><tp:taxon-name><tp:taxon-name-part taxon-name-part-type="genus" reg="Solanum">Solanum</tp:taxon-name-part><tp:taxon-name-part taxon-name-part-type="species" reg="fragile">fragile</tp:taxon-name-part></tp:taxon-name></italic> is not common where it occurs but has a relatively wide distribution and does not appear to be habitat specific. It is found in the region of the Lake Titicaca Reserve in Peru and Bolivia but has not been specifically recorded within a protected area.</p></tp:treatment-sec><tp:treatment-sec sec-type="discussion" id="SECID0EOENM"><title>Discussion.</title><p><italic><tp:taxon-name><tp:taxon-name-part taxon-name-part-type="genus" reg="Solanum">Solanum</tp:taxon-name-part><tp:taxon-name-part taxon-name-part-type="species" reg="fragile">fragile</tp:taxon-name-part></tp:taxon-name></italic> is morphologically similar to the sympatric <italic><tp:taxon-name><tp:taxon-name-part taxon-name-part-type="genus" reg="Solanum">S.</tp:taxon-name-part><tp:taxon-name-part taxon-name-part-type="species" reg="grandidentatum">grandidentatum</tp:taxon-name-part></tp:taxon-name></italic>. Both are glandular-pubescent plants with incised, shallowly lobed leaves and green berries. <italic><tp:taxon-name><tp:taxon-name-part taxon-name-part-type="genus" reg="Solanum">Solanum</tp:taxon-name-part><tp:taxon-name-part taxon-name-part-type="species" reg="fragile">fragile</tp:taxon-name-part></tp:taxon-name></italic> differs from <italic><tp:taxon-name><tp:taxon-name-part taxon-name-part-type="genus" reg="Solanum">S.</tp:taxon-name-part><tp:taxon-name-part taxon-name-part-type="species" reg="grandidentatum">grandidentatum</tp:taxon-name-part></tp:taxon-name></italic> in its possession of a woody rootstock with brittle stems (herbarium specimens are often only of the single stems that break off); <italic><tp:taxon-name><tp:taxon-name-part taxon-name-part-type="genus" reg="Solanum">S.</tp:taxon-name-part><tp:taxon-name-part taxon-name-part-type="species" reg="grandidentatum">grandidentatum</tp:taxon-name-part></tp:taxon-name></italic> is a shrubby plant with conspicuous aboveground branching. In live plants in the field, leaves of <italic><tp:taxon-name><tp:taxon-name-part taxon-name-part-type="genus" reg="Solanum">S.</tp:taxon-name-part><tp:taxon-name-part taxon-name-part-type="species" reg="fragile">fragile</tp:taxon-name-part></tp:taxon-name></italic>, although glandular-pubescent, are odourless, but those of <italic><tp:taxon-name><tp:taxon-name-part taxon-name-part-type="genus" reg="Solanum">S.</tp:taxon-name-part><tp:taxon-name-part taxon-name-part-type="species" reg="grandidentatum">grandidentatum</tp:taxon-name-part></tp:taxon-name></italic> have a strong odour; leaf bases of <italic><tp:taxon-name><tp:taxon-name-part taxon-name-part-type="genus" reg="Solanum">S.</tp:taxon-name-part><tp:taxon-name-part taxon-name-part-type="species" reg="fragile">fragile</tp:taxon-name-part></tp:taxon-name></italic> are truncate, while those of <italic><tp:taxon-name><tp:taxon-name-part taxon-name-part-type="genus" reg="Solanum">S.</tp:taxon-name-part><tp:taxon-name-part taxon-name-part-type="species" reg="grandidentatum">grandidentatum</tp:taxon-name-part></tp:taxon-name></italic> are more attenuate. Although the stamens of these two species are similar, the ratio of anthers to filaments is markedly different; <italic><tp:taxon-name><tp:taxon-name-part taxon-name-part-type="genus" reg="Solanum">S.</tp:taxon-name-part><tp:taxon-name-part taxon-name-part-type="species" reg="fragile">fragile</tp:taxon-name-part></tp:taxon-name></italic> has anthers 2.5–3 mm long and filaments ca. 0.5 mm long, while <italic><tp:taxon-name><tp:taxon-name-part taxon-name-part-type="genus" reg="Solanum">S.</tp:taxon-name-part><tp:taxon-name-part taxon-name-part-type="species" reg="grandidentatum">grandidentatum</tp:taxon-name-part></tp:taxon-name></italic> has anthers 2–2.5 mm long and filaments 1–1.2 mm long.</p><p>Molecular sequence data suggest the two species are not closely related (<xref ref-type="bibr" rid="B206">Särkinen et al. 2015b</xref>; <xref ref-type="bibr" rid="B92">Gagnon et al. 2022</xref>), but this result could be affected by polyploidy. <italic><tp:taxon-name><tp:taxon-name-part taxon-name-part-type="genus" reg="Solanum">Solanum</tp:taxon-name-part><tp:taxon-name-part taxon-name-part-type="species" reg="grandidentatum">grandidentatum</tp:taxon-name-part></tp:taxon-name></italic> has a vouchered chromosome count of 2n = 48 (tetraploid) and <italic><tp:taxon-name><tp:taxon-name-part taxon-name-part-type="genus" reg="Solanum">S.</tp:taxon-name-part><tp:taxon-name-part taxon-name-part-type="species" reg="fragile">fragile</tp:taxon-name-part></tp:taxon-name></italic> is also recorded as being tetraploid (2n = 48, see above) but we have been unable to find the vouchers for this information; it needs reconfirmation. Both species are part of weakly supported groups (polytomies), but different ones (see appendix S11 in <xref ref-type="bibr" rid="B92">Gagnon et al. 2022</xref>).</p><p>In describing <tp:taxon-name><tp:taxon-name-part taxon-name-part-type="genus" reg="Solanum">S.</tp:taxon-name-part><tp:taxon-name-part taxon-name-part-type="species" reg="atriplicifolium">atriplicifolium</tp:taxon-name-part><tp:taxon-name-part taxon-name-part-type="infraspecific-rank">var.</tp:taxon-name-part><tp:taxon-name-part taxon-name-part-type="variety" reg="minus">minus</tp:taxon-name-part></tp:taxon-name>, <xref ref-type="bibr" rid="B172">Nees von Esenbeck (1843)</xref> expressed some doubt as to its identity (“Var. β alieni quid prae se fert, et dubito, an huiis specie, an potius Solani furcati, nanam [nanum] prolem esse dicam” – [Var. β is strange and may be dwarf or perhaps <italic><tp:taxon-name><tp:taxon-name-part taxon-name-part-type="genus" reg="Solanum">Solanum</tp:taxon-name-part><tp:taxon-name-part taxon-name-part-type="species" reg="furcatum">furcatum</tp:taxon-name-part></tp:taxon-name></italic>]). No herbaria were cited in the protologue, but Franz Meyen’s herbarium from his South American travels was held in B and destroyed. A sheet in B photographed by J.F. Macbride (F. neg. 2598) is annotated by Bitter with an observation that it was the sheet referred to by <xref ref-type="bibr" rid="B72">Dunal (1852)</xref> as <tp:taxon-name><tp:taxon-name-part taxon-name-part-type="genus" reg="Solanum">S.</tp:taxon-name-part><tp:taxon-name-part taxon-name-part-type="species" reg="atriplicifolium">atriplicifolium</tp:taxon-name-part><tp:taxon-name-part taxon-name-part-type="infraspecific-rank">var.</tp:taxon-name-part><tp:taxon-name-part taxon-name-part-type="variety" reg="minus">minus</tp:taxon-name-part></tp:taxon-name> but clearly was not that species (“Dies ist die Pflanze vom Originalfundort des <italic><tp:taxon-name><tp:taxon-name-part taxon-name-part-type="genus" reg="Solanum">S.</tp:taxon-name-part><tp:taxon-name-part taxon-name-part-type="species" reg="atriplicifolium">atriplicifolium</tp:taxon-name-part></tp:taxon-name></italic> Gill. Var. β minus bei Dunal in DC. N. 78 haupt offtenbar nicht mit <italic><tp:taxon-name><tp:taxon-name-part taxon-name-part-type="genus" reg="Solanum">S.</tp:taxon-name-part><tp:taxon-name-part taxon-name-part-type="species" reg="atriplicifolium">atriplicifolium</tp:taxon-name-part></tp:taxon-name></italic> zusammen” – [This is the plant that is the original of <tp:taxon-name><tp:taxon-name-part taxon-name-part-type="genus" reg="Solanum">S.</tp:taxon-name-part><tp:taxon-name-part taxon-name-part-type="species" reg="atriplicifolium">atriplicifolium</tp:taxon-name-part></tp:taxon-name> Gill. var. β minus in Dunal in DC. n. 78 and is obviously not associated with <tp:taxon-name><tp:taxon-name-part taxon-name-part-type="genus" reg="Solanum">S.</tp:taxon-name-part><tp:taxon-name-part taxon-name-part-type="species" reg="atriplicifolium">atriplicifolium</tp:taxon-name-part></tp:taxon-name>]). To date we have found no duplicates of either Meyen collection cited in the protologue, but have not comprehensively searched all the herbaria where duplicates might be found. We select here a recent collection for southern Peru in the Lake Titicaca area (<italic>Särkinen et al. 2058</italic>, USM acc. # 00264006) as a neotype.</p><p><xref ref-type="bibr" rid="B19">Bitter (1913)</xref> cited two collections (<italic>Hauthal 165, 269</italic>) in the protologue of <italic><tp:taxon-name><tp:taxon-name-part taxon-name-part-type="genus" reg="Solanum">S.</tp:taxon-name-part><tp:taxon-name-part taxon-name-part-type="species" reg="hauthalii">hauthalii</tp:taxon-name-part></tp:taxon-name></italic>, citing “herb. Berol.” as the location only for <italic>Hauthal 269</italic> and no herbarium for <italic>Hauthal 165</italic>. The specimen of <italic>Hauthal 269</italic> was photographed in Berlin (F neg. 2714) and corresponds to <italic><tp:taxon-name><tp:taxon-name-part taxon-name-part-type="genus" reg="Solanum">S.</tp:taxon-name-part><tp:taxon-name-part taxon-name-part-type="species" reg="fragile">fragile</tp:taxon-name-part></tp:taxon-name></italic>; we have found no duplicates of either of these collections where Rodolfo Hauthal’s specimens are known to be deposited (e.g., GOET, NY <italic>fide</italic><xref ref-type="bibr" rid="B91">Funk and Mori 1989</xref>). Although we have seen no recent collections from the trajectory between La Paz and Nevado Illimani we have selected a recent collection from a similar elevation with many duplicates as the neotype for this name (<italic>Emschwiller EE-383</italic>, neotype at LPB).</p></tp:treatment-sec><ref-list><ref id="B73"><mixed-citation xmlns:xlink="http://www.w3.org/1999/xlink" xlink:type="simple"><person-group><name name-style="western"><surname>Edmonds</surname><given-names>JM</given-names></name></person-group> (<year>1972</year>) <article-title>A synopsis of the taxonomy of <tp:taxon-name><tp:taxon-name-part taxon-name-part-type="genus">Solanum</tp:taxon-name-part><tp:taxon-name-part taxon-name-part-type="infraspecific-rank">sect.</tp:taxon-name-part><tp:taxon-name-part taxon-name-part-type="section">Solanum</tp:taxon-name-part></tp:taxon-name> (<tp:taxon-name><tp:taxon-name-part taxon-name-part-type="genus">Maurella</tp:taxon-name-part></tp:taxon-name>) in South America.</article-title><source>Kew Bulletin</source><volume>27</volume>(<issue>1</issue>): <fpage>95</fpage>–<lpage>114</lpage>. <ext-link xlink:href="10.2307/4117874" ext-link-type="doi" xlink:type="simple">https://doi.org/10.2307/4117874</ext-link></mixed-citation></ref><ref id="B74"><mixed-citation xmlns:xlink="http://www.w3.org/1999/xlink" xlink:type="simple"><person-group><name name-style="western"><surname>Edmonds</surname><given-names>JM</given-names></name></person-group> (<year>1977</year>) <article-title>Taxonomic studies on <tp:taxon-name><tp:taxon-name-part taxon-name-part-type="genus">Solanum</tp:taxon-name-part><tp:taxon-name-part taxon-name-part-type="authority">L.</tp:taxon-name-part><tp:taxon-name-part taxon-name-part-type="infraspecific-rank">section</tp:taxon-name-part><tp:taxon-name-part taxon-name-part-type="section">Solanum</tp:taxon-name-part></tp:taxon-name> (<tp:taxon-name><tp:taxon-name-part taxon-name-part-type="genus">Maurella</tp:taxon-name-part></tp:taxon-name>).</article-title><source>Botanical Journal of the Linnean Society</source><volume>75</volume>(<issue>2</issue>): <fpage>141</fpage>–<lpage>178</lpage>. <ext-link xlink:href="10.1111/j.1095-8339.1977.tb01482.x" ext-link-type="doi" xlink:type="simple">https://doi.org/10.1111/j.1095-8339.1977.tb01482.x</ext-link></mixed-citation></ref><ref id="B116"><mixed-citation xmlns:xlink="http://www.w3.org/1999/xlink" xlink:type="simple">IUCN (<year>2022</year>) Guidelines for Using the IUCN Red List Categories and Criteria. Version 15.1. Prepared by the Standards and Petitions Subcommittee. [Downloaded 9 Dec 2022] <ext-link xlink:href="https://www.iucnredlist.org/resources/redlistguidelines" ext-link-type="uri" xlink:type="simple">https://www.iucnredlist.org/resources/redlistguidelines</ext-link></mixed-citation></ref><ref id="B206"><mixed-citation xmlns:xlink="http://www.w3.org/1999/xlink" xlink:type="simple"><person-group><name name-style="western"><surname>Särkinen</surname><given-names>T</given-names></name><name name-style="western"><surname>Barboza</surname><given-names>GE</given-names></name><name name-style="western"><surname>Knapp</surname><given-names>S</given-names></name></person-group> (<year>2015b</year>) <article-title>True Black nightshades: Phylogeny and delimitation of the Morelloid clade of <italic><tp:taxon-name><tp:taxon-name-part taxon-name-part-type="genus">Solanum</tp:taxon-name-part></tp:taxon-name></italic>.</article-title><source>Taxon</source><volume>64</volume>(<issue>5</issue>): <fpage>945</fpage>–<lpage>958</lpage>. <ext-link xlink:href="10.12705/645.5" ext-link-type="doi" xlink:type="simple">https://doi.org/10.12705/645.5</ext-link></mixed-citation></ref><ref id="B92"><mixed-citation xmlns:xlink="http://www.w3.org/1999/xlink" xlink:type="simple"><person-group><name name-style="western"><surname>Gagnon</surname><given-names>E</given-names></name><name name-style="western"><surname>Hilgenhof</surname><given-names>R</given-names></name><name name-style="western"><surname>Orejuela</surname><given-names>A</given-names></name><name name-style="western"><surname>McDonnell</surname><given-names>A</given-names></name><name name-style="western"><surname>Sablok</surname><given-names>G</given-names></name><name name-style="western"><surname>Aubriot</surname><given-names>X</given-names></name><name name-style="western"><surname>Giacomin</surname><given-names>LL</given-names></name><name name-style="western"><surname>Gouvêa</surname><given-names>Y</given-names></name><name name-style="western"><surname>Bohs</surname><given-names>L</given-names></name><name name-style="western"><surname>Dodsworth</surname><given-names>S</given-names></name><name name-style="western"><surname>Martine</surname><given-names>C</given-names></name><name name-style="western"><surname>Poczai</surname><given-names>P</given-names></name><name name-style="western"><surname>Knapp</surname><given-names>S</given-names></name><name name-style="western"><surname>Särkinen</surname><given-names>T</given-names></name></person-group> (<year>2022</year>) <article-title>Phylogenomic discordance suggests polytomies along the backbone of the large genus <italic><tp:taxon-name><tp:taxon-name-part taxon-name-part-type="genus">Solanum</tp:taxon-name-part></tp:taxon-name></italic>.</article-title><source>American Journal of Botany</source><volume>109</volume>(<issue>4</issue>): <fpage>580</fpage>–<lpage>601</lpage>. <ext-link xlink:href="10.1002/ajb2.1827" ext-link-type="doi" xlink:type="simple">https://doi.org/10.1002/ajb2.1827</ext-link></mixed-citation></ref><ref id="B172"><mixed-citation xmlns:xlink="http://www.w3.org/1999/xlink" xlink:type="simple"><person-group><name name-style="western"><surname>Nees von Esenbeck</surname><given-names>CGD</given-names></name></person-group> (<year>1843</year>) <tp:taxon-name><tp:taxon-name-part taxon-name-part-type="family">Solanaceae</tp:taxon-name-part></tp:taxon-name>. FJF Meyenii Observationes Botanicas in itinere circum terram institutas (opus posthumum). Nova Acta Physico-medica Academia Ceasareae Leopoldino-Carlinae Naturae Curiosum 19(suppl. 1): 383–393.</mixed-citation></ref><ref id="B72"><mixed-citation xmlns:xlink="http://www.w3.org/1999/xlink" xlink:type="simple"><person-group><name name-style="western"><surname>Dunal</surname><given-names>M-F</given-names></name></person-group> (<year>1852</year>) <tp:taxon-name><tp:taxon-name-part taxon-name-part-type="family">Solanaceae</tp:taxon-name-part></tp:taxon-name>. In: Candolle AP de (Ed.) <tp:taxon-name><tp:taxon-name-part taxon-name-part-type="genus">Prodromus</tp:taxon-name-part></tp:taxon-name> systematis naturalis regni vegetabilis 13(1): 1–690. V. Masson, Paris.</mixed-citation></ref><ref id="B19"><mixed-citation xmlns:xlink="http://www.w3.org/1999/xlink" xlink:type="simple"><person-group><name name-style="western"><surname>Bitter</surname><given-names>G</given-names></name></person-group> (<year>1913</year>) <article-title>Solana peruv., aequat., boliv.</article-title> In: <person-group><name name-style="western"><surname>Urban</surname><given-names>I</given-names></name></person-group> (<role>Ed.</role>) <issue-title>Plantae novae andinae imprimis Weberbauerianae VI.</issue-title><source>Botanisches Jahrbücher fur Systematik, Pflanzengeschichte und Pflanzengeographie 50, Beiblatt 111</source>, <fpage>58</fpage>–<lpage>67</lpage>.</mixed-citation></ref><ref id="B91"><mixed-citation xmlns:xlink="http://www.w3.org/1999/xlink" xlink:type="simple"><person-group><name name-style="western"><surname>Funk</surname><given-names>VA</given-names></name><name name-style="western"><surname>Mori</surname><given-names>S</given-names></name></person-group> (<year>1989</year>) <article-title>A bibliography of plant collectors in Bolivia.</article-title><source>Smithsonian Contributions to Botany</source><volume>70</volume>(<issue>70</issue>): <fpage>1</fpage>–<lpage>24</lpage>. <ext-link xlink:href="10.5479/si.0081024X.70" ext-link-type="doi" xlink:type="simple">https://doi.org/10.5479/si.0081024X.70</ext-link></mixed-citation></ref></ref-list></tp:taxon-treatment>
