# Supplementary material for: ﻿A revision of the South American species of the Morelloid clade (Solanum L., Solanaceae)
Source: PhytoKeys. 2023 Aug 29;231:1–342. doi: 10.3897/phytokeys.231.100894 (PMC10481398; doi:10.3897/phytokeys.231.100894)
Supplement: XML Treatment for Solanum furcatum [file phytokeys.231.100894-treatment19.xml]

<!DOCTYPE tp:taxon-treatment
  PUBLIC "-//TaxonX//DTD Taxonomic Treatment Publishing DTD v0 20100105//EN" "tax-treatment-NSO.dtd">
<tp:taxon-treatment xmlns:tp="http://www.plazi.org/taxpub"><tp:treatment-meta><kwd-group><label>Taxon classification</label><kwd>
                <named-content content-type="kingdom">Plantae</named-content>
              </kwd><kwd>
                <named-content content-type="order">Solanales</named-content>
              </kwd><kwd>
                <named-content content-type="family">Solanaceae</named-content>
              </kwd></kwd-group><mixed-citation publication-type="journal"><person-group><name><surname>Knapp</surname><given-names>Sandra</given-names></name><name><surname>Särkinen</surname><given-names>Tiina</given-names></name><name><surname>Barboza</surname><given-names>Gloria E.</given-names></name></person-group><article-title>﻿A revision of the South American species of the Morelloid clade (<italic><tp:taxon-name><tp:taxon-name-part taxon-name-part-type="genus" reg="Solanum">Solanum</tp:taxon-name-part></tp:taxon-name></italic> L., <tp:taxon-name><tp:taxon-name-part taxon-name-part-type="family">Solanaceae</tp:taxon-name-part></tp:taxon-name>)</article-title><source>PhytoKeys</source><day>29</day><month>08</month><year>2023</year><volume>231</volume><fpage>1</fpage><lpage>342</lpage><pub-id pub-id-type="doi">10.3897/phytokeys.231.100894</pub-id></mixed-citation></tp:treatment-meta><tp:nomenclature><label>﻿19.</label><tp:taxon-name>
              <tp:taxon-name-part taxon-name-part-type="genus" reg="Solanum">Solanum</tp:taxon-name-part>
              <tp:taxon-name-part taxon-name-part-type="species" reg="furcatum">furcatum</tp:taxon-name-part>
            </tp:taxon-name><tp:taxon-authority>Dunal, Encycl. [J. Lamarck &amp; al.] Suppl. 3: 750. 1814.</tp:taxon-authority><xref ref-type="fig" rid="F59">Figs 59</xref><xref ref-type="fig" rid="F60">, 60</xref><tp:nomenclature-citation-list><tp:nomenclature-citation><tp:taxon-name>
                  <tp:taxon-name-part taxon-name-part-type="genus" reg="Solanum">Solanum</tp:taxon-name-part>
                  <tp:taxon-name-part taxon-name-part-type="species" reg="deltoideum">deltoideum</tp:taxon-name-part>
                </tp:taxon-name><comment>Colla, Herb. Pedem. 4: 273. 1835. Type. Cultivated in Italy at “h. Ripul:” [<tp:taxon-name><tp:taxon-name-part taxon-name-part-type="genus" reg="Hortus">Hortus</tp:taxon-name-part></tp:taxon-name> Ripulensis], the seeds originally sent by C. Bertero from Chile [“Chili Quillota”] (no specimens cited; lectotype, designated by <xref ref-type="bibr" rid="B209">Särkinen et al. 2018</xref>, pg. 73: TO [herb. Colla]).</comment></tp:nomenclature-citation><tp:nomenclature-citation><tp:taxon-name>
                  <tp:taxon-name-part taxon-name-part-type="genus" reg="Solanum">Solanum</tp:taxon-name-part>
                  <tp:taxon-name-part taxon-name-part-type="species" reg="furcatum">furcatum</tp:taxon-name-part>
                  <tp:taxon-name-part taxon-name-part-type="authority">Dunal</tp:taxon-name-part>
                  <tp:taxon-name-part taxon-name-part-type="infraspecific-rank">var.</tp:taxon-name-part>
                  <tp:taxon-name-part taxon-name-part-type="variety" reg="glabrum">glabrum</tp:taxon-name-part>
                </tp:taxon-name><comment>G.Don, Gen. Hist. 4: 412. 1837. Type. Cultivated “Native of Peru” (no specimens cited; no original material located).</comment></tp:nomenclature-citation><tp:nomenclature-citation><tp:taxon-name>
                  <tp:taxon-name-part taxon-name-part-type="genus" reg="Solanum">Solanum</tp:taxon-name-part>
                  <tp:taxon-name-part taxon-name-part-type="species" reg="furcatum">furcatum</tp:taxon-name-part>
                  <tp:taxon-name-part taxon-name-part-type="authority">Dunal</tp:taxon-name-part>
                  <tp:taxon-name-part taxon-name-part-type="infraspecific-rank">var.</tp:taxon-name-part>
                  <tp:taxon-name-part taxon-name-part-type="variety" reg="pilosum">pilosum</tp:taxon-name-part>
                </tp:taxon-name><comment>G.Don, Gen. Hist. 4: 412. 1837. Type. Cultivated “Native of Peru” (no specimens cited; no original material located).</comment></tp:nomenclature-citation><tp:nomenclature-citation><tp:taxon-name>
                  <tp:taxon-name-part taxon-name-part-type="genus" reg="Solanum">Solanum</tp:taxon-name-part>
                  <tp:taxon-name-part taxon-name-part-type="species" reg="furcatum">furcatum</tp:taxon-name-part>
                  <tp:taxon-name-part taxon-name-part-type="authority">Dunal</tp:taxon-name-part>
                  <tp:taxon-name-part taxon-name-part-type="infraspecific-rank">var.</tp:taxon-name-part>
                  <tp:taxon-name-part taxon-name-part-type="variety" reg="acutidentatum">acutidentatum</tp:taxon-name-part>
                </tp:taxon-name><comment>Nees, Nov. Act. Acad. Caes. Leop. 19, Suppl. 1: 386. 1843, as “<italic>acutedentatum</italic>”. Type. “Chile ad Valparaiso, Februario; Peruvia in planitie circa Tacoram [Volcán Tacora], alt. 14,000–17,000’ [feet], Aprili” both syntypes collected by <italic>F.J.F. Meyen s.n.</italic> (no specimens cited; no original material located). Chile. Région V (Valparaiso): Prov. Valparaiso, Dunas de Concón, 22 Dec 2008, <italic>M. Gardner &amp; S Knees 8356</italic> (neotype, designated here: E [E00282600]; isoneotype: BM [BM001120031], CONC [?], SGO [?]).</comment></tp:nomenclature-citation><tp:nomenclature-citation><tp:taxon-name>
                  <tp:taxon-name-part taxon-name-part-type="genus" reg="Solanum">Solanum</tp:taxon-name-part>
                  <tp:taxon-name-part taxon-name-part-type="species" reg="furcatum">furcatum</tp:taxon-name-part>
                  <tp:taxon-name-part taxon-name-part-type="authority">Dunal</tp:taxon-name-part>
                  <tp:taxon-name-part taxon-name-part-type="infraspecific-rank">var.</tp:taxon-name-part>
                  <tp:taxon-name-part taxon-name-part-type="variety" reg="obtusidentatum">obtusidentatum</tp:taxon-name-part>
                </tp:taxon-name><comment>Nees, Nov. Act. Acad. Caes. Leop. 19, Suppl. 1: 386. 1843, as “<italic>obtusedentatum</italic>”. Type. “Chile. Prov. de San Fernando in Llano del Rio Tinguiririca, 3,000’ [feet] alt., Martio”; Peruvia ad Arequipam, Aprili” both syntypes collected by <italic>F.J.F. Meyen s.n.</italic> (no specimens cited; no original material located). Chile. Région VI (O’Higgins): Prov. Colchagua, San Fernando, s.d., <italic>R.A. Philippi s.n.</italic> (neotype, designated here: G [G00443353]).</comment></tp:nomenclature-citation><tp:nomenclature-citation><tp:taxon-name>
                  <tp:taxon-name-part taxon-name-part-type="genus" reg="Witheringia">Witheringia</tp:taxon-name-part>
                  <tp:taxon-name-part taxon-name-part-type="species" reg="furcata">furcata</tp:taxon-name-part>
                </tp:taxon-name><comment>(Dunal) J.Rémy, Fl. Chil. [Gay] 5: 67. 1849. Type. Based on <tp:taxon-name><tp:taxon-name-part taxon-name-part-type="genus" reg="Solanum">Solanum</tp:taxon-name-part><tp:taxon-name-part taxon-name-part-type="species" reg="furcatum">furcatum</tp:taxon-name-part></tp:taxon-name> Dunal.</comment></tp:nomenclature-citation><tp:nomenclature-citation><tp:taxon-name>
                  <tp:taxon-name-part taxon-name-part-type="genus" reg="Solanum">Solanum</tp:taxon-name-part>
                  <tp:taxon-name-part taxon-name-part-type="species" reg="pterocaulum">pterocaulum</tp:taxon-name-part>
                  <tp:taxon-name-part taxon-name-part-type="authority">Dunal</tp:taxon-name-part>
                  <tp:taxon-name-part taxon-name-part-type="infraspecific-rank">var.</tp:taxon-name-part>
                  <tp:taxon-name-part taxon-name-part-type="variety" reg="dichotimiflorum">dichotimiflorum</tp:taxon-name-part>
                </tp:taxon-name><comment>Dunal, Prodr. [A. P. de Candolle] 13(1): 52. 1852, as ‘<italic>opterocaulon</italic>’. Type. Cultivated in France at Montpellier “<tp:taxon-name><tp:taxon-name-part taxon-name-part-type="genus" reg="Solanum">Solanum</tp:taxon-name-part></tp:taxon-name> speciosum hort. botan” (no specimens cited, described from living plants “v.v. hort. Monsp.”; neotype, designated by <xref ref-type="bibr" rid="B209">Särkinen et al. 2018</xref>, pg. 73: MPU [MPU310703]).</comment></tp:nomenclature-citation><tp:nomenclature-citation><tp:taxon-name>
                  <tp:taxon-name-part taxon-name-part-type="genus" reg="Solanum">Solanum</tp:taxon-name-part>
                  <tp:taxon-name-part taxon-name-part-type="species" reg="crenatodentatum">crenatodentatum</tp:taxon-name-part>
                </tp:taxon-name><comment>Dunal, Prodr. [A. P. de Candolle] 13(1): 54. 1852. Type. Chile. Région VI (O’Higgins): Colchagua, San Fernando, “in selibus chilensibus San Fernando”, Mar 1831, <italic>C. Gay 2</italic> (lectotype, designated by <xref ref-type="bibr" rid="B53">D’Arcy 1974a</xref>, pg. 738: P [P00337274]).</comment></tp:nomenclature-citation><tp:nomenclature-citation><tp:taxon-name>
                  <tp:taxon-name-part taxon-name-part-type="genus" reg="Solanum">Solanum</tp:taxon-name-part>
                  <tp:taxon-name-part taxon-name-part-type="species" reg="rancaguense">rancaguense</tp:taxon-name-part>
                </tp:taxon-name><comment>Dunal, Prodr. [A. P. de Candolle] 13(1): 150. 1852. Type. Chile. Région VI (O’Higgins): Rancagua, May-Oct 1828, <italic>C. Bertero 633</italic> (lectotype, designated by <xref ref-type="bibr" rid="B73">Edmonds 1972</xref>, pg. 107 [as holotype], second step designated by <xref ref-type="bibr" rid="B209">Särkinen et al. 2018</xref>, pg. 73: P [P00384088]; isolectotypes: BM [BM000617677], G [G00144259], M [M-0171928], MO [MO-503700], NY [NY00743695], P [P00384089], P [P00384090], P [P00384091], P [P00384092], P [P00482266], W [acc. # 1889-0283789]).</comment></tp:nomenclature-citation><tp:nomenclature-citation><tp:taxon-name>
                  <tp:taxon-name-part taxon-name-part-type="genus" reg="Solanum">Solanum</tp:taxon-name-part>
                  <tp:taxon-name-part taxon-name-part-type="species" reg="bridgesii">bridgesii</tp:taxon-name-part>
                </tp:taxon-name><comment>Phil., Linnaea 33: 203. 1864. Type. Chile. Región V (Valparaíso): Panquegue, <italic>R.A. Philippi s.n.</italic> (lectotype, designated by <xref ref-type="bibr" rid="B209">Särkinen et al. 2018</xref>, pg. 74: SGO [SGO000004549]).</comment></tp:nomenclature-citation><tp:nomenclature-citation><tp:taxon-name>
                  <tp:taxon-name-part taxon-name-part-type="genus" reg="Solanum">Solanum</tp:taxon-name-part>
                  <tp:taxon-name-part taxon-name-part-type="species" reg="coxii">coxii</tp:taxon-name-part>
                </tp:taxon-name><comment>Phil., Linnaea 33: 200. 1864. Type. Chile. Región X (Los Lagos): Todos los Santos, 1862, <italic>G. Cox 38</italic> (lectotype, designated by <xref ref-type="bibr" rid="B209">Särkinen et al. 2018</xref>, pg. 74: SGO [SGO000004555]; isolectotype: W [acc. # 1903-0010246]).</comment></tp:nomenclature-citation><tp:nomenclature-citation><tp:taxon-name>
                  <tp:taxon-name-part taxon-name-part-type="genus" reg="Solanum">Solanum</tp:taxon-name-part>
                  <tp:taxon-name-part taxon-name-part-type="species" reg="rancaguinum">rancaguinum</tp:taxon-name-part>
                </tp:taxon-name><comment>Phil., Anales Univ. Chile 43: 523. 1873. Type. Chile. Región VI (O’Higgins): Rancagua, Mar 1828, <italic>C. Bertero s.n.</italic> (lectotype, designated by <xref ref-type="bibr" rid="B209">Särkinen et al. 2018</xref>, pg. 74: SGO [SGO000004594]).</comment></tp:nomenclature-citation><tp:nomenclature-citation><tp:taxon-name>
                  <tp:taxon-name-part taxon-name-part-type="genus" reg="Solanum">Solanum</tp:taxon-name-part>
                  <tp:taxon-name-part taxon-name-part-type="species" reg="caudiculatum">caudiculatum</tp:taxon-name-part>
                </tp:taxon-name><comment>Phil., Anales Univ. Chile 91: 12. 1895. Type. Chile. Región VIII (Bío-Bío): Prov. Ñuble, Coigüeco, <italic>F. Puga s.n.</italic> (no original material located, not at SGO).</comment></tp:nomenclature-citation><tp:nomenclature-citation><tp:taxon-name>
                  <tp:taxon-name-part taxon-name-part-type="genus" reg="Solanum">Solanum</tp:taxon-name-part>
                  <tp:taxon-name-part taxon-name-part-type="species" reg="subandinum">subandinum</tp:taxon-name-part>
                </tp:taxon-name><comment>Phil., Anales Univ. Chile 91: 13. 1895, nom. illeg., not <tp:taxon-name><tp:taxon-name-part taxon-name-part-type="genus" reg="Solanum">Solanum</tp:taxon-name-part><tp:taxon-name-part taxon-name-part-type="species" reg="subandinum">subandinum</tp:taxon-name-part></tp:taxon-name> F.Meigen (1893). Type. Chile. Región XIII (Metropolitana): Santiago, Las Condes, <italic>R.A. Philippi s.n.</italic> (lectotype, designated by <xref ref-type="bibr" rid="B209">Särkinen et al. 2018</xref>, pg. 74: SGO [SGO000004600 = F neg. 2745]).</comment></tp:nomenclature-citation><tp:nomenclature-citation><tp:taxon-name>
                  <tp:taxon-name-part taxon-name-part-type="genus" reg="Solanum">Solanum</tp:taxon-name-part>
                  <tp:taxon-name-part taxon-name-part-type="species" reg="ocellatum">ocellatum</tp:taxon-name-part>
                </tp:taxon-name><comment>Phil., Anales Univ. Chile 91: 14. 1895. Type. Chile. Región XIII (Metropolitana): Prope Colina, <italic>F. Philippi s.n.</italic> (lectotype, designated by <xref ref-type="bibr" rid="B209">Särkinen et al. 2018</xref>, pg. 74: SGO [SGO000004582]; isotypes: SGO [SGO000004581], W [acc. # 1903-0010230]).</comment></tp:nomenclature-citation><tp:nomenclature-citation><tp:taxon-name>
                  <tp:taxon-name-part taxon-name-part-type="genus" reg="Solanum">Solanum</tp:taxon-name-part>
                  <tp:taxon-name-part taxon-name-part-type="species" reg="nigrum">nigrum</tp:taxon-name-part>
                  <tp:taxon-name-part taxon-name-part-type="authority">L.</tp:taxon-name-part>
                  <tp:taxon-name-part taxon-name-part-type="infraspecific-rank">var.</tp:taxon-name-part>
                  <tp:taxon-name-part taxon-name-part-type="variety" reg="crentatodentatum">crentatodentatum</tp:taxon-name-part>
                </tp:taxon-name><comment>(Dunal) O.E.Schulz, Symb. Antill. (Urban) 6: 160. 1909. Type. Based on <tp:taxon-name><tp:taxon-name-part taxon-name-part-type="genus" reg="Solanum">Solanum</tp:taxon-name-part><tp:taxon-name-part taxon-name-part-type="species" reg="crenatodentatum">crenatodentatum</tp:taxon-name-part></tp:taxon-name> Dunal.</comment></tp:nomenclature-citation><tp:nomenclature-citation><tp:taxon-name>
                  <tp:taxon-name-part taxon-name-part-type="genus" reg="Solanum">Solanum</tp:taxon-name-part>
                  <tp:taxon-name-part taxon-name-part-type="species" reg="bridgesii">bridgesii</tp:taxon-name-part>
                  <tp:taxon-name-part taxon-name-part-type="authority">Phil.</tp:taxon-name-part>
                  <tp:taxon-name-part taxon-name-part-type="infraspecific-rank">var.</tp:taxon-name-part>
                  <tp:taxon-name-part taxon-name-part-type="variety" reg="ocellatum">ocellatum</tp:taxon-name-part>
                </tp:taxon-name><comment>(Phil.) Witasek ex Reiche, Anales Univ. Chile 124: 460. 1909. Type. Based on <tp:taxon-name><tp:taxon-name-part taxon-name-part-type="genus" reg="Solanum">Solanum</tp:taxon-name-part><tp:taxon-name-part taxon-name-part-type="species" reg="ocellatum">ocellatum</tp:taxon-name-part></tp:taxon-name> Phil.</comment></tp:nomenclature-citation><tp:nomenclature-citation><tp:taxon-name>
                  <tp:taxon-name-part taxon-name-part-type="genus" reg="Solanum">Solanum</tp:taxon-name-part>
                  <tp:taxon-name-part taxon-name-part-type="species" reg="andinum">andinum</tp:taxon-name-part>
                </tp:taxon-name><comment>Reiche, Fl. Chile 5: 346. 1910. Type. Based on (replacement name for) <tp:taxon-name><tp:taxon-name-part taxon-name-part-type="genus" reg="Solanum">Solanum</tp:taxon-name-part><tp:taxon-name-part taxon-name-part-type="species" reg="subandinum">subandinum</tp:taxon-name-part></tp:taxon-name> Phil.</comment></tp:nomenclature-citation><tp:nomenclature-citation><tp:taxon-name>
                  <tp:taxon-name-part taxon-name-part-type="genus" reg="Solanum">Solanum</tp:taxon-name-part>
                  <tp:taxon-name-part taxon-name-part-type="species" reg="tredecimgranum">tredecimgranum</tp:taxon-name-part>
                </tp:taxon-name><comment>Bitter, Repert. Spec. Nov. Regni Veg. 11: 6. 1912. Type. Chile. Región V (Valparaíso): Valparaíso, 17 Aug 1895, <italic>O. Buchtien s.n.</italic> (lectotype, designated by <xref ref-type="bibr" rid="B10">Barboza et al. 2013</xref>, pg. 246: US [US00432692, acc. # 139293]; isolectotypes: HBG [HBG-511497], US [US00681745, acc. # 139294]).</comment></tp:nomenclature-citation><tp:nomenclature-citation><tp:taxon-name>
                  <tp:taxon-name-part taxon-name-part-type="genus" reg="Solanum">Solanum</tp:taxon-name-part>
                  <tp:taxon-name-part taxon-name-part-type="species" reg="robinsonianum">robinsonianum</tp:taxon-name-part>
                </tp:taxon-name><comment>Bitter, Repert. Spec. Nov. Regni Veg. 11: 7. 1912. Type. Chile. Región V (Valparaíso): Juan Fernández Island, <italic>R.A. Philippi 742</italic> (holotype: B, destroyed [F neg. 2743]; lectotype, designated by <xref ref-type="bibr" rid="B209">Särkinen et al. 2018</xref>, pg. 74: W [acc. # 0001347]).</comment></tp:nomenclature-citation><tp:nomenclature-citation><tp:taxon-name>
                  <tp:taxon-name-part taxon-name-part-type="genus" reg="Solanum">Solanum</tp:taxon-name-part>
                  <tp:taxon-name-part taxon-name-part-type="species" reg="masafueranum">masafueranum</tp:taxon-name-part>
                </tp:taxon-name><comment>Bitter &amp; Skottsb., Nat. Hist. Juan Fernandez &amp; Easter Island 2: 167, pl. 14. 1922. Type. Chile. Región V (Valparaíso): Juan Fernández Islands, Masafuera [Isla Alejandro Selkirk], Las Chozas, 715 m, 3 Mar 1917 [20 Feb 1917 on label], <italic>C. Skottsberg &amp; I. Skottsberg 363</italic> (lectotype, designated by <xref ref-type="bibr" rid="B209">Särkinen et al. 2018</xref>, pg. 74: S [acc. # 04-2947]; isolectotypes: BM [BM000617676], LD [1643307], K [K000585692], NY [00172084], GOET [GOET003548], GB [GB0048742], P [P00337092], UPS [acc. # 104031]).</comment></tp:nomenclature-citation><tp:nomenclature-citation><tp:taxon-name>
                  <tp:taxon-name-part taxon-name-part-type="genus" reg="Solanum">Solanum</tp:taxon-name-part>
                  <tp:taxon-name-part taxon-name-part-type="species" reg="spretum">spretum</tp:taxon-name-part>
                </tp:taxon-name><comment>C.V.Morton &amp; L.B.Sm., Revis. Argentine Sp. Solanum 132. 1976. Type. Argentina. Río Negro: Bariloche, 19 Mar 1939, <italic>A.L. Cabrera 5024</italic> (holotype: GH [00077764]; isotypes F [v0073411F, acc. # 1007493], LP [LP006791]).</comment></tp:nomenclature-citation></tp:nomenclature-citation-list></tp:nomenclature><tp:treatment-sec sec-type="material" id="SECID0EI6NM"><title>Type.</title><p>Peru? [more likely Chile]. “Cette plante croît au Perou”, <italic>J. Dombey [343</italic>] (lectotype, first step designated by <xref ref-type="bibr" rid="B73">Edmonds 1972</xref>, pg. 107 [as holotype], second step designated by <xref ref-type="bibr" rid="B10">Barboza et al. 2013</xref>, pg. 246: P [P00335357]; isolectotypes: B, destroyed [F neg. 2729]; CORD [CORD00006928], F [v0043232F, acc. # 976864], G [G00359946], G-DC [G00144483], P [P00335358]).</p><fig id="F59" position="float" orientation="portrait"><object-id xmlns:xlink="http://www.w3.org/1999/xlink" content-type="doi" xlink:type="simple">10.3897/phytokeys.231.100894.figure59</object-id><label>Figure 59.</label><caption><p><italic><tp:taxon-name><tp:taxon-name-part taxon-name-part-type="genus" reg="Solanum">Solanum</tp:taxon-name-part><tp:taxon-name-part taxon-name-part-type="species" reg="furcatum">furcatum</tp:taxon-name-part></tp:taxon-name></italic><bold>A</bold> habit <bold>B</bold> flower (<bold>A, B</bold><italic>Anonymous s.n.</italic>, grown from seed sent by J. Edmonds, originally from California [ADW 42421]). Illustration by M.L. Szent-Ivany, first published in <xref ref-type="bibr" rid="B231">Symon (1981)</xref> and previously published in <xref ref-type="bibr" rid="B209">Särkinen et al. (2018)</xref>. Courtesy of the Board of the Botanic Gardens and State Herbarium (Adelaide, South Australia), reproduced with permission.</p></caption><graphic xmlns:xlink="http://www.w3.org/1999/xlink" xlink:href="phytokeys-231-001_article-100894__-g059.jpg" position="float" orientation="portrait" xlink:type="simple" id="oo_897520.jpg"><uri content-type="original_file" xlink:type="simple">https://binary.pensoft.net/fig/897520</uri></graphic></fig></tp:treatment-sec><tp:treatment-sec sec-type="description" id="SECID0EABOM"><title>Description.</title><p>Annual or subwoody perennial herbs to 1 m high, erect to lax, sprawling to ca. 2 m across. Stems terete or ridged, green to purple tinged, not markedly hollow, sparsely pubescent with simple, uniseriate 1–5-celled eglandular trichomes 0.1–0.5 mm long; new growth sparsely to densely pubescent with similar simple, uniseriate 1–5-celled eglandular trichomes; older stems sparsely pubescent to glabrescent, pale yellowish brown. Sympodial units difoliate, the leaves not geminate. Leaves simple and shallowly sinuate, the blades (1.5–)4–8(–12) cm long, (0.6–)2.2–4.6(–6.5) cm wide, ovate to rhomboidal, widest in the lower half to third, membranous, discolorous; adaxial surface sparsely pubescent with simple, uniseriate trichomes like those on stem, these evenly spread along lamina and veins; abaxial surface more densely pubescent; major veins 4–6 pairs; base cuneate to acute, the two sides slightly unequal, decurrent on the petiole; margins entire or sinuate-dentate, this more pronounced in basal part of the leaf; apex acute; petioles 1–3.5 cm long, sparsely pubescent with simple uniseriate trichomes like those on stem. Inflorescences internodal, forked or more rarely unbranched, (1–)1.5–3(–4) cm long, with 6–14 flowers clustered at the tips (sub-umbelliform) or evenly spaced along the axis, sparsely pubescent with simple uniseriate trichomes like those on stem; peduncle (1–)1.5–2 cm long; pedicels 4–7.5 mm long, 0.2–0.3 mm in diameter at the base and 0.3–0.4 mm in diameter at the apex, straight and spreading, articulated at the base; pedicel scars spaced ca. 0.2–2.5 mm apart. Buds subglobose, the corolla exserted 1/3–1/2 from the calyx tube before anthesis. Flowers 5-merous, cosexual (hermaphroditic). Calyx tube 2–3 mm long, conical, the lobes 0.8–1.5 mm long, 0.6–1 mm wide, rectangular to narrowly obovate with obtuse to short-acute apices, pubescent with simple uniseriate trichomes like those on stem but shorter. Corolla 1.2–2 cm in diameter, white to lilac with a green or yellow-green central portion near the base, this sometimes purplish near the lobe midvein, stellate, lobed 1/3–1/2 of the way to the base, the lobes 5.5–7 mm long, 2.8–5.5 mm wide, strongly reflexed at anthesis, later spreading, densely pubescent abaxially with 1–4-celled simple uniseriate trichomes, especially along the margins and apex, these shorter than the trichomes of the stems and leaves. Stamens equal; filament tube minute; free portion of the filaments 0.9–1.6 (2) mm long, adaxially pubescent with tangled uniseriate 4–6-celled simple trichomes; anthers 2.3–3.3(-3.6) mm long, 0.8–1 mm wide, ellipsoid, yellow, poricidal at the tips, the pores lengthening to slits with age. Ovary globose, glabrous; style 6–6.5 mm long, straight or somewhat curved, long-exserted beyond the anther cone, densely pubescent with 2–3-celled simple uniseriate trichomes in the lower 1/2–2/3; stigma capitate, minutely papillate, yellow or green in live plants. Fruit a globose berry, 0.6–0.9 cm in diameter, dull green to purple at maturity, the pericarp matte, opaque, glabrous; fruiting pedicels 0.7–1.2 cm long, 0.2–0.4 mm in diameter at the base, 0.5–1 mm in diameter at the apex, strongly deflexed, not persistent; fruiting calyx not accrescent, the tube 1–2 mm long, the lobes 1.5–2.5 mm long, appressed against the berry. Seeds 30–40 per berry, 1.8–2 mm long, 1.4–1.5 mm wide, flattened and teardrop shaped with a subapical hilum, yellow-brown, the surface minutely pitted, the testal cells pentagonal in outline. Stone cells 6–14 per berry, 0.8–1 mm in diameter, scattered throughout the berry, cream-coloured. Chromosome number: 2n = 72 (<xref ref-type="bibr" rid="B225">Stebbins and Paddock 1949</xref>, from Californian plants no voucher cited; <xref ref-type="bibr" rid="B74">Edmonds 1977</xref>, voucher from Chile <italic>Hjerting &amp; Rahn 552</italic>, not found or verified).</p><fig id="F60" position="float" orientation="portrait"><object-id xmlns:xlink="http://www.w3.org/1999/xlink" content-type="doi" xlink:type="simple">10.3897/phytokeys.231.100894.figure60</object-id><label>Figure 60.</label><caption><p><italic><tp:taxon-name><tp:taxon-name-part taxon-name-part-type="genus" reg="Solanum">Solanum</tp:taxon-name-part><tp:taxon-name-part taxon-name-part-type="species" reg="furcatum">furcatum</tp:taxon-name-part></tp:taxon-name></italic><bold>A</bold> flowering branch <bold>B</bold> inflorescence with flowers at full anthesis <bold>C</bold> developing fruits <bold>D</bold> mature fruits (<bold>A, B, D</bold><italic>Knapp s.n.</italic> Golden Gate Park <bold>C</bold><italic>Gardner &amp; Knees 8322</italic>). Photos by S. Knapp and M. Gardner. <bold>A, B, D</bold> previously published in <xref ref-type="bibr" rid="B209">Särkinen et al. (2018)</xref> and <xref ref-type="bibr" rid="B136">Knapp et al. (2019)</xref>.</p></caption><graphic xmlns:xlink="http://www.w3.org/1999/xlink" xlink:href="phytokeys-231-001_article-100894__-g060.jpg" position="float" orientation="portrait" xlink:type="simple" id="oo_897521.jpg"><uri content-type="original_file" xlink:type="simple">https://binary.pensoft.net/fig/897521</uri></graphic></fig></tp:treatment-sec><tp:treatment-sec sec-type="distribution" id="SECID0ECDOM"><title>Distribution</title><p><bold>(Fig. <xref ref-type="fig" rid="F61">61</xref>).</bold><italic><tp:taxon-name><tp:taxon-name-part taxon-name-part-type="genus" reg="Solanum">Solanum</tp:taxon-name-part><tp:taxon-name-part taxon-name-part-type="species" reg="furcatum">furcatum</tp:taxon-name-part></tp:taxon-name></italic> is native to temperate southern Chile (including the Juan Fernández Islands; Regions I [Tarapacá], II [Antofagasta], IV [Coquimbo], V [Valparaiso], VI [O’Higgins], VII [Maule], VIII [Bío-Bío], IX [Araucania], X [Los Lagos], XIII [Metropolitana], XIV [Los Rios]) and adjacent southern Andean Argentina (Provs. Chubut, Neuquén, Río Negro). It is locally introduced and naturalised along the west coast of the United States of America, Australia and New Zealand (see <xref ref-type="bibr" rid="B209">Särkinen et al. 2018</xref>; <xref ref-type="bibr" rid="B136">Knapp et al. 2019</xref>).</p><fig id="F61" position="float" orientation="portrait"><object-id xmlns:xlink="http://www.w3.org/1999/xlink" content-type="doi" xlink:type="simple">10.3897/phytokeys.231.100894.figure61</object-id><label>Figure 61.</label><caption><p>Distribution map of <italic><tp:taxon-name><tp:taxon-name-part taxon-name-part-type="genus" reg="Solanum">Solanum</tp:taxon-name-part><tp:taxon-name-part taxon-name-part-type="species" reg="furcatum">furcatum</tp:taxon-name-part></tp:taxon-name></italic> in South America. For adventive distribution in North America and Australia, see <xref ref-type="bibr" rid="B136">Knapp et al. (2019)</xref> and <xref ref-type="bibr" rid="B209">Särkinen et al. (2018)</xref> respectively.</p></caption><graphic xmlns:xlink="http://www.w3.org/1999/xlink" xlink:href="phytokeys-231-001_article-100894__-g061.jpg" position="float" orientation="portrait" xlink:type="simple" id="oo_897522.jpg"><uri content-type="original_file" xlink:type="simple">https://binary.pensoft.net/fig/897522</uri></graphic></fig></tp:treatment-sec><tp:treatment-sec sec-type="ecology" id="SECID0ECFOM"><title>Ecology and habitat.</title><p>In its native range <italic><tp:taxon-name><tp:taxon-name-part taxon-name-part-type="genus" reg="Solanum">S.</tp:taxon-name-part><tp:taxon-name-part taxon-name-part-type="species" reg="furcatum">furcatum</tp:taxon-name-part></tp:taxon-name></italic> is a plant of disturbed areas and forest edges in <italic><tp:taxon-name><tp:taxon-name-part taxon-name-part-type="genus" reg="Nothofagus">Nothofagus</tp:taxon-name-part></tp:taxon-name></italic> (<tp:taxon-name><tp:taxon-name-part taxon-name-part-type="family">Nothofagaceae</tp:taxon-name-part></tp:taxon-name>) forests; from near sea level in the more southern part of its range to 2,300 m elevation.</p></tp:treatment-sec><tp:treatment-sec sec-type="Common names and uses" id="SECID0E6FOM"><title>Common names and uses.</title><p>Chile. Región V (Valparaiso): yerba mora (<italic>Philippi s.n.</italic>); Región VI (O’Higgins): yerba mora (<italic>Bertero 633</italic>); Región VIII (Bío-Bío): llaqui (<italic>Junge 2611</italic>). No uses recorded.</p></tp:treatment-sec><tp:treatment-sec sec-type="Preliminary conservation status" id="SECID0ELGOM"><title>Preliminary conservation status</title><p><bold>(<xref ref-type="bibr" rid="B116">IUCN 2022</xref>).</bold> Least Concern [<abbrev xmlns:xlink="http://www.w3.org/1999/xlink" xlink:title="Least Concern" id="ABBRID0EYGOM" xlink:type="simple">LC</abbrev>]. <abbrev xmlns:xlink="http://www.w3.org/1999/xlink" xlink:title="Extent of Occurrence" id="ABBRID0E3GOM" xlink:type="simple">EOO</abbrev> = 342,557 km<sup>2</sup> [<abbrev xmlns:xlink="http://www.w3.org/1999/xlink" xlink:title="Least Concern" id="ABBRID0ECHOM" xlink:type="simple">LC</abbrev>]; <abbrev xmlns:xlink="http://www.w3.org/1999/xlink" xlink:title="Area of Occurrence" id="ABBRID0EGHOM" xlink:type="simple">AOO</abbrev> = 168 km<sup>2</sup> [<abbrev xmlns:xlink="http://www.w3.org/1999/xlink" xlink:title="Endangered" id="ABBRID0EMHOM" xlink:type="simple">EN</abbrev>]; calculated using South American distribution only and excluding the Juan Fernández Islands. <italic><tp:taxon-name><tp:taxon-name-part taxon-name-part-type="genus" reg="Solanum">Solanum</tp:taxon-name-part><tp:taxon-name-part taxon-name-part-type="species" reg="furcatum">furcatum</tp:taxon-name-part></tp:taxon-name></italic> has a relatively large range in Chile and adjacent Argentina and is a plant of disturbed areas. It occurs within several Chilean protected areas and in Parque Nacional Bariloche (Argentina). The populations on the Juan Fernández Islands are within the Juan Fernández Archipelago National Park (Chile).</p></tp:treatment-sec><tp:treatment-sec sec-type="discussion" id="SECID0E2HOM"><title>Discussion.</title><p><italic><tp:taxon-name><tp:taxon-name-part taxon-name-part-type="genus" reg="Solanum">Solanum</tp:taxon-name-part><tp:taxon-name-part taxon-name-part-type="species" reg="furcatum">furcatum</tp:taxon-name-part></tp:taxon-name></italic> is similar to <italic><tp:taxon-name><tp:taxon-name-part taxon-name-part-type="genus" reg="Solanum">S.</tp:taxon-name-part><tp:taxon-name-part taxon-name-part-type="species" reg="arequipense">arequipense</tp:taxon-name-part></tp:taxon-name></italic>, an endemic species found to the north in western Peru. The two taxa have long been confused (e.g., <xref ref-type="bibr" rid="B172">Nees von Esenbeck 1843</xref>) and in our treatment of <italic><tp:taxon-name><tp:taxon-name-part taxon-name-part-type="genus" reg="Solanum">S.</tp:taxon-name-part><tp:taxon-name-part taxon-name-part-type="species" reg="furcatum">furcatum</tp:taxon-name-part></tp:taxon-name></italic> in its introduced range outside of South America (<xref ref-type="bibr" rid="B209">Särkinen et al. 2018</xref>), we considered them to be conspecific (e.g., <xref ref-type="bibr" rid="B136">Knapp et al. 2019</xref>: 67 illustrated <italic><tp:taxon-name><tp:taxon-name-part taxon-name-part-type="genus" reg="Solanum">S.</tp:taxon-name-part><tp:taxon-name-part taxon-name-part-type="species" reg="furcatum">furcatum</tp:taxon-name-part></tp:taxon-name></italic> with a drawing of <italic><tp:taxon-name><tp:taxon-name-part taxon-name-part-type="genus" reg="Solanum">S.</tp:taxon-name-part><tp:taxon-name-part taxon-name-part-type="species" reg="arequipense">arequipense</tp:taxon-name-part></tp:taxon-name></italic>). We recognise these two species here based on the subtle morphological differences that correspond to geographically distinct distributions. They are supported as evolutionarily distinct based on a molecular phylogeny that shows samples of the two species in distinct well supported clades (<xref ref-type="bibr" rid="B92">Gagnon et al. 2022</xref>). Both taxa exhibit the combination of a long-exserted style with the exserted portion equal to or longer than the length of the anthers, shallowly lobed corolla, calyx lobes separated by a paler sinus, forked to unbranched inflorescences (rarely several times branching), and usually large, lush leaves. The inflorescence branches of <italic><tp:taxon-name><tp:taxon-name-part taxon-name-part-type="genus" reg="Solanum">S.</tp:taxon-name-part><tp:taxon-name-part taxon-name-part-type="species" reg="furcatum">furcatum</tp:taxon-name-part></tp:taxon-name></italic> are less strongly divergent than those of <italic><tp:taxon-name><tp:taxon-name-part taxon-name-part-type="genus" reg="Solanum">S.</tp:taxon-name-part><tp:taxon-name-part taxon-name-part-type="species" reg="arequipense">arequipense</tp:taxon-name-part></tp:taxon-name></italic>, and the berries of <italic><tp:taxon-name><tp:taxon-name-part taxon-name-part-type="genus" reg="Solanum">S.</tp:taxon-name-part><tp:taxon-name-part taxon-name-part-type="species" reg="furcatum">furcatum</tp:taxon-name-part></tp:taxon-name></italic> always have more than six stone cells, while those of <italic><tp:taxon-name><tp:taxon-name-part taxon-name-part-type="genus" reg="Solanum">S.</tp:taxon-name-part><tp:taxon-name-part taxon-name-part-type="species" reg="arequipense">arequipense</tp:taxon-name-part></tp:taxon-name></italic> have only two or stone cells are absent. On an annotation on the now-destroyed duplicate of Dombey’s type gathering of <italic><tp:taxon-name><tp:taxon-name-part taxon-name-part-type="genus" reg="Solanum">S.</tp:taxon-name-part><tp:taxon-name-part taxon-name-part-type="species" reg="furcatum">furcatum</tp:taxon-name-part></tp:taxon-name></italic> in B (F neg. 2723) Georg Bitter noted the presence of eight stone cells in the berries. Material of <italic><tp:taxon-name><tp:taxon-name-part taxon-name-part-type="genus" reg="Solanum">S.</tp:taxon-name-part><tp:taxon-name-part taxon-name-part-type="species" reg="furcatum">furcatum</tp:taxon-name-part></tp:taxon-name></italic> from Juan Fernández Islands differs from that collected in mainland Chile in having flowers with styles barely exserted from the anther tube. This could indicate flowers that are autogamous, a reproductive adaptation commonly associated with island life (<xref ref-type="bibr" rid="B213">Schueller 2004</xref>).</p><p><italic><tp:taxon-name><tp:taxon-name-part taxon-name-part-type="genus" reg="Solanum">Solanum</tp:taxon-name-part><tp:taxon-name-part taxon-name-part-type="species" reg="pentlandii">pentlandii</tp:taxon-name-part></tp:taxon-name></italic> also has similar globose buds and exserted styles but has much shorter anthers (less than 2 mm versus 2.5–3 mm in <italic><tp:taxon-name><tp:taxon-name-part taxon-name-part-type="genus" reg="Solanum">S.</tp:taxon-name-part><tp:taxon-name-part taxon-name-part-type="species" reg="furcatum">furcatum</tp:taxon-name-part></tp:taxon-name></italic>) and shiny green berries that lack stone cells. <italic><tp:taxon-name><tp:taxon-name-part taxon-name-part-type="genus" reg="Solanum">Solanum</tp:taxon-name-part><tp:taxon-name-part taxon-name-part-type="species" reg="pentlandii">pentlandii</tp:taxon-name-part></tp:taxon-name></italic> occurs at high elevations in disturbed, nitrogen-rich areas in Peru and Bolivia and is not sympatric with <italic><tp:taxon-name><tp:taxon-name-part taxon-name-part-type="genus" reg="Solanum">S.</tp:taxon-name-part><tp:taxon-name-part taxon-name-part-type="species" reg="furcatum">furcatum</tp:taxon-name-part></tp:taxon-name></italic>.</p><p>Details of typification for the synonyms of <italic><tp:taxon-name><tp:taxon-name-part taxon-name-part-type="genus" reg="Solanum">S.</tp:taxon-name-part><tp:taxon-name-part taxon-name-part-type="species" reg="furcatum">furcatum</tp:taxon-name-part></tp:taxon-name></italic> can be found in <xref ref-type="bibr" rid="B209">Särkinen et al. (2018)</xref>. In earlier works (<xref ref-type="bibr" rid="B209">Särkinen et al. 2018</xref>; <xref ref-type="bibr" rid="B136">Knapp et al. 2019</xref>) we did not lectotypify the four varieties of of <italic><tp:taxon-name><tp:taxon-name-part taxon-name-part-type="genus" reg="Solanum">S.</tp:taxon-name-part><tp:taxon-name-part taxon-name-part-type="species" reg="furcatum">furcatum</tp:taxon-name-part></tp:taxon-name></italic> described by <xref ref-type="bibr" rid="B172">Nees von Esenbeck (1843)</xref> from the collections of Franz Meyen’s trip around the world (1831–32). Franz Meyen’s herbarium from his South American travels was held in B and destroyed, and we have found no duplicates of these collections (see also <italic><tp:taxon-name><tp:taxon-name-part taxon-name-part-type="genus" reg="Solanum">S.</tp:taxon-name-part><tp:taxon-name-part taxon-name-part-type="species" reg="arequipense">arequipense</tp:taxon-name-part></tp:taxon-name></italic>) nor were any specimens photographed by J.F. Macbride as is the case for many other species. Nees von Esenbeck’s four taxa were distinguished based on leaf shape differences, notoriously difficult in the Morelloid clade. He (<xref ref-type="bibr" rid="B172">Nees von Esenbeck 1843</xref>) cited two collections each for three varieties, mixing plants from the distributions of <italic><tp:taxon-name><tp:taxon-name-part taxon-name-part-type="genus" reg="Solanum">S.</tp:taxon-name-part><tp:taxon-name-part taxon-name-part-type="species" reg="arequipense">arequipense</tp:taxon-name-part></tp:taxon-name></italic> and <italic><tp:taxon-name><tp:taxon-name-part taxon-name-part-type="genus" reg="Solanum">S.</tp:taxon-name-part><tp:taxon-name-part taxon-name-part-type="species" reg="furcatum">furcatum</tp:taxon-name-part></tp:taxon-name></italic> (see discussion of <tp:taxon-name><tp:taxon-name-part taxon-name-part-type="genus" reg="Solanum"/><tp:taxon-name-part taxon-name-part-type="species" reg="furcatum"/><tp:taxon-name-part taxon-name-part-type="infraspecific-rank">var.</tp:taxon-name-part><tp:taxon-name-part taxon-name-part-type="variety" reg="subdentatum">subdentatum</tp:taxon-name-part></tp:taxon-name> and var. <tp:taxon-name><tp:taxon-name-part taxon-name-part-type="genus" reg="Solanum"/><tp:taxon-name-part taxon-name-part-type="species" reg="furcatum"/><tp:taxon-name-part taxon-name-part-type="variety" reg="subintegerrimum">subintegerrimum</tp:taxon-name-part></tp:taxon-name> under <italic><tp:taxon-name><tp:taxon-name-part taxon-name-part-type="genus" reg="Solanum">S.</tp:taxon-name-part><tp:taxon-name-part taxon-name-part-type="species" reg="arequipense">arequipense</tp:taxon-name-part></tp:taxon-name></italic>). Var. <tp:taxon-name><tp:taxon-name-part taxon-name-part-type="genus" reg="Solanum"/><tp:taxon-name-part taxon-name-part-type="species" reg="furcatum"/><tp:taxon-name-part taxon-name-part-type="variety" reg="acutedentatum">acutedentatum</tp:taxon-name-part></tp:taxon-name> was based on collections from Valparaiso and from “planitie circa Tacoram, alt. 14000–17000[ft]” [Volcán Tacora on the Chile/Peru border]; <tp:taxon-name><tp:taxon-name-part taxon-name-part-type="genus" reg="Solanum"/><tp:taxon-name-part taxon-name-part-type="species" reg="furcatum"/><tp:taxon-name-part taxon-name-part-type="infraspecific-rank">var.</tp:taxon-name-part><tp:taxon-name-part taxon-name-part-type="variety" reg="obtusedentatum">obtusedentatum</tp:taxon-name-part></tp:taxon-name> on collections from San Fernando in central Chile and Arequipa in Peru. We have chosen to neotypify these two varieties with specimens from areas near the cited collections from Chile, in order to link the varietal names with <italic><tp:taxon-name><tp:taxon-name-part taxon-name-part-type="genus" reg="Solanum">S.</tp:taxon-name-part><tp:taxon-name-part taxon-name-part-type="species" reg="furcatum">furcatum</tp:taxon-name-part></tp:taxon-name></italic>. Searches in SGO and CONC failed to reveal duplicates of either <italic>Philippi s.n.</italic> from San Fernando or <italic>Gardner &amp; Knees 8356</italic>, so we have reluctantly used as neotypes for var. <tp:taxon-name><tp:taxon-name-part taxon-name-part-type="genus" reg="Solanum"/><tp:taxon-name-part taxon-name-part-type="species" reg="furcatum"/><tp:taxon-name-part taxon-name-part-type="variety" reg="obtusedentatum">obtusedentatum</tp:taxon-name-part></tp:taxon-name> a collection we have seen in G and for var. <tp:taxon-name><tp:taxon-name-part taxon-name-part-type="genus" reg="Solanum"/><tp:taxon-name-part taxon-name-part-type="species" reg="furcatum"/><tp:taxon-name-part taxon-name-part-type="variety" reg="acutedentatum">acutedentatum</tp:taxon-name-part></tp:taxon-name> the E duplicate we have seen of <italic>Gardner &amp; Knees 8356</italic>, rather than duplicates in Chilean herbaria.</p><p>Specimens in Paris used by J. <xref ref-type="bibr" rid="B187">Rémy (1849)</xref> to describe <italic><tp:taxon-name><tp:taxon-name-part taxon-name-part-type="genus" reg="Witheringia">Witheringia</tp:taxon-name-part><tp:taxon-name-part taxon-name-part-type="species" reg="rubra">rubra</tp:taxon-name-part></tp:taxon-name></italic> J.Rémy are of plants of <italic><tp:taxon-name><tp:taxon-name-part taxon-name-part-type="genus" reg="Solanum">S.</tp:taxon-name-part><tp:taxon-name-part taxon-name-part-type="species" reg="furcatum">furcatum</tp:taxon-name-part></tp:taxon-name></italic> (see P00335356). He cited <italic><tp:taxon-name><tp:taxon-name-part taxon-name-part-type="genus" reg="Solanum">S.</tp:taxon-name-part><tp:taxon-name-part taxon-name-part-type="species" reg="rubrum">rubrum</tp:taxon-name-part></tp:taxon-name></italic> Mill. in synonymy and was clearly making a new combination based on that name. The type of the name <italic><tp:taxon-name><tp:taxon-name-part taxon-name-part-type="genus" reg="Witheringia">Witheringia</tp:taxon-name-part><tp:taxon-name-part taxon-name-part-type="species" reg="rubra">rubra</tp:taxon-name-part></tp:taxon-name></italic> is the type of <italic><tp:taxon-name><tp:taxon-name-part taxon-name-part-type="genus" reg="Solanum">S.</tp:taxon-name-part><tp:taxon-name-part taxon-name-part-type="species" reg="rubrum">rubrum</tp:taxon-name-part></tp:taxon-name></italic> Mill., itself a synonym of <italic><tp:taxon-name><tp:taxon-name-part taxon-name-part-type="genus" reg="Solanum">S.</tp:taxon-name-part><tp:taxon-name-part taxon-name-part-type="species" reg="villosum">villosum</tp:taxon-name-part></tp:taxon-name></italic> (BM000942563 see <xref ref-type="bibr" rid="B209">Särkinen et al. 2018</xref>) although <xref ref-type="bibr" rid="B209">Särkinen et al. (2018)</xref> failed to site it in the synonym of <italic><tp:taxon-name><tp:taxon-name-part taxon-name-part-type="genus" reg="Solanum">S.</tp:taxon-name-part><tp:taxon-name-part taxon-name-part-type="species" reg="villosum">villosum</tp:taxon-name-part></tp:taxon-name></italic>. <italic><tp:taxon-name><tp:taxon-name-part taxon-name-part-type="genus" reg="Witheringia">Witheringia</tp:taxon-name-part><tp:taxon-name-part taxon-name-part-type="species" reg="rubra">rubra</tp:taxon-name-part></tp:taxon-name></italic> (Mill.) J.Rémy is not a synonym of <italic><tp:taxon-name><tp:taxon-name-part taxon-name-part-type="genus" reg="Solanum">S.</tp:taxon-name-part><tp:taxon-name-part taxon-name-part-type="species" reg="furcatum">furcatum</tp:taxon-name-part></tp:taxon-name></italic>.</p></tp:treatment-sec><ref-list><ref id="B231"><mixed-citation xmlns:xlink="http://www.w3.org/1999/xlink" xlink:type="simple"><person-group><name name-style="western"><surname>Symon</surname><given-names>DE</given-names></name></person-group> (<year>1981</year>) <article-title>A revision of the genus <italic><tp:taxon-name><tp:taxon-name-part taxon-name-part-type="genus">Solanum</tp:taxon-name-part></tp:taxon-name></italic> in Australia.</article-title><source>Journal of the Adelaide Bo­tanic Gardens</source><volume>4</volume>: <fpage>1</fpage>–<lpage>367</lpage>.</mixed-citation></ref><ref id="B209"><mixed-citation xmlns:xlink="http://www.w3.org/1999/xlink" xlink:type="simple"><person-group><name name-style="western"><surname>Särkinen</surname><given-names>T</given-names></name><name name-style="western"><surname>Poczai</surname><given-names>P</given-names></name><name name-style="western"><surname>Barboza</surname><given-names>GE</given-names></name><name name-style="western"><surname>van der Weerden</surname><given-names>GM</given-names></name><name name-style="western"><surname>Baden</surname><given-names>M</given-names></name><name name-style="western"><surname>Knapp</surname><given-names>S</given-names></name></person-group> (<year>2018</year>) <article-title>A revision of the Old World black nightshades (Morelloid clade of <italic><tp:taxon-name><tp:taxon-name-part taxon-name-part-type="genus">Solanum</tp:taxon-name-part></tp:taxon-name></italic> L., <tp:taxon-name><tp:taxon-name-part taxon-name-part-type="family">Solanaceae</tp:taxon-name-part></tp:taxon-name>).</article-title><source>PhytoKeys</source><volume>106</volume>: <fpage>1</fpage>–<lpage>223</lpage>. <ext-link xlink:href="10.3897/phytokeys.106.21991" ext-link-type="doi" xlink:type="simple">https://doi.org/10.3897/phytokeys.106.21991</ext-link></mixed-citation></ref><ref id="B136"><mixed-citation xmlns:xlink="http://www.w3.org/1999/xlink" xlink:type="simple"><person-group><name name-style="western"><surname>Knapp</surname><given-names>S</given-names></name><name name-style="western"><surname>Barboza</surname><given-names>GE</given-names></name><name name-style="western"><surname>Bohs</surname><given-names>L</given-names></name><name name-style="western"><surname>Särkinen</surname><given-names>T</given-names></name></person-group> (<year>2019</year>) <article-title>A revision of the Morelloid Clade of <italic><tp:taxon-name><tp:taxon-name-part taxon-name-part-type="genus">Solanum</tp:taxon-name-part></tp:taxon-name></italic> L. (<tp:taxon-name><tp:taxon-name-part taxon-name-part-type="family">Solanaceae</tp:taxon-name-part></tp:taxon-name>) in the Caribbean and North and Central America.</article-title><source>PhytoKeys</source><volume>123</volume>: <fpage>1</fpage>–<lpage>174</lpage>. <ext-link xlink:href="10.3897/phytokeys.123.31738" ext-link-type="doi" xlink:type="simple">https://doi.org/10.3897/phytokeys.123.31738</ext-link></mixed-citation></ref><ref id="B53"><mixed-citation xmlns:xlink="http://www.w3.org/1999/xlink" xlink:type="simple"><person-group><name name-style="western"><surname>D’Arcy</surname><given-names>WG</given-names></name></person-group> (<year>1974a</year>) <article-title>[1973]) <tp:taxon-name><tp:taxon-name-part taxon-name-part-type="family">Solanaceae</tp:taxon-name-part></tp:taxon-name>, Flora of Panama. Part 9.</article-title><source>Annals of the Missouri Botanical Garden</source><volume>60</volume>: <fpage>573</fpage>–<lpage>780</lpage>. <ext-link xlink:href="10.2307/2395139" ext-link-type="doi" xlink:type="simple">https://doi.org/10.2307/2395139</ext-link></mixed-citation></ref><ref id="B73"><mixed-citation xmlns:xlink="http://www.w3.org/1999/xlink" xlink:type="simple"><person-group><name name-style="western"><surname>Edmonds</surname><given-names>JM</given-names></name></person-group> (<year>1972</year>) <article-title>A synopsis of the taxonomy of <tp:taxon-name><tp:taxon-name-part taxon-name-part-type="genus">Solanum</tp:taxon-name-part><tp:taxon-name-part taxon-name-part-type="infraspecific-rank">sect.</tp:taxon-name-part><tp:taxon-name-part taxon-name-part-type="section">Solanum</tp:taxon-name-part></tp:taxon-name> (<tp:taxon-name><tp:taxon-name-part taxon-name-part-type="genus">Maurella</tp:taxon-name-part></tp:taxon-name>) in South America.</article-title><source>Kew Bulletin</source><volume>27</volume>(<issue>1</issue>): <fpage>95</fpage>–<lpage>114</lpage>. <ext-link xlink:href="10.2307/4117874" ext-link-type="doi" xlink:type="simple">https://doi.org/10.2307/4117874</ext-link></mixed-citation></ref><ref id="B10"><mixed-citation xmlns:xlink="http://www.w3.org/1999/xlink" xlink:type="simple"><person-group><name name-style="western"><surname>Barboza</surname><given-names>GE</given-names></name><name name-style="western"><surname>Knapp</surname><given-names>S</given-names></name><name name-style="western"><surname>Särkinen</surname><given-names>T</given-names></name></person-group> (<year>2013</year>) <article-title>Grupo VII. Moreloide.</article-title> In: <person-group><name name-style="western"><surname>Anton</surname><given-names>AM</given-names></name><name name-style="western"><surname>Zuloaga</surname><given-names>FO</given-names></name></person-group> (<role>Eds</role>) <issue-title>Barboza GE (Coord.</issue-title><source>) Flora Argentina (Vol. 13), <tp:taxon-name><tp:taxon-name-part taxon-name-part-type="family">Solanaceae</tp:taxon-name-part></tp:taxon-name>. IOBDA- IMBIV, CONICET: Buenos Aires &amp; Córdoba, Argentina</source>, <fpage>231</fpage>–<lpage>264</lpage>.</mixed-citation></ref><ref id="B225"><mixed-citation xmlns:xlink="http://www.w3.org/1999/xlink" xlink:type="simple"><person-group><name name-style="western"><surname>Stebbins</surname><given-names>GL</given-names></name><name name-style="western"><surname>Paddock</surname><given-names>EF</given-names></name></person-group> (<year>1949</year>) <article-title>The <italic><tp:taxon-name><tp:taxon-name-part taxon-name-part-type="genus">Solanum</tp:taxon-name-part><tp:taxon-name-part taxon-name-part-type="species">nigrum</tp:taxon-name-part></tp:taxon-name></italic> complex in Pacific North America.</article-title><source>Madrono</source><volume>10</volume>: <fpage>70</fpage>–<lpage>81</lpage>.</mixed-citation></ref><ref id="B74"><mixed-citation xmlns:xlink="http://www.w3.org/1999/xlink" xlink:type="simple"><person-group><name name-style="western"><surname>Edmonds</surname><given-names>JM</given-names></name></person-group> (<year>1977</year>) <article-title>Taxonomic studies on <tp:taxon-name><tp:taxon-name-part taxon-name-part-type="genus">Solanum</tp:taxon-name-part><tp:taxon-name-part taxon-name-part-type="authority">L.</tp:taxon-name-part><tp:taxon-name-part taxon-name-part-type="infraspecific-rank">section</tp:taxon-name-part><tp:taxon-name-part taxon-name-part-type="section">Solanum</tp:taxon-name-part></tp:taxon-name> (<tp:taxon-name><tp:taxon-name-part taxon-name-part-type="genus">Maurella</tp:taxon-name-part></tp:taxon-name>).</article-title><source>Botanical Journal of the Linnean Society</source><volume>75</volume>(<issue>2</issue>): <fpage>141</fpage>–<lpage>178</lpage>. <ext-link xlink:href="10.1111/j.1095-8339.1977.tb01482.x" ext-link-type="doi" xlink:type="simple">https://doi.org/10.1111/j.1095-8339.1977.tb01482.x</ext-link></mixed-citation></ref><ref id="B116"><mixed-citation xmlns:xlink="http://www.w3.org/1999/xlink" xlink:type="simple">IUCN (<year>2022</year>) Guidelines for Using the IUCN Red List Categories and Criteria. Version 15.1. Prepared by the Standards and Petitions Subcommittee. [Downloaded 9 Dec 2022] <ext-link xlink:href="https://www.iucnredlist.org/resources/redlistguidelines" ext-link-type="uri" xlink:type="simple">https://www.iucnredlist.org/resources/redlistguidelines</ext-link></mixed-citation></ref><ref id="B172"><mixed-citation xmlns:xlink="http://www.w3.org/1999/xlink" xlink:type="simple"><person-group><name name-style="western"><surname>Nees von Esenbeck</surname><given-names>CGD</given-names></name></person-group> (<year>1843</year>) <tp:taxon-name><tp:taxon-name-part taxon-name-part-type="family">Solanaceae</tp:taxon-name-part></tp:taxon-name>. FJF Meyenii Observationes Botanicas in itinere circum terram institutas (opus posthumum). Nova Acta Physico-medica Academia Ceasareae Leopoldino-Carlinae Naturae Curiosum 19(suppl. 1): 383–393.</mixed-citation></ref><ref id="B92"><mixed-citation xmlns:xlink="http://www.w3.org/1999/xlink" xlink:type="simple"><person-group><name name-style="western"><surname>Gagnon</surname><given-names>E</given-names></name><name name-style="western"><surname>Hilgenhof</surname><given-names>R</given-names></name><name name-style="western"><surname>Orejuela</surname><given-names>A</given-names></name><name name-style="western"><surname>McDonnell</surname><given-names>A</given-names></name><name name-style="western"><surname>Sablok</surname><given-names>G</given-names></name><name name-style="western"><surname>Aubriot</surname><given-names>X</given-names></name><name name-style="western"><surname>Giacomin</surname><given-names>LL</given-names></name><name name-style="western"><surname>Gouvêa</surname><given-names>Y</given-names></name><name name-style="western"><surname>Bohs</surname><given-names>L</given-names></name><name name-style="western"><surname>Dodsworth</surname><given-names>S</given-names></name><name name-style="western"><surname>Martine</surname><given-names>C</given-names></name><name name-style="western"><surname>Poczai</surname><given-names>P</given-names></name><name name-style="western"><surname>Knapp</surname><given-names>S</given-names></name><name name-style="western"><surname>Särkinen</surname><given-names>T</given-names></name></person-group> (<year>2022</year>) <article-title>Phylogenomic discordance suggests polytomies along the backbone of the large genus <italic><tp:taxon-name><tp:taxon-name-part taxon-name-part-type="genus">Solanum</tp:taxon-name-part></tp:taxon-name></italic>.</article-title><source>American Journal of Botany</source><volume>109</volume>(<issue>4</issue>): <fpage>580</fpage>–<lpage>601</lpage>. <ext-link xlink:href="10.1002/ajb2.1827" ext-link-type="doi" xlink:type="simple">https://doi.org/10.1002/ajb2.1827</ext-link></mixed-citation></ref><ref id="B213"><mixed-citation xmlns:xlink="http://www.w3.org/1999/xlink" xlink:type="simple"><person-group><name name-style="western"><surname>Schueller</surname><given-names>S</given-names></name></person-group> (<year>2004</year>) <article-title>Self-pollination in island and mainland populations of the introduced hummingbird-pollinated plant, <italic><tp:taxon-name><tp:taxon-name-part taxon-name-part-type="genus">Nicotiana</tp:taxon-name-part><tp:taxon-name-part taxon-name-part-type="species">glauca</tp:taxon-name-part></tp:taxon-name></italic> (<tp:taxon-name><tp:taxon-name-part taxon-name-part-type="family">Solanaceae</tp:taxon-name-part></tp:taxon-name>).</article-title><source>American Journal of Botany</source><volume>91</volume>(<issue>5</issue>): <fpage>672</fpage>–<lpage>681</lpage>. <ext-link xlink:href="10.3732/ajb.91.5.672" ext-link-type="doi" xlink:type="simple">https://doi.org/10.3732/ajb.91.5.672</ext-link></mixed-citation></ref><ref id="B187"><mixed-citation xmlns:xlink="http://www.w3.org/1999/xlink" xlink:type="simple"><person-group><name name-style="western"><surname>Rémy</surname><given-names>J</given-names></name></person-group> (<year>1849</year>) <article-title>XCVI. Solaneas.</article-title> In: <person-group><name name-style="western"><surname>Gay</surname><given-names>C</given-names></name></person-group> (<role>Ed.</role>) <issue-title>Historia Politica y Fisica de Chile.</issue-title><source>Botánica [Flora chilena]</source><volume>5</volume>: <fpage>38</fpage>–<lpage>98</lpage>.</mixed-citation></ref></ref-list></tp:taxon-treatment>
