# Supplementary material for: ﻿A revision of the South American species of the Morelloid clade (Solanum L., Solanaceae)
Source: PhytoKeys. 2023 Aug 29;231:1–342. doi: 10.3897/phytokeys.231.100894 (PMC10481398; doi:10.3897/phytokeys.231.100894)
Supplement: XML Treatment for Solanum glandulosipilosum [file phytokeys.231.100894-treatment21.xml]

<!DOCTYPE tp:taxon-treatment
  PUBLIC "-//TaxonX//DTD Taxonomic Treatment Publishing DTD v0 20100105//EN" "tax-treatment-NSO.dtd">
<tp:taxon-treatment xmlns:tp="http://www.plazi.org/taxpub"><tp:treatment-meta><kwd-group><label>Taxon classification</label><kwd>
                <named-content content-type="kingdom">Plantae</named-content>
              </kwd><kwd>
                <named-content content-type="order">Solanales</named-content>
              </kwd><kwd>
                <named-content content-type="family">Solanaceae</named-content>
              </kwd></kwd-group><mixed-citation publication-type="journal"><person-group><name><surname>Knapp</surname><given-names>Sandra</given-names></name><name><surname>Särkinen</surname><given-names>Tiina</given-names></name><name><surname>Barboza</surname><given-names>Gloria E.</given-names></name></person-group><article-title>﻿A revision of the South American species of the Morelloid clade (<italic><tp:taxon-name><tp:taxon-name-part taxon-name-part-type="genus" reg="Solanum">Solanum</tp:taxon-name-part></tp:taxon-name></italic> L., <tp:taxon-name><tp:taxon-name-part taxon-name-part-type="family">Solanaceae</tp:taxon-name-part></tp:taxon-name>)</article-title><source>PhytoKeys</source><day>29</day><month>08</month><year>2023</year><volume>231</volume><fpage>1</fpage><lpage>342</lpage><pub-id pub-id-type="doi">10.3897/phytokeys.231.100894</pub-id></mixed-citation></tp:treatment-meta><tp:nomenclature><label>﻿21.</label><tp:taxon-name>
              <tp:taxon-name-part taxon-name-part-type="genus" reg="Solanum">Solanum</tp:taxon-name-part>
              <tp:taxon-name-part taxon-name-part-type="species" reg="glandulosipilosum">glandulosipilosum</tp:taxon-name-part>
            </tp:taxon-name><tp:taxon-authority>Bitter, Repert. Spec. Nov. Regni Veg. 11: 213. 1912.</tp:taxon-authority><xref ref-type="fig" rid="F2">Figs 2E</xref><xref ref-type="fig" rid="F65">, 65</xref><xref ref-type="fig" rid="F66">, 66</xref><tp:nomenclature-citation-list><tp:nomenclature-citation><tp:taxon-name>
                  <tp:taxon-name-part taxon-name-part-type="genus" reg="Solanum">Solanum</tp:taxon-name-part>
                  <tp:taxon-name-part taxon-name-part-type="species" reg="adenochlamys">adenochlamys</tp:taxon-name-part>
                </tp:taxon-name><comment>Bitter, Repert. Spec. Nov. Regni Veg. 13: 169. 1914. Type. Argentina. Salta: Rosario de la Frontera, 7 Jan 1905, <italic>M. Lillo 3851</italic> (lectotype, designated by <xref ref-type="bibr" rid="B10">Barboza et al. 2013</xref>, pg. 248: CORD [CORD00004103]; isolectotypes: A [01011895], G, LIL [LIL001446, acc. # 89084], NY [00139045]).</comment></tp:nomenclature-citation><tp:nomenclature-citation><tp:taxon-name>
                  <tp:taxon-name-part taxon-name-part-type="genus" reg="Solanum">Solanum</tp:taxon-name-part>
                  <tp:taxon-name-part taxon-name-part-type="species" reg="fabrisii">fabrisii</tp:taxon-name-part>
                </tp:taxon-name><comment>Cabrera, Hickenia 1(31): 164. 1978. Type. Argentina. Jujuy: Santa Bárbara, El Fuerte, Loma Grande, 22 Nov 1970, <italic>A.L. Cabrera &amp; H. Fabris 21071</italic> (no herbaria cited; lectotype, designated here: SI [003282, acc. # 065903]; isotypes: CORD [CORD00006801], LP [LP005354], SI [003662, acc. # 074664]).</comment></tp:nomenclature-citation></tp:nomenclature-citation-list></tp:nomenclature><tp:treatment-sec sec-type="material" id="SECID0ELLPM"><title>Type.</title><p>Argentina. Tucumán: Siambón, Sierra de Tucumán, 11–17 Jan 1873, <italic>P.G. Lorentz &amp; G. Hieronymus 1035</italic> (holotype: B, destroyed [F neg. 2776]; lectotype, designated by <xref ref-type="bibr" rid="B10">Barboza et al. 2013</xref>, pg. 248: CORD [CORD00004216]; isolectotype: GOET [GOET003257]).</p><fig id="F65" position="float" orientation="portrait"><object-id xmlns:xlink="http://www.w3.org/1999/xlink" content-type="doi" xlink:type="simple">10.3897/phytokeys.231.100894.figure65</object-id><label>Figure 65.</label><caption><p><italic><tp:taxon-name><tp:taxon-name-part taxon-name-part-type="genus" reg="Solanum">Solanum</tp:taxon-name-part><tp:taxon-name-part taxon-name-part-type="species" reg="glandulosipilosum">glandulosipilosum</tp:taxon-name-part></tp:taxon-name></italic><bold>A</bold> flowering and fruiting branch <bold>B</bold> inflorescence <bold>C</bold> flower <bold>D</bold> calyx <bold>E</bold> dissected flower <bold>F</bold> stamen, dorsal view <bold>G</bold> stamen, ventral view <bold>H</bold> gynoecium (<bold>A–H</bold><italic>Venturi 2450</italic>). Illustration by L. Ribulgo. Previously published in <xref ref-type="bibr" rid="B10">Barboza et al. (2013</xref>: 248).</p></caption><graphic xmlns:xlink="http://www.w3.org/1999/xlink" xlink:href="phytokeys-231-001_article-100894__-g065.jpg" position="float" orientation="portrait" xlink:type="simple" id="oo_897526.jpg"><uri content-type="original_file" xlink:type="simple">https://binary.pensoft.net/fig/897526</uri></graphic></fig></tp:treatment-sec><tp:treatment-sec sec-type="description" id="SECID0EHNPM"><title>Description.</title><p>Woody perennial herbs 0.6–1.2 m high, erect with a woody base. Stems terete, densely papillate and glandular-pubescent with transparent 2–8-celled simple uniseriate trichomes 0.5–1.5 mm long, these spreading; new growth densely glandular-pubescent with 2–8-celled transparent simple uniseriate trichomes like the stems, of varying lengths; bark of older stems greenish brown, pubescent (not markedly glabrescent). Sympodial units difoliate, the leaves not geminate. Leaves simple, entire, the blades 3.5–9(17) cm long, 1.7–5.5.(8.5) cm wide, ovate to narrowly ovate to elliptic, widest in the lower third or near the middle, membranous, concolorous, the lower leaves can be very large and are not often preserved on herbarium specimens; adaxial surfaces moderately and evenly glandular-pubescent with transparent simple uniseriate trichomes, these to 1 mm long on veins, shorter on the lamina; abaxial surfaces glandular pubescent like the upper surfaces, but the trichomes denser along the veins; principal veins 5–8 pairs; base more or less truncate to acute, oblique, not strongly decurrent onto the petiole; margins entire or occasionally slightly toothed in the lower third to half of the leaf blade; apex acute to acuminate; petiole 0.7–2(4) cm long, glandular-pubescent like the stems. Inflorescences internodal or occasionally opposite the leaves, forked or less commonly unbranched, 1–3 cm long, with 10–20 flowers clustered at the tips of the branches, glandular-pubescent with spreading, transparent simple uniseriate trichomes like those of the stems; peduncle 0.9–1.5 cm long, very obvious and erect in forked inflorescences; pedicels 0.7–0.9 cm long, ca. 0.25 mm in diameter at the base, ca. 0.5 mm in diameter at the apex, filiform, spreading at anthesis, densely glandular-pubescent with simple uniseriate trichomes to 1.5 mm long; pedicel scars closely spaced less than 0.5 mm apart at the tips of the branches to irregularly spaced ca. 1 mm apart in fruiting inflorescences, articulated at the base. Buds narrowly ellipsoid, the corolla strongly exserted from calyx before anthesis. Flowers 5-merous, cosexual (hermaphroditic). Calyx tube 1–1.5 mm long, conical, the lobes 1–2.5 mm long, ca. 1 mm wide, narrowly triangular, densely glandular-pubescent with spreading, transparent, simple uniseriate trichomes 1–1.5 mm long. Corolla 1.2–1.6 cm in diameter, white with a green central eye rimmed with purple or brown, stellate, lobed ca. 2/3 of the way to the base, the lobes 2–4 mm long, 3–6 mm wide, deltate, reflexed at anthesis, adaxially glabrous, abaxially glandular-pubescent with simple uniseriate trichomes especially along the midvein and at the tip. Stamens equal; filament tube minute; free portion of the filaments 1–1.5 mm long, glabrous or with a few tangled simple uniseriate trichomes adaxially; anthers 4–4.5 mm long, 1–1.1 mm wide, narrowly ellipsoid, yellow, poricidal at the tips, the pores lengthening to slits with age. Ovary conical, glabrous; style 5.5–7 mm long, straight, exserted beyond the anther cone, densely papillate with eglandular trichomes in the lower third; stigma clavate to capitate and lightly bilobed, the surface minutely papillate. Fruit a globose berry, 0.4–0.6 cm in diameter, green when mature, the pericarp thin, matte or slightly shiny, opaque, glabrous; fruiting pedicels 1–1.2 cm long, ca. 0.5 mm in diameter at the base, ca. 0.75 mm in diameter at the apex, not markedly woody, spreading, not persistent; fruiting calyx not accrescent, appressed to the berry to slightly spreading. Seeds 20–30 per berry, 1–1.2 mm long, 0.8–1 mm wide, flattened and teardrop shaped, pale yellowish tan, the surfaces minutely pitted, the testal cells sinuate in outline. Stone cells 6 (14 <italic>fide</italic><xref ref-type="bibr" rid="B20">Bitter 1914a</xref>), scattered through the mesocarp, 4 ca. 1 mm in diameter, 2 ca. 0.4 mm in diameter. Chromosome number: n = 12 (<xref ref-type="bibr" rid="B168">Moscone 1992</xref>; voucher <italic>Subils et al. 3609</italic>).</p><fig id="F66" position="float" orientation="portrait"><object-id xmlns:xlink="http://www.w3.org/1999/xlink" content-type="doi" xlink:type="simple">10.3897/phytokeys.231.100894.figure66</object-id><label>Figure 66.</label><caption><p><italic><tp:taxon-name><tp:taxon-name-part taxon-name-part-type="genus" reg="Solanum">Solanum</tp:taxon-name-part><tp:taxon-name-part taxon-name-part-type="species" reg="glandulosipilosum">glandulosipilosum</tp:taxon-name-part></tp:taxon-name></italic><bold>A</bold> habit <bold>B</bold> inflorescence with buds <bold>C</bold> flowers at full anthesis <bold>D</bold> maturing fruits (<bold>A–C</bold><italic>Barboza et al. 3520</italic>; <bold>D</bold><italic>Barboza et al. 3504</italic>). Photos by S. Knapp.</p></caption><graphic xmlns:xlink="http://www.w3.org/1999/xlink" xlink:href="phytokeys-231-001_article-100894__-g066.jpg" position="float" orientation="portrait" xlink:type="simple" id="oo_897527.jpg"><uri content-type="original_file" xlink:type="simple">https://binary.pensoft.net/fig/897527</uri></graphic></fig></tp:treatment-sec><tp:treatment-sec sec-type="distribution" id="SECID0EBPPM"><title>Distribution</title><p><bold>(Fig. <xref ref-type="fig" rid="F67">67</xref>).</bold><italic><tp:taxon-name><tp:taxon-name-part taxon-name-part-type="genus" reg="Solanum">Solanum</tp:taxon-name-part><tp:taxon-name-part taxon-name-part-type="species" reg="glandulosipilosum">glandulosipilosum</tp:taxon-name-part></tp:taxon-name></italic> is known from southern Bolivia (Provs. Chuquisaca and Tarija) and northern Argentina (Depts. Jujuy, Salta and Tucumán).</p><fig id="F67" position="float" orientation="portrait"><object-id xmlns:xlink="http://www.w3.org/1999/xlink" content-type="doi" xlink:type="simple">10.3897/phytokeys.231.100894.figure67</object-id><label>Figure 67.</label><caption><p>Distribution map of <italic><tp:taxon-name><tp:taxon-name-part taxon-name-part-type="genus" reg="Solanum">Solanum</tp:taxon-name-part><tp:taxon-name-part taxon-name-part-type="species" reg="glandulosipilosum">glandulosipilosum</tp:taxon-name-part></tp:taxon-name></italic>.</p></caption><graphic xmlns:xlink="http://www.w3.org/1999/xlink" xlink:href="phytokeys-231-001_article-100894__-g067.jpg" position="float" orientation="portrait" xlink:type="simple" id="oo_897528.jpg"><uri content-type="original_file" xlink:type="simple">https://binary.pensoft.net/fig/897528</uri></graphic></fig></tp:treatment-sec><tp:treatment-sec sec-type="ecology" id="SECID0ERQPM"><title>Ecology and habitat.</title><p><italic><tp:taxon-name><tp:taxon-name-part taxon-name-part-type="genus" reg="Solanum">Solanum</tp:taxon-name-part><tp:taxon-name-part taxon-name-part-type="species" reg="glandulosipilosum">glandulosipilosum</tp:taxon-name-part></tp:taxon-name></italic> grows in moist forests, often in somewhat disturbed sites, from 350 to 2,640 m elevation.</p></tp:treatment-sec><tp:treatment-sec sec-type="Common names and uses" id="SECID0ECRPM"><title>Common names and uses.</title><p>None recorded.</p></tp:treatment-sec><tp:treatment-sec sec-type="Preliminary conservation status" id="SECID0EHRPM"><title>Preliminary conservation status</title><p><bold>(<xref ref-type="bibr" rid="B116">IUCN 2022</xref>).</bold> Least Concern [<abbrev xmlns:xlink="http://www.w3.org/1999/xlink" xlink:title="Least Concern" id="ABBRID0EURPM" xlink:type="simple">LC</abbrev>]. <abbrev xmlns:xlink="http://www.w3.org/1999/xlink" xlink:title="Extent of Occurrence" id="ABBRID0EYRPM" xlink:type="simple">EOO</abbrev> = 269,652 km<sup>2</sup> [<abbrev xmlns:xlink="http://www.w3.org/1999/xlink" xlink:title="Least Concern" id="ABBRID0E5RPM" xlink:type="simple">LC</abbrev>]; <abbrev xmlns:xlink="http://www.w3.org/1999/xlink" xlink:title="Area of Occurrence" id="ABBRID0ECSPM" xlink:type="simple">AOO</abbrev> = 140 km<sup>2</sup> [<abbrev xmlns:xlink="http://www.w3.org/1999/xlink" xlink:title="Endangered" id="ABBRID0EISPM" xlink:type="simple">EN</abbrev>]. <italic><tp:taxon-name><tp:taxon-name-part taxon-name-part-type="genus" reg="Solanum">Solanum</tp:taxon-name-part><tp:taxon-name-part taxon-name-part-type="species" reg="glandulosipilosum">glandulosipilosum</tp:taxon-name-part></tp:taxon-name></italic> is a plant of disturbed and open areas and is relatively widely distributed. It has been recorded from protected areas in Argentina (Parque Nacional Baritú) and from near the Reserva Nacional de Tariquía (Bolivia).</p></tp:treatment-sec><tp:treatment-sec sec-type="discussion" id="SECID0EXSPM"><title>Discussion.</title><p><italic><tp:taxon-name><tp:taxon-name-part taxon-name-part-type="genus" reg="Solanum">Solanum</tp:taxon-name-part><tp:taxon-name-part taxon-name-part-type="species" reg="glandulosipilosum">glandulosipilosum</tp:taxon-name-part></tp:taxon-name></italic> is morphologically most similar to <italic><tp:taxon-name><tp:taxon-name-part taxon-name-part-type="genus" reg="Solanum">S.</tp:taxon-name-part><tp:taxon-name-part taxon-name-part-type="species" reg="aloysiifolium">aloysiifolium</tp:taxon-name-part></tp:taxon-name></italic>, sharing with that species narrowly ellipsoid buds and small green or purple berries. It differs from <italic><tp:taxon-name><tp:taxon-name-part taxon-name-part-type="genus" reg="Solanum">S.</tp:taxon-name-part><tp:taxon-name-part taxon-name-part-type="species" reg="aloysiifolium">aloysiifolium</tp:taxon-name-part></tp:taxon-name></italic> in its copious glandular pubescence and fewer (6 versus 10) stone cells per berry. The two species are sympatric, growing in similar disturbed and moist forest habitats, but are easily distinguishable vegetatively. <xref ref-type="bibr" rid="B206">Särkinen et al. (2015b)</xref> did not resolve the two species as sister; <italic><tp:taxon-name><tp:taxon-name-part taxon-name-part-type="genus" reg="Solanum">S.</tp:taxon-name-part><tp:taxon-name-part taxon-name-part-type="species" reg="glandulosipilosum">glandulosipilosum</tp:taxon-name-part></tp:taxon-name></italic> resolved as a member of a group with <italic><tp:taxon-name><tp:taxon-name-part taxon-name-part-type="genus" reg="Solanum">S.</tp:taxon-name-part><tp:taxon-name-part taxon-name-part-type="species" reg="americanum">americanum</tp:taxon-name-part></tp:taxon-name></italic>, <italic><tp:taxon-name><tp:taxon-name-part taxon-name-part-type="genus" reg="Solanum">S.</tp:taxon-name-part><tp:taxon-name-part taxon-name-part-type="species" reg="nigrescens">nigrescens</tp:taxon-name-part></tp:taxon-name></italic> and other North American taxa together with a large number of polyploid taxa with no obvious morphological affinity, while <italic><tp:taxon-name><tp:taxon-name-part taxon-name-part-type="genus" reg="Solanum">S.</tp:taxon-name-part><tp:taxon-name-part taxon-name-part-type="species" reg="aloysiifolium">aloysiifolium</tp:taxon-name-part></tp:taxon-name></italic> was sister to somewhat similar and geographically close <italic><tp:taxon-name><tp:taxon-name-part taxon-name-part-type="genus" reg="Solanum">S.</tp:taxon-name-part><tp:taxon-name-part taxon-name-part-type="species" reg="chenopodioides">chenopodioides</tp:taxon-name-part></tp:taxon-name></italic> and <italic><tp:taxon-name><tp:taxon-name-part taxon-name-part-type="genus" reg="Solanum">S.</tp:taxon-name-part><tp:taxon-name-part taxon-name-part-type="species" reg="enantiophyllanthum">enantiophyllanthum</tp:taxon-name-part></tp:taxon-name></italic>.</p><p>In describing <italic><tp:taxon-name><tp:taxon-name-part taxon-name-part-type="genus" reg="Solanum">Solanum</tp:taxon-name-part><tp:taxon-name-part taxon-name-part-type="species" reg="fabrisii">fabrisii</tp:taxon-name-part></tp:taxon-name></italic>, <xref ref-type="bibr" rid="B35">Cabrera (1978)</xref> cited only the herbarium SI, not which of the two sheets of <italic>Cabrera &amp; Fabris 21701</italic> held there was the type; one sheet is annotated as “holotype” with a typed label and is the best preserved of the two duplicates at SI (003282); we select this sheet as the lectotype.</p></tp:treatment-sec><tp:treatment-sec><!--Section generated to contain objects referenced in tp:taxon-treatment.--><fig id="F2" position="float" orientation="portrait"><object-id xmlns:xlink="http://www.w3.org/1999/xlink" content-type="doi" xlink:type="simple">10.3897/phytokeys.231.100894.figure2</object-id><label>Figure 2.</label><caption><p>Representative habits and leaves of South American morelloids <bold>A</bold> prostrate annual herbs (<italic><tp:taxon-name><tp:taxon-name-part taxon-name-part-type="genus" reg="Solanum">S.</tp:taxon-name-part><tp:taxon-name-part taxon-name-part-type="species" reg="weddellii">weddellii</tp:taxon-name-part></tp:taxon-name></italic>) <bold>B</bold> large lax shrubs (<italic><tp:taxon-name><tp:taxon-name-part taxon-name-part-type="genus" reg="Solanum">S.</tp:taxon-name-part><tp:taxon-name-part taxon-name-part-type="species" reg="aloysiifolium">aloysiifolium</tp:taxon-name-part></tp:taxon-name></italic>) <bold>C</bold> roots forming along a creeping stem (<italic><tp:taxon-name><tp:taxon-name-part taxon-name-part-type="genus" reg="Solanum">S.</tp:taxon-name-part><tp:taxon-name-part taxon-name-part-type="species" reg="juninense">juninense</tp:taxon-name-part></tp:taxon-name></italic>) <bold>D</bold> spinose processes on stems of many species (<italic><tp:taxon-name><tp:taxon-name-part taxon-name-part-type="genus" reg="Solanum">S.</tp:taxon-name-part><tp:taxon-name-part taxon-name-part-type="species" reg="huayavillense">huayavillense</tp:taxon-name-part></tp:taxon-name></italic>) <bold>E</bold> glandular trichomes found in some members of the clade (<italic><tp:taxon-name><tp:taxon-name-part taxon-name-part-type="genus" reg="Solanum">S.</tp:taxon-name-part><tp:taxon-name-part taxon-name-part-type="species" reg="glandulosipilosum">glandulosipilosum</tp:taxon-name-part></tp:taxon-name></italic>) <bold>F</bold> dendritic/branched trichomes found in <italic><tp:taxon-name><tp:taxon-name-part taxon-name-part-type="genus" reg="Solanum">S.</tp:taxon-name-part><tp:taxon-name-part taxon-name-part-type="species" reg="pallidum">pallidum</tp:taxon-name-part></tp:taxon-name></italic><bold>G</bold> regularly 3-lobed leaves in <italic><tp:taxon-name><tp:taxon-name-part taxon-name-part-type="genus" reg="Solanum">S.</tp:taxon-name-part><tp:taxon-name-part taxon-name-part-type="species" reg="palitans">palitans</tp:taxon-name-part></tp:taxon-name></italic><bold>H</bold> highly variable leaves along a single stem in <italic><tp:taxon-name><tp:taxon-name-part taxon-name-part-type="genus" reg="Solanum">S.</tp:taxon-name-part><tp:taxon-name-part taxon-name-part-type="species" reg="salicifolium">salicifolium</tp:taxon-name-part></tp:taxon-name></italic> (<bold>A</bold><italic>Särkinen et al. 4038</italic><bold>B</bold><italic>Barboza et al. 3505</italic><bold>C</bold><italic>Särkinen et al. 4754</italic><bold>D</bold><italic>Barboza et al. 3536</italic><bold>E</bold><italic>Barboza et al. 3520</italic><bold>F</bold><italic>Särkinen et al. 4010</italic><bold>G</bold><italic>Atchison &amp; Gagnon 25</italic><bold>H</bold><italic>Barboza et al. 3473</italic>). Photos by S. Knapp, G. Atchison, and T. Särkinen.</p></caption><graphic xmlns:xlink="http://www.w3.org/1999/xlink" xlink:href="phytokeys-231-001_article-100894__-g002.jpg" position="float" orientation="portrait" xlink:type="simple" id="oo_897463.jpg"><uri content-type="original_file" xlink:type="simple">https://binary.pensoft.net/fig/897463</uri></graphic></fig></tp:treatment-sec><ref-list><ref id="B10"><mixed-citation xmlns:xlink="http://www.w3.org/1999/xlink" xlink:type="simple"><person-group><name name-style="western"><surname>Barboza</surname><given-names>GE</given-names></name><name name-style="western"><surname>Knapp</surname><given-names>S</given-names></name><name name-style="western"><surname>Särkinen</surname><given-names>T</given-names></name></person-group> (<year>2013</year>) <article-title>Grupo VII. Moreloide.</article-title> In: <person-group><name name-style="western"><surname>Anton</surname><given-names>AM</given-names></name><name name-style="western"><surname>Zuloaga</surname><given-names>FO</given-names></name></person-group> (<role>Eds</role>) <issue-title>Barboza GE (Coord.</issue-title><source>) Flora Argentina (Vol. 13), <tp:taxon-name><tp:taxon-name-part taxon-name-part-type="family">Solanaceae</tp:taxon-name-part></tp:taxon-name>. IOBDA- IMBIV, CONICET: Buenos Aires &amp; Córdoba, Argentina</source>, <fpage>231</fpage>–<lpage>264</lpage>.</mixed-citation></ref><ref id="B20"><mixed-citation xmlns:xlink="http://www.w3.org/1999/xlink" xlink:type="simple"><person-group><name name-style="western"><surname>Bitter</surname><given-names>G</given-names></name></person-group> (<year>1914a</year>) <article-title>Weitere Untersuchungen über das Vorkommen von Steinzellkonkretionen im Fruchtfleisch beerentragender Solanaceen.</article-title><source>Abhandlungen des Naturwissenschaftlichen Vereins zu Bremen</source><volume>23</volume>: <fpage>114</fpage>–<lpage>163</lpage>.</mixed-citation></ref><ref id="B168"><mixed-citation xmlns:xlink="http://www.w3.org/1999/xlink" xlink:type="simple"><person-group><name name-style="western"><surname>Moscone</surname><given-names>EA</given-names></name></person-group> (<year>1992</year>) <article-title>Estudios en cromosomas meióticos en <tp:taxon-name><tp:taxon-name-part taxon-name-part-type="family">Solanaceae</tp:taxon-name-part></tp:taxon-name> de Argentina.</article-title><source>Darwiniana</source><volume>31</volume>: <fpage>261</fpage>–<lpage>297</lpage>. <ext-link xlink:href="https://www.jstor.org/stable/23222568" ext-link-type="uri" xlink:type="simple">https://www.jstor.org/stable/23222568</ext-link></mixed-citation></ref><ref id="B116"><mixed-citation xmlns:xlink="http://www.w3.org/1999/xlink" xlink:type="simple">IUCN (<year>2022</year>) Guidelines for Using the IUCN Red List Categories and Criteria. Version 15.1. Prepared by the Standards and Petitions Subcommittee. [Downloaded 9 Dec 2022] <ext-link xlink:href="https://www.iucnredlist.org/resources/redlistguidelines" ext-link-type="uri" xlink:type="simple">https://www.iucnredlist.org/resources/redlistguidelines</ext-link></mixed-citation></ref><ref id="B206"><mixed-citation xmlns:xlink="http://www.w3.org/1999/xlink" xlink:type="simple"><person-group><name name-style="western"><surname>Särkinen</surname><given-names>T</given-names></name><name name-style="western"><surname>Barboza</surname><given-names>GE</given-names></name><name name-style="western"><surname>Knapp</surname><given-names>S</given-names></name></person-group> (<year>2015b</year>) <article-title>True Black nightshades: Phylogeny and delimitation of the Morelloid clade of <italic><tp:taxon-name><tp:taxon-name-part taxon-name-part-type="genus">Solanum</tp:taxon-name-part></tp:taxon-name></italic>.</article-title><source>Taxon</source><volume>64</volume>(<issue>5</issue>): <fpage>945</fpage>–<lpage>958</lpage>. <ext-link xlink:href="10.12705/645.5" ext-link-type="doi" xlink:type="simple">https://doi.org/10.12705/645.5</ext-link></mixed-citation></ref><ref id="B35"><mixed-citation xmlns:xlink="http://www.w3.org/1999/xlink" xlink:type="simple"><person-group><name name-style="western"><surname>Cabrera</surname><given-names>A</given-names></name></person-group> (<year>1978</year>) <article-title>Especies nuevas o criticas de género <italic><tp:taxon-name><tp:taxon-name-part taxon-name-part-type="genus">Solanum</tp:taxon-name-part></tp:taxon-name></italic> de la provincia de Jujuy, Argentina.</article-title><source>Hickenia</source><volume>1</volume>(<issue>31</issue>): <fpage>163</fpage>–<lpage>170</lpage>.</mixed-citation></ref></ref-list></tp:taxon-treatment>
