# Supplementary material for: ﻿A revision of the South American species of the Morelloid clade (Solanum L., Solanaceae)
Source: PhytoKeys. 2023 Aug 29;231:1–342. doi: 10.3897/phytokeys.231.100894 (PMC10481398; doi:10.3897/phytokeys.231.100894)
Supplement: XML Treatment for Solanum gonocladum [file phytokeys.231.100894-treatment22.xml]

<!DOCTYPE tp:taxon-treatment
  PUBLIC "-//TaxonX//DTD Taxonomic Treatment Publishing DTD v0 20100105//EN" "tax-treatment-NSO.dtd">
<tp:taxon-treatment xmlns:tp="http://www.plazi.org/taxpub"><tp:treatment-meta><kwd-group><label>Taxon classification</label><kwd>
                <named-content content-type="kingdom">Plantae</named-content>
              </kwd><kwd>
                <named-content content-type="order">Solanales</named-content>
              </kwd><kwd>
                <named-content content-type="family">Solanaceae</named-content>
              </kwd></kwd-group><mixed-citation publication-type="journal"><person-group><name><surname>Knapp</surname><given-names>Sandra</given-names></name><name><surname>Särkinen</surname><given-names>Tiina</given-names></name><name><surname>Barboza</surname><given-names>Gloria E.</given-names></name></person-group><article-title>﻿A revision of the South American species of the Morelloid clade (<italic><tp:taxon-name><tp:taxon-name-part taxon-name-part-type="genus" reg="Solanum">Solanum</tp:taxon-name-part></tp:taxon-name></italic> L., <tp:taxon-name><tp:taxon-name-part taxon-name-part-type="family">Solanaceae</tp:taxon-name-part></tp:taxon-name>)</article-title><source>PhytoKeys</source><day>29</day><month>08</month><year>2023</year><volume>231</volume><fpage>1</fpage><lpage>342</lpage><pub-id pub-id-type="doi">10.3897/phytokeys.231.100894</pub-id></mixed-citation></tp:treatment-meta><tp:nomenclature><label>﻿22.</label><tp:taxon-name>
              <tp:taxon-name-part taxon-name-part-type="genus" reg="Solanum">Solanum</tp:taxon-name-part>
              <tp:taxon-name-part taxon-name-part-type="species" reg="gonocladum">gonocladum</tp:taxon-name-part>
            </tp:taxon-name><tp:taxon-authority>Dunal, Prodr. [A. P. de Candolle] 13(1): 93. 1852.</tp:taxon-authority><xref ref-type="fig" rid="F68">Figs 68</xref><xref ref-type="fig" rid="F69">, 69</xref><tp:nomenclature-citation-list><tp:nomenclature-citation><tp:taxon-name>
                  <tp:taxon-name-part taxon-name-part-type="genus" reg="Solanum">Solanum</tp:taxon-name-part>
                  <tp:taxon-name-part taxon-name-part-type="species" reg="poecilochromifolium">poecilochromifolium</tp:taxon-name-part>
                </tp:taxon-name><comment>Rusby, Bull. New York Bot. Gard. 4: 419. 1907. Type. Bolivia. sin loc., sin. dat., <italic>M. Bang 2515</italic> (no herbaria cited; lectotype, designated here: NY [00172135]; isolectotypes: K [K000585519], NY [00172134], US [00027749, acc. # 1324710]).</comment></tp:nomenclature-citation><tp:nomenclature-citation><tp:taxon-name>
                  <tp:taxon-name-part taxon-name-part-type="genus" reg="Solanum">Solanum</tp:taxon-name-part>
                  <tp:taxon-name-part taxon-name-part-type="species" reg="bangii">bangii</tp:taxon-name-part>
                </tp:taxon-name><comment>Bitter, Repert. Spec. Nov. Regni Veg. 10: 552. 1912. Type. Bolivia. La Paz: vic. La Paz, 10,000 ft., 1889, <italic>M. Bang 64</italic> (lectotype, designated by <xref ref-type="bibr" rid="B10">Barboza et al. 2013</xref>, pg. 264: BM [BM000778230]; isolectotypes: BR [BR0000005538201, BR0000005538539], G [G00343455], NY [00172113], PH [00030385]).</comment></tp:nomenclature-citation><tp:nomenclature-citation><tp:taxon-name>
                  <tp:taxon-name-part taxon-name-part-type="genus" reg="Solanum">Solanum</tp:taxon-name-part>
                  <tp:taxon-name-part taxon-name-part-type="species" reg="atricoeruleum">atricoeruleum</tp:taxon-name-part>
                </tp:taxon-name><comment>Bitter, Repert. Spec. Nov. Regni Veg. 10: 563. 1912.</comment></tp:nomenclature-citation><tp:nomenclature-citation><tp:taxon-name>
                  <tp:taxon-name-part taxon-name-part-type="genus" reg="Solanum"/>
                  <tp:taxon-name-part taxon-name-part-type="species" reg="atricoeruleum"/>
                </tp:taxon-name><comment>Type. Bolivia. La Paz: sin. loc., 3,800 m, Apr 1910, <italic>O. Buchtien 2964</italic> (no herbaria cited; lectotype, designated here: US [01919650, acc. # 1133279]; isolectotypes: NY [00139058], US [01919649, acc. # 700119]). </comment></tp:nomenclature-citation><tp:nomenclature-citation><tp:taxon-name>
                  <tp:taxon-name-part taxon-name-part-type="genus" reg="Solanum">Solanum</tp:taxon-name-part>
                  <tp:taxon-name-part taxon-name-part-type="species" reg="nanum">nanum</tp:taxon-name-part>
                </tp:taxon-name><comment>Bitter, Repert. Spec. Nov. Regni Veg. 10: 564. 1912. Type. Bolivia. La Paz: sin. loc., 3,800 m, Apr 1910, <italic>O. Buchtien 2963</italic> (no herbaria cited; lectotype, designated here: US [00027700, acc. # 133298]; isolectotypes: GOET [GOET003481], US [00027465, acc. # 1133278; 01014276, acc. # 700118], NY [00172103]).</comment></tp:nomenclature-citation></tp:nomenclature-citation-list></tp:nomenclature><tp:treatment-sec sec-type="material" id="SECID0EH1PM"><title>Type.</title><p>Bolivia. La Paz: circa Roma de la Paz, A. <italic>D’Orbigny 1541</italic> (lectotype, designated here: P [P00335462]; isotypes: G [00359947], P [P00335463], W [acc. # 1889-0127571]).</p><fig id="F68" position="float" orientation="portrait"><object-id xmlns:xlink="http://www.w3.org/1999/xlink" content-type="doi" xlink:type="simple">10.3897/phytokeys.231.100894.figure68</object-id><label>Figure 68.</label><caption><p><italic><tp:taxon-name><tp:taxon-name-part taxon-name-part-type="genus" reg="Solanum">Solanum</tp:taxon-name-part><tp:taxon-name-part taxon-name-part-type="species" reg="gonocladum">gonocladum</tp:taxon-name-part></tp:taxon-name></italic><bold>A</bold> habit with flowers and fruits <bold>B</bold> flowering habit with larger leaves <bold>C</bold> flowering habit with smaller leaves <bold>D</bold> woody base of stem with roots <bold>E</bold> detail of adaxial leaf surface <bold>F</bold> detail of abaxial leaf surface <bold>G</bold> detail of adaxial leaf surface (glabrous individual) <bold>H</bold> detail of abaxial leaf surface (glabrous individual) <bold>I</bold> bud <bold>J</bold> dissected flower <bold>K</bold> fully mature fruit with seed (<bold>A, E, F, K</bold><italic>Buchtien 4454</italic><bold>B, I</bold><italic>Buchtien 8665</italic><bold>C, D</bold><italic>Buchtien 2964</italic><bold>G, H, J</bold><italic>Buchtien 4452</italic>). Illustration by R. Wise.</p></caption><graphic xmlns:xlink="http://www.w3.org/1999/xlink" xlink:href="phytokeys-231-001_article-100894__-g068.jpg" position="float" orientation="portrait" xlink:type="simple" id="oo_897529.jpg"><uri content-type="original_file" xlink:type="simple">https://binary.pensoft.net/fig/897529</uri></graphic></fig></tp:treatment-sec><tp:treatment-sec sec-type="description" id="SECID0EN3PM"><title>Description.</title><p>Small shrubs to 1 m high, often caespitose, the base markedly woody. Stems terete, with a very leafy appearance, moderately pubescent with white eglandular, simple few-celled uniseriate trichomes to 0.5 mm long, these usually strongly antrorse; new growth densely white pubescent with eglandular simple uniseriate trichomes like those of the stems; bark of older stems pale greenish or greyish brown. Sympodial units plurifoliate, the leaves not geminate, often clustered in groups of different sizes at the nodes giving the plant a very leafy appearance. Leaves simple, the blades 0.9–8 cm long, 0.3–3.2 cm wide, narrowly elliptic to elliptic, widest at or just above the middle, membranous to chartaceous, concolorous; adaxial surfaces sparsely to moderately and evenly (to very densely in extremely small-leaved plants) pubescent with white eglandular simple few-celled uniseriate trichomes to 0.5 mm long; abaxial surfaces similarly pubescent, but the trichomes denser along the veins; principal veins 4–5 pairs, more densely pubescent than the lamina abaxially; base attenuate, decurrent along the petiole but not along the stem; margins entire or very occasionally with a few scattered teeth to ca. 1 mm long, ca. 1 mm wide; apex acute to slightly obtuse, with the ultimate tip rounded; petioles absent and the leaves sessile from the attenuate bases, the winged portion to 1 cm long. Inflorescences opposite the leaves, forked (occasionally unbranched, e.g., <italic>Nee 34108</italic>), 2–6(–10) cm long, with 20–30 flowers borne in the distal half of the branches, evenly pubescent with antrorse white eglandular simple few-celled trichomes ca. 0.5 mm long like those of the stems; peduncle 1–3 cm long; pedicels 0.9–1.4 cm long, ca. 0.5 mm in diameter at the base, ca. 1 mm in diameter at the apex, rather stout-looking, evenly pubescent like the rest of the inflorescence, spreading at anthesis, articulated at the base; pedicel scars evenly spaced 1–3 mm apart. Buds ellipsoid, the corolla ca. halfway exserted from the calyx before anthesis. Flowers 5-merous, cosexual (hermaphroditic). Calyx tube 2–2.5 mm long, cup-shaped, the lobes 1.5–2 mm long, 1.2–1.5 mm wide, usually shorter than the tube, deltate to short-triangular with rounded tips, usually drying black, evenly pubescent with white eglandular simple few-celled uniseriate trichomes ca. 0.5 mm long, these usually somewhat antrorse, the sinuses thinner and in dry material appearing somewhat scarious. Corolla 1.3–2 cm in diameter, pale purple to violet with a yellow central star, stellate, lobed ca. halfway to the base, the lobes ca. 5 mm long, 3.5–6 mm wide, spreading at anthesis, adaxially glabrous, abaxially densely pubescent-puberulent where exposed in bud with eglandular simple uniseriate trichomes to 0.2 mm long or less, the interpetalar tissue glabrous. Stamens equal; filament tube minute; free portion of the filaments 1–1.5 mm long, with a few transparent tangled simple uniseriate trichomes at the base; anthers 4–4.5 mm long, 1.5–1.75 mm wide, ellipsoid, yellow, poricidal at the tips, the pores lengthening to slits with age. Ovary conical, glabrous; style 7–8 mm long, straight (curved in bud), long-exserted beyond the anther cone (sometimes exserted from the closed corolla in bud), densely pubescent in the lower half; stigma large capitate, the surfaces minutely papillate, green in live plants. Fruit a globose berry, 0.8–1 cm in diameter, greenish yellow when ripe, the pericarp thin, more or less shiny, translucent, glabrous; fruiting pedicels 1.4–1.5 cm long, ca. 0.7 mm in diameter, ca. 1.2 mm in diameter at the apex, somewhat woody, strongly deflexed at the base with a distinct kink at the very base so the fruits almost point back towards the main stem, not persistent; fruiting calyx not markedly accrescent, the tube 2–3 mm long, appressed on the berry, the lobes 2–2.5 mm long, spreading, with the tips reflexed and markedly rounded. Seeds 20–40 per berry, ca. 2 mm long, 1.2–1.5 mm long, flattened and teardrop shaped, reddish brown, the surfaces minutely pitted, the testal cells sinuate in outline. Stone cells 4–6 per berry, 2 apical ca. 1 mm in diameter, the rest (2–4) equatorial or scattered, ca. 0.7 mm in diameter, all cream-coloured. Chromosome number: not known.</p><fig id="F69" position="float" orientation="portrait"><object-id xmlns:xlink="http://www.w3.org/1999/xlink" content-type="doi" xlink:type="simple">10.3897/phytokeys.231.100894.figure69</object-id><label>Figure 69.</label><caption><p><italic><tp:taxon-name><tp:taxon-name-part taxon-name-part-type="genus" reg="Solanum">Solanum</tp:taxon-name-part><tp:taxon-name-part taxon-name-part-type="species" reg="gonocladum">gonocladum</tp:taxon-name-part></tp:taxon-name></italic><bold>A</bold> habit <bold>B</bold> smaller habit <bold>C</bold> details of flowering and fruiting branches (<bold>A</bold><italic>Buchtien 537</italic> [E00426360] <bold>B</bold><italic>Buchtien 467</italic> [E00426359] <bold>C</bold><italic>Balls 5892</italic> [E00426434]). Reproduced with permission of the Trustees of the Royal Botanic Garden Edinburgh.</p></caption><graphic xmlns:xlink="http://www.w3.org/1999/xlink" xlink:href="phytokeys-231-001_article-100894__-g069.jpg" position="float" orientation="portrait" xlink:type="simple" id="oo_897530.jpg"><uri content-type="original_file" xlink:type="simple">https://binary.pensoft.net/fig/897530</uri></graphic></fig></tp:treatment-sec><tp:treatment-sec sec-type="distribution" id="SECID0E64PM"><title>Distribution</title><p><bold>(Fig. <xref ref-type="fig" rid="F70">70</xref>).</bold><italic><tp:taxon-name><tp:taxon-name-part taxon-name-part-type="genus" reg="Solanum">Solanum</tp:taxon-name-part><tp:taxon-name-part taxon-name-part-type="species" reg="gonocladum">gonocladum</tp:taxon-name-part></tp:taxon-name></italic> is a high elevation Andean species, occurring from central and southern Peru (Depts. Ancash, Ayacucho, Cusco, Junín, Moquegua, Puno), Bolivia (Depts. Chuquisaca, Cochabamba, La Paz, Potosí) into northern Chile (Region XV [Arica y Parinacota]).</p><fig id="F70" position="float" orientation="portrait"><object-id xmlns:xlink="http://www.w3.org/1999/xlink" content-type="doi" xlink:type="simple">10.3897/phytokeys.231.100894.figure70</object-id><label>Figure 70.</label><caption><p>Distribution map of <italic><tp:taxon-name><tp:taxon-name-part taxon-name-part-type="genus" reg="Solanum">Solanum</tp:taxon-name-part><tp:taxon-name-part taxon-name-part-type="species" reg="gonocladum">gonocladum</tp:taxon-name-part></tp:taxon-name></italic>.</p></caption><graphic xmlns:xlink="http://www.w3.org/1999/xlink" xlink:href="phytokeys-231-001_article-100894__-g070.jpg" position="float" orientation="portrait" xlink:type="simple" id="oo_897531.jpg"><uri content-type="original_file" xlink:type="simple">https://binary.pensoft.net/fig/897531</uri></graphic></fig></tp:treatment-sec><tp:treatment-sec sec-type="ecology" id="SECID0EP6PM"><title>Ecology and habitat.</title><p><italic><tp:taxon-name><tp:taxon-name-part taxon-name-part-type="genus" reg="Solanum">Solanum</tp:taxon-name-part><tp:taxon-name-part taxon-name-part-type="species" reg="gonocladum">gonocladum</tp:taxon-name-part></tp:taxon-name></italic> is a plant of open spaces, often occurring in rocky landslides and outcrops; it is most commonly collected in puna or pre-puna habitats from (1,500) 2,600 to 4,000 m elevation.</p></tp:treatment-sec><tp:treatment-sec sec-type="Common names and uses" id="SECID0EBAAO"><title>Common names and uses.</title><p>Peru. Cusco: chinchi-chinchi (<italic>Herrera 2178</italic>); Moquegua: ñuccho hembra, ñuccho con pelo (<italic>Montesinos 920</italic>). No uses recorded.</p></tp:treatment-sec><tp:treatment-sec sec-type="Preliminary conservation status" id="SECID0ELAAO"><title>Preliminary conservation status</title><p><bold>(<xref ref-type="bibr" rid="B116">IUCN 2022</xref>).</bold> Least Concern [<abbrev xmlns:xlink="http://www.w3.org/1999/xlink" xlink:title="Least Concern" id="ABBRID0EYAAO" xlink:type="simple">LC</abbrev>]. <abbrev xmlns:xlink="http://www.w3.org/1999/xlink" xlink:title="Extent of Occurrence" id="ABBRID0E3AAO" xlink:type="simple">EOO</abbrev> = 541,223 km<sup>2</sup> [<abbrev xmlns:xlink="http://www.w3.org/1999/xlink" xlink:title="Least Concern" id="ABBRID0ECBAO" xlink:type="simple">LC</abbrev>]; <abbrev xmlns:xlink="http://www.w3.org/1999/xlink" xlink:title="Area of Occurrence" id="ABBRID0EGBAO" xlink:type="simple">AOO</abbrev> = 284 km<sup>2</sup> [<abbrev xmlns:xlink="http://www.w3.org/1999/xlink" xlink:title="Endangered" id="ABBRID0EMBAO" xlink:type="simple">EN</abbrev>]. <italic><tp:taxon-name><tp:taxon-name-part taxon-name-part-type="genus" reg="Solanum">Solanum</tp:taxon-name-part><tp:taxon-name-part taxon-name-part-type="species" reg="gonocladum">gonocladum</tp:taxon-name-part></tp:taxon-name></italic> occurs widely in the high Andes and is often a plant of open, disturbed areas. It has been recorded from protected areas in Bolivia (e.g., Parque Nacional Tunari).</p></tp:treatment-sec><tp:treatment-sec sec-type="discussion" id="SECID0E2BAO"><title>Discussion.</title><p><italic><tp:taxon-name><tp:taxon-name-part taxon-name-part-type="genus" reg="Solanum">Solanum</tp:taxon-name-part><tp:taxon-name-part taxon-name-part-type="species" reg="gonocladum">gonocladum</tp:taxon-name-part></tp:taxon-name></italic> is an upright shrubby plant often with scrambling stems that are extremely woody at the base. The flowers are large in comparison to other South American morelloid species (to 2 cm in diameter, with anthers to 5 mm long) and the darkened spathulate calyx lobes that hug the base of the berry are diagnostic. It is usually a species of puna regions at high elevation, although <italic>Eyerdam 24741</italic> (F, K) was collected at 1,500 m elevation. <italic><tp:taxon-name><tp:taxon-name-part taxon-name-part-type="genus" reg="Solanum">Solanum</tp:taxon-name-part><tp:taxon-name-part taxon-name-part-type="species" reg="gonocladum">gonocladum</tp:taxon-name-part></tp:taxon-name></italic> is somewhat similar morphologically to <italic><tp:taxon-name><tp:taxon-name-part taxon-name-part-type="genus" reg="Solanum">S.</tp:taxon-name-part><tp:taxon-name-part taxon-name-part-type="species" reg="interandinum">interandinum</tp:taxon-name-part></tp:taxon-name></italic>, with which it shares spathulate calyx lobes and strongly deflexed fruiting pedicels but differs from it in its slightly larger flowers (1.6–2 cm in diameter versus 0.8–1.4 cm in diameter, with anthers 3–5 mm long versus 2.5–3 mm long), and larger berries (0.8–1 cm in diameter versus 0.6–0.8 cm in diameter). In both species the inflorescence often remains on older stems after flowers and fruits have fallen. In the consensus phylogeny of <xref ref-type="bibr" rid="B206">Särkinen et al. (2015b)</xref><italic><tp:taxon-name><tp:taxon-name-part taxon-name-part-type="genus" reg="Solanum">S.</tp:taxon-name-part><tp:taxon-name-part taxon-name-part-type="species" reg="gonocladum">gonocladum</tp:taxon-name-part></tp:taxon-name></italic> was part of a clade including <italic><tp:taxon-name><tp:taxon-name-part taxon-name-part-type="genus" reg="Solanum">S.</tp:taxon-name-part><tp:taxon-name-part taxon-name-part-type="species" reg="pallidum">pallidum</tp:taxon-name-part></tp:taxon-name></italic> and <italic><tp:taxon-name><tp:taxon-name-part taxon-name-part-type="genus" reg="Solanum">S.</tp:taxon-name-part><tp:taxon-name-part taxon-name-part-type="species" reg="cochabambense">cochabambense</tp:taxon-name-part></tp:taxon-name></italic> (as. <italic><tp:taxon-name><tp:taxon-name-part taxon-name-part-type="genus" reg="Solanum">S.</tp:taxon-name-part><tp:taxon-name-part taxon-name-part-type="species" reg="probolospermum">probolospermum</tp:taxon-name-part></tp:taxon-name></italic>).</p><p>One collection from the Bolivian Department of Potosí (<italic>Wood 10648</italic>) is included here with some reservation. It is the only collection we have seen from this far south in Bolivia, and in the phylogenetic reconstructions of <xref ref-type="bibr" rid="B206">Särkinen et al. (2015b)</xref> it does not cluster with other accessions of <italic><tp:taxon-name><tp:taxon-name-part taxon-name-part-type="genus" reg="Solanum">S.</tp:taxon-name-part><tp:taxon-name-part taxon-name-part-type="species" reg="gonocladum">gonocladum</tp:taxon-name-part></tp:taxon-name></italic> nor with <italic><tp:taxon-name><tp:taxon-name-part taxon-name-part-type="genus" reg="Solanum">S.</tp:taxon-name-part><tp:taxon-name-part taxon-name-part-type="species" reg="salicifolium">salicifolium</tp:taxon-name-part></tp:taxon-name></italic> which it also somewhat resembles. Since the ploidy level of <italic><tp:taxon-name><tp:taxon-name-part taxon-name-part-type="genus" reg="Solanum">S.</tp:taxon-name-part><tp:taxon-name-part taxon-name-part-type="species" reg="gonocladum">gonocladum</tp:taxon-name-part></tp:taxon-name></italic> remains untested and the accession could be clustering with one or the other parent if <italic><tp:taxon-name><tp:taxon-name-part taxon-name-part-type="genus" reg="Solanum">S.</tp:taxon-name-part><tp:taxon-name-part taxon-name-part-type="species" reg="gonocladum">gonocladum</tp:taxon-name-part></tp:taxon-name></italic> is a polyploid, we hesitate to recognise this collection as a new taxon until further collecting in southern Bolivia reveals additional accessions.</p><p>In describing <italic><tp:taxon-name><tp:taxon-name-part taxon-name-part-type="genus" reg="Solanum">S.</tp:taxon-name-part><tp:taxon-name-part taxon-name-part-type="species" reg="gonocladum">gonocladum</tp:taxon-name-part></tp:taxon-name></italic>, <xref ref-type="bibr" rid="B72">Dunal (1852)</xref> cited two specimens he had seen in Paris both collected by Alcide d’Orbigny (<italic>d’Orbigny 1541</italic> and <italic>1536B</italic>); we have selected the more complete of these two gatherings at P (<italic>d’Orbigny 1541</italic>, P003355462) that is annotated by Dunal and has the type locality on the original label as the lectotype for this name.</p><p>The protologue of <italic><tp:taxon-name><tp:taxon-name-part taxon-name-part-type="genus" reg="Solanum">S.</tp:taxon-name-part><tp:taxon-name-part taxon-name-part-type="species" reg="poecilochromifolium">poecilochromifolium</tp:taxon-name-part></tp:taxon-name></italic> does not cite a herbarium (<xref ref-type="bibr" rid="B201">Rusby 1907</xref>); we have selected the best preserved of the duplicates of <italic>Bang 2515</italic> at NY (barcode 00172135) with flowers and fruits as the lectotype.</p><p><italic><tp:taxon-name><tp:taxon-name-part taxon-name-part-type="genus" reg="Solanum">Solanum</tp:taxon-name-part><tp:taxon-name-part taxon-name-part-type="species" reg="bangii">bangii</tp:taxon-name-part></tp:taxon-name></italic> was lectotypified by <xref ref-type="bibr" rid="B10">Barboza et al. (2013)</xref> with the specimen of <italic>Bang 64</italic> at BM (BM000778230). Other duplicates of <italic>Bang 64</italic> were also used by <xref ref-type="bibr" rid="B198">Rusby (1895)</xref> to describe <italic><tp:taxon-name><tp:taxon-name-part taxon-name-part-type="genus" reg="Solanum">S.</tp:taxon-name-part><tp:taxon-name-part taxon-name-part-type="species" reg="pallidum">pallidum</tp:taxon-name-part></tp:taxon-name></italic>, so care must be taken in assigning lectotype status to duplicates of <italic>Bang 64</italic> (see discussion in description of <italic><tp:taxon-name><tp:taxon-name-part taxon-name-part-type="genus" reg="Solanum">S.</tp:taxon-name-part><tp:taxon-name-part taxon-name-part-type="species" reg="pallidum">pallidum</tp:taxon-name-part></tp:taxon-name></italic>).</p><p><xref ref-type="bibr" rid="B16">Bitter (1912a)</xref> described both <italic><tp:taxon-name><tp:taxon-name-part taxon-name-part-type="genus" reg="Solanum">S.</tp:taxon-name-part><tp:taxon-name-part taxon-name-part-type="species" reg="atricocoeruleum">atricocoeruleum</tp:taxon-name-part></tp:taxon-name></italic> and <italic><tp:taxon-name><tp:taxon-name-part taxon-name-part-type="genus" reg="Solanum">S.</tp:taxon-name-part><tp:taxon-name-part taxon-name-part-type="species" reg="nanum">nanum</tp:taxon-name-part></tp:taxon-name></italic> from collections made by Otto Buchtien in Bolivia but cited no specific herbaria. Both <italic>Buchtien 2964</italic> and <italic>Buchtien 2963 pro parte</italic> were cited in the protologue of <italic><tp:taxon-name><tp:taxon-name-part taxon-name-part-type="genus" reg="Solanum">S.</tp:taxon-name-part><tp:taxon-name-part taxon-name-part-type="species" reg="atricocoeruleum">atricocoeruleum</tp:taxon-name-part></tp:taxon-name></italic> and only <italic>Buchtien 2963 pro parte</italic> was cited for <italic><tp:taxon-name><tp:taxon-name-part taxon-name-part-type="genus" reg="Solanum">S.</tp:taxon-name-part><tp:taxon-name-part taxon-name-part-type="species" reg="nanum">nanum</tp:taxon-name-part></tp:taxon-name></italic>, differentiating the duplicate cited as being smaller. We have therefore selected <italic>Buchtien 2964</italic> at US (barcode 01919650, acc. # 1133279) annotated by Bitter as <italic><tp:taxon-name><tp:taxon-name-part taxon-name-part-type="genus" reg="Solanum">S.</tp:taxon-name-part><tp:taxon-name-part taxon-name-part-type="species" reg="atricocoeruleum">atricocoeruleum</tp:taxon-name-part></tp:taxon-name></italic> as the lectotype for <italic><tp:taxon-name><tp:taxon-name-part taxon-name-part-type="genus" reg="Solanum">S.</tp:taxon-name-part><tp:taxon-name-part taxon-name-part-type="species" reg="atricocoeruleum">atricocoeruleum</tp:taxon-name-part></tp:taxon-name></italic> and <italic>Buchtien 2963</italic> (US barcode 00027700, acc. # 133298, annotated as <italic><tp:taxon-name><tp:taxon-name-part taxon-name-part-type="genus" reg="Solanum">S.</tp:taxon-name-part><tp:taxon-name-part taxon-name-part-type="species" reg="nanum">nanum</tp:taxon-name-part></tp:taxon-name></italic> by Bitter) as the lectotype of <italic><tp:taxon-name><tp:taxon-name-part taxon-name-part-type="genus" reg="Solanum">S.</tp:taxon-name-part><tp:taxon-name-part taxon-name-part-type="species" reg="nanum">nanum</tp:taxon-name-part></tp:taxon-name></italic>. Other duplicates of <italic>Buchtien 2963</italic> (e.g., GOET003481) were annotated by Bitter as <italic><tp:taxon-name><tp:taxon-name-part taxon-name-part-type="genus" reg="Solanum">S.</tp:taxon-name-part><tp:taxon-name-part taxon-name-part-type="species" reg="atricocoeruleum">atricocoeruleum</tp:taxon-name-part></tp:taxon-name></italic>. A number of collections with the collecting number <italic>Buchtien 2964</italic> (e.g., B_10_0248774, HBG-511402, HBG-511403, HBG-511404) have collection dates in the 1930s, too late to be original material for <italic><tp:taxon-name><tp:taxon-name-part taxon-name-part-type="genus" reg="Solanum">S.</tp:taxon-name-part><tp:taxon-name-part taxon-name-part-type="species" reg="atricoeruleum">atricoeruleum</tp:taxon-name-part></tp:taxon-name></italic>, despite bearing the same collection number.</p></tp:treatment-sec><ref-list><ref id="B10"><mixed-citation xmlns:xlink="http://www.w3.org/1999/xlink" xlink:type="simple"><person-group><name name-style="western"><surname>Barboza</surname><given-names>GE</given-names></name><name name-style="western"><surname>Knapp</surname><given-names>S</given-names></name><name name-style="western"><surname>Särkinen</surname><given-names>T</given-names></name></person-group> (<year>2013</year>) <article-title>Grupo VII. Moreloide.</article-title> In: <person-group><name name-style="western"><surname>Anton</surname><given-names>AM</given-names></name><name name-style="western"><surname>Zuloaga</surname><given-names>FO</given-names></name></person-group> (<role>Eds</role>) <issue-title>Barboza GE (Coord.</issue-title><source>) Flora Argentina (Vol. 13), <tp:taxon-name><tp:taxon-name-part taxon-name-part-type="family">Solanaceae</tp:taxon-name-part></tp:taxon-name>. IOBDA- IMBIV, CONICET: Buenos Aires &amp; Córdoba, Argentina</source>, <fpage>231</fpage>–<lpage>264</lpage>.</mixed-citation></ref><ref id="B116"><mixed-citation xmlns:xlink="http://www.w3.org/1999/xlink" xlink:type="simple">IUCN (<year>2022</year>) Guidelines for Using the IUCN Red List Categories and Criteria. Version 15.1. Prepared by the Standards and Petitions Subcommittee. [Downloaded 9 Dec 2022] <ext-link xlink:href="https://www.iucnredlist.org/resources/redlistguidelines" ext-link-type="uri" xlink:type="simple">https://www.iucnredlist.org/resources/redlistguidelines</ext-link></mixed-citation></ref><ref id="B206"><mixed-citation xmlns:xlink="http://www.w3.org/1999/xlink" xlink:type="simple"><person-group><name name-style="western"><surname>Särkinen</surname><given-names>T</given-names></name><name name-style="western"><surname>Barboza</surname><given-names>GE</given-names></name><name name-style="western"><surname>Knapp</surname><given-names>S</given-names></name></person-group> (<year>2015b</year>) <article-title>True Black nightshades: Phylogeny and delimitation of the Morelloid clade of <italic><tp:taxon-name><tp:taxon-name-part taxon-name-part-type="genus">Solanum</tp:taxon-name-part></tp:taxon-name></italic>.</article-title><source>Taxon</source><volume>64</volume>(<issue>5</issue>): <fpage>945</fpage>–<lpage>958</lpage>. <ext-link xlink:href="10.12705/645.5" ext-link-type="doi" xlink:type="simple">https://doi.org/10.12705/645.5</ext-link></mixed-citation></ref><ref id="B72"><mixed-citation xmlns:xlink="http://www.w3.org/1999/xlink" xlink:type="simple"><person-group><name name-style="western"><surname>Dunal</surname><given-names>M-F</given-names></name></person-group> (<year>1852</year>) <tp:taxon-name><tp:taxon-name-part taxon-name-part-type="family">Solanaceae</tp:taxon-name-part></tp:taxon-name>. In: Candolle AP de (Ed.) <tp:taxon-name><tp:taxon-name-part taxon-name-part-type="genus">Prodromus</tp:taxon-name-part></tp:taxon-name> systematis naturalis regni vegetabilis 13(1): 1–690. V. Masson, Paris.</mixed-citation></ref><ref id="B201"><mixed-citation xmlns:xlink="http://www.w3.org/1999/xlink" xlink:type="simple"><person-group><name name-style="western"><surname>Rusby</surname><given-names>HH</given-names></name></person-group> (<year>1907</year>) <article-title>An enumeration of the plants collected in Bolivia by Miguel Bang. Part 4.</article-title><source>Bulletin of the New York Botanical Garden</source><volume>4</volume>: <fpage>309</fpage>–<lpage>470</lpage>.</mixed-citation></ref><ref id="B198"><mixed-citation xmlns:xlink="http://www.w3.org/1999/xlink" xlink:type="simple"><person-group><name name-style="western"><surname>Rusby</surname><given-names>HH</given-names></name></person-group> (<year>1895</year>) <article-title>On the collections of Mr. Miguel Bang in Bolivia. Part II.</article-title><source>Memoirs of the Torrey Botanical Club</source><volume>4</volume>: <fpage>203</fpage>–<lpage>274</lpage>.</mixed-citation></ref><ref id="B16"><mixed-citation xmlns:xlink="http://www.w3.org/1999/xlink" xlink:type="simple"><person-group><name name-style="western"><surname>Bitter</surname><given-names>G</given-names></name></person-group> (<year>1912a</year>) <article-title>Solana nova vel minus cognita I.</article-title><source>Repertorium Specierum Novarum Regni Vegetabilis</source><volume>10</volume>(<issue>33–36</issue>): <fpage>529</fpage>–<lpage>565</lpage>. <ext-link xlink:href="10.1002/fedr.19120103305" ext-link-type="doi" xlink:type="simple">https://doi.org/10.1002/fedr.19120103305</ext-link></mixed-citation></ref></ref-list></tp:taxon-treatment>
