# Supplementary material for: ﻿A revision of the South American species of the Morelloid clade (Solanum L., Solanaceae)
Source: PhytoKeys. 2023 Aug 29;231:1–342. doi: 10.3897/phytokeys.231.100894 (PMC10481398; doi:10.3897/phytokeys.231.100894)
Supplement: XML Treatment for Solanum grandidentatum [file phytokeys.231.100894-treatment23.xml]

<!DOCTYPE tp:taxon-treatment
  PUBLIC "-//TaxonX//DTD Taxonomic Treatment Publishing DTD v0 20100105//EN" "tax-treatment-NSO.dtd">
<tp:taxon-treatment xmlns:tp="http://www.plazi.org/taxpub"><tp:treatment-meta><kwd-group><label>Taxon classification</label><kwd>
                <named-content content-type="kingdom">Plantae</named-content>
              </kwd><kwd>
                <named-content content-type="order">Solanales</named-content>
              </kwd><kwd>
                <named-content content-type="family">Solanaceae</named-content>
              </kwd></kwd-group><mixed-citation publication-type="journal"><person-group><name><surname>Knapp</surname><given-names>Sandra</given-names></name><name><surname>Särkinen</surname><given-names>Tiina</given-names></name><name><surname>Barboza</surname><given-names>Gloria E.</given-names></name></person-group><article-title>﻿A revision of the South American species of the Morelloid clade (<italic><tp:taxon-name><tp:taxon-name-part taxon-name-part-type="genus" reg="Solanum">Solanum</tp:taxon-name-part></tp:taxon-name></italic> L., <tp:taxon-name><tp:taxon-name-part taxon-name-part-type="family">Solanaceae</tp:taxon-name-part></tp:taxon-name>)</article-title><source>PhytoKeys</source><day>29</day><month>08</month><year>2023</year><volume>231</volume><fpage>1</fpage><lpage>342</lpage><pub-id pub-id-type="doi">10.3897/phytokeys.231.100894</pub-id></mixed-citation></tp:treatment-meta><tp:nomenclature><label>﻿23.</label><tp:taxon-name>
              <tp:taxon-name-part taxon-name-part-type="genus" reg="Solanum">Solanum</tp:taxon-name-part>
              <tp:taxon-name-part taxon-name-part-type="species" reg="grandidentatum">grandidentatum</tp:taxon-name-part>
            </tp:taxon-name><tp:taxon-authority>Phil., Anales Mus. Nac. Chile, Segunda Secc., Bot. 1891: 64. 1891.</tp:taxon-authority><xref ref-type="fig" rid="F71">Figs 71</xref><xref ref-type="fig" rid="F72">, 72</xref><tp:nomenclature-citation-list><tp:nomenclature-citation><tp:taxon-name>
                  <tp:taxon-name-part taxon-name-part-type="genus" reg="Solanum">Solanum</tp:taxon-name-part>
                  <tp:taxon-name-part taxon-name-part-type="species" reg="tarapacanum">tarapacanum</tp:taxon-name-part>
                </tp:taxon-name><comment>Phil., Anales Mus. Nac. Chile, Segunda Secc., Bot. 1891: 65. 1891.</comment></tp:nomenclature-citation><tp:nomenclature-citation><tp:taxon-name>
                  <tp:taxon-name-part taxon-name-part-type="genus" reg="Solanum"/>
                  <tp:taxon-name-part taxon-name-part-type="species" reg="tarapacanum"/>
                </tp:taxon-name><comment>Chile. Región I (Tarapacá): Prov. Tarapacá, Chiapa, 16 Mar 1885, <italic>C.F. Rahmer s.n.</italic> (lectotype, designated here: SGO [SGO000004602, acc. # 055509]; isolectotype; SGO [SGO000004601, acc. # 042709]). </comment></tp:nomenclature-citation><tp:nomenclature-citation><tp:taxon-name>
                  <tp:taxon-name-part taxon-name-part-type="genus" reg="Solanum">Solanum</tp:taxon-name-part>
                  <tp:taxon-name-part taxon-name-part-type="species" reg="sanfurgoi">sanfurgoi</tp:taxon-name-part>
                </tp:taxon-name><comment>Phil., Anales Univ. Chile 91: 10. 1895. Type. Chile. Región VII (Maule): “Maule, Inter Curanipe et Buchupureo”, <italic>L. Sanfurgo s.n.</italic> (lectotype, designated here: SGO [SGO000004598, acc. # 055542]).</comment></tp:nomenclature-citation><tp:nomenclature-citation><tp:taxon-name>
                  <tp:taxon-name-part taxon-name-part-type="genus" reg="Solanum">Solanum</tp:taxon-name-part>
                  <tp:taxon-name-part taxon-name-part-type="species" reg="excisirhombeum">excisirhombeum</tp:taxon-name-part>
                </tp:taxon-name><comment>Bitter, Repert. Spec. Nov. Regni Veg. 11: 1. 1912. Type. Peru. Ancash: Prov. Cajatambo, “In marginibus viarum prope Tallenga”, 3,600 m, 14 Apr 1903, <italic>A. Weberbauer 2868</italic> (holotype: B, destroyed [F neg. 2604]; lectotype, designated here: MOL [MOL00005705]).</comment></tp:nomenclature-citation><tp:nomenclature-citation><tp:taxon-name>
                  <tp:taxon-name-part taxon-name-part-type="genus" reg="Solanum">Solanum</tp:taxon-name-part>
                  <tp:taxon-name-part taxon-name-part-type="species" reg="myriadenium">myriadenium</tp:taxon-name-part>
                </tp:taxon-name><comment>Bitter, Repert. Spec. Nov. Regni Veg. 12: 157. 1913. Type. Argentina. Jujuy: El Moreno, 11 Dec 1901, <italic>R.E. Fries 890</italic> (holotype: S [acc. # 04-2955]; isotypes: G, P [P00335348]).</comment></tp:nomenclature-citation></tp:nomenclature-citation-list></tp:nomenclature><tp:treatment-sec sec-type="material" id="SECID0ERQAO"><title>Type.</title><p>Chile. Region I (Tarapacá): Paroma, 25 Feb 1885, <italic>F. Philippi s.n.</italic> (lectotype, designated here: SGO [SGO000004568, acc. # 055521]; possible isolectotype: SGO [SGO000004570a, acc. # 055520, left-hand plant only]).</p><fig id="F71" position="float" orientation="portrait"><object-id xmlns:xlink="http://www.w3.org/1999/xlink" content-type="doi" xlink:type="simple">10.3897/phytokeys.231.100894.figure71</object-id><label>Figure 71.</label><caption><p><italic><tp:taxon-name><tp:taxon-name-part taxon-name-part-type="genus" reg="Solanum">Solanum</tp:taxon-name-part><tp:taxon-name-part taxon-name-part-type="species" reg="grandidentatum">grandidentatum</tp:taxon-name-part></tp:taxon-name></italic><bold>A</bold> habit <bold>B</bold> detail of adaxial leaf surface <bold>C</bold> detail of abaxial leaf surface <bold>D</bold> bud <bold>E</bold> dissected flower <bold>F</bold> infructescence <bold>G</bold> fully mature fruit (<bold>A–D, F, G</bold><italic>Särkinen et al. 4003</italic><bold>E</bold><italic>Knapp et al. 10324</italic>). Illustration by R. Wise.</p></caption><graphic xmlns:xlink="http://www.w3.org/1999/xlink" xlink:href="phytokeys-231-001_article-100894__-g071.jpg" position="float" orientation="portrait" xlink:type="simple" id="oo_897532.jpg"><uri content-type="original_file" xlink:type="simple">https://binary.pensoft.net/fig/897532</uri></graphic></fig></tp:treatment-sec><tp:treatment-sec sec-type="description" id="SECID0EHSAO"><title>Description.</title><p>Small shrubs or subshrubs, 0.3–0.7 m high, sprawling to 1 m in diameter, the branches usually erect, but decumbent as they elongate. Stems terete or slightly angled, moderately to densely pubescent with whitish or transparent mixed glandular and eglandular 2–3-celled simple uniseriate trichomes mostly ca. 0.5 mm long, a few longer and to 1 mm long, the gland single-celled; new growth densely pubescent with whitish or transparent mixed glandular and eglandular 2–3-celled simple uniseriate trichomes ca. 0.5 mm long; bark of older stems pale brown, glabrescent. Sympodial units difoliate, the leaves geminate or not geminate. Leaves simple and shallowly toothed, the blades 1.5–6.5 cm long, 0.9–5 cm wide, ovate to elliptic-ovate, widest in the lower third to quarter, membranous to slight fleshy and rubbery (smell of rhubarb fide <italic>Knapp et al. 10219</italic>), slightly discolorous; adaxial surfaces moderately and evenly pubescent with white glandular 2–3-celled simple uniseriate trichomes 0.5–0.75 mm long, these denser along the veins; abaxial surfaces similarly pubescent with white glandular 2–3-celled simple uniseriate trichomes 0.5–0.75 mm long, with a few trichomes longer and to 1 mm long; base cuneate then attenuate and decurrent onto the petiole; margins shallowly and irregularly toothed, the teeth ca. 2 mm long, ca. 1.5 mm wide, with rounded to acute tips, the sinuses rounded, reaching to 1/6 of the way to the midrib; apex acute; petioles 0.4–1.2 cm long, narrowly winged from the decurrent leaf base, pubescent with a mix of eglandular and glandular simple uniseriate trichomes like those of the stems. Inflorescences internodal, unbranched or forked, 1.5–3(5) cm long, with 7–20 flowers clustered in the distal parts of the branches, pubescent with whitish or transparent mixed glandular and eglandular 2–3-celled simple uniseriate trichomes mostly ca. 0.5 mm long, a few longer and to 1 mm long, the gland single-celled; peduncle 1–2.5 cm long; pedicels 0.5–0.8 cm long, ca. 0.5 mm in diameter at the base, ca. 1 mm in diameter at the apex, tapering, spreading or deflexed, pubescent with a mix of glandular and eglandular 2–3-celled simple uniseriate trichomes like the inflorescence axis, articulated at the base leaving a small stump or peg to 1 mm long on the axis; pedicel scars 0.5–1.5 mm apart, small raised pegs. Buds globose, the corolla ca. halfway exserted from the calyx before anthesis. Flowers 5-merous, cosexual (hermaphroditic). Calyx tube 0.5–1 mm long, conical, the lobes 1–1.5 mm long, ca. 0.75 mm wide, broadly triangular, reflexed in both flower and fruit, pubescent with whitish or transparent mixed glandular and eglandular 2–3-celled simple uniseriate trichomes mostly ca. 0.5 mm long like the pedicels and stems. Corolla 1.2–1.5 cm in diameter, white, white tinged with violet, with a greenish yellow eye, stellate, lobed 2/3 to 1/2 way to the base, the lobes 4.5–6 mm long, ca. 4 mm wide, broadly deltate, slightly cupped (campanulate) to spreading at anthesis, adaxially glabrous, abaxially sparsely to moderately pubescent with white eglandular 2–3-celled simple uniseriate trichomes to 0.5 mm long, these denser on the tips and margins. Stamens equal; filament tube to 0.5 mm long; free portion of the filaments 1–1.2 mm long, densely pubescent with tangled transparent simple uniseriate trichomes adaxially; anthers 2–2.5 mm long, ca. 1 mm wide, plumply ellipsoid, yellow, poricidal at the tips, the pores lengthening to slits with age. Ovary conical, glabrous; style 5–7.5 mm long, strongly curved in bud, straight at anthesis, exserted beyond the anther cone, densely pubescent in the lower half with transparent eglandular simple uniseriate trichomes; stigma ovoid-capitate, green in live plants, the surface minutely papillate. Fruit a globose berry, 0.6–0.8 cm in diameter, green when immature, green with white stripes along the carpel divisions when ripe, the pericarp thin, matte to somewhat shiny, becoming translucent with ripening, glabrous; fruiting pedicels 0.9–1.1 cm long, ca. 0.75 mm in diameter at the base, 1–1.2 mm in diameter at the apex, not markedly woody, deflexed, not persistent; fruiting calyx not markedly enlarged or accrescent, the lobes to 3.5 mm long, the tips reflexed and sticky on both surfaces. Seeds 20–30 per berry, 1.5–2 mm long, 1–1.5 mm wide, flattened teardrop shape, reddish brown, the surfaces minutely pitted, the testal cells sinuate in outline. Stone cells absent. Chromosome number: 2n = 48 (<xref ref-type="bibr" rid="B40">Chiarini et al. 2017</xref>, voucher <italic>Knapp et al. 10413</italic>; also recorded on sheets of <italic>Heiser 4863</italic>, <italic>4910</italic>, <italic>5002</italic>, <italic>6036</italic>, <italic>6062</italic>). <xref ref-type="bibr" rid="B74">Edmonds (1977)</xref> reported a count of 2n = 48 from <italic>Jørgensen 2632</italic> collected from seeds grown from <italic>Heiser 5002</italic>.</p><fig id="F72" position="float" orientation="portrait"><object-id xmlns:xlink="http://www.w3.org/1999/xlink" content-type="doi" xlink:type="simple">10.3897/phytokeys.231.100894.figure72</object-id><label>Figure 72.</label><caption><p><italic><tp:taxon-name><tp:taxon-name-part taxon-name-part-type="genus" reg="Solanum">Solanum</tp:taxon-name-part><tp:taxon-name-part taxon-name-part-type="species" reg="grandidentatum">grandidentatum</tp:taxon-name-part></tp:taxon-name></italic><bold>A</bold> habit <bold>B</bold> flowers at full anthesis <bold>C</bold> maturing fruits <bold>D</bold> fully mature fruits (<bold>A–C</bold><italic>Knapp et al. 10413</italic><bold>D</bold><italic>Särkinen et al. 4699</italic>). Photos by S. Knapp and T. Särkinen.</p></caption><graphic xmlns:xlink="http://www.w3.org/1999/xlink" xlink:href="phytokeys-231-001_article-100894__-g072.jpg" position="float" orientation="portrait" xlink:type="simple" id="oo_897533.jpg"><uri content-type="original_file" xlink:type="simple">https://binary.pensoft.net/fig/897533</uri></graphic></fig></tp:treatment-sec><tp:treatment-sec sec-type="distribution" id="SECID0EPUAO"><title>Distribution</title><p><bold>(Fig. <xref ref-type="fig" rid="F73">73</xref>).</bold><italic><tp:taxon-name><tp:taxon-name-part taxon-name-part-type="genus" reg="Solanum">Solanum</tp:taxon-name-part><tp:taxon-name-part taxon-name-part-type="species" reg="grandidentatum">grandidentatum</tp:taxon-name-part></tp:taxon-name></italic> occurs in the Andes of Ecuador (Provs. Cañar, Cotopaxi, Chimborazo, Pichincha, Tungurahua), Peru (Depts. Ancash, Apurímac, Arequipa, Cajamarca, Cusco, Huancavelica, Huánuco, Junín, Lima, La Libertad, Moquegua, San Martín, Tacna), Bolivia (Depts. La Paz, Potosí), reaching northern Chile (Regiones I [Tarapacá], II [Antofagasta] and XV [Arica y Parinacota]) and Argentina (Prov. Jujuy).</p><fig id="F73" position="float" orientation="portrait"><object-id xmlns:xlink="http://www.w3.org/1999/xlink" content-type="doi" xlink:type="simple">10.3897/phytokeys.231.100894.figure73</object-id><label>Figure 73.</label><caption><p>Distribution map of <italic><tp:taxon-name><tp:taxon-name-part taxon-name-part-type="genus" reg="Solanum">Solanum</tp:taxon-name-part><tp:taxon-name-part taxon-name-part-type="species" reg="grandidentatum">grandidentatum</tp:taxon-name-part></tp:taxon-name></italic>.</p></caption><graphic xmlns:xlink="http://www.w3.org/1999/xlink" xlink:href="phytokeys-231-001_article-100894__-g073.jpg" position="float" orientation="portrait" xlink:type="simple" id="oo_897534.jpg"><uri content-type="original_file" xlink:type="simple">https://binary.pensoft.net/fig/897534</uri></graphic></fig></tp:treatment-sec><tp:treatment-sec sec-type="ecology" id="SECID0E6VAO"><title>Ecology and habitat.</title><p><italic><tp:taxon-name><tp:taxon-name-part taxon-name-part-type="genus" reg="Solanum">Solanum</tp:taxon-name-part><tp:taxon-name-part taxon-name-part-type="species" reg="grandidentatum">grandidentatum</tp:taxon-name-part></tp:taxon-name></italic> is a plant of medium to high elevation open areas, often along roads or streams, or in disturbed areas such as landslides or roadcuts. It seems to grow in more fertile soils and is often found directly outside dwellings or in waste channels. It is most commonly collected from (1,300-) 2,000 to 4,500 m elevation, but a single collection from near the Panamericana in central Perú (<italic>Ferreyra 18050</italic>, USM) probably represents seeds brought from the Andes in seasonal mudslides. Similar low elevation occurrences of high elevation solanums on the outwashes of ‘huaicos’ have been documented in the Tomato clade (e.g., <italic><tp:taxon-name><tp:taxon-name-part taxon-name-part-type="genus" reg="Solanum">S.</tp:taxon-name-part><tp:taxon-name-part taxon-name-part-type="species" reg="corneliomulleri">corneliomulleri</tp:taxon-name-part></tp:taxon-name></italic> J.F.Macbr., <xref ref-type="bibr" rid="B178">Peralta et al. 2008</xref>).</p></tp:treatment-sec><tp:treatment-sec sec-type="Common names and uses" id="SECID0EBXAO"><title>Common names and uses.</title><p>Ecuador. Chimborazo: yerba mora (<italic>Acosta Solís 7598</italic>); Pichincha: hierba mora (<italic>Cerón 15909</italic>). Peru. Huánuco: orqu qapachinya (Quechua, <italic>Carter 86</italic>). No uses recorded.</p></tp:treatment-sec><tp:treatment-sec sec-type="Preliminary conservation status" id="SECID0ENXAO"><title>Preliminary conservation status</title><p><bold>(<xref ref-type="bibr" rid="B116">IUCN 2022</xref>).</bold> Least Concern [<abbrev xmlns:xlink="http://www.w3.org/1999/xlink" xlink:title="Least Concern" id="ABBRID0E1XAO" xlink:type="simple">LC</abbrev>]. <abbrev xmlns:xlink="http://www.w3.org/1999/xlink" xlink:title="Extent of Occurrence" id="ABBRID0E5XAO" xlink:type="simple">EOO</abbrev> = 1,114,912 km<sup>2</sup> [<abbrev xmlns:xlink="http://www.w3.org/1999/xlink" xlink:title="Least Concern" id="ABBRID0EEYAO" xlink:type="simple">LC</abbrev>]; <abbrev xmlns:xlink="http://www.w3.org/1999/xlink" xlink:title="Area of Occurrence" id="ABBRID0EIYAO" xlink:type="simple">AOO</abbrev> = 300 km<sup>2</sup> [<abbrev xmlns:xlink="http://www.w3.org/1999/xlink" xlink:title="Endangered" id="ABBRID0EOYAO" xlink:type="simple">EN</abbrev>]. <italic><tp:taxon-name><tp:taxon-name-part taxon-name-part-type="genus" reg="Solanum">Solanum</tp:taxon-name-part><tp:taxon-name-part taxon-name-part-type="species" reg="grandidentatum">grandidentatum</tp:taxon-name-part></tp:taxon-name></italic> is widely distributed and thrives in areas highly disturbed by people. In has been collected in several protected areas throughout its range (e.g., Parque Nacional Apolobamba, Bolivia; around the historical sites of Pisaq and Sacsayhuamán in Peru; Reserva Geobotanica del Pululahuá in Ecuador).</p></tp:treatment-sec><tp:treatment-sec sec-type="discussion" id="SECID0E4YAO"><title>Discussion.</title><p><italic><tp:taxon-name><tp:taxon-name-part taxon-name-part-type="genus" reg="Solanum">Solanum</tp:taxon-name-part><tp:taxon-name-part taxon-name-part-type="species" reg="grandidentatum">grandidentatum</tp:taxon-name-part></tp:taxon-name></italic> was long known as <italic><tp:taxon-name><tp:taxon-name-part taxon-name-part-type="genus" reg="Solanum">S.</tp:taxon-name-part><tp:taxon-name-part taxon-name-part-type="species" reg="excisirhombeum">excisirhombeum</tp:taxon-name-part></tp:taxon-name></italic> (e.g., <xref ref-type="bibr" rid="B73">Edmonds 1972</xref>), but <xref ref-type="bibr" rid="B180">Philippi’s (1891)</xref> name has priority. This shrubby Andean species is morphologically very similar to <italic><tp:taxon-name><tp:taxon-name-part taxon-name-part-type="genus" reg="Solanum">S.</tp:taxon-name-part><tp:taxon-name-part taxon-name-part-type="species" reg="fragile">fragile</tp:taxon-name-part></tp:taxon-name></italic> but differs in its shrubby habit (<italic><tp:taxon-name><tp:taxon-name-part taxon-name-part-type="genus" reg="Solanum">S.</tp:taxon-name-part><tp:taxon-name-part taxon-name-part-type="species" reg="fragile">fragile</tp:taxon-name-part></tp:taxon-name></italic> has a woody underground rootstock, and specimens often consist of the brittle, herbaceous stems only), its distinct somewhat musty odour when fresh, and narrower, lanceolate calyx lobes. Both taxa are densely glandular pubescent and lack stone cells in the fruit. Calyx lobes of <italic><tp:taxon-name><tp:taxon-name-part taxon-name-part-type="genus" reg="Solanum">S.</tp:taxon-name-part><tp:taxon-name-part taxon-name-part-type="species" reg="grandidentatum">grandidentatum</tp:taxon-name-part></tp:taxon-name></italic> are 1–1.5 mm long with acuminate or acute tips, while those of <italic><tp:taxon-name><tp:taxon-name-part taxon-name-part-type="genus" reg="Solanum">S.</tp:taxon-name-part><tp:taxon-name-part taxon-name-part-type="species" reg="fragile">fragile</tp:taxon-name-part></tp:taxon-name></italic> are 2–3 mm long with blunt tips; leaves can also be useful in distinguishing the two taxa, those of <italic><tp:taxon-name><tp:taxon-name-part taxon-name-part-type="genus" reg="Solanum">S.</tp:taxon-name-part><tp:taxon-name-part taxon-name-part-type="species" reg="grandidentatum">grandidentatum</tp:taxon-name-part></tp:taxon-name></italic> are more attenuate at the base. <italic><tp:taxon-name><tp:taxon-name-part taxon-name-part-type="genus" reg="Solanum">Solanum</tp:taxon-name-part><tp:taxon-name-part taxon-name-part-type="species" reg="grandidentatum">grandidentatum</tp:taxon-name-part></tp:taxon-name></italic> is a tetraploid while the chromosome number of <italic><tp:taxon-name><tp:taxon-name-part taxon-name-part-type="genus" reg="Solanum">S.</tp:taxon-name-part><tp:taxon-name-part taxon-name-part-type="species" reg="fragile">fragile</tp:taxon-name-part></tp:taxon-name></italic> (<xref ref-type="bibr" rid="B73">Edmonds 1972</xref>, <xref ref-type="bibr" rid="B74">1977</xref>) needs confirmation with vouchered accessions (see discussion under <italic><tp:taxon-name><tp:taxon-name-part taxon-name-part-type="genus" reg="Solanum">S.</tp:taxon-name-part><tp:taxon-name-part taxon-name-part-type="species" reg="fragile">fragile</tp:taxon-name-part></tp:taxon-name></italic>).</p><p>Molecular sequence data suggest the two species are not closely related (<xref ref-type="bibr" rid="B206">Särkinen et al. 2015b</xref>; <xref ref-type="bibr" rid="B92">Gagnon et al. 2022</xref>), but this result could be affected by polyploidy. Both species are part of weakly supported groups (polytomies), but different ones (see appendix S11 in <xref ref-type="bibr" rid="B92">Gagnon et al. 2022</xref>).</p><p>The description of <italic><tp:taxon-name><tp:taxon-name-part taxon-name-part-type="genus" reg="Solanum">S.</tp:taxon-name-part><tp:taxon-name-part taxon-name-part-type="species" reg="grandidentatum">grandidentatum</tp:taxon-name-part></tp:taxon-name></italic> was based on specimens “Ad Paroma in rupibus lecta, nec non ad Sibaya” (<xref ref-type="bibr" rid="B180">Philippi 1891</xref>), suggesting that the only relevant locality was Paroma. No collector or herbarium was cited, but the publication was based on Rudolfo Philippi’s son’s (Federico Philippi) collections from Tarapacá (done together with Carlos Rahmer). The introduction to the catalogue details when collections were done together and when separately (<xref ref-type="bibr" rid="B180">Philippi 1891</xref>). We have lectotypified this name with a specimen in the herbarium in Santiago (SGO000004568, acc. # 05552) that corresponds with the protologue. The right-hand stem on an additional sheet (SGO000004570a, acc. # 055520) maybe a duplicate, and thus an isolectotype, but since dates were not mentioned in the protologue it is difficult to be sure; the left-hand stem on this sheet was collected by Carlos Rahmer in Sibaya and is perhaps the other collection mentioned in the protologue. <italic><tp:taxon-name><tp:taxon-name-part taxon-name-part-type="genus" reg="Solanum">Solanum</tp:taxon-name-part><tp:taxon-name-part taxon-name-part-type="species" reg="tarapacense">tarapacense</tp:taxon-name-part></tp:taxon-name></italic> was described in the same publication, from “Chiapa et Calcallmay (3700 m.s.m.) lecta”; we select as the lectotype of this species an un-numbered collection of Carlos Rahmer from Chiapa at SGO (SGO000004602, acc. # 055509). <italic><tp:taxon-name><tp:taxon-name-part taxon-name-part-type="genus" reg="Solanum">Solanum</tp:taxon-name-part><tp:taxon-name-part taxon-name-part-type="species" reg="sanfurgoi">sanfurgoi</tp:taxon-name-part></tp:taxon-name></italic> was described citing a collection of “Ludovicus Sanfurgo” without citation of a herbarium; we lectotypify this with a sheet collected by Sanfurgo in the locality cited in the protologue (<xref ref-type="bibr" rid="B181">Philippi 1895</xref>) in SGO (SGO000004598, acc. # 055542).</p><p><xref ref-type="bibr" rid="B17">Bitter (1912b)</xref> based <italic><tp:taxon-name><tp:taxon-name-part taxon-name-part-type="genus" reg="Solanum">S.</tp:taxon-name-part><tp:taxon-name-part taxon-name-part-type="species" reg="excisirhombeum">excisirhombeum</tp:taxon-name-part></tp:taxon-name></italic> on <italic>Weberbauer 2868</italic> in “herb. Berol.”; this specimen is no longer extant, and we select here the sheet of <italic>Weberbauer 2868</italic> in MOL (MOL0000575) as the lectotype.</p></tp:treatment-sec><ref-list><ref id="B40"><mixed-citation xmlns:xlink="http://www.w3.org/1999/xlink" xlink:type="simple"><person-group><name name-style="western"><surname>Chiarini</surname><given-names>FE</given-names></name><name name-style="western"><surname>Lipari</surname><given-names>D</given-names></name><name name-style="western"><surname>Barboza</surname><given-names>GE</given-names></name><name name-style="western"><surname>Knapp</surname><given-names>S</given-names></name></person-group> (<year>2017</year>) <article-title><tp:taxon-name><tp:taxon-name-part taxon-name-part-type="family">Solanaceae</tp:taxon-name-part></tp:taxon-name>.</article-title> In: <person-group><name name-style="western"><surname>Marhold</surname><given-names>K</given-names></name><name name-style="western"><surname>Bresitwiser</surname><given-names>I</given-names></name></person-group> (<role>Eds</role>) <issue-title>IAPT/IOPB chromosome data 25.</issue-title><source>Taxon 66(5)</source>, <fpage>1246</fpage>–<lpage>1247</lpage>. <ext-link xlink:href="10.12705/665.29" ext-link-type="doi" xlink:type="simple">https://doi.org/10.12705/665.29</ext-link></mixed-citation></ref><ref id="B74"><mixed-citation xmlns:xlink="http://www.w3.org/1999/xlink" xlink:type="simple"><person-group><name name-style="western"><surname>Edmonds</surname><given-names>JM</given-names></name></person-group> (<year>1977</year>) <article-title>Taxonomic studies on <tp:taxon-name><tp:taxon-name-part taxon-name-part-type="genus">Solanum</tp:taxon-name-part><tp:taxon-name-part taxon-name-part-type="authority">L.</tp:taxon-name-part><tp:taxon-name-part taxon-name-part-type="infraspecific-rank">section</tp:taxon-name-part><tp:taxon-name-part taxon-name-part-type="section">Solanum</tp:taxon-name-part></tp:taxon-name> (<tp:taxon-name><tp:taxon-name-part taxon-name-part-type="genus">Maurella</tp:taxon-name-part></tp:taxon-name>).</article-title><source>Botanical Journal of the Linnean Society</source><volume>75</volume>(<issue>2</issue>): <fpage>141</fpage>–<lpage>178</lpage>. <ext-link xlink:href="10.1111/j.1095-8339.1977.tb01482.x" ext-link-type="doi" xlink:type="simple">https://doi.org/10.1111/j.1095-8339.1977.tb01482.x</ext-link></mixed-citation></ref><ref id="B178"><mixed-citation xmlns:xlink="http://www.w3.org/1999/xlink" xlink:type="simple"><person-group><name name-style="western"><surname>Peralta</surname><given-names>IE</given-names></name><name name-style="western"><surname>Spooner</surname><given-names>DM</given-names></name><name name-style="western"><surname>Knapp</surname><given-names>S</given-names></name></person-group> (<year>2008</year>) <article-title>Taxonomy of wild tomatoes and their relatives (<tp:taxon-name><tp:taxon-name-part taxon-name-part-type="genus">Solanum</tp:taxon-name-part><tp:taxon-name-part taxon-name-part-type="infraspecific-rank">sect.</tp:taxon-name-part><tp:taxon-name-part taxon-name-part-type="section">Lycopersicoides</tp:taxon-name-part></tp:taxon-name>, sect. <tp:taxon-name><tp:taxon-name-part taxon-name-part-type="genus"/><tp:taxon-name-part taxon-name-part-type="section">Juglandifolia</tp:taxon-name-part></tp:taxon-name>, sect. <tp:taxon-name><tp:taxon-name-part taxon-name-part-type="genus"/><tp:taxon-name-part taxon-name-part-type="section">Lycopersicon</tp:taxon-name-part></tp:taxon-name>; <tp:taxon-name><tp:taxon-name-part taxon-name-part-type="family">Solanaceae</tp:taxon-name-part></tp:taxon-name>).</article-title><source>Systematic Botany Monographs</source><volume>84</volume>: <fpage>1</fpage>–<lpage>186</lpage>.</mixed-citation></ref><ref id="B116"><mixed-citation xmlns:xlink="http://www.w3.org/1999/xlink" xlink:type="simple">IUCN (<year>2022</year>) Guidelines for Using the IUCN Red List Categories and Criteria. Version 15.1. Prepared by the Standards and Petitions Subcommittee. [Downloaded 9 Dec 2022] <ext-link xlink:href="https://www.iucnredlist.org/resources/redlistguidelines" ext-link-type="uri" xlink:type="simple">https://www.iucnredlist.org/resources/redlistguidelines</ext-link></mixed-citation></ref><ref id="B73"><mixed-citation xmlns:xlink="http://www.w3.org/1999/xlink" xlink:type="simple"><person-group><name name-style="western"><surname>Edmonds</surname><given-names>JM</given-names></name></person-group> (<year>1972</year>) <article-title>A synopsis of the taxonomy of <tp:taxon-name><tp:taxon-name-part taxon-name-part-type="genus">Solanum</tp:taxon-name-part><tp:taxon-name-part taxon-name-part-type="infraspecific-rank">sect.</tp:taxon-name-part><tp:taxon-name-part taxon-name-part-type="section">Solanum</tp:taxon-name-part></tp:taxon-name> (<tp:taxon-name><tp:taxon-name-part taxon-name-part-type="genus">Maurella</tp:taxon-name-part></tp:taxon-name>) in South America.</article-title><source>Kew Bulletin</source><volume>27</volume>(<issue>1</issue>): <fpage>95</fpage>–<lpage>114</lpage>. <ext-link xlink:href="10.2307/4117874" ext-link-type="doi" xlink:type="simple">https://doi.org/10.2307/4117874</ext-link></mixed-citation></ref><ref id="B180"><mixed-citation xmlns:xlink="http://www.w3.org/1999/xlink" xlink:type="simple"><person-group><name name-style="western"><surname>Philippi</surname><given-names>RA</given-names></name></person-group> (<year>1891</year>) <article-title>Catalogus plantarum in itinere Tarapacano lectarum. Anales del Museo Nacional de Chile.</article-title><source>Segunda Sección Botanica</source><volume>1891</volume>: <fpage>2</fpage>–<lpage>94</lpage>.</mixed-citation></ref><ref id="B206"><mixed-citation xmlns:xlink="http://www.w3.org/1999/xlink" xlink:type="simple"><person-group><name name-style="western"><surname>Särkinen</surname><given-names>T</given-names></name><name name-style="western"><surname>Barboza</surname><given-names>GE</given-names></name><name name-style="western"><surname>Knapp</surname><given-names>S</given-names></name></person-group> (<year>2015b</year>) <article-title>True Black nightshades: Phylogeny and delimitation of the Morelloid clade of <italic><tp:taxon-name><tp:taxon-name-part taxon-name-part-type="genus">Solanum</tp:taxon-name-part></tp:taxon-name></italic>.</article-title><source>Taxon</source><volume>64</volume>(<issue>5</issue>): <fpage>945</fpage>–<lpage>958</lpage>. <ext-link xlink:href="10.12705/645.5" ext-link-type="doi" xlink:type="simple">https://doi.org/10.12705/645.5</ext-link></mixed-citation></ref><ref id="B92"><mixed-citation xmlns:xlink="http://www.w3.org/1999/xlink" xlink:type="simple"><person-group><name name-style="western"><surname>Gagnon</surname><given-names>E</given-names></name><name name-style="western"><surname>Hilgenhof</surname><given-names>R</given-names></name><name name-style="western"><surname>Orejuela</surname><given-names>A</given-names></name><name name-style="western"><surname>McDonnell</surname><given-names>A</given-names></name><name name-style="western"><surname>Sablok</surname><given-names>G</given-names></name><name name-style="western"><surname>Aubriot</surname><given-names>X</given-names></name><name name-style="western"><surname>Giacomin</surname><given-names>LL</given-names></name><name name-style="western"><surname>Gouvêa</surname><given-names>Y</given-names></name><name name-style="western"><surname>Bohs</surname><given-names>L</given-names></name><name name-style="western"><surname>Dodsworth</surname><given-names>S</given-names></name><name name-style="western"><surname>Martine</surname><given-names>C</given-names></name><name name-style="western"><surname>Poczai</surname><given-names>P</given-names></name><name name-style="western"><surname>Knapp</surname><given-names>S</given-names></name><name name-style="western"><surname>Särkinen</surname><given-names>T</given-names></name></person-group> (<year>2022</year>) <article-title>Phylogenomic discordance suggests polytomies along the backbone of the large genus <italic><tp:taxon-name><tp:taxon-name-part taxon-name-part-type="genus">Solanum</tp:taxon-name-part></tp:taxon-name></italic>.</article-title><source>American Journal of Botany</source><volume>109</volume>(<issue>4</issue>): <fpage>580</fpage>–<lpage>601</lpage>. <ext-link xlink:href="10.1002/ajb2.1827" ext-link-type="doi" xlink:type="simple">https://doi.org/10.1002/ajb2.1827</ext-link></mixed-citation></ref><ref id="B181"><mixed-citation xmlns:xlink="http://www.w3.org/1999/xlink" xlink:type="simple"><person-group><name name-style="western"><surname>Philippi</surname><given-names>RA</given-names></name></person-group> (<year>1895</year>) <article-title>[1896]) Plants nuevas chilenas.</article-title><source>Anales del la Universidad de Chile</source><volume>91</volume>: <fpage>5</fpage>–<lpage>47</lpage>.</mixed-citation></ref><ref id="B17"><mixed-citation xmlns:xlink="http://www.w3.org/1999/xlink" xlink:type="simple"><person-group><name name-style="western"><surname>Bitter</surname><given-names>G</given-names></name></person-group> (<year>1912b</year>) <article-title>Solana nova vel minus cognita II.</article-title><source>Repertorium Specierum Novarum Regni Vegetabilis</source><volume>11</volume>: <fpage>1</fpage>–<lpage>15</lpage>. <ext-link xlink:href="10.1002/fedr.19120110103" ext-link-type="doi" xlink:type="simple">https://doi.org/10.1002/fedr.19120110103</ext-link></mixed-citation></ref></ref-list></tp:taxon-treatment>
