# Supplementary material for: ﻿A revision of the South American species of the Morelloid clade (Solanum L., Solanaceae)
Source: PhytoKeys. 2023 Aug 29;231:1–342. doi: 10.3897/phytokeys.231.100894 (PMC10481398; doi:10.3897/phytokeys.231.100894)
Supplement: XML Treatment for Solanum huayavillense [file phytokeys.231.100894-treatment24.xml]

<!DOCTYPE tp:taxon-treatment
  PUBLIC "-//TaxonX//DTD Taxonomic Treatment Publishing DTD v0 20100105//EN" "tax-treatment-NSO.dtd">
<tp:taxon-treatment xmlns:tp="http://www.plazi.org/taxpub"><tp:treatment-meta><kwd-group><label>Taxon classification</label><kwd>
                <named-content content-type="kingdom">Plantae</named-content>
              </kwd><kwd>
                <named-content content-type="order">Solanales</named-content>
              </kwd><kwd>
                <named-content content-type="family">Solanaceae</named-content>
              </kwd></kwd-group><mixed-citation publication-type="journal"><person-group><name><surname>Knapp</surname><given-names>Sandra</given-names></name><name><surname>Särkinen</surname><given-names>Tiina</given-names></name><name><surname>Barboza</surname><given-names>Gloria E.</given-names></name></person-group><article-title>﻿A revision of the South American species of the Morelloid clade (<italic><tp:taxon-name><tp:taxon-name-part taxon-name-part-type="genus" reg="Solanum">Solanum</tp:taxon-name-part></tp:taxon-name></italic> L., <tp:taxon-name><tp:taxon-name-part taxon-name-part-type="family">Solanaceae</tp:taxon-name-part></tp:taxon-name>)</article-title><source>PhytoKeys</source><day>29</day><month>08</month><year>2023</year><volume>231</volume><fpage>1</fpage><lpage>342</lpage><pub-id pub-id-type="doi">10.3897/phytokeys.231.100894</pub-id></mixed-citation></tp:treatment-meta><tp:nomenclature><label>﻿24.</label><tp:taxon-name>
              <tp:taxon-name-part taxon-name-part-type="genus" reg="Solanum">Solanum</tp:taxon-name-part>
              <tp:taxon-name-part taxon-name-part-type="species" reg="huayavillense">huayavillense</tp:taxon-name-part>
            </tp:taxon-name><tp:taxon-authority>Del Vitto &amp; Peten., Kurtziana 24: 167. 1995.</tp:taxon-authority><xref ref-type="fig" rid="F3">Figs 3E</xref><xref ref-type="fig" rid="F74">, 74</xref><xref ref-type="fig" rid="F75">, 75</xref><tp:nomenclature-citation-list><tp:nomenclature-citation><tp:taxon-name>
                  <tp:taxon-name-part taxon-name-part-type="genus" reg="Solanum">Solanum</tp:taxon-name-part>
                  <tp:taxon-name-part taxon-name-part-type="species" reg="pachyantherum">pachyantherum</tp:taxon-name-part>
                </tp:taxon-name><comment>Bitter, Repert. Spec. Nov. Regni Veg. 11: 206. 1912., nom. illeg., non <tp:taxon-name><tp:taxon-name-part taxon-name-part-type="genus" reg="Solanum">Solanum</tp:taxon-name-part><tp:taxon-name-part taxon-name-part-type="species" reg="pachyantherum">pachyantherum</tp:taxon-name-part></tp:taxon-name> Witasek (1910). Type. Bolivia. Tarija: Huayavilla, 6 Dec 1903, <italic>K. Fiebrig 2507</italic> (lectotype, designated by <xref ref-type="bibr" rid="B10">Barboza et al. 2013</xref>, pg. 250: CORD [CORD00004254]; isolectotype: SI [003330, acc. # 055986]).</comment></tp:nomenclature-citation></tp:nomenclature-citation-list></tp:nomenclature><tp:treatment-sec sec-type="material" id="SECID0ECCBO"><title>Type.</title><p>Based on <italic><tp:taxon-name><tp:taxon-name-part taxon-name-part-type="genus" reg="Solanum">Solanum</tp:taxon-name-part><tp:taxon-name-part taxon-name-part-type="species" reg="pachyantherum">pachyantherum</tp:taxon-name-part></tp:taxon-name></italic> Bitter.</p><fig id="F74" position="float" orientation="portrait"><object-id xmlns:xlink="http://www.w3.org/1999/xlink" content-type="doi" xlink:type="simple">10.3897/phytokeys.231.100894.figure74</object-id><label>Figure 74.</label><caption><p><italic><tp:taxon-name><tp:taxon-name-part taxon-name-part-type="genus" reg="Solanum">Solanum</tp:taxon-name-part><tp:taxon-name-part taxon-name-part-type="species" reg="huayavillense">huayavillense</tp:taxon-name-part></tp:taxon-name></italic><bold>A</bold> flowering branch <bold>B</bold> eglandular trichome of the leaf <bold>C</bold> inflorescence <bold>D</bold> calyx <bold>E</bold> eglandular trichome of the calyx <bold>F</bold> flower <bold>G</bold> sector of dissected flower <bold>H</bold> stamen, dorsal view <bold>I</bold> stamen, ventral view <bold>J</bold> eglandular trichome of the filament <bold>K</bold> gynoecium (<bold>A–K</bold><italic>Barboza et al. 2255</italic>). Illustration by P. Peralta. Previously published in <xref ref-type="bibr" rid="B10">Barboza et al. (2013</xref>: 250).</p></caption><graphic xmlns:xlink="http://www.w3.org/1999/xlink" xlink:href="phytokeys-231-001_article-100894__-g074.jpg" position="float" orientation="portrait" xlink:type="simple" id="oo_897535.jpg"><uri content-type="original_file" xlink:type="simple">https://binary.pensoft.net/fig/897535</uri></graphic></fig></tp:treatment-sec><tp:treatment-sec sec-type="description" id="SECID0EJEBO"><title>Description.</title><p>Erect perennial herbs or subshrubs 0.8–1 m high. Stems terete, glabrous to moderately pubescent with eglandular, simple uniseriate 2–6-celled trichomes to 0.7 mm long, these spreading and often moniliform, forming spinose processes on older stems; new growth moderately to densely pubescent with eglandular simple uniseriate trichomes 0.5–0.7 mm long; bark of older stems glabrescent, pale yellowish tan. Sympodial units difoliate, the leaves geminate, equal in size and shape, or one leaf of the pair slightly smaller. Leaves simple, the blades 4.5–15 cm long, 1.5–6 cm wide, elliptic to broadly elliptic, widest at the middle, membranous, concolorous; adaxial surfaces glabrous to sparsely and evenly pubescent with eglandular simple uniseriate trichomes to 1 mm long; abaxially glabrous to sparsely pubescent with eglandular simple uniseriate trichomes along the veins; principal veins 5–8 pairs, drying yellowish green on abaxially surfaces; base attenuate onto the petiole and the leaves sessile; margins entire, with sparse unicellular hooked trichomes ca. 0.1 mm long; apex acute to more commonly acuminate; petiole absent or occasionally to 0.2 cm long. Inflorescences internodal, several times branched, to 8 cm long, with 20 to 40 flowers, moderately pubescent with eglandular simple uniseriate trichomes to 0.5 mm (even if stems and leaves are glabrous the inflorescence is pubescent); peduncle 1–3 cm long; pedicels 0.6–0.7 cm, ca. 0.5 mm in diameter at the base, ca. 1.5 mm in diameter at the apex, tapering, deflexed to spreading at anthesis, sparsely to moderately pubescent with eglandular simple uniseriate trichomes like those of the rest of the inflorescence, articulated at the base; pedicel scars irregularly spaced 0.5–1.5 mm apart. Buds globose to broadly ellipsoid, the corolla strongly exserted from the calyx tube before anthesis. Flowers 5-merous, cosexual (hermaphroditic). Calyx tube 0.5–1 mm long, conical from the expanded apex of pedicel, the lobes 1–1.5 mm long, deltate with rounded tips, in live plants somewhat expanded and globose, pubescent with eglandular simple uniseriate trichomes like the pedicels and inflorescence axis. Corolla 0.9–1.2 cm in diameter, pale, clear yellow, stellate, lobed 3/4 of the way to the base, the lobes 4–5 mm long, 2–3 mm wide, reflexed at anthesis, glabrous adaxially, minutely papillate abaxially especially at the tips and along the margins. Stamens 5, equal; filament tube ca. 0.5 mm long; free portion of the filaments 0.25–0.5 mm long, densely pubescent with weak, tangled simple uniseriate trichomes adaxially; anthers 2.5–3 mm long, 1.5–1.75 mm wide, broadly ellipsoid, yellow, poricidal at the tips, the pores lengthening to slits with age. Ovary conical, glabrous; style 5.5–6.5 mm long, straight, exserted beyond the anther cone, densely pubescent in the lower half with simple 2–3-celled uniseriate trichomes; stigma minutely capitate, merely the slightly expanded style apex, minutely papillate, green in live plants. Fruit a globose berry, 0.4–0.6 cm in diameter, green when mature, the pericarp thin and translucent, matte, glabrous; fruiting pedicels 0.8–1.2 cm long, ca. 0.5 mm in diameter at the base, not markedly woody, deflexed or spreading, not persistent; fruiting calyx not accrescent, somewhat spreading. Seeds 6–8 per berry, 1–1.5 mm long, 1–1.5 mm wide, teardrop shaped but not markedly flattened, pale yellowish tan, the surfaces minutely pitted, the testal cells sinuate in outline. Stone cells absent (Argentina) or 4 (Bolivia), ca. 0.4 mm in diameter, 2 situated apically and 2 centrally. Chromosome number: not known.</p><fig id="F75" position="float" orientation="portrait"><object-id xmlns:xlink="http://www.w3.org/1999/xlink" content-type="doi" xlink:type="simple">10.3897/phytokeys.231.100894.figure75</object-id><label>Figure 75.</label><caption><p><italic><tp:taxon-name><tp:taxon-name-part taxon-name-part-type="genus" reg="Solanum">Solanum</tp:taxon-name-part><tp:taxon-name-part taxon-name-part-type="species" reg="huayavillense">huayavillense</tp:taxon-name-part></tp:taxon-name></italic><bold>A</bold> habit <bold>B</bold> habit <bold>C</bold> leaf pubescence (abaxial surface) <bold>D</bold> flowers at anthesis (<bold>A, B–D</bold><italic>Barboza et al. 3531</italic><bold>C</bold><italic>Barboza et al. 3532</italic>). Photos by S. Knapp.</p></caption><graphic xmlns:xlink="http://www.w3.org/1999/xlink" xlink:href="phytokeys-231-001_article-100894__-g075.jpg" position="float" orientation="portrait" xlink:type="simple" id="oo_897536.jpg"><uri content-type="original_file" xlink:type="simple">https://binary.pensoft.net/fig/897536</uri></graphic></fig></tp:treatment-sec><tp:treatment-sec sec-type="distribution" id="SECID0EWFBO"><title>Distribution</title><p><bold>(Fig. <xref ref-type="fig" rid="F76">76</xref>).</bold><italic><tp:taxon-name><tp:taxon-name-part taxon-name-part-type="genus" reg="Solanum">Solanum</tp:taxon-name-part><tp:taxon-name-part taxon-name-part-type="species" reg="huayavillense">huayavillense</tp:taxon-name-part></tp:taxon-name></italic> is narrowly distributed in southern Bolivia (Depts. Chuquisaca, Tarija) and Argentina (Depts. Catamarca, Jujuy, Salta, Tucumán).</p><fig id="F76" position="float" orientation="portrait"><object-id xmlns:xlink="http://www.w3.org/1999/xlink" content-type="doi" xlink:type="simple">10.3897/phytokeys.231.100894.figure76</object-id><label>Figure 76.</label><caption><p>Distribution map of <italic><tp:taxon-name><tp:taxon-name-part taxon-name-part-type="genus" reg="Solanum">Solanum</tp:taxon-name-part><tp:taxon-name-part taxon-name-part-type="species" reg="huayavillense">huayavillense</tp:taxon-name-part></tp:taxon-name></italic>.</p></caption><graphic xmlns:xlink="http://www.w3.org/1999/xlink" xlink:href="phytokeys-231-001_article-100894__-g076.jpg" position="float" orientation="portrait" xlink:type="simple" id="oo_897537.jpg"><uri content-type="original_file" xlink:type="simple">https://binary.pensoft.net/fig/897537</uri></graphic></fig></tp:treatment-sec><tp:treatment-sec sec-type="ecology" id="SECID0EGHBO"><title>Ecology and habitat.</title><p><italic><tp:taxon-name><tp:taxon-name-part taxon-name-part-type="genus" reg="Solanum">Solanum</tp:taxon-name-part><tp:taxon-name-part taxon-name-part-type="species" reg="huayavillense">huayavillense</tp:taxon-name-part></tp:taxon-name></italic> occurs in the understory of cloud forest (‘yungas’) either in the understorey proper or at edges of clearings or treefalls, from 1,200 to 2,950 m elevation.</p></tp:treatment-sec><tp:treatment-sec sec-type="Common names and uses" id="SECID0EXHBO"><title>Common names and uses.</title><p>None recorded.</p></tp:treatment-sec><tp:treatment-sec sec-type="Preliminary conservation status" id="SECID0E3HBO"><title>Preliminary conservation status</title><p><bold>(<xref ref-type="bibr" rid="B116">IUCN 2022</xref>).</bold> Least Concern [<abbrev xmlns:xlink="http://www.w3.org/1999/xlink" xlink:title="Least Concern" id="ABBRID0EJIBO" xlink:type="simple">LC</abbrev>]. <abbrev xmlns:xlink="http://www.w3.org/1999/xlink" xlink:title="Extent of Occurrence" id="ABBRID0ENIBO" xlink:type="simple">EOO</abbrev> = 80,000 km<sup>2</sup> [<abbrev xmlns:xlink="http://www.w3.org/1999/xlink" xlink:title="Least Concern" id="ABBRID0ETIBO" xlink:type="simple">LC</abbrev>]; <abbrev xmlns:xlink="http://www.w3.org/1999/xlink" xlink:title="Area of Occurrence" id="ABBRID0EXIBO" xlink:type="simple">AOO</abbrev> = 92 km<sup>2</sup> [<abbrev xmlns:xlink="http://www.w3.org/1999/xlink" xlink:title="Endangered" id="ABBRID0E4IBO" xlink:type="simple">EN</abbrev>]. <italic><tp:taxon-name><tp:taxon-name-part taxon-name-part-type="genus" reg="Solanum">Solanum</tp:taxon-name-part><tp:taxon-name-part taxon-name-part-type="species" reg="huayavillense">huayavillense</tp:taxon-name-part></tp:taxon-name></italic> is relatively common where it is found in at least two protected areas in Argentina (Parque Nacional Baritú and Parque Nacional Calilegua).</p></tp:treatment-sec><tp:treatment-sec sec-type="discussion" id="SECID0EMJBO"><title>Discussion.</title><p><italic><tp:taxon-name><tp:taxon-name-part taxon-name-part-type="genus" reg="Solanum">Solanum</tp:taxon-name-part><tp:taxon-name-part taxon-name-part-type="species" reg="huayavillense">huayavillense</tp:taxon-name-part></tp:taxon-name></italic> is unique in the morelloid clade, and unusual in <italic><tp:taxon-name><tp:taxon-name-part taxon-name-part-type="genus" reg="Solanum">Solanum</tp:taxon-name-part></tp:taxon-name></italic> outside of the tomatoes, in having pale yellow, rather than white or violet, flowers. The yellow of <italic><tp:taxon-name><tp:taxon-name-part taxon-name-part-type="genus" reg="Solanum">S.</tp:taxon-name-part><tp:taxon-name-part taxon-name-part-type="species" reg="huayavillense">huayavillense</tp:taxon-name-part></tp:taxon-name></italic> flowers is paler than that of the tomatoes (see <xref ref-type="bibr" rid="B178">Peralta et al. 2008</xref>) but still clearly yellow. It is not known whether this yellow is due to carotenoid or flavonoid content, as no chemical analysis has been undertaken. Vegetatively and in fruit <italic><tp:taxon-name><tp:taxon-name-part taxon-name-part-type="genus" reg="Solanum">S.</tp:taxon-name-part><tp:taxon-name-part taxon-name-part-type="species" reg="huayavillense">huayavillense</tp:taxon-name-part></tp:taxon-name></italic> resembles <italic><tp:taxon-name><tp:taxon-name-part taxon-name-part-type="genus" reg="Solanum">S.</tp:taxon-name-part><tp:taxon-name-part taxon-name-part-type="species" reg="zuloagae">zuloagae</tp:taxon-name-part></tp:taxon-name></italic> from slightly lower elevations in Argentina. The two species share lax growth, with long branches scrambling over adjacent vegetation, thin membranous leaves with sparsely ciliate margins and tiny flowers with short, stubby anthers. The flowers of <italic><tp:taxon-name><tp:taxon-name-part taxon-name-part-type="genus" reg="Solanum">S.</tp:taxon-name-part><tp:taxon-name-part taxon-name-part-type="species" reg="huayavillense">huayavillense</tp:taxon-name-part></tp:taxon-name></italic> are slightly smaller than those of <italic><tp:taxon-name><tp:taxon-name-part taxon-name-part-type="genus" reg="Solanum">S.</tp:taxon-name-part><tp:taxon-name-part taxon-name-part-type="species" reg="zuloagae">zuloagae</tp:taxon-name-part></tp:taxon-name></italic> (0.9–1.2 cm in diameter versus 1.2–1.8 cm in diameter) and differ in colour (yellow versus clear white). The calyx tube is longer than the lobes in <italic><tp:taxon-name><tp:taxon-name-part taxon-name-part-type="genus" reg="Solanum">S.</tp:taxon-name-part><tp:taxon-name-part taxon-name-part-type="species" reg="huayavillense">huayavillense</tp:taxon-name-part></tp:taxon-name></italic> and somewhat urceolate (Fig. <xref ref-type="fig" rid="F75">75D</xref>), while in <italic><tp:taxon-name><tp:taxon-name-part taxon-name-part-type="genus" reg="Solanum">S.</tp:taxon-name-part><tp:taxon-name-part taxon-name-part-type="species" reg="zuloagae">zuloagae</tp:taxon-name-part></tp:taxon-name></italic> the lobes are longer than the tube, and often unequal in size.</p></tp:treatment-sec><tp:treatment-sec><!--Section generated to contain objects referenced in tp:taxon-treatment.--><fig id="F3" position="float" orientation="portrait"><object-id xmlns:xlink="http://www.w3.org/1999/xlink" content-type="doi" xlink:type="simple">10.3897/phytokeys.231.100894.figure3</object-id><label>Figure 3.</label><caption><p>Representative flowers of South American morelloids <bold>A</bold> campanulate purple corollas in forked internodal inflorescences in <italic><tp:taxon-name><tp:taxon-name-part taxon-name-part-type="genus" reg="Solanum">S.</tp:taxon-name-part><tp:taxon-name-part taxon-name-part-type="species" reg="fiebrigii">fiebrigii</tp:taxon-name-part></tp:taxon-name></italic><bold>B</bold> pentagonal white corollas in <italic><tp:taxon-name><tp:taxon-name-part taxon-name-part-type="genus" reg="Solanum">S.</tp:taxon-name-part><tp:taxon-name-part taxon-name-part-type="species" reg="annuum">annuum</tp:taxon-name-part></tp:taxon-name></italic><bold>C</bold> broadly stellate purple corollas with long-exerted styles in <italic><tp:taxon-name><tp:taxon-name-part taxon-name-part-type="genus" reg="Solanum">S.</tp:taxon-name-part><tp:taxon-name-part taxon-name-part-type="species" reg="pentlandii">pentlandii</tp:taxon-name-part></tp:taxon-name></italic><bold>D</bold> broadly stellate white corollas with slightly exerted globose stigmas in <italic><tp:taxon-name><tp:taxon-name-part taxon-name-part-type="genus" reg="Solanum">S.</tp:taxon-name-part><tp:taxon-name-part taxon-name-part-type="species" reg="radicans">radicans</tp:taxon-name-part></tp:taxon-name></italic><bold>E</bold> deeply stellate pale yellow corollas in <italic><tp:taxon-name><tp:taxon-name-part taxon-name-part-type="genus" reg="Solanum">S.</tp:taxon-name-part><tp:taxon-name-part taxon-name-part-type="species" reg="huayavillense">huayavillense</tp:taxon-name-part></tp:taxon-name></italic><bold>F</bold> deeply stellate purple corollas with dark central eye colouration in <italic><tp:taxon-name><tp:taxon-name-part taxon-name-part-type="genus" reg="Solanum">S.</tp:taxon-name-part><tp:taxon-name-part taxon-name-part-type="species" reg="salicifolium">salicifolium</tp:taxon-name-part></tp:taxon-name></italic><bold>G</bold> bumblebee visiting and buzzing the anther cone in <italic><tp:taxon-name><tp:taxon-name-part taxon-name-part-type="genus" reg="Solanum">S.</tp:taxon-name-part><tp:taxon-name-part taxon-name-part-type="species" reg="cochabambense">cochabambense</tp:taxon-name-part></tp:taxon-name></italic><bold>H</bold> variation in corolla shape, size and colouration within a single individual of <italic><tp:taxon-name><tp:taxon-name-part taxon-name-part-type="genus" reg="Solanum">S.</tp:taxon-name-part><tp:taxon-name-part taxon-name-part-type="species" reg="cochabambense">cochabambense</tp:taxon-name-part></tp:taxon-name></italic> (<bold>A</bold><italic>Barboza et al. 3548</italic><bold>B</bold><italic>Barboza et al. 3495</italic><bold>C</bold><italic>Knapp et al. 10248</italic><bold>D</bold><italic>Knapp et al. 10277</italic><bold>E</bold><italic>Barboza et al. 3531</italic><bold>F</bold><italic>Chiarini et al. 819</italic><bold>G</bold><italic>Särkinen et al. 4036</italic><bold>H</bold><italic>Knapp et al. 10669</italic>). Photos by S. Knapp and T. Särkinen.</p></caption><graphic xmlns:xlink="http://www.w3.org/1999/xlink" xlink:href="phytokeys-231-001_article-100894__-g003.jpg" position="float" orientation="portrait" xlink:type="simple" id="oo_897464.jpg"><uri content-type="original_file" xlink:type="simple">https://binary.pensoft.net/fig/897464</uri></graphic></fig></tp:treatment-sec><ref-list><ref id="B10"><mixed-citation xmlns:xlink="http://www.w3.org/1999/xlink" xlink:type="simple"><person-group><name name-style="western"><surname>Barboza</surname><given-names>GE</given-names></name><name name-style="western"><surname>Knapp</surname><given-names>S</given-names></name><name name-style="western"><surname>Särkinen</surname><given-names>T</given-names></name></person-group> (<year>2013</year>) <article-title>Grupo VII. Moreloide.</article-title> In: <person-group><name name-style="western"><surname>Anton</surname><given-names>AM</given-names></name><name name-style="western"><surname>Zuloaga</surname><given-names>FO</given-names></name></person-group> (<role>Eds</role>) <issue-title>Barboza GE (Coord.</issue-title><source>) Flora Argentina (Vol. 13), <tp:taxon-name><tp:taxon-name-part taxon-name-part-type="family">Solanaceae</tp:taxon-name-part></tp:taxon-name>. IOBDA- IMBIV, CONICET: Buenos Aires &amp; Córdoba, Argentina</source>, <fpage>231</fpage>–<lpage>264</lpage>.</mixed-citation></ref><ref id="B116"><mixed-citation xmlns:xlink="http://www.w3.org/1999/xlink" xlink:type="simple">IUCN (<year>2022</year>) Guidelines for Using the IUCN Red List Categories and Criteria. Version 15.1. Prepared by the Standards and Petitions Subcommittee. [Downloaded 9 Dec 2022] <ext-link xlink:href="https://www.iucnredlist.org/resources/redlistguidelines" ext-link-type="uri" xlink:type="simple">https://www.iucnredlist.org/resources/redlistguidelines</ext-link></mixed-citation></ref><ref id="B178"><mixed-citation xmlns:xlink="http://www.w3.org/1999/xlink" xlink:type="simple"><person-group><name name-style="western"><surname>Peralta</surname><given-names>IE</given-names></name><name name-style="western"><surname>Spooner</surname><given-names>DM</given-names></name><name name-style="western"><surname>Knapp</surname><given-names>S</given-names></name></person-group> (<year>2008</year>) <article-title>Taxonomy of wild tomatoes and their relatives (<tp:taxon-name><tp:taxon-name-part taxon-name-part-type="genus">Solanum</tp:taxon-name-part><tp:taxon-name-part taxon-name-part-type="infraspecific-rank">sect.</tp:taxon-name-part><tp:taxon-name-part taxon-name-part-type="section">Lycopersicoides</tp:taxon-name-part></tp:taxon-name>, sect. <tp:taxon-name><tp:taxon-name-part taxon-name-part-type="genus"/><tp:taxon-name-part taxon-name-part-type="section">Juglandifolia</tp:taxon-name-part></tp:taxon-name>, sect. <tp:taxon-name><tp:taxon-name-part taxon-name-part-type="genus"/><tp:taxon-name-part taxon-name-part-type="section">Lycopersicon</tp:taxon-name-part></tp:taxon-name>; <tp:taxon-name><tp:taxon-name-part taxon-name-part-type="family">Solanaceae</tp:taxon-name-part></tp:taxon-name>).</article-title><source>Systematic Botany Monographs</source><volume>84</volume>: <fpage>1</fpage>–<lpage>186</lpage>.</mixed-citation></ref></ref-list></tp:taxon-treatment>
