# Supplementary material for: ﻿A revision of the South American species of the Morelloid clade (Solanum L., Solanaceae)
Source: PhytoKeys. 2023 Aug 29;231:1–342. doi: 10.3897/phytokeys.231.100894 (PMC10481398; doi:10.3897/phytokeys.231.100894)
Supplement: XML Treatment for Solanum hunzikeri [file phytokeys.231.100894-treatment25.xml]

<!DOCTYPE tp:taxon-treatment
  PUBLIC "-//TaxonX//DTD Taxonomic Treatment Publishing DTD v0 20100105//EN" "tax-treatment-NSO.dtd">
<tp:taxon-treatment xmlns:tp="http://www.plazi.org/taxpub"><tp:treatment-meta><kwd-group><label>Taxon classification</label><kwd>
                <named-content content-type="kingdom">Plantae</named-content>
              </kwd><kwd>
                <named-content content-type="order">Solanales</named-content>
              </kwd><kwd>
                <named-content content-type="family">Solanaceae</named-content>
              </kwd></kwd-group><mixed-citation publication-type="journal"><person-group><name><surname>Knapp</surname><given-names>Sandra</given-names></name><name><surname>Särkinen</surname><given-names>Tiina</given-names></name><name><surname>Barboza</surname><given-names>Gloria E.</given-names></name></person-group><article-title>﻿A revision of the South American species of the Morelloid clade (<italic><tp:taxon-name><tp:taxon-name-part taxon-name-part-type="genus" reg="Solanum">Solanum</tp:taxon-name-part></tp:taxon-name></italic> L., <tp:taxon-name><tp:taxon-name-part taxon-name-part-type="family">Solanaceae</tp:taxon-name-part></tp:taxon-name>)</article-title><source>PhytoKeys</source><day>29</day><month>08</month><year>2023</year><volume>231</volume><fpage>1</fpage><lpage>342</lpage><pub-id pub-id-type="doi">10.3897/phytokeys.231.100894</pub-id></mixed-citation></tp:treatment-meta><tp:nomenclature><label>﻿25.</label><tp:taxon-name>
              <tp:taxon-name-part taxon-name-part-type="genus" reg="Solanum">Solanum</tp:taxon-name-part>
              <tp:taxon-name-part taxon-name-part-type="species" reg="hunzikeri">hunzikeri</tp:taxon-name-part>
            </tp:taxon-name><tp:taxon-authority>Chiarini &amp; Cantero, PhytoKeys 164: 40. 2020.</tp:taxon-authority><xref ref-type="fig" rid="F77">Figs 77</xref><xref ref-type="fig" rid="F78">, 78</xref></tp:nomenclature><tp:treatment-sec sec-type="material" id="SECID0EGOBO"><title>Type.</title><p>Argentina. Catamarca: Dpto. Ambato, Los Morteritos, Sierra de Ambato, falda E, subiendo desde El Rodeo hacia el Cerro Manchado [Cerro Manchao], 2,300–2,400 m, 13 Jan 1973, <italic>A.T. Hunziker &amp; R. Subils 22205</italic> (holotype: CORD [CORD00013086]).</p><fig id="F77" position="float" orientation="portrait"><object-id xmlns:xlink="http://www.w3.org/1999/xlink" content-type="doi" xlink:type="simple">10.3897/phytokeys.231.100894.figure77</object-id><label>Figure 77.</label><caption><p><italic><tp:taxon-name><tp:taxon-name-part taxon-name-part-type="genus" reg="Solanum">Solanum</tp:taxon-name-part><tp:taxon-name-part taxon-name-part-type="species" reg="hunzikeri">hunzikeri</tp:taxon-name-part></tp:taxon-name></italic><bold>A</bold> flowering stem <bold>B</bold> inflorescence <bold>C</bold> flower <bold>D</bold> open flower <bold>E</bold> immature fruit showing the accrescent calyx not completely covering the berry <bold>F</bold> flower showing pubescent adaxial surface of the filaments <bold>G</bold> calyx <bold>H</bold> gynoecium <bold>I</bold> stamen, ventral view <bold>J</bold> stamen, dorsal view <bold>K</bold> seed <bold>L</bold> stone cell (<bold>A–D, F–J</bold><italic>Barboza 4763</italic><bold>E, K, L</bold><italic>Hunziker &amp; Subils 22205</italic>). Illustration by S. Montecchiesi. Previously published in <xref ref-type="bibr" rid="B137">Knapp et al. (2020</xref>: 41).</p></caption><graphic xmlns:xlink="http://www.w3.org/1999/xlink" xlink:href="phytokeys-231-001_article-100894__-g077.jpg" position="float" orientation="portrait" xlink:type="simple" id="oo_897538.jpg"><uri content-type="original_file" xlink:type="simple">https://binary.pensoft.net/fig/897538</uri></graphic></fig></tp:treatment-sec><tp:treatment-sec sec-type="description" id="SECID0EKQBO"><title>Description.</title><p>Herb or subshrub from a woody base ca. 0.5 m high. Stems terete or only slightly angled, densely glandular pubescent with glandular papillae and transparent spreading simple 3–8-celled uniseriate trichomes 0.5–1 mm long, some to 1.5 mm long; bark of older stems pale brown, glabrescent; new growth densely glandular pubescent with simple uniseriate trichomes to 1 mm long. Sympodial units plurifoliate, the leaves not geminate. Leaves simple, entire to shallowly toothed, the blades (2-)4.5–14 cm long, (1.1-)2–7 cm wide, elliptic in outline, widest at the middle, membranous or somewhat thick and fleshy, concolorous; adaxial surface moderately and evenly glandular pubescent with transparent spreading, simple uniseriate trichomes ca. 0.5 mm long on the lamina, ca. 1 mm long on the veins; abaxial surface moderately and evenly glandular pubescent like the adaxial surface, but the trichomes denser and longer, to 1.5 mm long; principal veins 4–7 pairs, densely glandular pubescent; base attenuate and strongly decurrent onto the petiole; margins entire or shallowly toothed, the teeth, if present, 1–2 mm long, 2–3 mm wide, broadly deltate with somewhat rounded tips; apex acute; petioles absent and the leaves sessile or 0–0.1 mm long, the decurrent leaf bases running onto the stem, glandular pubescent like the stems and leaves. Inflorescences opposite the leaves, unbranched but occasionally forked (<italic>Rodríguez 1421</italic>), 2.5–4 cm long, with 10–20 flowers, densely glandular pubescent with transparent spreading simple uniseriate trichomes to 1.5 mm long; peduncle 1.2–2.5 cm long; pedicels 1.3–1.5 cm long, 0.5–0.7 mm in diameter at the base, ca. 1.5 mm in diameter at the apex, spreading at anthesis, densely glandular pubescent, articulated at the base; pedicel scars irregularly spaced 1–2 mm apart. Buds ellipsoid, the corolla ca. halfway exserted from the calyx before anthesis. Flowers 5-merous, cosexual (hermaphroditic). Calyx tube 2–3 mm long, conical, the lobes 2.5–4 mm long, long-triangular, densely glandular pubescent with simple uniseriate trichomes like the pedicels and rest of the inflorescence, the tips acuminate and somewhat recurved at anthesis. Corolla 1.6–2.5 cm in diameter, pale lilac to violet with a yellow-green central star, stellate, lobed ca. 1/2 way to the base, the lobes 5–5.5 mm long, 4–5.5 mm wide, deltate, reflexed or spreading at anthesis, adaxially glabrous, abaxially sparsely glandular papillate especially on the midvein, tips and margins; stamens equal; filament tube 0.35–0.5 mm; free portion of the filaments 1–1.5 mm, almost glabrous, but with a few tangled transparent eglandular simple uniseriate trichomes adaxially; anthers 4–5.5 mm long, 1.25–1.6 mm wide, ellipsoid, yellow, poricidal at the tips, the pores lengthening to slits with age. Ovary conical, glabrous; style 7–8 mm long, straight, exserted beyond the anther cone, densely papillate with a few longer simple trichomes in the lower third; stigma large capitate to slightly bilobed, the surface minutely papillate. Fruit a globose berry, 1–1.2 cm in diameter, green (?) at maturity, the pericarp glabrous, thin, matte, opaque, glabrous; fruiting pedicels 1.5–2 cm long, ca. 1.5 mm in diameter at the base, ca. 2 mm in diameter at the apex, somewhat woody, deflexed from the weight of the berry, glandular pubescent to somewhat glabrescent, not persistent; fruiting calyx accrescent in young fruit tightly investing the berry, the tube 3–5 mm long, later tearing and the berry exposed, the lobes 3–5 mm long, ca. 3 mm wide, appressed to spreading. Seeds ca. 40 per berry, 1.5–2 mm long, 1–1.7 mm wide, flattened and teardrop shaped with an apical hilum, reddish brown, the surfaces minutely pitted, testal morphology not clearly seen. Stone cells 10–11 per berry, 1–1.3 mm in diameter, globose, scattered throughout the berry. Chromosome number not known (but see comments on DNA content below).</p><fig id="F78" position="float" orientation="portrait"><object-id xmlns:xlink="http://www.w3.org/1999/xlink" content-type="doi" xlink:type="simple">10.3897/phytokeys.231.100894.figure78</object-id><label>Figure 78.</label><caption><p><italic><tp:taxon-name><tp:taxon-name-part taxon-name-part-type="genus" reg="Solanum">Solanum</tp:taxon-name-part><tp:taxon-name-part taxon-name-part-type="species" reg="hunzikeri">hunzikeri</tp:taxon-name-part></tp:taxon-name></italic><bold>A</bold> leaf (adaxial surface) showing attenuate base <bold>B</bold> inflorescence <bold>C</bold> flower at anthesis <bold>D</bold> maturing infructescence with fruits enclosed in the enlarged calyx (<bold>A–D</bold><italic>Barboza et al. 4763</italic>). Photos by M. Gritti. Previously published in <xref ref-type="bibr" rid="B137">Knapp et al. (2020</xref>: 39).</p></caption><graphic xmlns:xlink="http://www.w3.org/1999/xlink" xlink:href="phytokeys-231-001_article-100894__-g078.jpg" position="float" orientation="portrait" xlink:type="simple" id="oo_897539.jpg"><uri content-type="original_file" xlink:type="simple">https://binary.pensoft.net/fig/897539</uri></graphic></fig></tp:treatment-sec><tp:treatment-sec sec-type="distribution" id="SECID0E1RBO"><title>Distribution</title><p><bold>(Fig. <xref ref-type="fig" rid="F79">79</xref>).</bold><italic><tp:taxon-name><tp:taxon-name-part taxon-name-part-type="genus" reg="Solanum">Solanum</tp:taxon-name-part><tp:taxon-name-part taxon-name-part-type="species" reg="hunzikeri">hunzikeri</tp:taxon-name-part></tp:taxon-name></italic> occurs in Argentina (Provs. Catamarca and Tucumán) and north to Bolivia (Depts. Chuquisaca and Tarija). The somewhat disjunct distribution is possibly due to loss or lack of the wet high elevation foggy grassland habitat in intervening areas. Most Argentine collections are from the Ambato area of endemism of <xref ref-type="bibr" rid="B1">Aagensen et al. (2012)</xref>.</p><fig id="F79" position="float" orientation="portrait"><object-id xmlns:xlink="http://www.w3.org/1999/xlink" content-type="doi" xlink:type="simple">10.3897/phytokeys.231.100894.figure79</object-id><label>Figure 79.</label><caption><p>Distribution map of <italic><tp:taxon-name><tp:taxon-name-part taxon-name-part-type="genus" reg="Solanum">Solanum</tp:taxon-name-part><tp:taxon-name-part taxon-name-part-type="species" reg="hunzikeri">hunzikeri</tp:taxon-name-part></tp:taxon-name></italic>.</p></caption><graphic xmlns:xlink="http://www.w3.org/1999/xlink" xlink:href="phytokeys-231-001_article-100894__-g079.jpg" position="float" orientation="portrait" xlink:type="simple" id="oo_897540.jpg"><uri content-type="original_file" xlink:type="simple">https://binary.pensoft.net/fig/897540</uri></graphic></fig></tp:treatment-sec><tp:treatment-sec sec-type="ecology" id="SECID0EOTBO"><title>Ecology and habitat.</title><p><italic><tp:taxon-name><tp:taxon-name-part taxon-name-part-type="genus" reg="Solanum">Solanum</tp:taxon-name-part><tp:taxon-name-part taxon-name-part-type="species" reg="hunzikeri">hunzikeri</tp:taxon-name-part></tp:taxon-name></italic> is confined to wet cloud forests and foggy grasslands above 1,800 m elevation; it also grows in the ecotones between these vegetation types.</p></tp:treatment-sec><tp:treatment-sec sec-type="Common names and uses" id="SECID0E6TBO"><title>Common names and uses.</title><p>None recorded.</p></tp:treatment-sec><tp:treatment-sec sec-type="Preliminary conservation status" id="SECID0EEUBO"><title>Preliminary conservation status</title><p><bold>(<xref ref-type="bibr" rid="B116">IUCN 2022</xref>).</bold> Near Threatened [<abbrev xmlns:xlink="http://www.w3.org/1999/xlink" xlink:title="Near Threatened" id="ABBRID0ERUBO" xlink:type="simple">NT</abbrev>]. <abbrev xmlns:xlink="http://www.w3.org/1999/xlink" xlink:title="Extent of Occurrence" id="ABBRID0EVUBO" xlink:type="simple">EOO</abbrev> = 97,182 km<sup>2</sup> [<abbrev xmlns:xlink="http://www.w3.org/1999/xlink" xlink:title="Least Concern" id="ABBRID0E2UBO" xlink:type="simple">LC</abbrev>]; <abbrev xmlns:xlink="http://www.w3.org/1999/xlink" xlink:title="Area of Occurrence" id="ABBRID0E6UBO" xlink:type="simple">AOO</abbrev> = 80 km<sup>2</sup> [<abbrev xmlns:xlink="http://www.w3.org/1999/xlink" xlink:title="Endangered" id="ABBRID0EFVBO" xlink:type="simple">EN</abbrev>]. Although the large extent of occurrence would suggest <italic><tp:taxon-name><tp:taxon-name-part taxon-name-part-type="genus" reg="Solanum">S.</tp:taxon-name-part><tp:taxon-name-part taxon-name-part-type="species" reg="hunzikeri">hunzikeri</tp:taxon-name-part></tp:taxon-name></italic> is not of conservation concern, the limited number of localities (&lt;10), the specialised habitat and the disjunct distribution suggest the species should be considered as under some threat. <italic><tp:taxon-name><tp:taxon-name-part taxon-name-part-type="genus" reg="Solanum">Solanum</tp:taxon-name-part><tp:taxon-name-part taxon-name-part-type="species" reg="hunzikeri">hunzikeri</tp:taxon-name-part></tp:taxon-name></italic> occurs in a very restricted habitat in which there are few officially protected areas. In these landscapes the main threat to the ecosystem is over-grazing; the introduction of alien forage species has severely altered the nature of the high elevation foggy grasslands and forest edges in which <italic><tp:taxon-name><tp:taxon-name-part taxon-name-part-type="genus" reg="Solanum">S.</tp:taxon-name-part><tp:taxon-name-part taxon-name-part-type="species" reg="hunzikeri">hunzikeri</tp:taxon-name-part></tp:taxon-name></italic> occurs. Some populations are found in currently protected areas such as the Parque Nacional Aconquija, but these areas are considered too small and isolated to provide long term conservation (<xref ref-type="bibr" rid="B32">Brown 1995</xref>). <xref ref-type="bibr" rid="B137">Knapp et al. (2020)</xref> assigned a preliminary threat status of Vulnerable (<abbrev xmlns:xlink="http://www.w3.org/1999/xlink" xlink:title="Vulnerable" id="ABBRID0ESWBO" xlink:type="simple">VU</abbrev>, B2a,b(iii)) for <italic><tp:taxon-name><tp:taxon-name-part taxon-name-part-type="genus" reg="Solanum">S.</tp:taxon-name-part><tp:taxon-name-part taxon-name-part-type="species" reg="hunzikeri">hunzikeri</tp:taxon-name-part></tp:taxon-name></italic>. The exploration of these relatively inaccessible habitats in the area between the currently known populations of <italic><tp:taxon-name><tp:taxon-name-part taxon-name-part-type="genus" reg="Solanum">S.</tp:taxon-name-part><tp:taxon-name-part taxon-name-part-type="species" reg="hunzikeri">hunzikeri</tp:taxon-name-part></tp:taxon-name></italic> is a priority.</p></tp:treatment-sec><tp:treatment-sec sec-type="discussion" id="SECID0EMXBO"><title>Discussion.</title><p><italic><tp:taxon-name><tp:taxon-name-part taxon-name-part-type="genus" reg="Solanum">Solanum</tp:taxon-name-part><tp:taxon-name-part taxon-name-part-type="species" reg="hunzikeri">hunzikeri</tp:taxon-name-part></tp:taxon-name></italic> was long recognised as distinct from other glandular-pubescent species in Argentina but has only recently been named (<xref ref-type="bibr" rid="B137">Knapp et al. 2020</xref>) when additional specimens allowed us to clarify its differences from the widespread and highly variable <italic><tp:taxon-name><tp:taxon-name-part taxon-name-part-type="genus" reg="Solanum">S.</tp:taxon-name-part><tp:taxon-name-part taxon-name-part-type="species" reg="tweedieanum">tweedieanum</tp:taxon-name-part></tp:taxon-name></italic>. <italic><tp:taxon-name><tp:taxon-name-part taxon-name-part-type="genus" reg="Solanum">Solanum</tp:taxon-name-part><tp:taxon-name-part taxon-name-part-type="species" reg="hunzikeri">hunzikeri</tp:taxon-name-part></tp:taxon-name></italic> can be distinguished from <italic><tp:taxon-name><tp:taxon-name-part taxon-name-part-type="genus" reg="Solanum">S.</tp:taxon-name-part><tp:taxon-name-part taxon-name-part-type="species" reg="tweedieanum">tweedieanum</tp:taxon-name-part></tp:taxon-name></italic> populations in similar high elevation areas in its strongly attenuate and winged leaf bases; those of <italic><tp:taxon-name><tp:taxon-name-part taxon-name-part-type="genus" reg="Solanum">S.</tp:taxon-name-part><tp:taxon-name-part taxon-name-part-type="species" reg="tweedieanum">tweedieanum</tp:taxon-name-part></tp:taxon-name></italic> are more truncate. The single collection we have seen of <italic><tp:taxon-name><tp:taxon-name-part taxon-name-part-type="genus" reg="Solanum">S.</tp:taxon-name-part><tp:taxon-name-part taxon-name-part-type="species" reg="hunzikeri">hunzikeri</tp:taxon-name-part></tp:taxon-name></italic> with mature fruit (<italic>Rodríguez 1421</italic> from Salta) has the calyx not covering any part of the mature berry; berries of <italic><tp:taxon-name><tp:taxon-name-part taxon-name-part-type="genus" reg="Solanum">S.</tp:taxon-name-part><tp:taxon-name-part taxon-name-part-type="species" reg="tweedieanum">tweedieanum</tp:taxon-name-part></tp:taxon-name></italic> are tightly covered by the accrescent calyx for at least 50% of their length. Berries of <italic><tp:taxon-name><tp:taxon-name-part taxon-name-part-type="genus" reg="Solanum">S.</tp:taxon-name-part><tp:taxon-name-part taxon-name-part-type="species" reg="tweedieanum">tweedieanum</tp:taxon-name-part></tp:taxon-name></italic> are pale cream when ripe, while berry colour in <italic><tp:taxon-name><tp:taxon-name-part taxon-name-part-type="genus" reg="Solanum">S.</tp:taxon-name-part><tp:taxon-name-part taxon-name-part-type="species" reg="hunzikeri">hunzikeri</tp:taxon-name-part></tp:taxon-name></italic> is not known. More collections of <italic><tp:taxon-name><tp:taxon-name-part taxon-name-part-type="genus" reg="Solanum">S.</tp:taxon-name-part><tp:taxon-name-part taxon-name-part-type="species" reg="hunzikeri">hunzikeri</tp:taxon-name-part></tp:taxon-name></italic> in fruit are needed to assess these differences. Preliminary data on DNA content suggest that, like <italic><tp:taxon-name><tp:taxon-name-part taxon-name-part-type="genus" reg="Solanum">S.</tp:taxon-name-part><tp:taxon-name-part taxon-name-part-type="species" reg="tweedieanum">tweedieanum</tp:taxon-name-part></tp:taxon-name></italic> (<xref ref-type="bibr" rid="B168">Moscone 1992</xref>), <italic><tp:taxon-name><tp:taxon-name-part taxon-name-part-type="genus" reg="Solanum">S.</tp:taxon-name-part><tp:taxon-name-part taxon-name-part-type="species" reg="hunzikeri">hunzikeri</tp:taxon-name-part></tp:taxon-name></italic> is diploid (F. Chiarini unpubl.).</p></tp:treatment-sec><ref-list><ref id="B137"><mixed-citation xmlns:xlink="http://www.w3.org/1999/xlink" xlink:type="simple"><person-group><name name-style="western"><surname>Knapp</surname><given-names>S</given-names></name><name name-style="western"><surname>Chiarini</surname><given-names>F</given-names></name><name name-style="western"><surname>Cantero</surname><given-names>JJ</given-names></name><name name-style="western"><surname>Barboza</surname><given-names>GE</given-names></name></person-group> (<year>2020</year>) <article-title>The Morelloid clade of <italic><tp:taxon-name><tp:taxon-name-part taxon-name-part-type="genus">Solanum</tp:taxon-name-part></tp:taxon-name></italic> L. (<tp:taxon-name><tp:taxon-name-part taxon-name-part-type="family">Solanaceae</tp:taxon-name-part></tp:taxon-name>) in Argentina: Nomenclatural changes, three new species and an updated key to all taxa.</article-title><source>PhytoKeys</source><volume>164</volume>: <fpage>33</fpage>–<lpage>66</lpage>. <ext-link xlink:href="10.3897/phytokeys.164.54504" ext-link-type="doi" xlink:type="simple">https://doi.org/10.3897/phytokeys.164.54504</ext-link></mixed-citation></ref><ref id="B1"><mixed-citation xmlns:xlink="http://www.w3.org/1999/xlink" xlink:type="simple"><person-group><name name-style="western"><surname>Aagensen</surname><given-names>L</given-names></name><name name-style="western"><surname>Bena</surname><given-names>MJ</given-names></name><name name-style="western"><surname>Nomdedeu</surname><given-names>S</given-names></name><name name-style="western"><surname>Panizza</surname><given-names>A</given-names></name><name name-style="western"><surname>López</surname><given-names>RP</given-names></name><name name-style="western"><surname>Zuloaga</surname><given-names>FO</given-names></name></person-group> (<year>2012</year>) <article-title>Areas of endemism in the southern central Andes.</article-title><source>Darwiniana</source><volume>50</volume>(<issue>2</issue>): <fpage>218</fpage>–<lpage>251</lpage>.</mixed-citation></ref><ref id="B116"><mixed-citation xmlns:xlink="http://www.w3.org/1999/xlink" xlink:type="simple">IUCN (<year>2022</year>) Guidelines for Using the IUCN Red List Categories and Criteria. Version 15.1. Prepared by the Standards and Petitions Subcommittee. [Downloaded 9 Dec 2022] <ext-link xlink:href="https://www.iucnredlist.org/resources/redlistguidelines" ext-link-type="uri" xlink:type="simple">https://www.iucnredlist.org/resources/redlistguidelines</ext-link></mixed-citation></ref><ref id="B32"><mixed-citation xmlns:xlink="http://www.w3.org/1999/xlink" xlink:type="simple"><person-group><name name-style="western"><surname>Brown</surname><given-names>AD</given-names></name></person-group> (<year>1995</year>) <article-title>Ecology and conservation of the Argentine montane forest.</article-title> In: <person-group><name name-style="western"><surname>Hamilton</surname><given-names>LS</given-names></name><name name-style="western"><surname>Juvik</surname><given-names>JO</given-names></name><name name-style="western"><surname>Scatena</surname><given-names>FN</given-names></name></person-group> (<role>Eds</role>) <issue-title>Tropical Montane Cloud Forests.</issue-title><source>Ecological Studies (Analysis and Synthesis) (Vol. 110). Springer, New York</source>, <fpage>107</fpage>–<lpage>115</lpage>. <ext-link xlink:href="10.1007/978-1-4612-2500-3_5" ext-link-type="doi" xlink:type="simple">https://doi.org/10.1007/978-1-4612-2500-3_5</ext-link></mixed-citation></ref><ref id="B168"><mixed-citation xmlns:xlink="http://www.w3.org/1999/xlink" xlink:type="simple"><person-group><name name-style="western"><surname>Moscone</surname><given-names>EA</given-names></name></person-group> (<year>1992</year>) <article-title>Estudios en cromosomas meióticos en <tp:taxon-name><tp:taxon-name-part taxon-name-part-type="family">Solanaceae</tp:taxon-name-part></tp:taxon-name> de Argentina.</article-title><source>Darwiniana</source><volume>31</volume>: <fpage>261</fpage>–<lpage>297</lpage>. <ext-link xlink:href="https://www.jstor.org/stable/23222568" ext-link-type="uri" xlink:type="simple">https://www.jstor.org/stable/23222568</ext-link></mixed-citation></ref></ref-list></tp:taxon-treatment>
