# Supplementary material for: ﻿A revision of the South American species of the Morelloid clade (Solanum L., Solanaceae)
Source: PhytoKeys. 2023 Aug 29;231:1–342. doi: 10.3897/phytokeys.231.100894 (PMC10481398; doi:10.3897/phytokeys.231.100894)
Supplement: XML Treatment for Solanum juninense [file phytokeys.231.100894-treatment27.xml]

<!DOCTYPE tp:taxon-treatment
  PUBLIC "-//TaxonX//DTD Taxonomic Treatment Publishing DTD v0 20100105//EN" "tax-treatment-NSO.dtd">
<tp:taxon-treatment xmlns:tp="http://www.plazi.org/taxpub"><tp:treatment-meta><kwd-group><label>Taxon classification</label><kwd>
                <named-content content-type="kingdom">Plantae</named-content>
              </kwd><kwd>
                <named-content content-type="order">Solanales</named-content>
              </kwd><kwd>
                <named-content content-type="family">Solanaceae</named-content>
              </kwd></kwd-group><mixed-citation publication-type="journal"><person-group><name><surname>Knapp</surname><given-names>Sandra</given-names></name><name><surname>Särkinen</surname><given-names>Tiina</given-names></name><name><surname>Barboza</surname><given-names>Gloria E.</given-names></name></person-group><article-title>﻿A revision of the South American species of the Morelloid clade (<italic><tp:taxon-name><tp:taxon-name-part taxon-name-part-type="genus" reg="Solanum">Solanum</tp:taxon-name-part></tp:taxon-name></italic> L., <tp:taxon-name><tp:taxon-name-part taxon-name-part-type="family">Solanaceae</tp:taxon-name-part></tp:taxon-name>)</article-title><source>PhytoKeys</source><day>29</day><month>08</month><year>2023</year><volume>231</volume><fpage>1</fpage><lpage>342</lpage><pub-id pub-id-type="doi">10.3897/phytokeys.231.100894</pub-id></mixed-citation></tp:treatment-meta><tp:nomenclature><label>﻿27.</label><tp:taxon-name>
              <tp:taxon-name-part taxon-name-part-type="genus" reg="Solanum">Solanum</tp:taxon-name-part>
              <tp:taxon-name-part taxon-name-part-type="species" reg="juninense">juninense</tp:taxon-name-part>
            </tp:taxon-name><tp:taxon-authority>Bitter, Bot. Jahrb. Syst. 54, Beibl. 119: 11. 1916.</tp:taxon-authority><xref ref-type="fig" rid="F2">Figs 2C</xref><xref ref-type="fig" rid="F83">, 83</xref><xref ref-type="fig" rid="F84">, 84</xref></tp:nomenclature><tp:treatment-sec sec-type="material" id="SECID0EV3CO"><title>Type.</title><p>Peru. Junín: Cerca de Huancayo, 11 Apr 1913, <italic>A. Weberbauer 6598</italic> (no herbaria cited; lectotype, designated here: MOL [MOL00005056]; isolectotypes: B, destroyed [F neg. 2613], F [v0043244F, acc. # 627963; v0043245F, acc. # 847835, fragment of specimen from B], MOL [MOL00005057, MOL00005058], US [00027639, acc. # 1473478; 01014171, acc. # 1444708]).</p><fig id="F83" position="float" orientation="portrait"><object-id xmlns:xlink="http://www.w3.org/1999/xlink" content-type="doi" xlink:type="simple">10.3897/phytokeys.231.100894.figure83</object-id><label>Figure 83.</label><caption><p><italic><tp:taxon-name><tp:taxon-name-part taxon-name-part-type="genus" reg="Solanum">Solanum</tp:taxon-name-part><tp:taxon-name-part taxon-name-part-type="species" reg="juninense">juninense</tp:taxon-name-part></tp:taxon-name></italic><bold>A</bold> habit <bold>B</bold> inflorescence with buds <bold>C</bold> developing fruit (<bold>A, C</bold><italic>Weberbauer 6598</italic> [MOL00005056] <bold>B</bold><italic>Weberbauer 6598</italic> [vF0043244F]). Reproduced with permission of the Field Museum of Natural History and the Universidad Nacional Agraria La Molina.</p></caption><graphic xmlns:xlink="http://www.w3.org/1999/xlink" xlink:href="phytokeys-231-001_article-100894__-g083.jpg" position="float" orientation="portrait" xlink:type="simple" id="oo_897544.jpg"><uri content-type="original_file" xlink:type="simple">https://binary.pensoft.net/fig/897544</uri></graphic></fig></tp:treatment-sec><tp:treatment-sec sec-type="description" id="SECID0ED5CO"><title>Description.</title><p>Scrambling shrubs or woody herbs to 1 m high, the branches lax and supported by other vegetation. Stems terete, densely pubescent with transparent glandular 6–8-celled simple uniseriate trichomes to 2 mm long, the gland single-celled, globose; new growth densely pubescent with sessile glands and transparent glandular 6–8-celled simple uniseriate trichomes to 2 mm long; bark of older stems pale yellowish green or brown, glabrescent. Sympodial units plurifoliate, the leaves not geminate. Leaves simple, occasionally shallowly toothed, the blades 2.5–8 cm long, 0.8–5.3 cm wide, elliptic, elliptic-ovate or narrowly ovate, widest in the lower half, membranous, slightly discolorous; adaxial surfaces sparsely to moderately pubescent with transparent glandular simple uniseriate trichomes 1–2 mm long; abaxial surfaces glabrous to sparsely glandular-pubescent on the lamina, densely pubescent with transparent glandular simple uniseriate trichomes 1–2 mm long along the veins; principal veins 5–6 pairs, densely glandular-pubescent abaxially; base acute to cuneate; margins entire to undulate or very shallowly and irregularly toothed, if present the teeth 1–2 mm long, 1–2 mm wide, rounded at the tips, the sinuses rounded and reaching to less than 1/10 of the way to the midrib; apex acute to acuminate; petioles 0.5–3.5 cm long, moderately to densely pubescent with transparent glandular 6–8-celled simple uniseriate trichomes to 2 mm long, the gland single-celled. Inflorescences terminal at branch tips or more rarely internodal, forked or very occasionally more branched, 3–5 mm long, with (4)10–20 flowers clustered in the distal half of the branches, densely pubescent with transparent glandular 6–8-celled simple uniseriate trichomes to 2 mm long, the gland single-celled; peduncle 1–3 cm long; pedicels 0.5–0.8 cm long, ca. 0.5 mm in diameter at the base, ca. 0.75 mm in diameter at the apex, slightly tapering, spreading at anthesis, pubescent with transparent glandular 6–8-celled simple uniseriate trichomes like those of the inflorescence axes, articulated at the base, leaving a small raised bump; pedicel scars irregularly spaced 1–2 mm apart, slightly raised. Buds ellipsoid, the corolla strongly exserted from the calyx before anthesis. Flowers 5-merous, cosexual (hermaphroditic). Calyx tube 1–1.5 mm long, conical, the lobes 1.5–2 mm long, ca. 1 mm wide, triangular with acute tips, pubescent with transparent glandular 6–8-celled simple uniseriate trichomes ca. 1 mm long, the gland single-celled. Corolla 1.2–1.5 cm in diameter, white, pale lilac to deep purple, with a darker purple or greenish purple eye, stellate, lobed 1/3 to 1/2 of the way to the base, the lobes 4–5 mm long, 3.5–7 mm wide, broadly deltate, spreading at anthesis, adaxially glabrous, abaxially densely pubescent with transparent mixed eglandular and glandular simple uniseriate trichomes to 0.5 mm long, densely papillate on tips and margins. Stamens equal; filament tube minute; free portion of the filaments 1.5–2 mm long, glabrous or sparsely pubescent with tangled transparent simple uniseriate trichomes abaxially; anthers 3–3.5 mm long, ca. 1 mm wide, ellipsoid, yellow, poricidal at the tips, the pores lengthening to slits with age. Ovary conical, glabrous; style 5–7 mm long, straight, exserted beyond the anther cone, densely glandular-pubescent in the lower half with transparent trichomes; stigma small-capitate, the surface minutely papillate. Fruit a globose berry, 0.7–0.9 cm in diameter, greenish purple or dark green when ripe, the pericarp thin, shiny, translucent, glabrous; fruiting pedicels 0.8–0.9 cm long, ca. 1 mm in diameter at the base, ca. 1.5 mm in diameter at the apex, not markedly woody, spreading or deflexed, not persistent; fruiting calyx not markedly enlarged or accrescent, the lobes to 2.5 mm long, spreading or appressed to the berry. Seeds 40–50 per berry, ca. 2 mm long, ca. 1.5 mm wide, flattened and teardrop shaped, pale straw-coloured, the surfaces minutely pitted, the testal cells rectangular in outline with thick walls. Stone cells (1)2 per berry, scattered in mesocarp, 0.75–1 mm in diameter, cream-coloured. Chromosome number: 2n = 24 (<xref ref-type="bibr" rid="B40">Chiarini et al. 2017</xref>, voucher <italic>Särkinen et al. 4754</italic>).</p><fig id="F84" position="float" orientation="portrait"><object-id xmlns:xlink="http://www.w3.org/1999/xlink" content-type="doi" xlink:type="simple">10.3897/phytokeys.231.100894.figure84</object-id><label>Figure 84.</label><caption><p><italic><tp:taxon-name><tp:taxon-name-part taxon-name-part-type="genus" reg="Solanum">Solanum</tp:taxon-name-part><tp:taxon-name-part taxon-name-part-type="species" reg="juninense">juninense</tp:taxon-name-part></tp:taxon-name></italic><bold>A</bold> habit <bold>B</bold> flowering branch <bold>C</bold> flowers at anthesis <bold>D</bold> maturing fruits (<bold>A–D</bold><italic>Särkinen et al. 4754</italic>). Photos by T. Särkinen.</p></caption><graphic xmlns:xlink="http://www.w3.org/1999/xlink" xlink:href="phytokeys-231-001_article-100894__-g084.jpg" position="float" orientation="portrait" xlink:type="simple" id="oo_897545.jpg"><uri content-type="original_file" xlink:type="simple">https://binary.pensoft.net/fig/897545</uri></graphic></fig></tp:treatment-sec><tp:treatment-sec sec-type="distribution" id="SECID0ET6CO"><title>Distribution</title><p><bold>(Fig. <xref ref-type="fig" rid="F85">85</xref>).</bold><italic><tp:taxon-name><tp:taxon-name-part taxon-name-part-type="genus" reg="Solanum">Solanum</tp:taxon-name-part><tp:taxon-name-part taxon-name-part-type="species" reg="juninense">juninense</tp:taxon-name-part></tp:taxon-name></italic> occurs in the Andes of Peru (Depts. Amazonas, Ancash, Ayacucho, Cajamarca, Huancavelica, Junín, La Libertad, Pasco, San Martin) and Bolivia (a single collection from Dept. La Paz, <italic>Solomon 16463</italic>). We expect to see more collections in the future from southern Peru and northern Bolivia, but currently there is a disjunction between the Peruvian and Bolivian populations.</p><fig id="F85" position="float" orientation="portrait"><object-id xmlns:xlink="http://www.w3.org/1999/xlink" content-type="doi" xlink:type="simple">10.3897/phytokeys.231.100894.figure85</object-id><label>Figure 85.</label><caption><p>Distribution map of <italic><tp:taxon-name><tp:taxon-name-part taxon-name-part-type="genus" reg="Solanum">Solanum</tp:taxon-name-part><tp:taxon-name-part taxon-name-part-type="species" reg="juninense">juninense</tp:taxon-name-part></tp:taxon-name></italic>.</p></caption><graphic xmlns:xlink="http://www.w3.org/1999/xlink" xlink:href="phytokeys-231-001_article-100894__-g085.jpg" position="float" orientation="portrait" xlink:type="simple" id="oo_897546.jpg"><uri content-type="original_file" xlink:type="simple">https://binary.pensoft.net/fig/897546</uri></graphic></fig></tp:treatment-sec><tp:treatment-sec sec-type="ecology" id="SECID0EFBDO"><title>Ecology and habitat.</title><p><italic><tp:taxon-name><tp:taxon-name-part taxon-name-part-type="genus" reg="Solanum">Solanum</tp:taxon-name-part><tp:taxon-name-part taxon-name-part-type="species" reg="juninense">juninense</tp:taxon-name-part></tp:taxon-name></italic> grows in cloud forests and cloud forest margins (‘ceja de selva’), often in open roadsides, treefalls and along streams ditches and moist depressions, from 1,800 to 4,200 m elevation.</p></tp:treatment-sec><tp:treatment-sec sec-type="Common names and uses" id="SECID0EWBDO"><title>Common names and uses.</title><p>Peru. Junín: hierba mora (<italic>Marcelo Peña et al. 1895</italic>). No uses recorded.</p></tp:treatment-sec><tp:treatment-sec sec-type="Preliminary conservation status" id="SECID0E5BDO"><title>Preliminary conservation status</title><p><bold>(<xref ref-type="bibr" rid="B116">IUCN 2022</xref>).</bold> Least Concern [<abbrev xmlns:xlink="http://www.w3.org/1999/xlink" xlink:title="Least Concern" id="ABBRID0ELCDO" xlink:type="simple">LC</abbrev>]. <abbrev xmlns:xlink="http://www.w3.org/1999/xlink" xlink:title="Extent of Occurrence" id="ABBRID0EPCDO" xlink:type="simple">EOO</abbrev> = 197,081 km<sup>2</sup> [<abbrev xmlns:xlink="http://www.w3.org/1999/xlink" xlink:title="Least Concern" id="ABBRID0EVCDO" xlink:type="simple">LC</abbrev>]; <abbrev xmlns:xlink="http://www.w3.org/1999/xlink" xlink:title="Area of Occurrence" id="ABBRID0EZCDO" xlink:type="simple">AOO</abbrev> = 120 km<sup>2</sup> [<abbrev xmlns:xlink="http://www.w3.org/1999/xlink" xlink:title="Endangered" id="ABBRID0E6CDO" xlink:type="simple">EN</abbrev>]. <italic><tp:taxon-name><tp:taxon-name-part taxon-name-part-type="genus" reg="Solanum">Solanum</tp:taxon-name-part><tp:taxon-name-part taxon-name-part-type="species" reg="juninense">juninense</tp:taxon-name-part></tp:taxon-name></italic> has a relatively wide distribution and is found in at least two protected areas within its range (e.g., Parque Nacional Abiseo and Parque Nacional Yanachaga-Chemillén, Peru).</p></tp:treatment-sec><tp:treatment-sec sec-type="discussion" id="SECID0EODDO"><title>Discussion.</title><p><italic><tp:taxon-name><tp:taxon-name-part taxon-name-part-type="genus" reg="Solanum">Solanum</tp:taxon-name-part><tp:taxon-name-part taxon-name-part-type="species" reg="juninense">juninense</tp:taxon-name-part></tp:taxon-name></italic> is one of the few sticky-pubescent morelloids (with <italic><tp:taxon-name><tp:taxon-name-part taxon-name-part-type="genus" reg="Solanum">S.</tp:taxon-name-part><tp:taxon-name-part taxon-name-part-type="species" reg="arenicola">arenicola</tp:taxon-name-part></tp:taxon-name></italic> and <italic><tp:taxon-name><tp:taxon-name-part taxon-name-part-type="genus" reg="Solanum">S.</tp:taxon-name-part><tp:taxon-name-part taxon-name-part-type="species" reg="subtusviolaceum">subtusviolaceum</tp:taxon-name-part></tp:taxon-name></italic>) without an accrescent calyx. It is most similar to <italic><tp:taxon-name><tp:taxon-name-part taxon-name-part-type="genus" reg="Solanum">S.</tp:taxon-name-part><tp:taxon-name-part taxon-name-part-type="species" reg="subtusviolaceum">subtusviolaceum</tp:taxon-name-part></tp:taxon-name></italic>, and both can be distinguished from other glandular-pubescent species by their non-accrescent fruiting calyces and highly branched inflorescences. <italic><tp:taxon-name><tp:taxon-name-part taxon-name-part-type="genus" reg="Solanum">Solanum</tp:taxon-name-part><tp:taxon-name-part taxon-name-part-type="species" reg="arenicola">arenicola</tp:taxon-name-part></tp:taxon-name></italic> is a plant of the Amazonian foothills, while both <italic><tp:taxon-name><tp:taxon-name-part taxon-name-part-type="genus" reg="Solanum">S.</tp:taxon-name-part><tp:taxon-name-part taxon-name-part-type="species" reg="juninense">juninense</tp:taxon-name-part></tp:taxon-name></italic> and <italic><tp:taxon-name><tp:taxon-name-part taxon-name-part-type="genus" reg="Solanum">S.</tp:taxon-name-part><tp:taxon-name-part taxon-name-part-type="species" reg="subtusviolaceum">subtusviolaceum</tp:taxon-name-part></tp:taxon-name></italic> are Andean taxa. <italic><tp:taxon-name><tp:taxon-name-part taxon-name-part-type="genus" reg="Solanum">Solanum</tp:taxon-name-part><tp:taxon-name-part taxon-name-part-type="species" reg="juninense">juninense</tp:taxon-name-part></tp:taxon-name></italic> differs from <italic><tp:taxon-name><tp:taxon-name-part taxon-name-part-type="genus" reg="Solanum">S.</tp:taxon-name-part><tp:taxon-name-part taxon-name-part-type="species" reg="subtusviolaceum">subtusviolaceum</tp:taxon-name-part></tp:taxon-name></italic> in its plurifoliate sympodia with elliptic to narrowly elliptic leaves (versus unifoliate or difoliate sympodia with ovate to rhomboid leaves), acute to cuneate leaf base (versus truncate in <italic><tp:taxon-name><tp:taxon-name-part taxon-name-part-type="genus" reg="Solanum">S.</tp:taxon-name-part><tp:taxon-name-part taxon-name-part-type="species" reg="subtusviolaceum">subtusviolaceum</tp:taxon-name-part></tp:taxon-name></italic>), with shorter calyx lobes (1.5–2 mm long versus 2.5–3.5 mm long and sometimes toothed), slightly smaller corollas (1.2–1.5 cm in diameter versus 1.8–2 cm in diameter) with deltate rather than triangular lobes and one or two stone cells (versus four in <italic><tp:taxon-name><tp:taxon-name-part taxon-name-part-type="genus" reg="Solanum">S.</tp:taxon-name-part><tp:taxon-name-part taxon-name-part-type="species" reg="subtusviolaceum">subtusviolaceum</tp:taxon-name-part></tp:taxon-name></italic>) in each berry.</p><p><xref ref-type="bibr" rid="B22">Bitter (1916)</xref> described <italic><tp:taxon-name><tp:taxon-name-part taxon-name-part-type="genus" reg="Solanum">S.</tp:taxon-name-part><tp:taxon-name-part taxon-name-part-type="species" reg="juninense">juninense</tp:taxon-name-part></tp:taxon-name></italic> citing a collection of August Weberbauer (<italic>Weberbauer 6598</italic>) but no herbarium. We select here the best preserved of the duplicates held in the herbarium of the Universidad Nacional Agraria La Molina (MOL00005056) as the lectotype. Weberbauer’s original personal herbarium is held in MOL.</p></tp:treatment-sec><tp:treatment-sec><!--Section generated to contain objects referenced in tp:taxon-treatment.--><fig id="F2" position="float" orientation="portrait"><object-id xmlns:xlink="http://www.w3.org/1999/xlink" content-type="doi" xlink:type="simple">10.3897/phytokeys.231.100894.figure2</object-id><label>Figure 2.</label><caption><p>Representative habits and leaves of South American morelloids <bold>A</bold> prostrate annual herbs (<italic><tp:taxon-name><tp:taxon-name-part taxon-name-part-type="genus" reg="Solanum">S.</tp:taxon-name-part><tp:taxon-name-part taxon-name-part-type="species" reg="weddellii">weddellii</tp:taxon-name-part></tp:taxon-name></italic>) <bold>B</bold> large lax shrubs (<italic><tp:taxon-name><tp:taxon-name-part taxon-name-part-type="genus" reg="Solanum">S.</tp:taxon-name-part><tp:taxon-name-part taxon-name-part-type="species" reg="aloysiifolium">aloysiifolium</tp:taxon-name-part></tp:taxon-name></italic>) <bold>C</bold> roots forming along a creeping stem (<italic><tp:taxon-name><tp:taxon-name-part taxon-name-part-type="genus" reg="Solanum">S.</tp:taxon-name-part><tp:taxon-name-part taxon-name-part-type="species" reg="juninense">juninense</tp:taxon-name-part></tp:taxon-name></italic>) <bold>D</bold> spinose processes on stems of many species (<italic><tp:taxon-name><tp:taxon-name-part taxon-name-part-type="genus" reg="Solanum">S.</tp:taxon-name-part><tp:taxon-name-part taxon-name-part-type="species" reg="huayavillense">huayavillense</tp:taxon-name-part></tp:taxon-name></italic>) <bold>E</bold> glandular trichomes found in some members of the clade (<italic><tp:taxon-name><tp:taxon-name-part taxon-name-part-type="genus" reg="Solanum">S.</tp:taxon-name-part><tp:taxon-name-part taxon-name-part-type="species" reg="glandulosipilosum">glandulosipilosum</tp:taxon-name-part></tp:taxon-name></italic>) <bold>F</bold> dendritic/branched trichomes found in <italic><tp:taxon-name><tp:taxon-name-part taxon-name-part-type="genus" reg="Solanum">S.</tp:taxon-name-part><tp:taxon-name-part taxon-name-part-type="species" reg="pallidum">pallidum</tp:taxon-name-part></tp:taxon-name></italic><bold>G</bold> regularly 3-lobed leaves in <italic><tp:taxon-name><tp:taxon-name-part taxon-name-part-type="genus" reg="Solanum">S.</tp:taxon-name-part><tp:taxon-name-part taxon-name-part-type="species" reg="palitans">palitans</tp:taxon-name-part></tp:taxon-name></italic><bold>H</bold> highly variable leaves along a single stem in <italic><tp:taxon-name><tp:taxon-name-part taxon-name-part-type="genus" reg="Solanum">S.</tp:taxon-name-part><tp:taxon-name-part taxon-name-part-type="species" reg="salicifolium">salicifolium</tp:taxon-name-part></tp:taxon-name></italic> (<bold>A</bold><italic>Särkinen et al. 4038</italic><bold>B</bold><italic>Barboza et al. 3505</italic><bold>C</bold><italic>Särkinen et al. 4754</italic><bold>D</bold><italic>Barboza et al. 3536</italic><bold>E</bold><italic>Barboza et al. 3520</italic><bold>F</bold><italic>Särkinen et al. 4010</italic><bold>G</bold><italic>Atchison &amp; Gagnon 25</italic><bold>H</bold><italic>Barboza et al. 3473</italic>). Photos by S. Knapp, G. Atchison, and T. Särkinen.</p></caption><graphic xmlns:xlink="http://www.w3.org/1999/xlink" xlink:href="phytokeys-231-001_article-100894__-g002.jpg" position="float" orientation="portrait" xlink:type="simple" id="oo_897463.jpg"><uri content-type="original_file" xlink:type="simple">https://binary.pensoft.net/fig/897463</uri></graphic></fig></tp:treatment-sec><ref-list><ref id="B40"><mixed-citation xmlns:xlink="http://www.w3.org/1999/xlink" xlink:type="simple"><person-group><name name-style="western"><surname>Chiarini</surname><given-names>FE</given-names></name><name name-style="western"><surname>Lipari</surname><given-names>D</given-names></name><name name-style="western"><surname>Barboza</surname><given-names>GE</given-names></name><name name-style="western"><surname>Knapp</surname><given-names>S</given-names></name></person-group> (<year>2017</year>) <article-title><tp:taxon-name><tp:taxon-name-part taxon-name-part-type="family">Solanaceae</tp:taxon-name-part></tp:taxon-name>.</article-title> In: <person-group><name name-style="western"><surname>Marhold</surname><given-names>K</given-names></name><name name-style="western"><surname>Bresitwiser</surname><given-names>I</given-names></name></person-group> (<role>Eds</role>) <issue-title>IAPT/IOPB chromosome data 25.</issue-title><source>Taxon 66(5)</source>, <fpage>1246</fpage>–<lpage>1247</lpage>. <ext-link xlink:href="10.12705/665.29" ext-link-type="doi" xlink:type="simple">https://doi.org/10.12705/665.29</ext-link></mixed-citation></ref><ref id="B116"><mixed-citation xmlns:xlink="http://www.w3.org/1999/xlink" xlink:type="simple">IUCN (<year>2022</year>) Guidelines for Using the IUCN Red List Categories and Criteria. Version 15.1. Prepared by the Standards and Petitions Subcommittee. [Downloaded 9 Dec 2022] <ext-link xlink:href="https://www.iucnredlist.org/resources/redlistguidelines" ext-link-type="uri" xlink:type="simple">https://www.iucnredlist.org/resources/redlistguidelines</ext-link></mixed-citation></ref><ref id="B22"><mixed-citation xmlns:xlink="http://www.w3.org/1999/xlink" xlink:type="simple"><person-group><name name-style="western"><surname>Bitter</surname><given-names>G</given-names></name></person-group> (<year>1916</year>) <article-title><tp:taxon-name><tp:taxon-name-part taxon-name-part-type="family">Solanaceae</tp:taxon-name-part></tp:taxon-name> andinae. Botanisches Jahrbücher fur Systematik, Pflanzengeschichte und Pflanzengeographie 54.</article-title><source>Beiblatt</source><volume>119</volume>: <fpage>5</fpage>–<lpage>17</lpage>.</mixed-citation></ref></ref-list></tp:taxon-treatment>
