# Supplementary material for: ﻿A revision of the South American species of the Morelloid clade (Solanum L., Solanaceae)
Source: PhytoKeys. 2023 Aug 29;231:1–342. doi: 10.3897/phytokeys.231.100894 (PMC10481398; doi:10.3897/phytokeys.231.100894)
Supplement: XML Treatment for Solanum longifilamentum [file phytokeys.231.100894-treatment29.xml]

<!DOCTYPE tp:taxon-treatment
  PUBLIC "-//TaxonX//DTD Taxonomic Treatment Publishing DTD v0 20100105//EN" "tax-treatment-NSO.dtd">
<tp:taxon-treatment xmlns:tp="http://www.plazi.org/taxpub"><tp:treatment-meta><kwd-group><label>Taxon classification</label><kwd>
                <named-content content-type="kingdom">Plantae</named-content>
              </kwd><kwd>
                <named-content content-type="order">Solanales</named-content>
              </kwd><kwd>
                <named-content content-type="family">Solanaceae</named-content>
              </kwd></kwd-group><mixed-citation publication-type="journal"><person-group><name><surname>Knapp</surname><given-names>Sandra</given-names></name><name><surname>Särkinen</surname><given-names>Tiina</given-names></name><name><surname>Barboza</surname><given-names>Gloria E.</given-names></name></person-group><article-title>﻿A revision of the South American species of the Morelloid clade (<italic><tp:taxon-name><tp:taxon-name-part taxon-name-part-type="genus" reg="Solanum">Solanum</tp:taxon-name-part></tp:taxon-name></italic> L., <tp:taxon-name><tp:taxon-name-part taxon-name-part-type="family">Solanaceae</tp:taxon-name-part></tp:taxon-name>)</article-title><source>PhytoKeys</source><day>29</day><month>08</month><year>2023</year><volume>231</volume><fpage>1</fpage><lpage>342</lpage><pub-id pub-id-type="doi">10.3897/phytokeys.231.100894</pub-id></mixed-citation></tp:treatment-meta><tp:nomenclature><label>﻿29.</label><tp:taxon-name>
              <tp:taxon-name-part taxon-name-part-type="genus" reg="Solanum">Solanum</tp:taxon-name-part>
              <tp:taxon-name-part taxon-name-part-type="species" reg="longifilamentum">longifilamentum</tp:taxon-name-part>
            </tp:taxon-name><tp:taxon-authority>Särkinen &amp; P.Gonzáles, PhytoKeys 44: 42. 2015.</tp:taxon-authority><xref ref-type="fig" rid="F89">Figs 89</xref><xref ref-type="fig" rid="F90">, 90</xref></tp:nomenclature><tp:treatment-sec sec-type="material" id="SECID0EF2DO"><title>Type.</title><p>Peru. Pasco: Prov. Oxapampa, Dist. Huancabamba, Parque Nacional Yanachaga-Chemillén, sector Tunqui, riberas del rio Muchuymayo, alrededores del hito PNYC, 1,790 m, 22 Oct 2008, <italic>M. Cueva, A. Peña, R. Rivera &amp; M. Moens 276</italic> (holotype: USM [acc. # 00268971]; isotypes: HOXA, HUT, MO [MO-2507305, acc. # 6455431]).</p><fig id="F89" position="float" orientation="portrait"><object-id xmlns:xlink="http://www.w3.org/1999/xlink" content-type="doi" xlink:type="simple">10.3897/phytokeys.231.100894.figure89</object-id><label>Figure 89.</label><caption><p><italic><tp:taxon-name><tp:taxon-name-part taxon-name-part-type="genus" reg="Solanum">Solanum</tp:taxon-name-part><tp:taxon-name-part taxon-name-part-type="species" reg="longifilamentum">longifilamentum</tp:taxon-name-part></tp:taxon-name></italic><bold>A</bold> flowering and fruiting branch <bold>B</bold> fruiting branch <bold>C</bold> stem detail with eglandular multi-cellular trichomes <bold>D</bold> flower bud <bold>E</bold> flower at full anthesis <bold>F</bold> dissected flower <bold>G</bold> infructescence <bold>H</bold> fruit <bold>I</bold> seed (<bold>A–I</bold><italic>Särkinen et al. 4585</italic>). Illustration by C. Banks.</p></caption><graphic xmlns:xlink="http://www.w3.org/1999/xlink" xlink:href="phytokeys-231-001_article-100894__-g089.jpg" position="float" orientation="portrait" xlink:type="simple" id="oo_897550.jpg"><uri content-type="original_file" xlink:type="simple">https://binary.pensoft.net/fig/897550</uri></graphic></fig></tp:treatment-sec><tp:treatment-sec sec-type="description" id="SECID0E23DO"><title>Description.</title><p>Delicate herbs to small subwoody subshrubs, 0.2–1 m high, single stemmed or occasionally branching at the base. Stems terete to ridged, often tinged with purple, sparsely pubescent with appressed 1–2-celled simple uniseriate trichomes ca. 0.2 mm long. Sympodial units difoliate, not geminate. Leaves simple, the blades 2.5–12 cm long, 1–4 cm wide, ovate-lanceolate, membranous, somewhat discolorous; adaxial surface glabrous; abaxial surface with appressed 1–2-celled simple uniseriate trichomes like those of the stem along the veins; principal veins 4–8 pairs; base cuneate to attenuate, slightly unequal and oblique; margins entire; apex acuminate; petiole 0.5–1 cm long, sparsely pubescent with simple uniseriate trichomes like those of the stems and leaves, especially on young growth. Inflorescences internodal, unbranched, 1.5–3 cm long, with 3–5(6) flowers often all apparently arising from the same place, sparsely pubescent with simple uniseriate trichomes like those of the stems and leaves; peduncle 1–1.5 cm long, often tinged with purple; pedicels 0.5–0.6 cm long, ca. 0.4 mm in diameter at the base and 0.5 mm at apex, straight and spreading at anthesis, articulated at the base; pedicel scars closely spaced a maximum of 1 mm apart. Buds conical, white, occasionally purple-tinged towards the base, the corolla strongly exserted from the calyx tube long before anthesis. Flowers 5-merous, cosexual (hermaphroditic). Calyx tube ca. 1.5–2 mm long, the lobes 1–1.5 mm long, deltate to triangular with acute apices, slightly reflexed at anthesis, sparsely pubescent with simple uniseriate trichomes like those of the stems and leaves. Corolla 0.5–0.6 cm in diameter, stellate, white with a yellow, purple or black central star at the base, lobed 2/3 to nearly to the base, the lobes ca. 3–3.5 mm long, 1.5–2 mm wide, strongly reflexed at anthesis, later spreading, purple towards tips, densely pubescent abaxially with 1–2-celled simple uniseriate trichomes, these usually shorter than the trichomes of the stems and leaves. Stamens equal; filament tube minute, pubescent with a few scattered 3–5-celled trichomes at the base adaxially; free portion of the filaments ca. 1.1–1.4 mm long, pubescent like the tube; anthers (1.7-)3–3.4 mm long, 0.8–0.9 mm wide, ellipsoid, yellow, poricidal at the tips, the pores lengthening to slits with age. Ovary globose, glabrous; style 3.5–4 mm long, straight, short-exserted beyond the anther cone, densely pubescent in lower 1/4 with 2–3-celled simple uniseriate trichomes; stigma globose, minutely papillate, pale yellow in live plants. Fruit a globose berry, 0.6–0.7 cm in diameter, green at maturity or green and turning purplish black when ripe, the pericarp thin, shiny, somewhat translucent, glabrous; fruiting pedicels 1–1.2 cm long, ca. 0.6 mm in diameter at the base, 0.9 mm in diameter at the apex, spreading, not persistent; fruiting calyx lobes 1.8–3.5 mm long, spreading, the tips reflexed. Seeds 35–45 per berry, ca. 1.2 mm long, ca. 1.1 mm wide, tear-drop shaped, narrower at one end, brownish orange, the sub-lateral hilum positioned towards the narrower end of the seed, the testal cells pentagonal in outline. Stone cells 4–8 per berry, 0.4–0.5 mm in diameter, scattered throughout, white to cream-coloured. Chromosome number: not known.</p><fig id="F90" position="float" orientation="portrait"><object-id xmlns:xlink="http://www.w3.org/1999/xlink" content-type="doi" xlink:type="simple">10.3897/phytokeys.231.100894.figure90</object-id><label>Figure 90.</label><caption><p><italic><tp:taxon-name><tp:taxon-name-part taxon-name-part-type="genus" reg="Solanum">Solanum</tp:taxon-name-part><tp:taxon-name-part taxon-name-part-type="species" reg="longifilamentum">longifilamentum</tp:taxon-name-part></tp:taxon-name></italic><bold>A</bold> habit <bold>B</bold> flowers at full anthesis <bold>C</bold> buds and flowers, floral type without a black central star <bold>D</bold> fruits with spreading calyx lobes (<bold>A</bold><italic>Cueva et al. 276</italic><bold>B</bold><italic>Särkinen et al. 4030</italic><bold>C, D</bold><italic>Knapp et al. 10545</italic>). Photos by S. Knapp, M. Cueva and T. Särkinen. Previously published in <xref ref-type="bibr" rid="B207">Särkinen et al. (2015c</xref>: 42).</p></caption><graphic xmlns:xlink="http://www.w3.org/1999/xlink" xlink:href="phytokeys-231-001_article-100894__-g090.jpg" position="float" orientation="portrait" xlink:type="simple" id="oo_897551.jpg"><uri content-type="original_file" xlink:type="simple">https://binary.pensoft.net/fig/897551</uri></graphic></fig></tp:treatment-sec><tp:treatment-sec sec-type="distribution" id="SECID0EQ5DO"><title>Distribution</title><p><bold>(Fig. <xref ref-type="fig" rid="F91">91</xref>).</bold><italic><tp:taxon-name><tp:taxon-name-part taxon-name-part-type="genus" reg="Solanum">Solanum</tp:taxon-name-part><tp:taxon-name-part taxon-name-part-type="species" reg="longifilamentum">longifilamentum</tp:taxon-name-part></tp:taxon-name></italic> is distributed from Ecuador (Provs. Azuay, Cañar, Chimborazo, Loja, Napo, Pastaza, Pichincha, Zamora-Chinchipe) to Peru (Depts. Amazonas, Ayacucho, Cajamarca, Cusco, Huánuco, Junín, Pasco, Puno, San Martín, Ucayali) and Bolivia (Depts. Beni, Cochabamba, La Paz, Santa Cruz) along the eastern slopes of the Andes.</p><fig id="F91" position="float" orientation="portrait"><object-id xmlns:xlink="http://www.w3.org/1999/xlink" content-type="doi" xlink:type="simple">10.3897/phytokeys.231.100894.figure91</object-id><label>Figure 91.</label><caption><p>Distribution map of <italic><tp:taxon-name><tp:taxon-name-part taxon-name-part-type="genus" reg="Solanum">Solanum</tp:taxon-name-part><tp:taxon-name-part taxon-name-part-type="species" reg="longifilamentum">longifilamentum</tp:taxon-name-part></tp:taxon-name></italic>.</p></caption><graphic xmlns:xlink="http://www.w3.org/1999/xlink" xlink:href="phytokeys-231-001_article-100894__-g091.jpg" position="float" orientation="portrait" xlink:type="simple" id="oo_897552.jpg"><uri content-type="original_file" xlink:type="simple">https://binary.pensoft.net/fig/897552</uri></graphic></fig></tp:treatment-sec><tp:treatment-sec sec-type="ecology" id="SECID0EAAEO"><title>Ecology and habitat.</title><p><italic><tp:taxon-name><tp:taxon-name-part taxon-name-part-type="genus" reg="Solanum">Solanum</tp:taxon-name-part><tp:taxon-name-part taxon-name-part-type="species" reg="longifilamentum">longifilamentum</tp:taxon-name-part></tp:taxon-name></italic> grows in mid-elevation montane forests in moist areas, along roadsides, often amongst mosses and small herbs; from (200-) 1,000 to 2,800 (-3,500) m elevation. In the Huancabamba depression in northern Peru (e.g., <italic>Kujikat 104</italic>), plants have often been collected at lower elevations.</p></tp:treatment-sec><tp:treatment-sec sec-type="Common names and uses" id="SECID0ETAEO"><title>Common names and uses.</title><p>Ecuador. Pastaza: wampishkúr (Shuar Jívaro, <italic>Lewis 14172</italic>). Peru. Cajamarca: mortiño (Spanish; <italic>Särkinen et al. 4577</italic>). Stems and leaves crushed and applied with achiote (<italic><tp:taxon-name><tp:taxon-name-part taxon-name-part-type="genus" reg="Bixa">Bixa</tp:taxon-name-part><tp:taxon-name-part taxon-name-part-type="species" reg="orellana">orellana</tp:taxon-name-part></tp:taxon-name></italic> L., <tp:taxon-name><tp:taxon-name-part taxon-name-part-type="family">Bixaceae</tp:taxon-name-part></tp:taxon-name>) warm to treat skin irritations (‘papera’) (<italic>Lewis 14172</italic>).</p></tp:treatment-sec><tp:treatment-sec sec-type="Preliminary conservation status" id="SECID0EPBEO"><title>Preliminary conservation status</title><p><bold>(<xref ref-type="bibr" rid="B116">IUCN 2022</xref>).</bold> Least Concern [<abbrev xmlns:xlink="http://www.w3.org/1999/xlink" xlink:title="Least Concern" id="ABBRID0E3BEO" xlink:type="simple">LC</abbrev>]. <abbrev xmlns:xlink="http://www.w3.org/1999/xlink" xlink:title="Extent of Occurrence" id="ABBRID0EACEO" xlink:type="simple">EOO</abbrev> = 1,008,132 km<sup>2</sup> [<abbrev xmlns:xlink="http://www.w3.org/1999/xlink" xlink:title="Least Concern" id="ABBRID0EGCEO" xlink:type="simple">LC</abbrev>]; <abbrev xmlns:xlink="http://www.w3.org/1999/xlink" xlink:title="Area of Occurrence" id="ABBRID0EKCEO" xlink:type="simple">AOO</abbrev> = 468 km<sup>2</sup> [<abbrev xmlns:xlink="http://www.w3.org/1999/xlink" xlink:title="Endangered" id="ABBRID0EQCEO" xlink:type="simple">EN</abbrev>]. <italic><tp:taxon-name><tp:taxon-name-part taxon-name-part-type="genus" reg="Solanum">Solanum</tp:taxon-name-part><tp:taxon-name-part taxon-name-part-type="species" reg="longifilamentum">longifilamentum</tp:taxon-name-part></tp:taxon-name></italic>, since its recognition at the species level, has been shown to have a much wider distribution than originally thought by <xref ref-type="bibr" rid="B207">Särkinen et al. (2015c)</xref>. Many recent collections exist, indicating that populations are not in decline and, as are most members of the Morelloid clade, <italic><tp:taxon-name><tp:taxon-name-part taxon-name-part-type="genus" reg="Solanum">S.</tp:taxon-name-part><tp:taxon-name-part taxon-name-part-type="species" reg="longifilamentum">longifilamentum</tp:taxon-name-part></tp:taxon-name></italic> is a weedy plant of disturbed areas.</p></tp:treatment-sec><tp:treatment-sec sec-type="discussion" id="SECID0EODEO"><title>Discussion.</title><p><italic><tp:taxon-name><tp:taxon-name-part taxon-name-part-type="genus" reg="Solanum">Solanum</tp:taxon-name-part><tp:taxon-name-part taxon-name-part-type="species" reg="longifilamentum">longifilamentum</tp:taxon-name-part></tp:taxon-name></italic> is most similar to <italic><tp:taxon-name><tp:taxon-name-part taxon-name-part-type="genus" reg="Solanum">S.</tp:taxon-name-part><tp:taxon-name-part taxon-name-part-type="species" reg="macrotonum">macrotonum</tp:taxon-name-part></tp:taxon-name></italic> and <italic><tp:taxon-name><tp:taxon-name-part taxon-name-part-type="genus" reg="Solanum">S.</tp:taxon-name-part><tp:taxon-name-part taxon-name-part-type="species" reg="nigrescens">nigrescens</tp:taxon-name-part></tp:taxon-name></italic> of northern South America. It can be distinguished from <italic><tp:taxon-name><tp:taxon-name-part taxon-name-part-type="genus" reg="Solanum">S.</tp:taxon-name-part><tp:taxon-name-part taxon-name-part-type="species" reg="macrotonum">macrotonum</tp:taxon-name-part></tp:taxon-name></italic> by its longer calyx lobes (1–1.5 mm long versus 0.5–0.8(1) mm long) and filaments that are longer relative to the anthers (half the length of the anthers versus always much shorter than the anthers). The styles of <italic><tp:taxon-name><tp:taxon-name-part taxon-name-part-type="genus" reg="Solanum">S.</tp:taxon-name-part><tp:taxon-name-part taxon-name-part-type="species" reg="longifilamentum">longifilamentum</tp:taxon-name-part></tp:taxon-name></italic> are exserted to only 0.5–1 mm beyond the anther cone, but styles extend 1.5–3.5 mm beyond the anthers in <italic><tp:taxon-name><tp:taxon-name-part taxon-name-part-type="genus" reg="Solanum">S.</tp:taxon-name-part><tp:taxon-name-part taxon-name-part-type="species" reg="macrotonum">macrotonum</tp:taxon-name-part></tp:taxon-name></italic>. <italic><tp:taxon-name><tp:taxon-name-part taxon-name-part-type="genus" reg="Solanum">Solanum</tp:taxon-name-part><tp:taxon-name-part taxon-name-part-type="species" reg="longifilamentum">longifilamentum</tp:taxon-name-part></tp:taxon-name></italic> has consistently narrower, oblong-lanceolate leaves as compared to the more ovate leaves of <italic><tp:taxon-name><tp:taxon-name-part taxon-name-part-type="genus" reg="Solanum">S.</tp:taxon-name-part><tp:taxon-name-part taxon-name-part-type="species" reg="macrotonum">macrotonum</tp:taxon-name-part></tp:taxon-name></italic>. <italic><tp:taxon-name><tp:taxon-name-part taxon-name-part-type="genus" reg="Solanum">Solanum</tp:taxon-name-part><tp:taxon-name-part taxon-name-part-type="species" reg="longifilamentum">longifilamentum</tp:taxon-name-part></tp:taxon-name></italic> differs from <italic><tp:taxon-name><tp:taxon-name-part taxon-name-part-type="genus" reg="Solanum">S.</tp:taxon-name-part><tp:taxon-name-part taxon-name-part-type="species" reg="nigrescens">nigrescens</tp:taxon-name-part></tp:taxon-name></italic> in its smaller flowers (0.5–0.6 cm in diameter versus 0.8–1 cm in diameter) with longer anthers (3–3.4 mm long versus 2–2.5 mm long), calyx lobes that are slightly reflexed at the tips at anthesis and strongly reflexed in fruit (versus tightly pressed to the berry in fruit) and its distribution in the Andes of Ecuador, Peru and Bolivia rather than Colombia and Venezuela (extending into Central America, Mexico, the Caribbean and the southern United States of America).</p><p>Other species with which <italic><tp:taxon-name><tp:taxon-name-part taxon-name-part-type="genus" reg="Solanum">S.</tp:taxon-name-part><tp:taxon-name-part taxon-name-part-type="species" reg="longifilamentum">longifilamentum</tp:taxon-name-part></tp:taxon-name></italic> could be confused include <italic><tp:taxon-name><tp:taxon-name-part taxon-name-part-type="genus" reg="Solanum">S.</tp:taxon-name-part><tp:taxon-name-part taxon-name-part-type="species" reg="americanum">americanum</tp:taxon-name-part></tp:taxon-name></italic> and <italic><tp:taxon-name><tp:taxon-name-part taxon-name-part-type="genus" reg="Solanum">S.</tp:taxon-name-part><tp:taxon-name-part taxon-name-part-type="species" reg="pseudoamericanum">pseudoamericanum</tp:taxon-name-part></tp:taxon-name></italic> both of which have smaller anthers (1–1.5 mm long) and <italic><tp:taxon-name><tp:taxon-name-part taxon-name-part-type="genus" reg="Solanum">S.</tp:taxon-name-part><tp:taxon-name-part taxon-name-part-type="species" reg="interandinum">interandinum</tp:taxon-name-part></tp:taxon-name></italic> that is a larger, broadly spreading shrub up to 2 m high, with larger, violet corollas up to 2 cm in diameter and inflorescence axes that persist long after fruit drop.</p></tp:treatment-sec><ref-list><ref id="B207"><mixed-citation xmlns:xlink="http://www.w3.org/1999/xlink" xlink:type="simple"><person-group><name name-style="western"><surname>Särkinen</surname><given-names>TE</given-names></name><name name-style="western"><surname>Gonzáles</surname><given-names>P</given-names></name><name name-style="western"><surname>Knapp</surname><given-names>S</given-names></name></person-group> (<year>2015c</year>) <article-title>Four new non-spiny <italic><tp:taxon-name><tp:taxon-name-part taxon-name-part-type="genus">Solanum</tp:taxon-name-part></tp:taxon-name></italic> (<tp:taxon-name><tp:taxon-name-part taxon-name-part-type="family">Solanaceae</tp:taxon-name-part></tp:taxon-name>) species from South America.</article-title><source>PhytoKeys</source><volume>44</volume>: <fpage>39</fpage>–<lpage>64</lpage>. <ext-link xlink:href="10.3897/phytokeys.44.8693" ext-link-type="doi" xlink:type="simple">https://doi.org/10.3897/phytokeys.44.8693</ext-link></mixed-citation></ref><ref id="B116"><mixed-citation xmlns:xlink="http://www.w3.org/1999/xlink" xlink:type="simple">IUCN (<year>2022</year>) Guidelines for Using the IUCN Red List Categories and Criteria. Version 15.1. Prepared by the Standards and Petitions Subcommittee. [Downloaded 9 Dec 2022] <ext-link xlink:href="https://www.iucnredlist.org/resources/redlistguidelines" ext-link-type="uri" xlink:type="simple">https://www.iucnredlist.org/resources/redlistguidelines</ext-link></mixed-citation></ref></ref-list></tp:taxon-treatment>
