# Supplementary material for: ﻿A revision of the South American species of the Morelloid clade (Solanum L., Solanaceae)
Source: PhytoKeys. 2023 Aug 29;231:1–342. doi: 10.3897/phytokeys.231.100894 (PMC10481398; doi:10.3897/phytokeys.231.100894)
Supplement: XML Treatment for Solanum macrotonum [file phytokeys.231.100894-treatment30.xml]

<!DOCTYPE tp:taxon-treatment
  PUBLIC "-//TaxonX//DTD Taxonomic Treatment Publishing DTD v0 20100105//EN" "tax-treatment-NSO.dtd">
<tp:taxon-treatment xmlns:tp="http://www.plazi.org/taxpub"><tp:treatment-meta><kwd-group><label>Taxon classification</label><kwd>
                <named-content content-type="kingdom">Plantae</named-content>
              </kwd><kwd>
                <named-content content-type="order">Solanales</named-content>
              </kwd><kwd>
                <named-content content-type="family">Solanaceae</named-content>
              </kwd></kwd-group><mixed-citation publication-type="journal"><person-group><name><surname>Knapp</surname><given-names>Sandra</given-names></name><name><surname>Särkinen</surname><given-names>Tiina</given-names></name><name><surname>Barboza</surname><given-names>Gloria E.</given-names></name></person-group><article-title>﻿A revision of the South American species of the Morelloid clade (<italic><tp:taxon-name><tp:taxon-name-part taxon-name-part-type="genus" reg="Solanum">Solanum</tp:taxon-name-part></tp:taxon-name></italic> L., <tp:taxon-name><tp:taxon-name-part taxon-name-part-type="family">Solanaceae</tp:taxon-name-part></tp:taxon-name>)</article-title><source>PhytoKeys</source><day>29</day><month>08</month><year>2023</year><volume>231</volume><fpage>1</fpage><lpage>342</lpage><pub-id pub-id-type="doi">10.3897/phytokeys.231.100894</pub-id></mixed-citation></tp:treatment-meta><tp:nomenclature><label>﻿30.</label><tp:taxon-name>
              <tp:taxon-name-part taxon-name-part-type="genus" reg="Solanum">Solanum</tp:taxon-name-part>
              <tp:taxon-name-part taxon-name-part-type="species" reg="macrotonum">macrotonum</tp:taxon-name-part>
            </tp:taxon-name><tp:taxon-authority>Bitter, Repert. Spec. Nov. Regni Veg. 11: 222. 1912.</tp:taxon-authority><xref ref-type="fig" rid="F92">Figs 92</xref><xref ref-type="fig" rid="F93">, 93</xref><tp:nomenclature-citation-list><tp:nomenclature-citation><tp:taxon-name>
                  <tp:taxon-name-part taxon-name-part-type="genus" reg="Solanum">Solanum</tp:taxon-name-part>
                  <tp:taxon-name-part taxon-name-part-type="species" reg="frutescens">frutescens</tp:taxon-name-part>
                </tp:taxon-name><comment>A.Braun &amp; C.D.Bouché, Ind. Sem. Hort. Berol. App. 9. 1853, nom. utique rej. Type. Cultivated at Berlin Botanical Garden from seed sent from Caracas, Venezuela by J.W.K. Moritz, <italic>Anon. s.n.</italic> (possibly described from living material; if type material at B, destroyed; <xref ref-type="bibr" rid="B135">Knapp et al. 2018</xref>; <xref ref-type="bibr" rid="B5">Applequist 2022</xref>).</comment></tp:nomenclature-citation><tp:nomenclature-citation><tp:taxon-name>
                  <tp:taxon-name-part taxon-name-part-type="genus" reg="Solanum">Solanum</tp:taxon-name-part>
                  <tp:taxon-name-part taxon-name-part-type="species" reg="megalophyllum">megalophyllum</tp:taxon-name-part>
                </tp:taxon-name><comment>Bitter, Repert. Spec. Nov. Regni Veg. 11: 202. 1912. Type. Cultivated in England (?) ex Herb. A.B. Lambert “Villa Caracas cultum in hort. Boyton, Ph. Woodford”, <italic>Anon. s.n.</italic> (lectotype, designated by <xref ref-type="bibr" rid="B136">Knapp et al. 2019</xref>, pg. 75: W [acc. # 1889-0291427]; isolectotype: W [acc. # 1889-0291426 = F neg. 33091]).</comment></tp:nomenclature-citation><tp:nomenclature-citation><tp:taxon-name>
                  <tp:taxon-name-part taxon-name-part-type="genus" reg="Solanum">Solanum</tp:taxon-name-part>
                  <tp:taxon-name-part taxon-name-part-type="species" reg="diodontum">diodontum</tp:taxon-name-part>
                </tp:taxon-name><comment>Bitter, Repert. Spec. Nov. Regni Veg. 12: 552. 1913. Type. Panama. Chiriqui: around El Potrero Camp, 2,800–3,000 m, 10–13 Mar 1911, <italic>H. Pittier 3104</italic> (holotype: US [US00027551, acc. # 677494]; isotype: GH [GH00077485], NY [NY00138980], US [US00027550, acc. # 1405957]).</comment></tp:nomenclature-citation><tp:nomenclature-citation><tp:taxon-name>
                  <tp:taxon-name-part taxon-name-part-type="genus" reg="Solanum">Solanum</tp:taxon-name-part>
                  <tp:taxon-name-part taxon-name-part-type="species" reg="leonii">leonii</tp:taxon-name-part>
                </tp:taxon-name><comment>Heiser, Ceiba 4: 298. 1955. Type. Costa Rica. Cartago: near Robert, Irazú [protologue -wooded ravine 1/2 mile below Finca Robert], 8,500 ft., 4 Oct 1953, <italic>C.B. Heiser 3597</italic> (holotype [two sheets]: IND [sheet 1, IND-0136009, acc. # 95138; sheet 2, IND-00136010, acc. # 95137]; isotype: F [V0073111F, acc. # 143245 = F neg. 49431]).</comment></tp:nomenclature-citation><tp:nomenclature-citation><tp:taxon-name>
                  <tp:taxon-name-part taxon-name-part-type="genus" reg="Solanum">Solanum</tp:taxon-name-part>
                  <tp:taxon-name-part taxon-name-part-type="species" reg="paredesii">paredesii</tp:taxon-name-part>
                </tp:taxon-name><comment>Heiser, Ci. &amp; Naturaleza [Quito] 6: 55. 1963. Type. Ecuador. Pichincha: [Cantón Quito] laderas al norte de los terrenos de la Universidad Central, Ciudad Universitaria Quito, 24 May 1962, <italic>C.B. Heiser 5001</italic> (holotype: IND [IND-0136006, acc. # 106787]; isotype: Q [n.v.]).</comment></tp:nomenclature-citation></tp:nomenclature-citation-list></tp:nomenclature><tp:treatment-sec sec-type="material" id="SECID0EVMEO"><title>Type.</title><p>Venezuela. Aragua: Colonia Tovar, Sep 1847, <italic>J.W.K. Moritz 1643</italic> (holotype: B, destroyed [F neg 2669]; lectotype, designated by <xref ref-type="bibr" rid="B53">D’Arcy 1974a</xref>, pg. 737: P [P00336967]; isolectotypes: BM [BM000617678], F [v0073325F, acc. # 612111], HBG [HBG511459], K [K000585559]).</p><fig id="F92" position="float" orientation="portrait"><object-id xmlns:xlink="http://www.w3.org/1999/xlink" content-type="doi" xlink:type="simple">10.3897/phytokeys.231.100894.figure92</object-id><label>Figure 92.</label><caption><p><italic><tp:taxon-name><tp:taxon-name-part taxon-name-part-type="genus" reg="Solanum">Solanum</tp:taxon-name-part><tp:taxon-name-part taxon-name-part-type="species" reg="macrotonum">macrotonum</tp:taxon-name-part></tp:taxon-name></italic><bold>A</bold> fertile branch with flower buds and fruits <bold>B</bold> flowering and fruiting branch <bold>C</bold> stem detail with eglandular multi-cellular trichomes <bold>D</bold> flower bud <bold>E</bold> flower at full anthesis <bold>F</bold> dissected flower <bold>G</bold> infructescence <bold>H</bold> fruit <bold>I</bold> seed (<bold>A–C, G–I</bold><italic>Ezedin &amp; Särkinen 48</italic>; <bold>D–F</bold><italic>Balls 7528</italic>). Illustration by C. Banks.</p></caption><graphic xmlns:xlink="http://www.w3.org/1999/xlink" xlink:href="phytokeys-231-001_article-100894__-g092.jpg" position="float" orientation="portrait" xlink:type="simple" id="oo_897553.jpg"><uri content-type="original_file" xlink:type="simple">https://binary.pensoft.net/fig/897553</uri></graphic></fig></tp:treatment-sec><tp:treatment-sec sec-type="description" id="SECID0ETOEO"><title>Description.</title><p>Perennial herbs to subwoody shrubs, 0.7–2 m high, perhaps occasionally annual or only persisting for a few years, often described as “viney”. Stems terete or angled with spinose processes, arching and scrambling over other vegetation, often drying blackish grey; young stems densely pubescent with somewhat antrorse, simple uniseriate eglandular trichomes 0.5–1 mm long, the trichomes drying white, soon glabrescent; new growth densely white pubescent like the young stems, glabrescent; bark of older stems green to greenish brown. Sympodial units difoliate or unifoliate, the leaves not geminate. Leaves simple, occasionally with a few dentate teeth near the base, the blades (2)4–10(12) cm long, (0.8)1.8–4.5(5.5) cm wide, elliptic to narrowly obovate, widest at the middle or in the upper half, sometimes thick (described as succulent), but more often membranous, concolorous; adaxial surfaces sparsely pubescent with simple 3–4-celled uniseriate trichomes or almost glabrous, the trichomes denser on veins and midrib; abaxial surfaces sparsely pubescent to glabrous like the adaxial surfaces, but the trichomes denser along the veins; principal veins 5–7 pairs, drying paler abaxially; base abruptly attenuate along the petiole; margins entire to sparsely toothed near the base; apex acute to narrowly acute; petiole 0.5–2.5 cm, sparsely pubescent with antrorse simple uniseriate trichomes like those of the stems and leaves. Inflorescences internodal or very occasionally opposite the leaves, unbranched or very occasionally forked (e.g., <italic>Ruíz-Teran 14155</italic>), 0.7–4 cm long, with 2–3(7) flowers clustered in the distal part of the axis (sub-umbelliform), sparsely pubescent with simple uniseriate trichomes like those of the stems and leaves; peduncle 0.5–4 cm long; pedicels 1–1.3 cm long, ca. 0.5 mm in diameter at the base, ca. 1 mm in diameter at the apex, tapering gradually and appearing relatively stout, often described as reddish purple or purple, spreading at anthesis, sparsely pubescent or glabrous, articulated at the base; pedicel scars tightly packed in the distal portion of the inflorescence, less than 0.5 mm apart or occasionally the lowermost scar to 2 mm apart. Buds broadly ellipsoid to subglobose, the corolla long-exserted from the calyx tube before anthesis. Flowers 5-merous, cosexual (hermaphroditic). Calyx tube 1–1.5 mm long, conical, the lobes 0.5–0.8(1) mm long, 0.5–1 mm wide, broadly deltate with acute apices, sparsely pubescent with simple uniseriate trichomes like those of the pedicel or almost glabrous. Corolla 1–2 cm in diameter, white to lilac or tinged with lilac, the central portion yellowish green, stellate, lobed halfway to 2/3 of the way to the base, the lobes 4–6 mm long, 1.5–3 mm wide, triangular, reflexed or spreading at anthesis, abaxially sparsely puberulent with tiny simple uniseriate trichomes. Stamens equal; filament tube minute and barely visible, the free portion of the filaments 1–2 mm long, pubescent with tangled simple uniseriate trichomes adaxially; anthers (2.7)3–4 mm long, 1–1.5 mm wide, ellipsoid, bright yellow, the surfaces smooth, poricidal at the tips, the pores elongating to slits with age. Ovary glabrous; style 5–6 mm long, straight, exserted beyond the anther cone, densely pubescent with tangled simple uniseriate trichomes in the basal half where included in the anther cone, markedly exserted from the anther cone; stigma capitate or minutely capitate, bright green, the surface densely papillate. Fruit a globose berry, 0.8–1 cm in diameter, green turning to black when ripe or occasionally green when ripe (<italic>Nee &amp; Whalen 16839</italic>), the pericarp thin, more or less shiny but not brilliantly so, opaque, glabrous; fruiting pedicels 15–17 mm long, tapering from a base 0.7–1 mm in diameter to an apex 1.5–2 cm in diameter, somewhat woody, strongly deflexed (very occasionally appearing spreading due to herbarium specimen preparation), not persistent or occasionally remaining on the inflorescence axis; fruiting calyx not accrescent, the tube 1–1.5(2) cm long, appressed to the berry, the lobes 0.5–1 mm long, appressed or spreading at the tips. Seeds (10)30–50 per berry, 1.2–1.5 mm long, 0.8–1 mm wide, flattened and teardrop shaped, tan to reddish brown, the surfaces minutely pitted, the testal cells pentagonal, more elongate and rectangular near the hilum. Stone cells (2)4–5(6) per berry, 0.5–0.7 mm in diameter, white or cream-coloured. Chromosome number: 2n = 24 (<xref ref-type="bibr" rid="B101">Heiser 1955</xref>, as <italic><tp:taxon-name><tp:taxon-name-part taxon-name-part-type="genus" reg="Solanum">S.</tp:taxon-name-part><tp:taxon-name-part taxon-name-part-type="species" reg="leonii">leonii</tp:taxon-name-part></tp:taxon-name></italic>); n = 36 (<xref ref-type="bibr" rid="B102">Heiser 1963</xref>, as. <italic><tp:taxon-name><tp:taxon-name-part taxon-name-part-type="genus" reg="Solanum">S.</tp:taxon-name-part><tp:taxon-name-part taxon-name-part-type="species" reg="paredesii">paredesii</tp:taxon-name-part></tp:taxon-name></italic>).</p><fig id="F93" position="float" orientation="portrait"><object-id xmlns:xlink="http://www.w3.org/1999/xlink" content-type="doi" xlink:type="simple">10.3897/phytokeys.231.100894.figure93</object-id><label>Figure 93.</label><caption><p><italic><tp:taxon-name><tp:taxon-name-part taxon-name-part-type="genus" reg="Solanum">Solanum</tp:taxon-name-part><tp:taxon-name-part taxon-name-part-type="species" reg="macrotonum">macrotonum</tp:taxon-name-part></tp:taxon-name></italic><bold>A</bold> habit <bold>B</bold> inflorescence <bold>C</bold> flower at full anthesis <bold>D</bold> maturing fruits (<bold>A–D</bold><italic>Ezedin &amp; Särkinen 48</italic>). Photos by T. Särkinen. Previously published in <xref ref-type="bibr" rid="B136">Knapp et al. (2019</xref>: 77).</p></caption><graphic xmlns:xlink="http://www.w3.org/1999/xlink" xlink:href="phytokeys-231-001_article-100894__-g093.jpg" position="float" orientation="portrait" xlink:type="simple" id="oo_897554.jpg"><uri content-type="original_file" xlink:type="simple">https://binary.pensoft.net/fig/897554</uri></graphic></fig></tp:treatment-sec><tp:treatment-sec sec-type="distribution" id="SECID0EDREO"><title>Distribution</title><p><bold>(Fig. <xref ref-type="fig" rid="F94">94</xref>).</bold><italic><tp:taxon-name><tp:taxon-name-part taxon-name-part-type="genus" reg="Solanum">Solanum</tp:taxon-name-part><tp:taxon-name-part taxon-name-part-type="species" reg="macrotonum">macrotonum</tp:taxon-name-part></tp:taxon-name></italic> is widely distributed from Guatemala to northern South America; Colombia (Depts. Antioquia, Boyacá, Cauca, Cundinamarca, Huila, Magdalena, Meta, Nariño, Norte de Santander, Putumayo, Quindío, Risaralda, Santander, Tolima, Valle de Cauca), Ecuador (Provs. Azuay, Bolívar, Carchi, Chimborazo, Cotopaxi, Imbabura, Loja, Morona-Santiago, Napo, Pichincha, Sucumbios, Tungurahua, Zamora-Chinchipe), Venezuela (States of Aragua, Lara, Mérida, Miranda, Sucre, Táchira, Trujillo, Vargas) and in the Antilles on the islands of Hispaniola and Jamaica.</p><fig id="F94" position="float" orientation="portrait"><object-id xmlns:xlink="http://www.w3.org/1999/xlink" content-type="doi" xlink:type="simple">10.3897/phytokeys.231.100894.figure94</object-id><label>Figure 94.</label><caption><p>Distribution map of <italic><tp:taxon-name><tp:taxon-name-part taxon-name-part-type="genus" reg="Solanum">Solanum</tp:taxon-name-part><tp:taxon-name-part taxon-name-part-type="species" reg="macrotonum">macrotonum</tp:taxon-name-part></tp:taxon-name></italic> in South America. For distribution in North and Central America and the Caribbean, see <xref ref-type="bibr" rid="B136">Knapp et al. (2019</xref>: 78).</p></caption><graphic xmlns:xlink="http://www.w3.org/1999/xlink" xlink:href="phytokeys-231-001_article-100894__-g094.jpg" position="float" orientation="portrait" xlink:type="simple" id="oo_897555.jpg"><uri content-type="original_file" xlink:type="simple">https://binary.pensoft.net/fig/897555</uri></graphic></fig></tp:treatment-sec><tp:treatment-sec sec-type="ecology" id="SECID0EXSEO"><title>Ecology and habitat.</title><p><italic><tp:taxon-name><tp:taxon-name-part taxon-name-part-type="genus" reg="Solanum">Solanum</tp:taxon-name-part><tp:taxon-name-part taxon-name-part-type="species" reg="macrotonum">macrotonum</tp:taxon-name-part></tp:taxon-name></italic> is a plant of open areas in cloud forests and premontane and montane forests, occurring in treefall gaps and along roads and other disturbances, from (200-)1,000 to 3,400 m elevation.</p></tp:treatment-sec><tp:treatment-sec sec-type="Common names and uses" id="SECID0EITEO"><title>Common names and uses.</title><p>Colombia. Antioquia: hierba mora (<italic>Kirkbride &amp; Forero 1853</italic>); Pasta: yerba mora (<italic>Vogelmann 2006</italic>); Cundinamarca: yerba mora (<italic>Barragán-Fonseca 9</italic>); Santander: yerba mora (<italic>Combita et al. 114</italic>). Ecuador. Chimborazo: hierba mora (<italic>Cerón 15905 [a</italic>]); Napo: hierba mora macho (<italic>Baez et al. 32B</italic>); Pichincha: papa de monte (<italic>Mena V. 123</italic>). Venezuela: Vargas: yerba mora (<italic>González 17</italic>). In Ecuador (Chimborazo, <italic>Ceròn 15905 [a</italic>]) an infusion of leaves is used as a bath for medicinal purposes.</p></tp:treatment-sec><tp:treatment-sec sec-type="Preliminary conservation status" id="SECID0EAUEO"><title>Preliminary conservation status</title><p><bold>(<xref ref-type="bibr" rid="B116">IUCN 2022</xref>).</bold> Least Concern [<abbrev xmlns:xlink="http://www.w3.org/1999/xlink" xlink:title="Least Concern" id="ABBRID0ENUEO" xlink:type="simple">LC</abbrev>]. <abbrev xmlns:xlink="http://www.w3.org/1999/xlink" xlink:title="Extent of Occurrence" id="ABBRID0ERUEO" xlink:type="simple">EOO</abbrev> = 4,218,133 km<sup>2</sup> [<abbrev xmlns:xlink="http://www.w3.org/1999/xlink" xlink:title="Least Concern" id="ABBRID0EXUEO" xlink:type="simple">LC</abbrev>]; <abbrev xmlns:xlink="http://www.w3.org/1999/xlink" xlink:title="Area of Occurrence" id="ABBRID0E2UEO" xlink:type="simple">AOO</abbrev> = 936 km<sup>2</sup> [<abbrev xmlns:xlink="http://www.w3.org/1999/xlink" xlink:title="Endangered" id="ABBRID0EBVEO" xlink:type="simple">EN</abbrev>]; calculated on entire range in the Americas. <italic><tp:taxon-name><tp:taxon-name-part taxon-name-part-type="genus" reg="Solanum">Solanum</tp:taxon-name-part><tp:taxon-name-part taxon-name-part-type="species" reg="macrotonum">macrotonum</tp:taxon-name-part></tp:taxon-name></italic> is widespread and is a weedy plant throughout its range. It occurs in several protected areas in Colombia (e.g., Selva de las Ventanas Natural Reserve), Ecuador (e.g., Bosque Protector de Pasochoa, Parque Nacional Llanganates) and Venezuela (e.g., Parque Nacional Chorro del Indio).</p></tp:treatment-sec><tp:treatment-sec sec-type="discussion" id="SECID0EQVEO"><title>Discussion.</title><p><italic><tp:taxon-name><tp:taxon-name-part taxon-name-part-type="genus" reg="Solanum">Solanum</tp:taxon-name-part><tp:taxon-name-part taxon-name-part-type="species" reg="macrotonum">macrotonum</tp:taxon-name-part></tp:taxon-name></italic> is broadly sympatric with <italic><tp:taxon-name><tp:taxon-name-part taxon-name-part-type="genus" reg="Solanum">S.</tp:taxon-name-part><tp:taxon-name-part taxon-name-part-type="species" reg="nigrescens">nigrescens</tp:taxon-name-part></tp:taxon-name></italic> across its entire range (see <xref ref-type="bibr" rid="B136">Knapp et al. 2019</xref>). It is similar to <italic><tp:taxon-name><tp:taxon-name-part taxon-name-part-type="genus" reg="Solanum">S.</tp:taxon-name-part><tp:taxon-name-part taxon-name-part-type="species" reg="nigrescens">nigrescens</tp:taxon-name-part></tp:taxon-name></italic> in having usually 4 to 5 stone cells per berry and black fruits that are more or less shiny. It can be distinguished from <italic><tp:taxon-name><tp:taxon-name-part taxon-name-part-type="genus" reg="Solanum">S.</tp:taxon-name-part><tp:taxon-name-part taxon-name-part-type="species" reg="nigrescens">nigrescens</tp:taxon-name-part></tp:taxon-name></italic> in having longer anthers (to 4 mm rather than to 2.5 mm) and in having more robust, longer fruiting pedicels that are strongly deflexed. Many annotations in herbaria have been done based on elevation (see comments in <xref ref-type="bibr" rid="B26">Bohs 2015</xref>) so care must be taken with determinations of these species. Measurement of anthers is the best way to determine specimens unambiguously. In general, <italic><tp:taxon-name><tp:taxon-name-part taxon-name-part-type="genus" reg="Solanum">S.</tp:taxon-name-part><tp:taxon-name-part taxon-name-part-type="species" reg="macrotonum">macrotonum</tp:taxon-name-part></tp:taxon-name></italic> does occupy slightly higher elevations than does <italic><tp:taxon-name><tp:taxon-name-part taxon-name-part-type="genus" reg="Solanum">S.</tp:taxon-name-part><tp:taxon-name-part taxon-name-part-type="species" reg="nigrescens">nigrescens</tp:taxon-name-part></tp:taxon-name></italic>, and appears to be confined to cloud forests, but <italic><tp:taxon-name><tp:taxon-name-part taxon-name-part-type="genus" reg="Solanum">S.</tp:taxon-name-part><tp:taxon-name-part taxon-name-part-type="species" reg="nigrescens">nigrescens</tp:taxon-name-part></tp:taxon-name></italic> has a wide elevational range and ecological tolerance. The two species are sympatric throughout northern South America (Colombia and Venezuela).</p><p><italic><tp:taxon-name><tp:taxon-name-part taxon-name-part-type="genus" reg="Solanum">Solanum</tp:taxon-name-part><tp:taxon-name-part taxon-name-part-type="species" reg="macrotonum">macrotonum</tp:taxon-name-part></tp:taxon-name></italic> is also morphologically similar to <italic><tp:taxon-name><tp:taxon-name-part taxon-name-part-type="genus" reg="Solanum">S.</tp:taxon-name-part><tp:taxon-name-part taxon-name-part-type="species" reg="longifilamentum">longifilamentum</tp:taxon-name-part></tp:taxon-name></italic>, but as with <italic><tp:taxon-name><tp:taxon-name-part taxon-name-part-type="genus" reg="Solanum">S.</tp:taxon-name-part><tp:taxon-name-part taxon-name-part-type="species" reg="nigrescens">nigrescens</tp:taxon-name-part></tp:taxon-name></italic>, differs from it in its longer anthers. <italic><tp:taxon-name><tp:taxon-name-part taxon-name-part-type="genus" reg="Solanum">Solanum</tp:taxon-name-part><tp:taxon-name-part taxon-name-part-type="species" reg="macrotonum">macrotonum</tp:taxon-name-part></tp:taxon-name></italic> has larger corollas (1–2 cm in diameter versus 0.5–0.6 cm in diameter in <italic><tp:taxon-name><tp:taxon-name-part taxon-name-part-type="genus" reg="Solanum">S.</tp:taxon-name-part><tp:taxon-name-part taxon-name-part-type="species" reg="nigrescens">nigrescens</tp:taxon-name-part></tp:taxon-name></italic>) and broadly deltate (rather than triangular) calyx lobes that do not split at the sinuses. The strongly deflexed fruiting pedicels of <italic><tp:taxon-name><tp:taxon-name-part taxon-name-part-type="genus" reg="Solanum">S.</tp:taxon-name-part><tp:taxon-name-part taxon-name-part-type="species" reg="macrotonum">macrotonum</tp:taxon-name-part></tp:taxon-name></italic> are distinct from the spreading ones of <italic><tp:taxon-name><tp:taxon-name-part taxon-name-part-type="genus" reg="Solanum">S.</tp:taxon-name-part><tp:taxon-name-part taxon-name-part-type="species" reg="longifilamentum">longifilamentum</tp:taxon-name-part></tp:taxon-name></italic>.</p><p><italic><tp:taxon-name><tp:taxon-name-part taxon-name-part-type="genus" reg="Solanum">Solanum</tp:taxon-name-part><tp:taxon-name-part taxon-name-part-type="species" reg="macrotonum">macrotonum</tp:taxon-name-part></tp:taxon-name></italic> is one of few morelloids with differing chromosome counts across its range (but see also <italic><tp:taxon-name><tp:taxon-name-part taxon-name-part-type="genus" reg="Solanum">S.</tp:taxon-name-part><tp:taxon-name-part taxon-name-part-type="species" reg="interandinum">interandinum</tp:taxon-name-part></tp:taxon-name></italic>). <xref ref-type="bibr" rid="B53">D’Arcy (1974a)</xref> reported a chromosome number of “n = 36” for <italic><tp:taxon-name><tp:taxon-name-part taxon-name-part-type="genus" reg="Solanum">S.</tp:taxon-name-part><tp:taxon-name-part taxon-name-part-type="species" reg="macrotonum">macrotonum</tp:taxon-name-part></tp:taxon-name></italic> as a personal communication from J.M. Edmonds; the chromosome count in <xref ref-type="bibr" rid="B73">Edmonds (1972)</xref> is not new and we presume it is a reference to the count (“número de cromosomas – 36”; <xref ref-type="bibr" rid="B102">Heiser 1963</xref>) given in the protologue of <italic><tp:taxon-name><tp:taxon-name-part taxon-name-part-type="genus" reg="Solanum">S.</tp:taxon-name-part><tp:taxon-name-part taxon-name-part-type="species" reg="paredesii">paredesii</tp:taxon-name-part></tp:taxon-name></italic>, which <xref ref-type="bibr" rid="B73">Edmonds (1972)</xref> placed in tentative synonymy with <italic><tp:taxon-name><tp:taxon-name-part taxon-name-part-type="genus" reg="Solanum">S.</tp:taxon-name-part><tp:taxon-name-part taxon-name-part-type="species" reg="macrotonum">macrotonum</tp:taxon-name-part></tp:taxon-name></italic>. Some other chromosome vouchers of <italic><tp:taxon-name><tp:taxon-name-part taxon-name-part-type="genus" reg="Solanum">S.</tp:taxon-name-part><tp:taxon-name-part taxon-name-part-type="species" reg="macrotonum">macrotonum</tp:taxon-name-part></tp:taxon-name></italic> at IND, however (e.g., <italic>Heiser 4854</italic>) are noted as having “n = 24” on the label; <xref ref-type="bibr" rid="B102">Heiser (1963)</xref> did not cite these in the description of <italic><tp:taxon-name><tp:taxon-name-part taxon-name-part-type="genus" reg="Solanum">S.</tp:taxon-name-part><tp:taxon-name-part taxon-name-part-type="species" reg="paredesii">paredesii</tp:taxon-name-part></tp:taxon-name></italic>. Chromosome counts for <italic><tp:taxon-name><tp:taxon-name-part taxon-name-part-type="genus" reg="Solanum">S.</tp:taxon-name-part><tp:taxon-name-part taxon-name-part-type="species" reg="leonii">leonii</tp:taxon-name-part></tp:taxon-name></italic>, here treated in synonymy with <italic><tp:taxon-name><tp:taxon-name-part taxon-name-part-type="genus" reg="Solanum">S.</tp:taxon-name-part><tp:taxon-name-part taxon-name-part-type="species" reg="macrotonum">macrotonum</tp:taxon-name-part></tp:taxon-name></italic>, indicate it is diploid, with 2n = 24 (<xref ref-type="bibr" rid="B101">Heiser 1955</xref>). Chromosome number variation within a species is known in <italic><tp:taxon-name><tp:taxon-name-part taxon-name-part-type="genus" reg="Solanum">Solanum</tp:taxon-name-part></tp:taxon-name></italic> (e.g., in the potatoes, see <xref ref-type="bibr" rid="B223">Spooner et al. 2014</xref>), and sometimes occurs sporadically at the edges of species ranges. It will be important to assess this across the range of <italic><tp:taxon-name><tp:taxon-name-part taxon-name-part-type="genus" reg="Solanum">S.</tp:taxon-name-part><tp:taxon-name-part taxon-name-part-type="species" reg="macrotonum">macrotonum</tp:taxon-name-part></tp:taxon-name></italic>, because we cannot find any morphological characteristic that distinguishes vouchers with different chromosome counts.</p><p>Details of the typification of <italic><tp:taxon-name><tp:taxon-name-part taxon-name-part-type="genus" reg="Solanum">S.</tp:taxon-name-part><tp:taxon-name-part taxon-name-part-type="species" reg="macrotonum">macrotonum</tp:taxon-name-part></tp:taxon-name></italic> and its synonyms can be found in <xref ref-type="bibr" rid="B136">Knapp et al. (2019)</xref>. The earlier name <italic><tp:taxon-name><tp:taxon-name-part taxon-name-part-type="genus" reg="Solanum">S.</tp:taxon-name-part><tp:taxon-name-part taxon-name-part-type="species" reg="frutescens">frutescens</tp:taxon-name-part></tp:taxon-name></italic> A.Braun &amp; C.D.Bouché was proposed (<xref ref-type="bibr" rid="B135">Knapp et al. 2018</xref>) and recommended for suppression (<xref ref-type="bibr" rid="B5">Applequist 2022</xref>).</p></tp:treatment-sec><ref-list><ref id="B136"><mixed-citation xmlns:xlink="http://www.w3.org/1999/xlink" xlink:type="simple"><person-group><name name-style="western"><surname>Knapp</surname><given-names>S</given-names></name><name name-style="western"><surname>Barboza</surname><given-names>GE</given-names></name><name name-style="western"><surname>Bohs</surname><given-names>L</given-names></name><name name-style="western"><surname>Särkinen</surname><given-names>T</given-names></name></person-group> (<year>2019</year>) <article-title>A revision of the Morelloid Clade of <italic><tp:taxon-name><tp:taxon-name-part taxon-name-part-type="genus">Solanum</tp:taxon-name-part></tp:taxon-name></italic> L. (<tp:taxon-name><tp:taxon-name-part taxon-name-part-type="family">Solanaceae</tp:taxon-name-part></tp:taxon-name>) in the Caribbean and North and Central America.</article-title><source>PhytoKeys</source><volume>123</volume>: <fpage>1</fpage>–<lpage>174</lpage>. <ext-link xlink:href="10.3897/phytokeys.123.31738" ext-link-type="doi" xlink:type="simple">https://doi.org/10.3897/phytokeys.123.31738</ext-link></mixed-citation></ref><ref id="B135"><mixed-citation xmlns:xlink="http://www.w3.org/1999/xlink" xlink:type="simple"><person-group><name name-style="western"><surname>Knapp</surname><given-names>S</given-names></name><name name-style="western"><surname>Barboza</surname><given-names>GE</given-names></name><name name-style="western"><surname>Bohs</surname><given-names>L</given-names></name><name name-style="western"><surname>Särkinen</surname><given-names>T</given-names></name></person-group> (<year>2018</year>) <article-title>(2693) Proposal to reject the name <italic><tp:taxon-name><tp:taxon-name-part taxon-name-part-type="genus">Solanum</tp:taxon-name-part><tp:taxon-name-part taxon-name-part-type="species">frutescens</tp:taxon-name-part></tp:taxon-name></italic> (Solancaeae).</article-title><source>Taxon</source><volume>67</volume>(<issue>4</issue>): <fpage>820</fpage>–<lpage>821</lpage>. <ext-link xlink:href="10.12705/674.24" ext-link-type="doi" xlink:type="simple">https://doi.org/10.12705/674.24</ext-link></mixed-citation></ref><ref id="B5"><mixed-citation xmlns:xlink="http://www.w3.org/1999/xlink" xlink:type="simple"><person-group><name name-style="western"><surname>Applequist</surname><given-names>W</given-names></name></person-group> (<year>2022</year>) <article-title>Report of the Committee for Vascular Plants 72.</article-title><source>Taxon</source><volume>71</volume>(<issue>1</issue>): <fpage>219</fpage>–<lpage>227</lpage>. <ext-link xlink:href="10.1002/tax.12675" ext-link-type="doi" xlink:type="simple">https://doi.org/10.1002/tax.12675</ext-link></mixed-citation></ref><ref id="B53"><mixed-citation xmlns:xlink="http://www.w3.org/1999/xlink" xlink:type="simple"><person-group><name name-style="western"><surname>D’Arcy</surname><given-names>WG</given-names></name></person-group> (<year>1974a</year>) <article-title>[1973]) <tp:taxon-name><tp:taxon-name-part taxon-name-part-type="family">Solanaceae</tp:taxon-name-part></tp:taxon-name>, Flora of Panama. Part 9.</article-title><source>Annals of the Missouri Botanical Garden</source><volume>60</volume>: <fpage>573</fpage>–<lpage>780</lpage>. <ext-link xlink:href="10.2307/2395139" ext-link-type="doi" xlink:type="simple">https://doi.org/10.2307/2395139</ext-link></mixed-citation></ref><ref id="B101"><mixed-citation xmlns:xlink="http://www.w3.org/1999/xlink" xlink:type="simple"><person-group><name name-style="western"><surname>Heiser</surname><given-names>CB</given-names></name></person-group> (<year>1955</year>) <article-title>The <italic><tp:taxon-name><tp:taxon-name-part taxon-name-part-type="genus">Solanum</tp:taxon-name-part><tp:taxon-name-part taxon-name-part-type="species">nigrum</tp:taxon-name-part></tp:taxon-name></italic> complex in Costa Rica.</article-title><source>Ceiba</source><volume>4</volume>: <fpage>293</fpage>–<lpage>299</lpage>.</mixed-citation></ref><ref id="B102"><mixed-citation xmlns:xlink="http://www.w3.org/1999/xlink" xlink:type="simple"><person-group><name name-style="western"><surname>Heiser</surname><given-names>CB</given-names></name></person-group> (<year>1963</year>) <article-title>Estudio biosistematico de <italic><tp:taxon-name><tp:taxon-name-part taxon-name-part-type="genus">Solanum</tp:taxon-name-part></tp:taxon-name></italic> (<tp:taxon-name><tp:taxon-name-part taxon-name-part-type="genus">Morella</tp:taxon-name-part></tp:taxon-name>), en el Ecuador.</article-title><source>Ciencia y Naturaleza</source><volume>6</volume>: <fpage>50</fpage>–<lpage>58</lpage>.</mixed-citation></ref><ref id="B116"><mixed-citation xmlns:xlink="http://www.w3.org/1999/xlink" xlink:type="simple">IUCN (<year>2022</year>) Guidelines for Using the IUCN Red List Categories and Criteria. Version 15.1. Prepared by the Standards and Petitions Subcommittee. [Downloaded 9 Dec 2022] <ext-link xlink:href="https://www.iucnredlist.org/resources/redlistguidelines" ext-link-type="uri" xlink:type="simple">https://www.iucnredlist.org/resources/redlistguidelines</ext-link></mixed-citation></ref><ref id="B26"><mixed-citation xmlns:xlink="http://www.w3.org/1999/xlink" xlink:type="simple"><person-group><name name-style="western"><surname>Bohs</surname><given-names>L</given-names></name></person-group> (<year>2015</year>) <article-title><italic><tp:taxon-name><tp:taxon-name-part taxon-name-part-type="genus">Solanum</tp:taxon-name-part></tp:taxon-name></italic>.</article-title> In: <person-group><name name-style="western"><surname>Hammel</surname><given-names>B</given-names></name><name name-style="western"><surname>Grayum</surname><given-names>MH</given-names></name><name name-style="western"><surname>Herrera</surname><given-names>C</given-names></name><name name-style="western"><surname>Zamora</surname><given-names>N</given-names></name></person-group> (<role>Eds</role>) <issue-title>Man­ual de Plantas de Costa Rica (Vol.</issue-title><source>III) Dicotolidóneas (<tp:taxon-name><tp:taxon-name-part taxon-name-part-type="family">Sabiaceae</tp:taxon-name-part></tp:taxon-name>-<tp:taxon-name><tp:taxon-name-part taxon-name-part-type="family">Zygophyllaceae</tp:taxon-name-part></tp:taxon-name>). Monographs in Systematic Botany (Vol. 131). Missouri Botanical Garden Press, St. Louis</source>, <fpage>274</fpage>–<lpage>330</lpage>.</mixed-citation></ref><ref id="B73"><mixed-citation xmlns:xlink="http://www.w3.org/1999/xlink" xlink:type="simple"><person-group><name name-style="western"><surname>Edmonds</surname><given-names>JM</given-names></name></person-group> (<year>1972</year>) <article-title>A synopsis of the taxonomy of <tp:taxon-name><tp:taxon-name-part taxon-name-part-type="genus">Solanum</tp:taxon-name-part><tp:taxon-name-part taxon-name-part-type="infraspecific-rank">sect.</tp:taxon-name-part><tp:taxon-name-part taxon-name-part-type="section">Solanum</tp:taxon-name-part></tp:taxon-name> (<tp:taxon-name><tp:taxon-name-part taxon-name-part-type="genus">Maurella</tp:taxon-name-part></tp:taxon-name>) in South America.</article-title><source>Kew Bulletin</source><volume>27</volume>(<issue>1</issue>): <fpage>95</fpage>–<lpage>114</lpage>. <ext-link xlink:href="10.2307/4117874" ext-link-type="doi" xlink:type="simple">https://doi.org/10.2307/4117874</ext-link></mixed-citation></ref><ref id="B223"><mixed-citation xmlns:xlink="http://www.w3.org/1999/xlink" xlink:type="simple"><person-group><name name-style="western"><surname>Spooner</surname><given-names>DM</given-names></name><name name-style="western"><surname>Ghislain</surname><given-names>M</given-names></name><name name-style="western"><surname>Simon</surname><given-names>R</given-names></name><name name-style="western"><surname>Jansky</surname><given-names>SH</given-names></name><name name-style="western"><surname>Gavrilenko</surname><given-names>T</given-names></name></person-group> (<year>2014</year>) <article-title>Systematics, diversity, genetics, and evolution of wild and cultivated potatoes.</article-title><source>Botanical Review</source><volume>80</volume>(<issue>4</issue>): <fpage>283</fpage>–<lpage>383</lpage>. <ext-link xlink:href="10.1007/s12229-014-9146-y" ext-link-type="doi" xlink:type="simple">https://doi.org/10.1007/s12229-014-9146-y</ext-link></mixed-citation></ref></ref-list></tp:taxon-treatment>
