# Supplementary material for: ﻿A revision of the South American species of the Morelloid clade (Solanum L., Solanaceae)
Source: PhytoKeys. 2023 Aug 29;231:1–342. doi: 10.3897/phytokeys.231.100894 (PMC10481398; doi:10.3897/phytokeys.231.100894)
Supplement: XML Treatment for Solanum marmoratum [file phytokeys.231.100894-treatment31.xml]

<!DOCTYPE tp:taxon-treatment
  PUBLIC "-//TaxonX//DTD Taxonomic Treatment Publishing DTD v0 20100105//EN" "tax-treatment-NSO.dtd">
<tp:taxon-treatment xmlns:tp="http://www.plazi.org/taxpub"><tp:treatment-meta><kwd-group><label>Taxon classification</label><kwd>
                <named-content content-type="kingdom">Plantae</named-content>
              </kwd><kwd>
                <named-content content-type="order">Solanales</named-content>
              </kwd><kwd>
                <named-content content-type="family">Solanaceae</named-content>
              </kwd></kwd-group><mixed-citation publication-type="journal"><person-group><name><surname>Knapp</surname><given-names>Sandra</given-names></name><name><surname>Särkinen</surname><given-names>Tiina</given-names></name><name><surname>Barboza</surname><given-names>Gloria E.</given-names></name></person-group><article-title>﻿A revision of the South American species of the Morelloid clade (<italic><tp:taxon-name><tp:taxon-name-part taxon-name-part-type="genus" reg="Solanum">Solanum</tp:taxon-name-part></tp:taxon-name></italic> L., <tp:taxon-name><tp:taxon-name-part taxon-name-part-type="family">Solanaceae</tp:taxon-name-part></tp:taxon-name>)</article-title><source>PhytoKeys</source><day>29</day><month>08</month><year>2023</year><volume>231</volume><fpage>1</fpage><lpage>342</lpage><pub-id pub-id-type="doi">10.3897/phytokeys.231.100894</pub-id></mixed-citation></tp:treatment-meta><tp:nomenclature><label>﻿31.</label><tp:taxon-name>
              <tp:taxon-name-part taxon-name-part-type="genus" reg="Solanum">Solanum</tp:taxon-name-part>
              <tp:taxon-name-part taxon-name-part-type="species" reg="marmoratum">marmoratum</tp:taxon-name-part>
            </tp:taxon-name><tp:taxon-authority>Barboza &amp; S.Knapp, PhytoKeys 164: 46. 2020.</tp:taxon-authority><xref ref-type="fig" rid="F95">Figs 95</xref><xref ref-type="fig" rid="F96">, 96</xref></tp:nomenclature><tp:treatment-sec sec-type="material" id="SECID0EACFO"><title>Type.</title><p>Argentina. La Pampa: Dpto. Loventué, 10 km al W de Luan Toro, rumbo a Loventué, 297 m, 9 Feb 2020, <italic>G.E. Barboza, S. Knapp, F. Chiarini &amp; R. Fortunato 5099</italic> (holotype: CORD [CORD00007007]; isotypes: BAB, BM [to be distributed]).</p><fig id="F95" position="float" orientation="portrait"><object-id xmlns:xlink="http://www.w3.org/1999/xlink" content-type="doi" xlink:type="simple">10.3897/phytokeys.231.100894.figure95</object-id><label>Figure 95.</label><caption><p><italic><tp:taxon-name><tp:taxon-name-part taxon-name-part-type="genus" reg="Solanum">Solanum</tp:taxon-name-part><tp:taxon-name-part taxon-name-part-type="species" reg="marmoratum">marmoratum</tp:taxon-name-part></tp:taxon-name></italic><bold>A</bold> habit, vegetative branch <bold>B</bold> inflorescence <bold>C</bold> flower at late anthesis <bold>D</bold> flower opened to show position of style at late anthesis <bold>E</bold> fruits (<bold>A–E</bold><italic>Barboza et al. 5099</italic>). Illustration by L. Ribulgo.</p></caption><graphic xmlns:xlink="http://www.w3.org/1999/xlink" xlink:href="phytokeys-231-001_article-100894__-g095.jpg" position="float" orientation="portrait" xlink:type="simple" id="oo_897556.jpg"><uri content-type="original_file" xlink:type="simple">https://binary.pensoft.net/fig/897556</uri></graphic></fig></tp:treatment-sec><tp:treatment-sec sec-type="description" id="SECID0EODFO"><title>Description.</title><p>Watery annual herbs, 0.1–1 m high, sprawling and somewhat prostrate when large. Stems strongly winged, the wing to 1 mm wide, sometimes with spinose processes (old trichome bases), sparsely to moderately pubescent with spreading to appressed eglandular simple 5–8-celled uniseriate trichomes 0.5–1 mm long, these drying white; new growth densely pubescent with eglandular, white simple uniseriate trichomes 0.5–1 mm long; older stems greenish white, not woody. Sympodial units difoliate, the leaves not geminate. Leaves simple and shallowly toothed, the blades 2–10 cm long, 1.5–6 cm wide, much larger in older plants, ovate, widest in the lower third, membranous, watery and somewhat succulent, concolorous, very bright green on live plants; adaxial and abaxial surfaces evenly white-pubescent with eglandular simple 5–8-celled uniseriate trichomes 0.5–1 mm long, these longer and denser on the veins; principal veins 5–6 pairs; base attenuate onto the petiole; margins shallowly and irregularly toothed, the teeth 2–4 mm long, 2.4– mm wide, broadly deltate, with blunt tips; apex acute; petioles 0.5–2.5 cm long, somewhat winged from the attenuate leaf base, pubescent with simple uniseriate trichomes like the stems and leaves. Inflorescences internodal, unbranched, (1)2–3 cm long, with 5–7 flowers clustered at the tip, usually only 1–2 open at a time, sparsely and evenly pubescent with antrorse simple uniseriate trichomes 0.5–1 mm long like the stems and leaves; peduncle 1.4–2.5 cm long; pedicels 0.4 cm long, ca. 0.5 mm in diameter at the base, ca. 0.6 mm in diameter at the apex, slightly tapering, spreading, eglandular pubescent like the rest of the inflorescence, articulated at the base; pedicel scars tightly packed at the tip of the inflorescence, 0.5–1.5 mm apart. Buds broadly ellipsoid, the corolla included in the calyx tube until just before anthesis. Flowers 5-merous, cosexual (hermaphroditic). Calyx tube 1.2–1.5 mm long, cup-shaped, the lobes 1–1.5 mm, narrowly deltate-triangular, fleshy and recurved in live plants, sparsely pubescent with eglandular white trichomes on both surfaces like the rest of the plant. Corolla 0.5–0.8 cm in diameter, white with a green central star, stellate, lobed ca. halfway to the base, the lobes ca. 2.5 mm long, ca. 2 mm wide, spreading to slightly reflexed at anthesis (flowers closing daily and lasting for several days), adaxially glabrous, abaxially densely pubescent with tiny simple uniseriate trichomes especially at the tips. Stamens equal or slightly unequal with one anther marginally longer than the rest; filament tube ca. 0.1 mm long; free portion of the filaments 0.5–1 mm long, elongating through anthesis, with a few tangled transparent simple uniseriate trichomes adaxially; anthers 1–1.5 mm long 0.6–1 mm wide, ellipsoid, yellow, poricidal at the tips, the pores elongating with age. Ovary conical, glabrous; style 2–2.5 mm, straight, included within the anther cone or the stigma just visible, densely papillate in the lower 3/4; stigma large capitate, held at the level of the anthers when flowers first open, later included within the anther cone, bright green in live plants, the surfaces minutely papillate. Fruit a globose berry, 0.8–1.5 cm in diameter, dark green marbled with white at maturity, the pericarp surface thin, shiny, translucent, glabrous; fruiting pedicels 1.2–1.5 cm long, ca. 1 mm in diameter at the base, ca. 1.5 mm in diameter at the apex, fleshy and watery, tapering to the spreading calyx, strongly deflexed at maturity, with a distinct bend at the pedicel base, not persistent; fruiting calyx somewhat expanded, the tube 3–4 mm long, the lobes 4–5 mm long, ca. 3 mm wide, spreading and fleshy, the tips rounded. Seeds 50–70 per berry, ca. 2 mm long, ca. 1.7 mm wide, flattened teardrop shape with an apical hilum, pale tan to reddish brown, the surfaces minutely pitted, the testal cells mostly rectangular to pentagonal in outline, more sinuate towards the seed centre. Stone cells 1–2 per berry, 1–1.1 mm in diameter, randomly positioned in the berry. Chromosome number: not known.</p><fig id="F96" position="float" orientation="portrait"><object-id xmlns:xlink="http://www.w3.org/1999/xlink" content-type="doi" xlink:type="simple">10.3897/phytokeys.231.100894.figure96</object-id><label>Figure 96.</label><caption><p><italic><tp:taxon-name><tp:taxon-name-part taxon-name-part-type="genus" reg="Solanum">Solanum</tp:taxon-name-part><tp:taxon-name-part taxon-name-part-type="species" reg="marmoratum">marmoratum</tp:taxon-name-part></tp:taxon-name></italic><bold>A</bold> habit <bold>B, C</bold> details of the winged stems <bold>D</bold> inflorescence <bold>E</bold> flowers, showing the included style and the filaments that elongate with flower age <bold>F</bold> mature fruits <bold>G</bold> detail of berries showing the spreading fleshy calyx in fruit (<bold>A</bold><italic>Barboza et al. 5099</italic><bold>B, E</bold><italic>Barboza et al. 5136</italic><bold>C, F</bold><italic>Barboza et al. 5073</italic>). Photos by S. Knapp. Previously published in <xref ref-type="bibr" rid="B137">Knapp et al. (2020</xref>: 47).</p></caption><graphic xmlns:xlink="http://www.w3.org/1999/xlink" xlink:href="phytokeys-231-001_article-100894__-g096.jpg" position="float" orientation="portrait" xlink:type="simple" id="oo_897557.jpg"><uri content-type="original_file" xlink:type="simple">https://binary.pensoft.net/fig/897557</uri></graphic></fig></tp:treatment-sec><tp:treatment-sec sec-type="distribution" id="SECID0EHFFO"><title>Distribution</title><p><bold>(Fig. <xref ref-type="fig" rid="F97">97</xref>).</bold><italic><tp:taxon-name><tp:taxon-name-part taxon-name-part-type="genus" reg="Solanum">Solanum</tp:taxon-name-part><tp:taxon-name-part taxon-name-part-type="species" reg="marmoratum">marmoratum</tp:taxon-name-part></tp:taxon-name></italic> is endemic to Argentina (Provs. Catamarca, La Pampa, La Rioja, San Luis); we expect it also to be found in Mendoza, because several collections are known from Desaguadero (San Luis), a locality very close to the provincial border that crosses through uniform habitat.</p><fig id="F97" position="float" orientation="portrait"><object-id xmlns:xlink="http://www.w3.org/1999/xlink" content-type="doi" xlink:type="simple">10.3897/phytokeys.231.100894.figure97</object-id><label>Figure 97.</label><caption><p>Distribution map of <italic><tp:taxon-name><tp:taxon-name-part taxon-name-part-type="genus" reg="Solanum">Solanum</tp:taxon-name-part><tp:taxon-name-part taxon-name-part-type="species" reg="marmoratum">marmoratum</tp:taxon-name-part></tp:taxon-name></italic>.</p></caption><graphic xmlns:xlink="http://www.w3.org/1999/xlink" xlink:href="phytokeys-231-001_article-100894__-g097.jpg" position="float" orientation="portrait" xlink:type="simple" id="oo_897558.jpg"><uri content-type="original_file" xlink:type="simple">https://binary.pensoft.net/fig/897558</uri></graphic></fig></tp:treatment-sec><tp:treatment-sec sec-type="ecology" id="SECID0EXGFO"><title>Ecology and habitat.</title><p><italic><tp:taxon-name><tp:taxon-name-part taxon-name-part-type="genus" reg="Solanum">Solanum</tp:taxon-name-part><tp:taxon-name-part taxon-name-part-type="species" reg="marmoratum">marmoratum</tp:taxon-name-part></tp:taxon-name></italic> is found in shady areas in <italic><tp:taxon-name><tp:taxon-name-part taxon-name-part-type="genus" reg="Prosopis">Prosopis</tp:taxon-name-part></tp:taxon-name></italic> (<tp:taxon-name><tp:taxon-name-part taxon-name-part-type="family">Leguminosae</tp:taxon-name-part></tp:taxon-name>) woodlands and at the edges of arable fields; it usually grows under trees and shrubs with a number of other herbaceous plants, from 200 to 1,400 m elevation.</p></tp:treatment-sec><tp:treatment-sec sec-type="Common names and uses" id="SECID0EUHFO"><title>Common names and uses.</title><p>None recorded.</p></tp:treatment-sec><tp:treatment-sec sec-type="Preliminary conservation status" id="SECID0EZHFO"><title>Preliminary conservation status</title><p><bold>(<xref ref-type="bibr" rid="B116">IUCN 2022</xref>).</bold> Least Concern [<abbrev xmlns:xlink="http://www.w3.org/1999/xlink" xlink:title="Least Concern" id="ABBRID0EGIFO" xlink:type="simple">LC</abbrev>]. <abbrev xmlns:xlink="http://www.w3.org/1999/xlink" xlink:title="Extent of Occurrence" id="ABBRID0EKIFO" xlink:type="simple">EOO</abbrev> = 266,502 km<sup>2</sup> [<abbrev xmlns:xlink="http://www.w3.org/1999/xlink" xlink:title="Least Concern" id="ABBRID0EQIFO" xlink:type="simple">LC</abbrev>]; <abbrev xmlns:xlink="http://www.w3.org/1999/xlink" xlink:title="Area of Occurrence" id="ABBRID0EUIFO" xlink:type="simple">AOO</abbrev> = 100 km<sup>2</sup> [<abbrev xmlns:xlink="http://www.w3.org/1999/xlink" xlink:title="Endangered" id="ABBRID0E1IFO" xlink:type="simple">EN</abbrev>]. <italic><tp:taxon-name><tp:taxon-name-part taxon-name-part-type="genus" reg="Solanum">Solanum</tp:taxon-name-part><tp:taxon-name-part taxon-name-part-type="species" reg="marmoratum">marmoratum</tp:taxon-name-part></tp:taxon-name></italic> is a relatively widespread species; the extent of occurrence suggests it should be given a status of least concern. The small area of occupancy perhaps reflects a lack of collecting in the dry forest and partially degraded habitats where <italic><tp:taxon-name><tp:taxon-name-part taxon-name-part-type="genus" reg="Solanum">S.</tp:taxon-name-part><tp:taxon-name-part taxon-name-part-type="species" reg="marmoratum">marmoratum</tp:taxon-name-part></tp:taxon-name></italic> occurs. The number of localities (ca. 9) is probably an underestimate due to the widespread perception that these habitats are not interesting; most collections are quite old, and the species has not been collected recently (except by us). The large-scale conversion of land in the range of <italic><tp:taxon-name><tp:taxon-name-part taxon-name-part-type="genus" reg="Solanum">S.</tp:taxon-name-part><tp:taxon-name-part taxon-name-part-type="species" reg="marmoratum">marmoratum</tp:taxon-name-part></tp:taxon-name></italic> to intensive monoculture of commercial crops such as maize, peanuts and sunflowers poses a risk for this and other species in these habitats; use of herbicides and elimination of patches of forest leave little room for even weedy species to persist. Widespread habitat conversion in central Argentina warrants further studies as to population status across the species’ historical range.</p></tp:treatment-sec><tp:treatment-sec sec-type="discussion" id="SECID0E6JFO"><title>Discussion.</title><p><italic><tp:taxon-name><tp:taxon-name-part taxon-name-part-type="genus" reg="Solanum">Solanum</tp:taxon-name-part><tp:taxon-name-part taxon-name-part-type="species" reg="marmoratum">marmoratum</tp:taxon-name-part></tp:taxon-name></italic> had long confused botanists working with Argentinian solanums (see discussion in <xref ref-type="bibr" rid="B137">Knapp et al. 2020</xref>). We collected <italic><tp:taxon-name><tp:taxon-name-part taxon-name-part-type="genus" reg="Solanum">S.</tp:taxon-name-part><tp:taxon-name-part taxon-name-part-type="species" reg="marmoratum">marmoratum</tp:taxon-name-part></tp:taxon-name></italic> in 2013 (<italic>Barboza et al. 3668</italic>) along with <italic><tp:taxon-name><tp:taxon-name-part taxon-name-part-type="genus" reg="Solanum">S.</tp:taxon-name-part><tp:taxon-name-part taxon-name-part-type="species" reg="tweedieanum">tweedieanum</tp:taxon-name-part></tp:taxon-name></italic>, and mistakenly noted the leaves of <italic><tp:taxon-name><tp:taxon-name-part taxon-name-part-type="genus" reg="Solanum">S.</tp:taxon-name-part><tp:taxon-name-part taxon-name-part-type="species" reg="marmoratum">marmoratum</tp:taxon-name-part></tp:taxon-name></italic> as sticky; it was only examination of the dried specimens that alerted us to our error. Careful examination of all morelloid collections at CORD in early 2020 showed the distinctness of <italic><tp:taxon-name><tp:taxon-name-part taxon-name-part-type="genus" reg="Solanum">S.</tp:taxon-name-part><tp:taxon-name-part taxon-name-part-type="species" reg="marmoratum">marmoratum</tp:taxon-name-part></tp:taxon-name></italic> and its relatively widespread but fragmented distribution.</p><p>The flowers of <italic><tp:taxon-name><tp:taxon-name-part taxon-name-part-type="genus" reg="Solanum">S.</tp:taxon-name-part><tp:taxon-name-part taxon-name-part-type="species" reg="marmoratum">marmoratum</tp:taxon-name-part></tp:taxon-name></italic> are among the tiniest in the morelloid solanums rivalled only by the globally distributed <italic><tp:taxon-name><tp:taxon-name-part taxon-name-part-type="genus" reg="Solanum">S.</tp:taxon-name-part><tp:taxon-name-part taxon-name-part-type="species" reg="americanum">americanum</tp:taxon-name-part></tp:taxon-name></italic> and <italic><tp:taxon-name><tp:taxon-name-part taxon-name-part-type="genus" reg="Solanum">S.</tp:taxon-name-part><tp:taxon-name-part taxon-name-part-type="species" reg="nitidibaccatum">nitidibaccatum</tp:taxon-name-part></tp:taxon-name></italic> and the North American <italic><tp:taxon-name><tp:taxon-name-part taxon-name-part-type="genus" reg="Solanum">S.</tp:taxon-name-part><tp:taxon-name-part taxon-name-part-type="species" reg="emulans">emulans</tp:taxon-name-part></tp:taxon-name></italic> Raf. (see <xref ref-type="bibr" rid="B136">Knapp et al. 2019</xref>). <italic><tp:taxon-name><tp:taxon-name-part taxon-name-part-type="genus" reg="Solanum">Solanum</tp:taxon-name-part><tp:taxon-name-part taxon-name-part-type="species" reg="nitidibaccatum">nitidibaccatum</tp:taxon-name-part></tp:taxon-name></italic> also has somewhat marbled berries but is always extremely sticky and covered with glandular trichomes, in contrast to the eglandular pubescence of <italic><tp:taxon-name><tp:taxon-name-part taxon-name-part-type="genus" reg="Solanum">S.</tp:taxon-name-part><tp:taxon-name-part taxon-name-part-type="species" reg="marmoratum">marmoratum</tp:taxon-name-part></tp:taxon-name></italic>. <italic><tp:taxon-name><tp:taxon-name-part taxon-name-part-type="genus" reg="Solanum">Solanum</tp:taxon-name-part><tp:taxon-name-part taxon-name-part-type="species" reg="americanum">americanum</tp:taxon-name-part></tp:taxon-name></italic> and <italic><tp:taxon-name><tp:taxon-name-part taxon-name-part-type="genus" reg="Solanum">S.</tp:taxon-name-part><tp:taxon-name-part taxon-name-part-type="species" reg="emulans">emulans</tp:taxon-name-part></tp:taxon-name></italic> both have eglandular pubescence but have purplish black rather than green marbled berries. The fleshy spreading calyx lobes of <italic><tp:taxon-name><tp:taxon-name-part taxon-name-part-type="genus" reg="Solanum">S.</tp:taxon-name-part><tp:taxon-name-part taxon-name-part-type="species" reg="marmoratum">marmoratum</tp:taxon-name-part></tp:taxon-name></italic> are distinct from those of all of these species with tiny flowers.</p><p><italic><tp:taxon-name><tp:taxon-name-part taxon-name-part-type="genus" reg="Solanum">Solanum</tp:taxon-name-part><tp:taxon-name-part taxon-name-part-type="species" reg="marmoratum">marmoratum</tp:taxon-name-part></tp:taxon-name></italic> appears to be highly autogamous and is perhaps entirely self-fertilising. Flowers stay open for several days (closing at night) and in cultivation the plant goes from bud to flower to fruit in 15–18 days with all flowers setting fruit (SK and GEB, pers. obs.). Over the course of anthesis the filaments elongate until the style becomes enclosed in the anther cone (Fig. <xref ref-type="fig" rid="F96">96E</xref>); as the anthers dehisce they leave pollen directly on the stigma. Ripe berries last more than two weeks after being gathered from desiccated plants, remaining unchanged as to colour or odour (G.E. Barboza, pers. obs.).</p></tp:treatment-sec><ref-list><ref id="B137"><mixed-citation xmlns:xlink="http://www.w3.org/1999/xlink" xlink:type="simple"><person-group><name name-style="western"><surname>Knapp</surname><given-names>S</given-names></name><name name-style="western"><surname>Chiarini</surname><given-names>F</given-names></name><name name-style="western"><surname>Cantero</surname><given-names>JJ</given-names></name><name name-style="western"><surname>Barboza</surname><given-names>GE</given-names></name></person-group> (<year>2020</year>) <article-title>The Morelloid clade of <italic><tp:taxon-name><tp:taxon-name-part taxon-name-part-type="genus">Solanum</tp:taxon-name-part></tp:taxon-name></italic> L. (<tp:taxon-name><tp:taxon-name-part taxon-name-part-type="family">Solanaceae</tp:taxon-name-part></tp:taxon-name>) in Argentina: Nomenclatural changes, three new species and an updated key to all taxa.</article-title><source>PhytoKeys</source><volume>164</volume>: <fpage>33</fpage>–<lpage>66</lpage>. <ext-link xlink:href="10.3897/phytokeys.164.54504" ext-link-type="doi" xlink:type="simple">https://doi.org/10.3897/phytokeys.164.54504</ext-link></mixed-citation></ref><ref id="B116"><mixed-citation xmlns:xlink="http://www.w3.org/1999/xlink" xlink:type="simple">IUCN (<year>2022</year>) Guidelines for Using the IUCN Red List Categories and Criteria. Version 15.1. Prepared by the Standards and Petitions Subcommittee. [Downloaded 9 Dec 2022] <ext-link xlink:href="https://www.iucnredlist.org/resources/redlistguidelines" ext-link-type="uri" xlink:type="simple">https://www.iucnredlist.org/resources/redlistguidelines</ext-link></mixed-citation></ref><ref id="B136"><mixed-citation xmlns:xlink="http://www.w3.org/1999/xlink" xlink:type="simple"><person-group><name name-style="western"><surname>Knapp</surname><given-names>S</given-names></name><name name-style="western"><surname>Barboza</surname><given-names>GE</given-names></name><name name-style="western"><surname>Bohs</surname><given-names>L</given-names></name><name name-style="western"><surname>Särkinen</surname><given-names>T</given-names></name></person-group> (<year>2019</year>) <article-title>A revision of the Morelloid Clade of <italic><tp:taxon-name><tp:taxon-name-part taxon-name-part-type="genus">Solanum</tp:taxon-name-part></tp:taxon-name></italic> L. (<tp:taxon-name><tp:taxon-name-part taxon-name-part-type="family">Solanaceae</tp:taxon-name-part></tp:taxon-name>) in the Caribbean and North and Central America.</article-title><source>PhytoKeys</source><volume>123</volume>: <fpage>1</fpage>–<lpage>174</lpage>. <ext-link xlink:href="10.3897/phytokeys.123.31738" ext-link-type="doi" xlink:type="simple">https://doi.org/10.3897/phytokeys.123.31738</ext-link></mixed-citation></ref></ref-list></tp:taxon-treatment>
