# Supplementary material for: ﻿A revision of the South American species of the Morelloid clade (Solanum L., Solanaceae)
Source: PhytoKeys. 2023 Aug 29;231:1–342. doi: 10.3897/phytokeys.231.100894 (PMC10481398; doi:10.3897/phytokeys.231.100894)
Supplement: XML Treatment for Solanum nigrescens [file phytokeys.231.100894-treatment33.xml]

<!DOCTYPE tp:taxon-treatment
  PUBLIC "-//TaxonX//DTD Taxonomic Treatment Publishing DTD v0 20100105//EN" "tax-treatment-NSO.dtd">
<tp:taxon-treatment xmlns:tp="http://www.plazi.org/taxpub"><tp:treatment-meta><kwd-group><label>Taxon classification</label><kwd>
                <named-content content-type="kingdom">Plantae</named-content>
              </kwd><kwd>
                <named-content content-type="order">Solanales</named-content>
              </kwd><kwd>
                <named-content content-type="family">Solanaceae</named-content>
              </kwd></kwd-group><mixed-citation publication-type="journal"><person-group><name><surname>Knapp</surname><given-names>Sandra</given-names></name><name><surname>Särkinen</surname><given-names>Tiina</given-names></name><name><surname>Barboza</surname><given-names>Gloria E.</given-names></name></person-group><article-title>﻿A revision of the South American species of the Morelloid clade (<italic><tp:taxon-name><tp:taxon-name-part taxon-name-part-type="genus" reg="Solanum">Solanum</tp:taxon-name-part></tp:taxon-name></italic> L., <tp:taxon-name><tp:taxon-name-part taxon-name-part-type="family">Solanaceae</tp:taxon-name-part></tp:taxon-name>)</article-title><source>PhytoKeys</source><day>29</day><month>08</month><year>2023</year><volume>231</volume><fpage>1</fpage><lpage>342</lpage><pub-id pub-id-type="doi">10.3897/phytokeys.231.100894</pub-id></mixed-citation></tp:treatment-meta><tp:nomenclature><label>﻿33.</label><tp:taxon-name>
              <tp:taxon-name-part taxon-name-part-type="genus" reg="Solanum">Solanum</tp:taxon-name-part>
              <tp:taxon-name-part taxon-name-part-type="species" reg="nigrescens">nigrescens</tp:taxon-name-part>
            </tp:taxon-name><tp:taxon-authority>M.Martens &amp; Galeotti, Bull. Acad. Roy. Sci. Bruxelles 12(1): 140. 1845.</tp:taxon-authority><xref ref-type="fig" rid="F101">Figs 101</xref><xref ref-type="fig" rid="F102">, 102</xref><tp:nomenclature-citation-list><tp:nomenclature-citation><tp:taxon-name>
                  <tp:taxon-name-part taxon-name-part-type="genus" reg="Solanum">Solanum</tp:taxon-name-part>
                  <tp:taxon-name-part taxon-name-part-type="species" reg="nodiflorum">nodiflorum</tp:taxon-name-part>
                  <tp:taxon-name-part taxon-name-part-type="authority">Jacq.</tp:taxon-name-part>
                  <tp:taxon-name-part taxon-name-part-type="infraspecific-rank">var.</tp:taxon-name-part>
                  <tp:taxon-name-part taxon-name-part-type="variety" reg="puberulum">puberulum</tp:taxon-name-part>
                </tp:taxon-name><comment>Dunal, Prodr. [A. P. de Candolle] 13(1): 46. 1852. Type. United States of America. Texas: [Bexar County] “Mexico, Bejar”, Oct 1828, <italic>J.L. Berlandier 1904</italic> (lectotype, designated by <xref ref-type="bibr" rid="B73">Edmonds 1972</xref>, pg. 103 [as holotype]: G-DC [G00144231]; isotypes: MO [acc. # 5481286], NY [00743232], P [P00319514], W [acc. # 0022313]).</comment></tp:nomenclature-citation><tp:nomenclature-citation><tp:taxon-name>
                  <tp:taxon-name-part taxon-name-part-type="genus" reg="Solanum">Solanum</tp:taxon-name-part>
                  <tp:taxon-name-part taxon-name-part-type="species" reg="caribaeum">caribaeum</tp:taxon-name-part>
                </tp:taxon-name><comment>Dunal, Prodr. [A. P. de Candolle] 13(1): 48. 1852. Type. Jamaica. Sin.loc., [protologue – “In insulis Caribaeis, Jamaica, Guadalupâ”], no date, <italic>Anon. s.n.</italic> (lectotype, designated by <xref ref-type="bibr" rid="B53">D’Arcy 1974a</xref>, pg. 735: G-DC [G0000144199]).</comment></tp:nomenclature-citation><tp:nomenclature-citation><tp:taxon-name>
                  <tp:taxon-name-part taxon-name-part-type="genus" reg="Solanum">Solanum</tp:taxon-name-part>
                  <tp:taxon-name-part taxon-name-part-type="species" reg="crenatodentatum">crenatodentatum</tp:taxon-name-part>
                  <tp:taxon-name-part taxon-name-part-type="authority">Dunal</tp:taxon-name-part>
                  <tp:taxon-name-part taxon-name-part-type="infraspecific-rank">var.</tp:taxon-name-part>
                  <tp:taxon-name-part taxon-name-part-type="variety" reg="ramosissimum">ramosissimum</tp:taxon-name-part>
                </tp:taxon-name><comment>Dunal, Prodr. [A. P. de Candolle] 13(1): 54. 1852. Type. United States of America. Louisiana: “Basse Louisiane”, 1839, <italic>G.D. Barbe 82</italic> (holotype: P [P00362535]).</comment></tp:nomenclature-citation><tp:nomenclature-citation><tp:taxon-name>
                  <tp:taxon-name-part taxon-name-part-type="genus" reg="Solanum">Solanum</tp:taxon-name-part>
                  <tp:taxon-name-part taxon-name-part-type="species" reg="nigrum">nigrum</tp:taxon-name-part>
                  <tp:taxon-name-part taxon-name-part-type="authority">L.</tp:taxon-name-part>
                  <tp:taxon-name-part taxon-name-part-type="infraspecific-rank">var.</tp:taxon-name-part>
                  <tp:taxon-name-part taxon-name-part-type="variety" reg="nigrescens">nigrescens</tp:taxon-name-part>
                </tp:taxon-name><comment>(M.Martens &amp; Galeotti) Kuntze, Revis. Gen. Pl. 2: 455. 1891. Type. Based on <tp:taxon-name><tp:taxon-name-part taxon-name-part-type="genus" reg="Solanum">Solanum</tp:taxon-name-part><tp:taxon-name-part taxon-name-part-type="species" reg="nigrescens">nigrescens</tp:taxon-name-part></tp:taxon-name> M.Martens &amp; Galeotti.</comment></tp:nomenclature-citation><tp:nomenclature-citation><tp:taxon-name>
                  <tp:taxon-name-part taxon-name-part-type="genus" reg="Solanum">Solanum</tp:taxon-name-part>
                  <tp:taxon-name-part taxon-name-part-type="species" reg="nigrum">nigrum</tp:taxon-name-part>
                  <tp:taxon-name-part taxon-name-part-type="authority">L.</tp:taxon-name-part>
                  <tp:taxon-name-part taxon-name-part-type="infraspecific-rank">var.</tp:taxon-name-part>
                  <tp:taxon-name-part taxon-name-part-type="variety" reg="amethystinum">amethystinum</tp:taxon-name-part>
                </tp:taxon-name><comment>Kuntze, Revis. Gen. Pl. 2: 455. 1891. Type. Costa Rica. San José/Cartago: “Irazu”, 24 Jun 1874, <italic>O.E. Kuntze s.n.</italic> (neotype, designated here: NY [00688134]).</comment></tp:nomenclature-citation><tp:nomenclature-citation><tp:taxon-name>
                  <tp:taxon-name-part taxon-name-part-type="genus" reg="Solanum">Solanum</tp:taxon-name-part>
                  <tp:taxon-name-part taxon-name-part-type="species" reg="prionopterum">prionopterum</tp:taxon-name-part>
                </tp:taxon-name><comment>Bitter, Repert. Spec. Nov. Regni Veg. 11: 5. 1912. Type. Venezuela. Distrito Federal: “Caracas, in arena ad rivulum in valle loci dicti Valle”, 25 Mar 1854, <italic>J. Gollmer s.n.</italic> (holotype: B, destroyed [F neg. 2699], possibly the same original material as the type of <tp:taxon-name><tp:taxon-name-part taxon-name-part-type="genus" reg="Solanum">S.</tp:taxon-name-part><tp:taxon-name-part taxon-name-part-type="species" reg="gollmeri">gollmeri</tp:taxon-name-part></tp:taxon-name>; no duplicates found).</comment></tp:nomenclature-citation><tp:nomenclature-citation><tp:taxon-name>
                  <tp:taxon-name-part taxon-name-part-type="genus" reg="Solanum">Solanum</tp:taxon-name-part>
                  <tp:taxon-name-part taxon-name-part-type="species" reg="gollmeri">gollmeri</tp:taxon-name-part>
                </tp:taxon-name><comment>Bitter, Repert. Spec. Nov. Regni Veg. 11: 202. 1912. Type. Cultivated in Berlin (“horto bot. Berol.”) from seeds sent from Caracas, Venezuela by J. Gollmer, 1859, <italic>Without collector s.n.</italic> (holotype: B, destroyed [F neg. 2689]; lectotype, designated by <xref ref-type="bibr" rid="B136">Knapp et al. 2019</xref>, pg. 80: F [V0361922F, acc. # 621268], mounted on sheet with F neg. 2689).</comment></tp:nomenclature-citation><tp:nomenclature-citation><tp:taxon-name>
                  <tp:taxon-name-part taxon-name-part-type="genus" reg="Solanum">Solanum</tp:taxon-name-part>
                  <tp:taxon-name-part taxon-name-part-type="species" reg="pruinosum">pruinosum</tp:taxon-name-part>
                  <tp:taxon-name-part taxon-name-part-type="authority">Dunal</tp:taxon-name-part>
                  <tp:taxon-name-part taxon-name-part-type="infraspecific-rank">var.</tp:taxon-name-part>
                  <tp:taxon-name-part taxon-name-part-type="variety" reg="phyllolophum">phyllolophum</tp:taxon-name-part>
                </tp:taxon-name><comment>Bitter, Repert. Spec. Nov. Regni Veg. 12: 77. 1913. Type. Cultivated in Europe, seeds from Mexico from David Fairchild as USDA-32065 [protologue “sub. no. 32065, Mexico, <tp:taxon-name><tp:taxon-name-part taxon-name-part-type="genus" reg="Solanum">S.</tp:taxon-name-part><tp:taxon-name-part taxon-name-part-type="species" reg="nigrum">nigrum</tp:taxon-name-part></tp:taxon-name>”] (no specimens cited, probably described from living plants; original material at B?).</comment></tp:nomenclature-citation><tp:nomenclature-citation><tp:taxon-name>
                  <tp:taxon-name-part taxon-name-part-type="genus" reg="Solanum">Solanum</tp:taxon-name-part>
                  <tp:taxon-name-part taxon-name-part-type="species" reg="subelineatum">subelineatum</tp:taxon-name-part>
                </tp:taxon-name><comment>Bitter, Repert. Spec. Nov. Regni Veg. 12: 79. 1913. Type. Cultivated at Bremen from seeds from Mexico sent by U. S. Dept. Agriculture, Bureau of Plant Industry, no. 32067 (original material in Bremen? [destroyed]; possibly described from living material).</comment></tp:nomenclature-citation><tp:nomenclature-citation><tp:taxon-name>
                  <tp:taxon-name-part taxon-name-part-type="genus" reg="Solanum">Solanum</tp:taxon-name-part>
                  <tp:taxon-name-part taxon-name-part-type="species" reg="oligospermum">oligospermum</tp:taxon-name-part>
                </tp:taxon-name><comment>Bitter, Repert. Spec. Nov. Regni Veg. 12: 80. 1913. Type. Mexico. Oaxaca: Sierra de San Felipe, 7,500 ft., Oct 1894, <italic>C.G. Pringle 4948</italic> (lectotype, designated by <xref ref-type="bibr" rid="B73">Edmonds 1972</xref>, pg. 108 [as holotype]: Z [Z000033841]; isolectotypes: BM [BM001017184], BR [BR0000005537983], E [E00570141], GOET [GOET003559], HBG [HBG511469], KFTA [KFTA0000498], NDG [NDG45082], NY [NY00139012], PH [00030459], S [acc. # S-G5704], US [US00027711, acc. # 251984; US01014256, acc. # 1418095], W [acc. # 1895-0004424]).</comment></tp:nomenclature-citation><tp:nomenclature-citation><tp:taxon-name>
                  <tp:taxon-name-part taxon-name-part-type="genus" reg="Solanum">Solanum</tp:taxon-name-part>
                  <tp:taxon-name-part taxon-name-part-type="species" reg="durangoense">durangoense</tp:taxon-name-part>
                </tp:taxon-name><comment>Bitter, Repert. Spec. Nov. Regni Veg. 12: 82. 1913. Type. Mexico. Durango: “prope urbem Durango”, Apr 1896, <italic>E. Palmer 101</italic> (holotype: B, destroyed; lectotype, designated by <xref ref-type="bibr" rid="B53">D’Arcy 1974a</xref>, pg. 738: US [US00027556, acc. # 304231]; isolectotypes: BM [BM001034665], F [V0073093F, acc. # 51213, F. neg. 052464], K [K000063870], MO [MO-568723, acc. # 1718478], NY [00138982]).</comment></tp:nomenclature-citation><tp:nomenclature-citation><tp:taxon-name>
                  <tp:taxon-name-part taxon-name-part-type="genus" reg="Solanum">Solanum</tp:taxon-name-part>
                  <tp:taxon-name-part taxon-name-part-type="species" reg="purpuratum">purpuratum</tp:taxon-name-part>
                </tp:taxon-name><comment>Bitter, Repert. Spec. Nov. Regni Veg. 13: 85. 1913. Type. Bahamas. Andros Island: Coppice, near Fresh Creek, Northern Section, 28–13 Jan 1910, <italic>J.K. Small &amp; J.J. Carter 8805</italic> (holotype: P [P00369223]; isotypes: F [acc. # 283797], K [K001161011], NY [00111385], US [00027765, acc. # 758168]).</comment></tp:nomenclature-citation><tp:nomenclature-citation><tp:taxon-name>
                  <tp:taxon-name-part taxon-name-part-type="genus" reg="Solanum">Solanum</tp:taxon-name-part>
                  <tp:taxon-name-part taxon-name-part-type="species" reg="approximatum">approximatum</tp:taxon-name-part>
                </tp:taxon-name><comment>Bitter, Repert. Spec. Nov. Regni Veg. 13: 86. 1913. Type. Jamaica. Saint Andrew: Hardwar Gap, 4,000 ft., 17 Jun 1903, <italic>G.E. Nichols 89</italic> (holotype: B, destroyed; lectotype, designated by <xref ref-type="bibr" rid="B136">Knapp et al. 2019</xref>, pg. 80: NY [NY00111374]; isolectotypes: F [F0073167F, acc. # 147000], GH [GH00077545], MO [MO-503650, acc. # 1815480], US [US00027456, acc. # 429037], YU [YU065289]).</comment></tp:nomenclature-citation><tp:nomenclature-citation><tp:taxon-name>
                  <tp:taxon-name-part taxon-name-part-type="genus" reg="Solanum">Solanum</tp:taxon-name-part>
                  <tp:taxon-name-part taxon-name-part-type="species" reg="amethystinum">amethystinum</tp:taxon-name-part>
                </tp:taxon-name><comment>(Kuntze) Heiser, Ceiba 4: 296. 1955. Type. Based on <tp:taxon-name><tp:taxon-name-part taxon-name-part-type="genus" reg="Solanum">Solanum</tp:taxon-name-part><tp:taxon-name-part taxon-name-part-type="species" reg="nigrum">nigrum</tp:taxon-name-part><tp:taxon-name-part taxon-name-part-type="authority">L.</tp:taxon-name-part><tp:taxon-name-part taxon-name-part-type="infraspecific-rank">var.</tp:taxon-name-part><tp:taxon-name-part taxon-name-part-type="variety" reg="amethystinum">amethystinum</tp:taxon-name-part></tp:taxon-name> Kuntze.</comment></tp:nomenclature-citation><tp:nomenclature-citation><tp:taxon-name>
                  <tp:taxon-name-part taxon-name-part-type="genus" reg="Solanum">Solanum</tp:taxon-name-part>
                  <tp:taxon-name-part taxon-name-part-type="species" reg="costaricense">costaricense</tp:taxon-name-part>
                </tp:taxon-name><comment>Heiser, Ceiba 4: 297. 1955. Type. Costa Rica. Heredia: La Paz, by waterfall, on road to Vara Blanca, about 29 mi. from Heredia, 1,400 m, 13 Sep 1953, <italic>C.B. Heiser 3536</italic> (holotype [two sheet holotype]: IND [IND1000067, acc. # 95105; IND1000068, acc. # 95106]; isotypes: CORD [CORD00004189], US [04064608, acc. # 2485189]).</comment></tp:nomenclature-citation></tp:nomenclature-citation-list></tp:nomenclature><tp:treatment-sec sec-type="material" id="SECID0ENIGO"><title>Type.</title><p>Mexico. Oaxaca: “Cordillera” [“aux bords des ruiseaux de la cordillera de Yavezia”], Nov-Apr 1848, <italic>H. Galeotti 1238</italic> (lectotype, designated by <xref ref-type="bibr" rid="B53">D’Arcy 1974a</xref>, pg. 737: P [P00337261]; isolectotypes: BR [BR000000825045, BR0000008250483], W [acc. # 0022312, acc. # 1889-0291397]).</p><fig id="F101" position="float" orientation="portrait"><object-id xmlns:xlink="http://www.w3.org/1999/xlink" content-type="doi" xlink:type="simple">10.3897/phytokeys.231.100894.figure101</object-id><label>Figure 101.</label><caption><p><italic><tp:taxon-name><tp:taxon-name-part taxon-name-part-type="genus" reg="Solanum">Solanum</tp:taxon-name-part><tp:taxon-name-part taxon-name-part-type="species" reg="nigrescens">nigrescens</tp:taxon-name-part></tp:taxon-name></italic><bold>A</bold> new shoot <bold>B</bold> flower <bold>C</bold> inflorescence with mature fruit (<bold>A–C</bold><italic>Ventura 672</italic>). Illustration by L. Ribulgo. Previously published in <xref ref-type="bibr" rid="B136">Knapp et al. (2019</xref>: 81).</p></caption><graphic xmlns:xlink="http://www.w3.org/1999/xlink" xlink:href="phytokeys-231-001_article-100894__-g101.jpg" position="float" orientation="portrait" xlink:type="simple" id="oo_897562.jpg"><uri content-type="original_file" xlink:type="simple">https://binary.pensoft.net/fig/897562</uri></graphic></fig></tp:treatment-sec><tp:treatment-sec sec-type="description" id="SECID0E6JGO"><title>Description.</title><p>Perennial herbs to 3 m high, sometimes epiphytic. Stems terete or more usually angled to ridged, green or sometimes tinged purplish green, usually lax and somewhat scrambling, glabrescent to sparsely pubescent with antrorse simple eglandular uniseriate trichomes to 1 mm long, these white when dry and usually somewhat curved, occasionally on older stems the trichome bases enlarged and forming spinescent processes; new growth more densely pubescent. Sympodial units difoliate, geminate or not, the leaves if paired of similar size and shape. Leaves simple, often shallowly lobed, the blades (1.5)4–10.5(15) cm long, (0.5)2–5(7.5) cm wide, elliptic to elliptic ovate, widest at the middle, membranous, concolorous or somewhat discolorous; surfaces sparsely to moderately pubescent with simple eglandular uniseriate trichomes to 1 mm long, these denser on the veins and abaxially; principal veins 5–6 pairs; base abruptly attenuate, usually decurrent on the petiole; margins entire to sinuate or dentate, the teeth irregular and unevenly spaced, often larger in the basal half of the lamina; apex acute or occasionally acuminate; petiole 0.5–2 cm long, sparsely pubescent like the stems and leaves. Inflorescence internodal, unbranched to occasionally forked, 1–3.5 cm long, with (2)5–10 flowers clustered at the tip (sub-umbelliform) or spaced along the axis (depending on inflorescence age), sparsely pubescent with antrorse simple eglandular trichomes like the stems; flowering-bearing portion 0.3–1 cm long; peduncle 1–2.5 cm long, slender, spreading; pedicels 0.4–0.7 cm long, slender and threadlike, spreading at anthesis, ca. 1 mm in diameter at the base, ca. 0.5 mm in diameter at the apex, sparsely pubescent like the inflorescence axis, articulated at the base. Buds ellipsoid with blunt tips, the corolla strongly exserted from the calyx tube long before anthesis. Flowers 5-merous, cosexual (hermaphroditic). Calyx tube 1–1.2 mm, conical, the lobes 0.5–0.8(1) mm long, 0.5–1 mm wide, broadly deltate to deltate, the apices acute or occasionally somewhat rounded. Corolla 0.8–1 cm in diameter, white or less often pale purple, with a green or yellow-green (very occasionally dark purple) central portion near the base of the lobes, stellate, lobed ca. 3/4 of the way to the base, the lobes 3–4 mm long, 1.5–2 mm wide, narrowly triangular, reflexed or spreading, densely papillate abaxially, the papillae ca. 0.1 mm long, denser at the tips and margins. Stamens equal; filament tube minute; free portion of the filaments 0.5–2 mm long, densely pubescent adaxially with tangled simple trichomes; anthers 2–2.8(3) mm long, 1–1.1 mm wide, yellow, ellipsoid or narrowly ellipsoid, poricidal at the tips, the pores lengthening to slits with age. Ovary globose, glabrous; style 3.5–5 mm long, usually somewhat curved, often exserted from the bud before anthesis, exserted beyond the anther cone at anthesis, densely pubescent in the basal 2/3 (the portion inside the anther cone), exserted from the anther cone; stigma minutely capitate, the surface papillose. Fruit a globose berry, 0.6–0.8 cm in diameter, dull green to purplish black at maturity, the pericarp thin and usually matte but sometimes slightly shiny, opaque, glabrous; fruiting pedicels 1–1.2 cm long, ca. 0.5 mm in diameter at the base, ca. 1 mm in diameter at the apex, not markedly woody, spreading, not persistent or occasionally remaining on the inflorescence axis; fruiting calyx not accrescent, the tube ca. 1 mm long, the lobes 0.5–1.1 mm long, spreading and appressed to the berry, very occasionally somewhat reflexed. Seeds (5)10–50 per berry, 1.2–1.5 mm long, 1–1.1 mm wide, flattened and teardrop shaped, pale brown to yellow, the surfaces minutely pitted, the testal cells square or pentagonal in shape, becoming elongate and rectangular near the subapical hilum. Stone cells 4–13, mostly commonly 5 or 6, rather large to ca. 0.5 mm in diameter. Chromosome number: n = 12 (<xref ref-type="bibr" rid="B101">Heiser 1955</xref>, voucher <italic>Heiser 3536</italic> as <italic><tp:taxon-name><tp:taxon-name-part taxon-name-part-type="genus" reg="Solanum">S.</tp:taxon-name-part><tp:taxon-name-part taxon-name-part-type="species" reg="costaricense">costaricense</tp:taxon-name-part></tp:taxon-name></italic>; <xref ref-type="bibr" rid="B103">Heiser et al. 1965</xref>, voucher <italic>Heiser S106</italic> as <italic><tp:taxon-name><tp:taxon-name-part taxon-name-part-type="genus" reg="Solanum">S.</tp:taxon-name-part><tp:taxon-name-part taxon-name-part-type="species" reg="amethystinum">amethystinum</tp:taxon-name-part></tp:taxon-name></italic>)..</p><fig id="F102" position="float" orientation="portrait"><object-id xmlns:xlink="http://www.w3.org/1999/xlink" content-type="doi" xlink:type="simple">10.3897/phytokeys.231.100894.figure102</object-id><label>Figure 102.</label><caption><p><italic><tp:taxon-name><tp:taxon-name-part taxon-name-part-type="genus" reg="Solanum">Solanum</tp:taxon-name-part><tp:taxon-name-part taxon-name-part-type="species" reg="nigrescens">nigrescens</tp:taxon-name-part></tp:taxon-name></italic><bold>A</bold> leaves <bold>B</bold> flowering branch <bold>C</bold> inflorescence with flowers at full anthesis <bold>D</bold> developing fruits (<bold>A–D</bold><italic>Amith et al. F0055</italic>). Photos by M. Gorostiza Salazar. Previously published in <xref ref-type="bibr" rid="B136">Knapp et al. (2019</xref>: 82).</p></caption><graphic xmlns:xlink="http://www.w3.org/1999/xlink" xlink:href="phytokeys-231-001_article-100894__-g102.jpg" position="float" orientation="portrait" xlink:type="simple" id="oo_897563.jpg"><uri content-type="original_file" xlink:type="simple">https://binary.pensoft.net/fig/897563</uri></graphic></fig></tp:treatment-sec><tp:treatment-sec sec-type="distribution" id="SECID0EPMGO"><title>Distribution</title><p><bold>(Fig. <xref ref-type="fig" rid="F103">103</xref>).</bold><italic><tp:taxon-name><tp:taxon-name-part taxon-name-part-type="genus" reg="Solanum">Solanum</tp:taxon-name-part><tp:taxon-name-part taxon-name-part-type="species" reg="nigrescens">nigrescens</tp:taxon-name-part></tp:taxon-name></italic> is a widespread species ranging from the southeastern United States of America through Central America, northern South America, and the Caribbean; in South America it occurs in Colombia (Depts. Atlántico, Antioquia, Bolívar, Boyacá, Caldas, Caquetá, Cauca, Cesar, Chocó, Cundinamarca, Huila, La Guajira, Magdalena, Meta, Nariño, Quindio, Risaralda, Santander, Tolima, Valle de Cauca), Ecuador (Provs. Chimborazo, Pichincha, Tungurahua, Zamora-Chinchipe), Venezuela (States of Apure, Aragua, Bolívar, Capital, Carabobo, Delta Amacuro, Lara, Mérida, Miranda, Portuguesa, Sucre, Táchira, Trujillo, Vargas, Yaracuy, Zulia) and the Guianas (Guyana, Suriname, French Guiana).</p><fig id="F103" position="float" orientation="portrait"><object-id xmlns:xlink="http://www.w3.org/1999/xlink" content-type="doi" xlink:type="simple">10.3897/phytokeys.231.100894.figure103</object-id><label>Figure 103.</label><caption><p>Distribution map of <italic><tp:taxon-name><tp:taxon-name-part taxon-name-part-type="genus" reg="Solanum">Solanum</tp:taxon-name-part><tp:taxon-name-part taxon-name-part-type="species" reg="nigrescens">nigrescens</tp:taxon-name-part></tp:taxon-name></italic> in South America. For distribution in North and Central America and the Caribbean, see <xref ref-type="bibr" rid="B136">Knapp et al. (2019</xref>: 84).</p></caption><graphic xmlns:xlink="http://www.w3.org/1999/xlink" xlink:href="phytokeys-231-001_article-100894__-g103.jpg" position="float" orientation="portrait" xlink:type="simple" id="oo_897564.jpg"><uri content-type="original_file" xlink:type="simple">https://binary.pensoft.net/fig/897564</uri></graphic></fig></tp:treatment-sec><tp:treatment-sec sec-type="ecology" id="SECID0EDOGO"><title>Ecology and habitat.</title><p><italic><tp:taxon-name><tp:taxon-name-part taxon-name-part-type="genus" reg="Solanum">Solanum</tp:taxon-name-part><tp:taxon-name-part taxon-name-part-type="species" reg="nigrescens">nigrescens</tp:taxon-name-part></tp:taxon-name></italic> is most commonly collected from open areas in cloud forests, deciduous forests and pine forests between sea level and 3,000 m elevation in South America, but most common at lower elevations (ca. 1,500 m).</p></tp:treatment-sec><tp:treatment-sec sec-type="Common names and uses" id="SECID0EUOGO"><title>Common names and uses.</title><p>Colombia. Caldas: yerba mora (<italic><tp:taxon-name>Grisales</tp:taxon-name> 9</italic>); Santander: yerba mora (<italic>López &amp; Gonzáles 31</italic>). Ecuador. Azuay: mortiño negro (<italic>Cerón 15905</italic>); Cañar: mortiño blanco (<italic>Kohn 1469</italic>); Chimborazo: hierba mora (<italic>Cerón 15905 [b</italic>]). Leaves widely used a potherb (“quelite”) in Mexico and Central America, but we have not seen this use recorded on South American specimens.</p></tp:treatment-sec><tp:treatment-sec sec-type="Preliminary conservation status" id="SECID0EHPGO"><title>Preliminary conservation status</title><p><bold>(<xref ref-type="bibr" rid="B116">IUCN 2022</xref>).</bold> Least Concern [<abbrev xmlns:xlink="http://www.w3.org/1999/xlink" xlink:title="Least Concern" id="ABBRID0EUPGO" xlink:type="simple">LC</abbrev>]. <abbrev xmlns:xlink="http://www.w3.org/1999/xlink" xlink:title="Extent of Occurrence" id="ABBRID0EYPGO" xlink:type="simple">EOO</abbrev> = 21,536,739 km<sup>2</sup> [<abbrev xmlns:xlink="http://www.w3.org/1999/xlink" xlink:title="Least Concern" id="ABBRID0E5PGO" xlink:type="simple">LC</abbrev>]; <abbrev xmlns:xlink="http://www.w3.org/1999/xlink" xlink:title="Area of Occurrence" id="ABBRID0ECQGO" xlink:type="simple">AOO</abbrev> = 4,260 km<sup>2</sup> [<abbrev xmlns:xlink="http://www.w3.org/1999/xlink" xlink:title="Endangered" id="ABBRID0EIQGO" xlink:type="simple">EN</abbrev>]; calculated on entire species range. <italic><tp:taxon-name><tp:taxon-name-part taxon-name-part-type="genus" reg="Solanum">Solanum</tp:taxon-name-part><tp:taxon-name-part taxon-name-part-type="species" reg="nigrescens">nigrescens</tp:taxon-name-part></tp:taxon-name></italic> is widespread and weedy in the southern United States, throughout Mexico and Central America and in the Caribbean; it also occurs in northern South America. It has been registered as a noxious weed of agriculture in Louisiana (<xref ref-type="bibr" rid="B176">Orgeron et al. 2018</xref>).</p></tp:treatment-sec><tp:treatment-sec sec-type="discussion" id="SECID0E2QGO"><title>Discussion.</title><p><italic><tp:taxon-name><tp:taxon-name-part taxon-name-part-type="genus" reg="Solanum">Solanum</tp:taxon-name-part><tp:taxon-name-part taxon-name-part-type="species" reg="nigrescens">nigrescens</tp:taxon-name-part></tp:taxon-name></italic> is one of the commonest and most widely distributed of all morelloid species in northern South America, Central America and the Caribbean. It is very variable morphologically, perhaps due to its wide ecological tolerance and occurrence in many different habitats. It is sympatric or occurs parapatrically with <italic><tp:taxon-name><tp:taxon-name-part taxon-name-part-type="genus" reg="Solanum">S.</tp:taxon-name-part><tp:taxon-name-part taxon-name-part-type="species" reg="americanum">americanum</tp:taxon-name-part></tp:taxon-name></italic> and may hybridise with it in the southeastern United States (see <xref ref-type="bibr" rid="B136">Knapp et al. 2019</xref>). Putative hybrids have not been seen from South America.</p><p>Where <italic><tp:taxon-name><tp:taxon-name-part taxon-name-part-type="genus" reg="Solanum">S.</tp:taxon-name-part><tp:taxon-name-part taxon-name-part-type="species" reg="nigrescens">nigrescens</tp:taxon-name-part></tp:taxon-name></italic> and <italic><tp:taxon-name><tp:taxon-name-part taxon-name-part-type="genus" reg="Solanum">S.</tp:taxon-name-part><tp:taxon-name-part taxon-name-part-type="species" reg="americanum">americanum</tp:taxon-name-part></tp:taxon-name></italic> occur in sympatry, the matte berries with appressed to spreading calyx lobes of <italic><tp:taxon-name><tp:taxon-name-part taxon-name-part-type="genus" reg="Solanum">S.</tp:taxon-name-part><tp:taxon-name-part taxon-name-part-type="species" reg="nigrescens">nigrescens</tp:taxon-name-part></tp:taxon-name></italic> are distinct from the shiny berries with strongly reflexed tiny calyx lobes of <italic><tp:taxon-name><tp:taxon-name-part taxon-name-part-type="genus" reg="Solanum">S.</tp:taxon-name-part><tp:taxon-name-part taxon-name-part-type="species" reg="americanum">americanum</tp:taxon-name-part></tp:taxon-name></italic>; anther length also differs (0.7–1.5 mm in <italic><tp:taxon-name><tp:taxon-name-part taxon-name-part-type="genus" reg="Solanum">S.</tp:taxon-name-part><tp:taxon-name-part taxon-name-part-type="species" reg="americanum">americanum</tp:taxon-name-part></tp:taxon-name></italic> versus 2–2.8(3) mm in <italic><tp:taxon-name><tp:taxon-name-part taxon-name-part-type="genus" reg="Solanum">S.</tp:taxon-name-part><tp:taxon-name-part taxon-name-part-type="species" reg="nigrescens">nigrescens</tp:taxon-name-part></tp:taxon-name></italic>). <italic><tp:taxon-name><tp:taxon-name-part taxon-name-part-type="genus" reg="Solanum">Solanum</tp:taxon-name-part><tp:taxon-name-part taxon-name-part-type="species" reg="nigrescens">nigrescens</tp:taxon-name-part></tp:taxon-name></italic> is also similar and sympatric with <italic><tp:taxon-name><tp:taxon-name-part taxon-name-part-type="genus" reg="Solanum">S.</tp:taxon-name-part><tp:taxon-name-part taxon-name-part-type="species" reg="macrotonum">macrotonum</tp:taxon-name-part></tp:taxon-name></italic>. It differs from that species in its shorter anthers (1–8–2.5 mm long versus (2.7)3–4 mm long) and spreading (versus strongly deflexed) pedicels in fruit. Like most morelloid species, <italic><tp:taxon-name><tp:taxon-name-part taxon-name-part-type="genus" reg="Solanum">S.</tp:taxon-name-part><tp:taxon-name-part taxon-name-part-type="species" reg="nigrescens">nigrescens</tp:taxon-name-part></tp:taxon-name></italic> is very weedy and occupies a wide range of disturbed and undisturbed habitats. <italic><tp:taxon-name><tp:taxon-name-part taxon-name-part-type="genus" reg="Solanum">Solanum</tp:taxon-name-part><tp:taxon-name-part taxon-name-part-type="species" reg="nigrescens">nigrescens</tp:taxon-name-part></tp:taxon-name></italic> is a perennial and has been reported to be epiphytic in some situations (<xref ref-type="bibr" rid="B53">D’Arcy 1974a</xref>, <xref ref-type="bibr" rid="B54">b</xref>).</p><p>Material identified as <italic><tp:taxon-name><tp:taxon-name-part taxon-name-part-type="genus" reg="Solanum">S.</tp:taxon-name-part><tp:taxon-name-part taxon-name-part-type="species" reg="americanum">americanum</tp:taxon-name-part></tp:taxon-name></italic> by <xref ref-type="bibr" rid="B153">Manoko et al. (2007)</xref> represents specimens of <italic><tp:taxon-name><tp:taxon-name-part taxon-name-part-type="genus" reg="Solanum">S.</tp:taxon-name-part><tp:taxon-name-part taxon-name-part-type="species" reg="nigrescens">nigrescens</tp:taxon-name-part></tp:taxon-name></italic> (<xref ref-type="bibr" rid="B209">Särkinen et al. 2018</xref>: 61).</p><p><xref ref-type="bibr" rid="B20">Bitter (1914a)</xref> reported large numbers of stone cells in the berries of many of the names we consider synonyms of <italic><tp:taxon-name><tp:taxon-name-part taxon-name-part-type="genus" reg="Solanum">S.</tp:taxon-name-part><tp:taxon-name-part taxon-name-part-type="species" reg="nigrescens">nigrescens</tp:taxon-name-part></tp:taxon-name></italic>. In general, <italic><tp:taxon-name><tp:taxon-name-part taxon-name-part-type="genus" reg="Solanum">S.</tp:taxon-name-part><tp:taxon-name-part taxon-name-part-type="species" reg="nigrescens">nigrescens</tp:taxon-name-part></tp:taxon-name></italic> has more stone cells in its berries than do other similar taxa, but these can be difficult to see as some of them are very tiny.</p><p>Details of typification of <italic><tp:taxon-name><tp:taxon-name-part taxon-name-part-type="genus" reg="Solanum">S.</tp:taxon-name-part><tp:taxon-name-part taxon-name-part-type="species" reg="nigrescens">nigrescens</tp:taxon-name-part></tp:taxon-name></italic> and its many synonyms can be found in <xref ref-type="bibr" rid="B136">Knapp et al. (2019)</xref>.</p></tp:treatment-sec><ref-list><ref id="B136"><mixed-citation xmlns:xlink="http://www.w3.org/1999/xlink" xlink:type="simple"><person-group><name name-style="western"><surname>Knapp</surname><given-names>S</given-names></name><name name-style="western"><surname>Barboza</surname><given-names>GE</given-names></name><name name-style="western"><surname>Bohs</surname><given-names>L</given-names></name><name name-style="western"><surname>Särkinen</surname><given-names>T</given-names></name></person-group> (<year>2019</year>) <article-title>A revision of the Morelloid Clade of <italic><tp:taxon-name><tp:taxon-name-part taxon-name-part-type="genus">Solanum</tp:taxon-name-part></tp:taxon-name></italic> L. (<tp:taxon-name><tp:taxon-name-part taxon-name-part-type="family">Solanaceae</tp:taxon-name-part></tp:taxon-name>) in the Caribbean and North and Central America.</article-title><source>PhytoKeys</source><volume>123</volume>: <fpage>1</fpage>–<lpage>174</lpage>. <ext-link xlink:href="10.3897/phytokeys.123.31738" ext-link-type="doi" xlink:type="simple">https://doi.org/10.3897/phytokeys.123.31738</ext-link></mixed-citation></ref><ref id="B73"><mixed-citation xmlns:xlink="http://www.w3.org/1999/xlink" xlink:type="simple"><person-group><name name-style="western"><surname>Edmonds</surname><given-names>JM</given-names></name></person-group> (<year>1972</year>) <article-title>A synopsis of the taxonomy of <tp:taxon-name><tp:taxon-name-part taxon-name-part-type="genus">Solanum</tp:taxon-name-part><tp:taxon-name-part taxon-name-part-type="infraspecific-rank">sect.</tp:taxon-name-part><tp:taxon-name-part taxon-name-part-type="section">Solanum</tp:taxon-name-part></tp:taxon-name> (<tp:taxon-name><tp:taxon-name-part taxon-name-part-type="genus">Maurella</tp:taxon-name-part></tp:taxon-name>) in South America.</article-title><source>Kew Bulletin</source><volume>27</volume>(<issue>1</issue>): <fpage>95</fpage>–<lpage>114</lpage>. <ext-link xlink:href="10.2307/4117874" ext-link-type="doi" xlink:type="simple">https://doi.org/10.2307/4117874</ext-link></mixed-citation></ref><ref id="B53"><mixed-citation xmlns:xlink="http://www.w3.org/1999/xlink" xlink:type="simple"><person-group><name name-style="western"><surname>D’Arcy</surname><given-names>WG</given-names></name></person-group> (<year>1974a</year>) <article-title>[1973]) <tp:taxon-name><tp:taxon-name-part taxon-name-part-type="family">Solanaceae</tp:taxon-name-part></tp:taxon-name>, Flora of Panama. Part 9.</article-title><source>Annals of the Missouri Botanical Garden</source><volume>60</volume>: <fpage>573</fpage>–<lpage>780</lpage>. <ext-link xlink:href="10.2307/2395139" ext-link-type="doi" xlink:type="simple">https://doi.org/10.2307/2395139</ext-link></mixed-citation></ref><ref id="B101"><mixed-citation xmlns:xlink="http://www.w3.org/1999/xlink" xlink:type="simple"><person-group><name name-style="western"><surname>Heiser</surname><given-names>CB</given-names></name></person-group> (<year>1955</year>) <article-title>The <italic><tp:taxon-name><tp:taxon-name-part taxon-name-part-type="genus">Solanum</tp:taxon-name-part><tp:taxon-name-part taxon-name-part-type="species">nigrum</tp:taxon-name-part></tp:taxon-name></italic> complex in Costa Rica.</article-title><source>Ceiba</source><volume>4</volume>: <fpage>293</fpage>–<lpage>299</lpage>.</mixed-citation></ref><ref id="B103"><mixed-citation xmlns:xlink="http://www.w3.org/1999/xlink" xlink:type="simple"><person-group><name name-style="western"><surname>Heiser</surname><given-names>CB</given-names></name><name name-style="western"><surname>Soria</surname><given-names>J</given-names></name><name name-style="western"><surname>Burton</surname><given-names>DL</given-names></name></person-group> (<year>1965</year>) <article-title>A numerical taxonomic study of <italic><tp:taxon-name><tp:taxon-name-part taxon-name-part-type="genus">Solanum</tp:taxon-name-part></tp:taxon-name></italic> species and hybrids.</article-title><source>American Naturalist</source><volume>99</volume>(<issue>909</issue>): <fpage>471</fpage>–<lpage>488</lpage>. <ext-link xlink:href="10.1086/282392" ext-link-type="doi" xlink:type="simple">https://doi.org/10.1086/282392</ext-link></mixed-citation></ref><ref id="B116"><mixed-citation xmlns:xlink="http://www.w3.org/1999/xlink" xlink:type="simple">IUCN (<year>2022</year>) Guidelines for Using the IUCN Red List Categories and Criteria. Version 15.1. Prepared by the Standards and Petitions Subcommittee. [Downloaded 9 Dec 2022] <ext-link xlink:href="https://www.iucnredlist.org/resources/redlistguidelines" ext-link-type="uri" xlink:type="simple">https://www.iucnredlist.org/resources/redlistguidelines</ext-link></mixed-citation></ref><ref id="B176"><mixed-citation xmlns:xlink="http://www.w3.org/1999/xlink" xlink:type="simple"><person-group><name name-style="western"><surname>Orgeron</surname><given-names>AJ</given-names></name><name name-style="western"><surname>Schilling</surname><given-names>EE</given-names></name><name name-style="western"><surname>Urbatsch</surname><given-names>LE</given-names></name><name name-style="western"><surname>Ma</surname><given-names>Q</given-names></name><name name-style="western"><surname>Spaunhorst</surname><given-names>DJ</given-names></name></person-group> (<year>2018</year>) <article-title><italic><tp:taxon-name><tp:taxon-name-part taxon-name-part-type="genus">Solanum</tp:taxon-name-part><tp:taxon-name-part taxon-name-part-type="species">nigrescens</tp:taxon-name-part></tp:taxon-name></italic>: A potentially problematic nightshade weed species in Louisiana sugarcane.</article-title><source>Journal of the American Society of Sugar Cane Technologists</source><volume>38</volume>: <fpage>23</fpage>–<lpage>43</lpage>.</mixed-citation></ref><ref id="B54"><mixed-citation xmlns:xlink="http://www.w3.org/1999/xlink" xlink:type="simple"><person-group><name name-style="western"><surname>D’Arcy</surname><given-names>WG</given-names></name></person-group> (<year>1974b</year>) <article-title><italic><tp:taxon-name><tp:taxon-name-part taxon-name-part-type="genus">Solanum</tp:taxon-name-part></tp:taxon-name></italic> and its close relatives in Florida.</article-title><source>Annals of the Missouri Botanical Garden</source><volume>61</volume>(<issue>3</issue>): <fpage>819</fpage>–<lpage>867</lpage>. <ext-link xlink:href="10.2307/2395032" ext-link-type="doi" xlink:type="simple">https://doi.org/10.2307/2395032</ext-link></mixed-citation></ref><ref id="B153"><mixed-citation xmlns:xlink="http://www.w3.org/1999/xlink" xlink:type="simple"><person-group><name name-style="western"><surname>Manoko</surname><given-names>MLK</given-names></name><name name-style="western"><surname>van den Berg</surname><given-names>RG</given-names></name><name name-style="western"><surname>Feron</surname><given-names>RMC</given-names></name><name name-style="western"><surname>van der Weerden</surname><given-names>GM</given-names></name><name name-style="western"><surname>Mariani</surname><given-names>C</given-names></name></person-group> (<year>2007</year>) <article-title>AFLP markers support separation of <italic><tp:taxon-name><tp:taxon-name-part taxon-name-part-type="genus">Solanum</tp:taxon-name-part><tp:taxon-name-part taxon-name-part-type="species">nodiflorum</tp:taxon-name-part></tp:taxon-name></italic> from <italic><tp:taxon-name><tp:taxon-name-part taxon-name-part-type="genus">Solanum</tp:taxon-name-part><tp:taxon-name-part taxon-name-part-type="species">americanum</tp:taxon-name-part></tp:taxon-name></italic> sensu stricto (<tp:taxon-name><tp:taxon-name-part taxon-name-part-type="family">Solanaceae</tp:taxon-name-part></tp:taxon-name>).</article-title><source>Plant Systematics and Evolution</source><volume>267</volume>(<issue>1–4</issue>): <fpage>1</fpage>–<lpage>11</lpage>. <ext-link xlink:href="10.1007/s00606-007-0531-4" ext-link-type="doi" xlink:type="simple">https://doi.org/10.1007/s00606-007-0531-4</ext-link></mixed-citation></ref><ref id="B209"><mixed-citation xmlns:xlink="http://www.w3.org/1999/xlink" xlink:type="simple"><person-group><name name-style="western"><surname>Särkinen</surname><given-names>T</given-names></name><name name-style="western"><surname>Poczai</surname><given-names>P</given-names></name><name name-style="western"><surname>Barboza</surname><given-names>GE</given-names></name><name name-style="western"><surname>van der Weerden</surname><given-names>GM</given-names></name><name name-style="western"><surname>Baden</surname><given-names>M</given-names></name><name name-style="western"><surname>Knapp</surname><given-names>S</given-names></name></person-group> (<year>2018</year>) <article-title>A revision of the Old World black nightshades (Morelloid clade of <italic><tp:taxon-name><tp:taxon-name-part taxon-name-part-type="genus">Solanum</tp:taxon-name-part></tp:taxon-name></italic> L., <tp:taxon-name><tp:taxon-name-part taxon-name-part-type="family">Solanaceae</tp:taxon-name-part></tp:taxon-name>).</article-title><source>PhytoKeys</source><volume>106</volume>: <fpage>1</fpage>–<lpage>223</lpage>. <ext-link xlink:href="10.3897/phytokeys.106.21991" ext-link-type="doi" xlink:type="simple">https://doi.org/10.3897/phytokeys.106.21991</ext-link></mixed-citation></ref><ref id="B20"><mixed-citation xmlns:xlink="http://www.w3.org/1999/xlink" xlink:type="simple"><person-group><name name-style="western"><surname>Bitter</surname><given-names>G</given-names></name></person-group> (<year>1914a</year>) <article-title>Weitere Untersuchungen über das Vorkommen von Steinzellkonkretionen im Fruchtfleisch beerentragender Solanaceen.</article-title><source>Abhandlungen des Naturwissenschaftlichen Vereins zu Bremen</source><volume>23</volume>: <fpage>114</fpage>–<lpage>163</lpage>.</mixed-citation></ref></ref-list></tp:taxon-treatment>
