# Supplementary material for: ﻿A revision of the South American species of the Morelloid clade (Solanum L., Solanaceae)
Source: PhytoKeys. 2023 Aug 29;231:1–342. doi: 10.3897/phytokeys.231.100894 (PMC10481398; doi:10.3897/phytokeys.231.100894)
Supplement: XML Treatment for Solanum nitidibaccatum [file phytokeys.231.100894-treatment34.xml]

<!DOCTYPE tp:taxon-treatment
  PUBLIC "-//TaxonX//DTD Taxonomic Treatment Publishing DTD v0 20100105//EN" "tax-treatment-NSO.dtd">
<tp:taxon-treatment xmlns:tp="http://www.plazi.org/taxpub"><tp:treatment-meta><kwd-group><label>Taxon classification</label><kwd>
                <named-content content-type="kingdom">Plantae</named-content>
              </kwd><kwd>
                <named-content content-type="order">Solanales</named-content>
              </kwd><kwd>
                <named-content content-type="family">Solanaceae</named-content>
              </kwd></kwd-group><mixed-citation publication-type="journal"><person-group><name><surname>Knapp</surname><given-names>Sandra</given-names></name><name><surname>Särkinen</surname><given-names>Tiina</given-names></name><name><surname>Barboza</surname><given-names>Gloria E.</given-names></name></person-group><article-title>﻿A revision of the South American species of the Morelloid clade (<italic><tp:taxon-name><tp:taxon-name-part taxon-name-part-type="genus" reg="Solanum">Solanum</tp:taxon-name-part></tp:taxon-name></italic> L., <tp:taxon-name><tp:taxon-name-part taxon-name-part-type="family">Solanaceae</tp:taxon-name-part></tp:taxon-name>)</article-title><source>PhytoKeys</source><day>29</day><month>08</month><year>2023</year><volume>231</volume><fpage>1</fpage><lpage>342</lpage><pub-id pub-id-type="doi">10.3897/phytokeys.231.100894</pub-id></mixed-citation></tp:treatment-meta><tp:nomenclature><label>﻿34.</label><tp:taxon-name>
              <tp:taxon-name-part taxon-name-part-type="genus" reg="Solanum">Solanum</tp:taxon-name-part>
              <tp:taxon-name-part taxon-name-part-type="species" reg="nitidibaccatum">nitidibaccatum</tp:taxon-name-part>
            </tp:taxon-name><tp:taxon-authority>Bitter, Repert. Spec. Nov. Regni Veg. 11: 208. 1912, nom cons. prop.</tp:taxon-authority><xref ref-type="fig" rid="F104">Figs 104</xref><xref ref-type="fig" rid="F105">, 105</xref><xref ref-type="bibr" rid="B209">Types based on American specimens only; for full synonymy, see Särkinen et al. (2018: 105–106)</xref><tp:nomenclature-citation-list><tp:nomenclature-citation><tp:taxon-name>
                  <tp:taxon-name-part taxon-name-part-type="genus" reg="Solanum">Solanum</tp:taxon-name-part>
                  <tp:taxon-name-part taxon-name-part-type="species" reg="stylesanum">stylesanum</tp:taxon-name-part>
                </tp:taxon-name><comment>Dunal, Prodr. [A. P. de Candolle] 13(1): 44. 1852, nom rej. prop., as ‘<italic>styleanum</italic>’ Type. Chile. Sin. loc., <italic>J. Styles s.n.</italic> (holotype: G-DC [G00144016]).</comment></tp:nomenclature-citation><tp:nomenclature-citation><tp:taxon-name>
                  <tp:taxon-name-part taxon-name-part-type="genus" reg="Bosleria">Bosleria</tp:taxon-name-part>
                  <tp:taxon-name-part taxon-name-part-type="species" reg="nevadensis">nevadensis</tp:taxon-name-part>
                </tp:taxon-name><comment>A.Nelson, Proc. Biol. Soc. Washington 18(30): 175. 1905, nom rej. prop. Type. United States of America. Nevada: Washoe County, Pyramid Lake, 9 Jun 1903, <italic>G.H. True s.n.</italic> (holotype: RM [RM0004387]).</comment></tp:nomenclature-citation><tp:nomenclature-citation><tp:taxon-name>
                  <tp:taxon-name-part taxon-name-part-type="genus" reg="Solanum">Solanum</tp:taxon-name-part>
                  <tp:taxon-name-part taxon-name-part-type="species" reg="patagonicum">patagonicum</tp:taxon-name-part>
                </tp:taxon-name><comment>C.V.Morton, Revis. Argentine Sp. Solanum 146. 1976. Type. Chile. Región XII (Magallanes): Río Paine, 100 m, 15 Jan 1931, <italic>A. Donat 415</italic> (holotype: BM [BM000617673]; isotypes: BA, BAF, GH [GH00077732], K, SI [003331, 003332], US [00027733, acc. # 2639758]).</comment></tp:nomenclature-citation><tp:nomenclature-citation><tp:taxon-name>
                  <tp:taxon-name-part taxon-name-part-type="genus" reg="Solanum">Solanum</tp:taxon-name-part>
                  <tp:taxon-name-part taxon-name-part-type="species" reg="physalifolium">physalifolium</tp:taxon-name-part>
                  <tp:taxon-name-part taxon-name-part-type="authority">Rusby</tp:taxon-name-part>
                  <tp:taxon-name-part taxon-name-part-type="infraspecific-rank">var.</tp:taxon-name-part>
                  <tp:taxon-name-part taxon-name-part-type="variety" reg="nitidibaccatum">nitidibaccatum</tp:taxon-name-part>
                </tp:taxon-name><comment>(Bitter) Edmonds, Bot. J. Linn. Soc. 92: 27. 1986. Type. Based on <tp:taxon-name><tp:taxon-name-part taxon-name-part-type="genus" reg="Solanum">Solanum</tp:taxon-name-part><tp:taxon-name-part taxon-name-part-type="species" reg="nitidibaccatum">nitidibaccatum</tp:taxon-name-part></tp:taxon-name> Bitter.</comment></tp:nomenclature-citation></tp:nomenclature-citation-list></tp:nomenclature><tp:treatment-sec sec-type="material" id="SECID0ED3GO"><title>Type.</title><p>Chile. Sin. loc., 1829, <italic>E.F. Poeppig s.n.</italic> (lectotype, designated by <xref ref-type="bibr" rid="B81">Edmonds 1986</xref>, pg. 27: W [acc. # 0004151]; isolectotype: F [v0073346F, acc. # 875221]).</p><fig id="F104" position="float" orientation="portrait"><object-id xmlns:xlink="http://www.w3.org/1999/xlink" content-type="doi" xlink:type="simple">10.3897/phytokeys.231.100894.figure104</object-id><label>Figure 104.</label><caption><p><italic><tp:taxon-name><tp:taxon-name-part taxon-name-part-type="genus" reg="Solanum">Solanum</tp:taxon-name-part><tp:taxon-name-part taxon-name-part-type="species" reg="nitidibaccatum">nitidibaccatum</tp:taxon-name-part></tp:taxon-name></italic><bold>A</bold> habit <bold>B</bold> fruiting habit <bold>C</bold> fruiting habit showing leaf variation <bold>D</bold> detail of adaxial leaf surface <bold>E</bold> detail of abaxial leaf surface <bold>F</bold> flower bud <bold>G</bold> dissected flower <bold>H</bold> fruit (<bold>A, C, F</bold><italic>Henning 14</italic><bold>B, D, E, H</bold><italic>Blake 186</italic><bold>C</bold><italic>Arnow 740</italic>). Illustration by R. Wise. Previously published in <xref ref-type="bibr" rid="B209">Särkinen et al. (2018</xref>: 107) and <xref ref-type="bibr" rid="B136">Knapp et al. (2019</xref>: 92).</p></caption><graphic xmlns:xlink="http://www.w3.org/1999/xlink" xlink:href="phytokeys-231-001_article-100894__-g104.jpg" position="float" orientation="portrait" xlink:type="simple" id="oo_897565.jpg"><uri content-type="original_file" xlink:type="simple">https://binary.pensoft.net/fig/897565</uri></graphic></fig></tp:treatment-sec><tp:treatment-sec sec-type="description" id="SECID0EL5GO"><title>Description.</title><p>Annual herbs to 0.2 m high, prostrate and spreading to 0.3 m in diameter or more. Stems terete, green, not markedly hollow; new growth densely viscid-pubescent with translucent simple, uniseriate 2–8(10)-celled spreading trichomes 1.5–2 mm long with a glandular apical cell; older stems glabrescent. Sympodial units difoliate, the leaves not geminate. Leaves simple and shallowly toothed, the blades 2–5.5(–9.5) cm long, 1.5–5(–6.5) cm wide, ovate to broadly ovate, rarely elliptic, widest in the lower half to third, membranous, discolorous; adaxial surface sparsely pubescent with spreading 2–4-celled translucent, simple, uniseriate gland-tipped trichomes like those of the stem, these denser along the veins; abaxial surface more evenly densely pubescent on the lamina and veins; major veins 3–6 pairs, not clearly evident abaxially; base attenuate to cuneate, at times asymmetric, decurrent on the petiole; margins entire or sinuate-dentate; apex acute to obtuse; petioles 0.5–2.7(–4.5) cm long, sparsely pubescent with simple uniseriate glandular trichomes like those of the stems and leaves. Inflorescences generally internodal, but in new growth appearing to arise opposite the leaves, unbranched, 1–2 cm long, with 4–8(–10) flowers clustered at the tip (sub-umbelliform) or spread along a short flower-bearing portion of the axis, sparsely pubescent with spreading trichomes like those on stems and leaves; peduncle 0.6–1.3 cm long; pedicels 4–12 mm long, 0.1–0.2 mm in diameter at the base and 0.2–0.4 mm in diameter at the apex, straight and spreading, articulated at the base; pedicel scars spaced 0.3–1 mm apart. Buds subglobose, the corolla only slightly exserted from the calyx tube before anthesis. Flowers 5-merous, cosexual (hermaphroditic). Calyx tube 1–2 mm long, conical, the lobes 1.7–2.5 mm long, less than 1 mm wide, triangular with acute to obtuse apices, sparsely pubescent with 1–4-celled glandular trichomes like those of the pedicels. Corolla 0.4–0.6 cm in diameter, white with a yellow-green central eye with black “V” or “U” shaped edges in the lobe sinuses, rotate-stellate, lobed 1/3 of the way to the base, the lobes 2.3–3.2 mm long, 2.5–3.7 mm wide, spreading at anthesis, sparsely papillate-pubescent abaxially with 1–4-celled simple uniseriate trichomes, especially along tips and midvein. Stamens equal; filament tube minute; free portion of the filaments 1.5–2 mm long, adaxially sparsely pubescent with tangled uniseriate 4–6-celled simple trichomes; anthers 1–1.4 mm long, 0.5–0.8 mm wide, ellipsoid, yellow, poricidal at the tips, the pores lengthening to slits with age and drying. Ovary globose, glabrous; style 2.5–3 mm long, straight, exserted beyond the anther cone, densely pubescent with 2–3-celled simple uniseriate trichomes in the lower half where included in the anther cone; stigma capitate, minutely papillate, green in live plants. Fruit a globose berry, 0.4–1.3 cm in diameter, brownish green and marbled with white (this not easily visible in herbarium specimens) at maturity, translucent, the pericarp usually shiny, somewhat translucent, glabrous; fruiting pedicels 4–13 mm long, ca. 0.2 mm in diameter at the base, spaced 1–3 mm apart, reflexed and slightly curving, not persistent; fruiting calyx accrescent, becoming papery in mature fruit, the tube ca. 3 mm long, the lobes 2.5–3.5(-4) mm long and 3–4 mm wide, appressed against the berry, but the berry clearly visible. Seeds 13–24 per berry, 2–2.2 mm long, 1.2–1.4 mm wide, flattened and teardrop shaped with a subapical hilum, brown, the surfaces minutely pitted, the testal cells pentagonal in outline. Stone cells usually (1-)2–3 per berry, occasionally absent, ca. 0.5 mm in diameter. Chromosome number: n = 12 (<xref ref-type="bibr" rid="B168">Moscone 1992</xref>, voucher <italic>Ambrosetti &amp; Moscone 1478</italic>; <xref ref-type="bibr" rid="B169">Moyetta et al. 2013</xref>, voucher <italic>Chiapella et al. 1840</italic>, as <italic><tp:taxon-name><tp:taxon-name-part taxon-name-part-type="genus" reg="Solanum">S.</tp:taxon-name-part><tp:taxon-name-part taxon-name-part-type="species" reg="sarrachoides">sarrachoides</tp:taxon-name-part></tp:taxon-name></italic>).</p><fig id="F105" position="float" orientation="portrait"><object-id xmlns:xlink="http://www.w3.org/1999/xlink" content-type="doi" xlink:type="simple">10.3897/phytokeys.231.100894.figure105</object-id><label>Figure 105.</label><caption><p><italic><tp:taxon-name><tp:taxon-name-part taxon-name-part-type="genus" reg="Solanum">Solanum</tp:taxon-name-part><tp:taxon-name-part taxon-name-part-type="species" reg="nitidibaccatum">nitidibaccatum</tp:taxon-name-part></tp:taxon-name></italic><bold>A</bold> habit <bold>B</bold> young inflorescence with flower buds <bold>C</bold> flowers at anthesis <bold>D</bold> maturing fruits (<bold>A–D</bold><italic>Särkinen et al. 4076</italic>). Photos by T. Särkinen. Previously published in <xref ref-type="bibr" rid="B209">Särkinen et al. (2018</xref>: 108) and <xref ref-type="bibr" rid="B136">Knapp et al. (2019</xref>: 93).</p></caption><graphic xmlns:xlink="http://www.w3.org/1999/xlink" xlink:href="phytokeys-231-001_article-100894__-g105.jpg" position="float" orientation="portrait" xlink:type="simple" id="oo_897566.jpg"><uri content-type="original_file" xlink:type="simple">https://binary.pensoft.net/fig/897566</uri></graphic></fig></tp:treatment-sec><tp:treatment-sec sec-type="distribution" id="SECID0EUAHO"><title>Distribution</title><p><bold>(Fig. <xref ref-type="fig" rid="F106">106</xref>).</bold><italic><tp:taxon-name><tp:taxon-name-part taxon-name-part-type="genus" reg="Solanum">Solanum</tp:taxon-name-part><tp:taxon-name-part taxon-name-part-type="species" reg="nitidibaccatum">nitidibaccatum</tp:taxon-name-part></tp:taxon-name></italic> has an amphitropical distribution in temperate South America and temperate western North America, including northern Baja California (for distribution outside South America and a discussion of its native range see <xref ref-type="bibr" rid="B209">Särkinen et al. 2018</xref>, <xref ref-type="bibr" rid="B136">Knapp et al. 2019</xref>). In South America it appears to be native in Chile (Regions III [Atacama], V [Valparaiso], VI [O’Higgins], VIII [Bío-Bío], XII [Magellanes], XIII [Metropolitana], XIV [Los Ríos]), Argentina (Provs. Buenos Aires, Catamarca, Chubut, Córdoba, Entre Rios, La Rioja, Mendoza, Neuquén, Río Negro, Salta, San Juan, San Luis, Santa Cruz, Santiago del Estero, Tucumán) and coastal southern Peru (Depts. Moquegua, Tacna); it is perhaps adventive in Ecuador (Prov. Tungurahua).</p><fig id="F106" position="float" orientation="portrait"><object-id xmlns:xlink="http://www.w3.org/1999/xlink" content-type="doi" xlink:type="simple">10.3897/phytokeys.231.100894.figure106</object-id><label>Figure 106.</label><caption><p>Distribution map of <italic><tp:taxon-name><tp:taxon-name-part taxon-name-part-type="genus" reg="Solanum">Solanum</tp:taxon-name-part><tp:taxon-name-part taxon-name-part-type="species" reg="nitidibaccatum">nitidibaccatum</tp:taxon-name-part></tp:taxon-name></italic> in South America. For distribution in North and Central America and the Caribbean, see <xref ref-type="bibr" rid="B136">Knapp et al. (2019</xref>: 95) and adventive distribution elsewhere, see <xref ref-type="bibr" rid="B209">Särkinen et al. (2018</xref>: 109).</p></caption><graphic xmlns:xlink="http://www.w3.org/1999/xlink" xlink:href="phytokeys-231-001_article-100894__-g106.jpg" position="float" orientation="portrait" xlink:type="simple" id="oo_897567.jpg"><uri content-type="original_file" xlink:type="simple">https://binary.pensoft.net/fig/897567</uri></graphic></fig></tp:treatment-sec><tp:treatment-sec sec-type="ecology" id="SECID0EUCHO"><title>Ecology and habitat.</title><p><italic><tp:taxon-name><tp:taxon-name-part taxon-name-part-type="genus" reg="Solanum">Solanum</tp:taxon-name-part><tp:taxon-name-part taxon-name-part-type="species" reg="nitidibaccatum">nitidibaccatum</tp:taxon-name-part></tp:taxon-name></italic> is a species that inhabits disturbed areas, usually found growing along roadsides in the shade of trees and shrubs, and in rocky and sandy soils between (0-) 1,200 and 2,500 m elevation. It is a common weed of agriculture and is often found growing in sandy soil in seasonal washes (arroyos).</p></tp:treatment-sec><tp:treatment-sec sec-type="Common names and uses" id="SECID0EFDHO"><title>Common names and uses.</title><p>No common names or uses have been recorded from South American specimens (for common names in North America, see <xref ref-type="bibr" rid="B136">Knapp et al. 2019</xref>). The many uses of <italic><tp:taxon-name><tp:taxon-name-part taxon-name-part-type="genus" reg="Solanum">S.</tp:taxon-name-part><tp:taxon-name-part taxon-name-part-type="species" reg="nitidibaccatum">nitidibaccatum</tp:taxon-name-part></tp:taxon-name></italic> by indigenous peoples of North America are documented in <xref ref-type="bibr" rid="B136">Knapp et al. (2019)</xref>. In Argentina, the Mapuche people use <italic><tp:taxon-name><tp:taxon-name-part taxon-name-part-type="genus" reg="Solanum">S.</tp:taxon-name-part><tp:taxon-name-part taxon-name-part-type="species" reg="nitidibaccatum">nitidibaccatum</tp:taxon-name-part></tp:taxon-name></italic> medicinally for treatment of gastrointestinal and liver complaints (<xref ref-type="bibr" rid="B165">Molares and Ladio 2012</xref>).</p></tp:treatment-sec><tp:treatment-sec sec-type="Preliminary conservation status" id="SECID0ENEHO"><title>Preliminary conservation status</title><p><bold>(<xref ref-type="bibr" rid="B116">IUCN 2022</xref>).</bold> Least Concern [<abbrev xmlns:xlink="http://www.w3.org/1999/xlink" xlink:title="Least Concern" id="ABBRID0E1EHO" xlink:type="simple">LC</abbrev>]. <abbrev xmlns:xlink="http://www.w3.org/1999/xlink" xlink:title="Extent of Occurrence" id="ABBRID0E5EHO" xlink:type="simple">EOO</abbrev> = 188,100,484 km<sup>2</sup> [<abbrev xmlns:xlink="http://www.w3.org/1999/xlink" xlink:title="Least Concern" id="ABBRID0EEFHO" xlink:type="simple">LC</abbrev>]; <abbrev xmlns:xlink="http://www.w3.org/1999/xlink" xlink:title="Area of Occurrence" id="ABBRID0EIFHO" xlink:type="simple">AOO</abbrev> = 1,824 km<sup>2</sup> [<abbrev xmlns:xlink="http://www.w3.org/1999/xlink" xlink:title="Endangered" id="ABBRID0EOFHO" xlink:type="simple">EN</abbrev>]; calculated on the global range. <italic><tp:taxon-name><tp:taxon-name-part taxon-name-part-type="genus" reg="Solanum">Solanum</tp:taxon-name-part><tp:taxon-name-part taxon-name-part-type="species" reg="nitidibaccatum">nitidibaccatum</tp:taxon-name-part></tp:taxon-name></italic> is widespread and weedy throughout its range. In North America it is considered a noxious weed of agriculture (see <xref ref-type="bibr" rid="B136">Knapp et al. 2019</xref>).</p></tp:treatment-sec><tp:treatment-sec sec-type="discussion" id="SECID0EBGHO"><title>Discussion.</title><p><italic><tp:taxon-name><tp:taxon-name-part taxon-name-part-type="genus" reg="Solanum">Solanum</tp:taxon-name-part><tp:taxon-name-part taxon-name-part-type="species" reg="nitidibaccatum">nitidibaccatum</tp:taxon-name-part></tp:taxon-name></italic> is morphologically similar to and has been treated as <italic><tp:taxon-name><tp:taxon-name-part taxon-name-part-type="genus" reg="Solanum">S.</tp:taxon-name-part><tp:taxon-name-part taxon-name-part-type="species" reg="sarrachoides">sarrachoides</tp:taxon-name-part></tp:taxon-name></italic> in many previous treatments (e.g., <xref ref-type="bibr" rid="B211">Schilling 1981</xref>; <xref ref-type="bibr" rid="B212">Schilling and Heiser 1979</xref>); it is also often treated as <italic><tp:taxon-name><tp:taxon-name-part taxon-name-part-type="genus" reg="Solanum">S.</tp:taxon-name-part><tp:taxon-name-part taxon-name-part-type="species" reg="physalifolium">physalifolium</tp:taxon-name-part></tp:taxon-name></italic>. <italic><tp:taxon-name><tp:taxon-name-part taxon-name-part-type="genus" reg="Solanum">Solanum</tp:taxon-name-part><tp:taxon-name-part taxon-name-part-type="species" reg="nitidibaccatum">nitidibaccatum</tp:taxon-name-part></tp:taxon-name></italic> has also sometimes been treated at infraspecific rank within <italic><tp:taxon-name><tp:taxon-name-part taxon-name-part-type="genus" reg="Solanum">S.</tp:taxon-name-part><tp:taxon-name-part taxon-name-part-type="species" reg="physalifolium">physalifolium</tp:taxon-name-part></tp:taxon-name></italic>, an Andean endemic; the species are distinct and not closely related (<xref ref-type="bibr" rid="B92">Gagnon et al. 2022</xref>). <italic><tp:taxon-name><tp:taxon-name-part taxon-name-part-type="genus" reg="Solanum">Solanum</tp:taxon-name-part><tp:taxon-name-part taxon-name-part-type="species" reg="nitidibaccatum">nitidibaccatum</tp:taxon-name-part></tp:taxon-name></italic> is usually thought to be native to Patagonian South America, from which it has been introduced extensively to other parts of the world where it has become a prolific and successful weed of disturbed sites. The species is locally abundant throughout North America and is probably native there west of the Rockies (see <xref ref-type="bibr" rid="B136">Knapp et al. 2019</xref>), as evidenced by its extensive use by local people.</p><p><italic><tp:taxon-name><tp:taxon-name-part taxon-name-part-type="genus" reg="Solanum">Solanum</tp:taxon-name-part><tp:taxon-name-part taxon-name-part-type="species" reg="nitidibaccatum">nitidibaccatum</tp:taxon-name-part></tp:taxon-name></italic> can be distinguished from <italic><tp:taxon-name><tp:taxon-name-part taxon-name-part-type="genus" reg="Solanum">S.</tp:taxon-name-part><tp:taxon-name-part taxon-name-part-type="species" reg="sarrachoides">sarrachoides</tp:taxon-name-part></tp:taxon-name></italic> in its shorter, plumper anthers, the blackish purple markings in the centre of the corolla on the margins of the central star, and in its fruits that are shiny at maturity, marbled with white (not usually visible on herbarium sheets) and not completely enclosed in the accrescent calyx. In addition, the mature inflorescences of <italic><tp:taxon-name><tp:taxon-name-part taxon-name-part-type="genus" reg="Solanum">S.</tp:taxon-name-part><tp:taxon-name-part taxon-name-part-type="species" reg="nitidibaccatum">nitidibaccatum</tp:taxon-name-part></tp:taxon-name></italic> are always internodal while those of <italic><tp:taxon-name><tp:taxon-name-part taxon-name-part-type="genus" reg="Solanum">S.</tp:taxon-name-part><tp:taxon-name-part taxon-name-part-type="species" reg="sarrachoides">sarrachoides</tp:taxon-name-part></tp:taxon-name></italic> are usually opposite the geminate leaves. <xref ref-type="bibr" rid="B81">Edmonds (1986)</xref> showed that <italic><tp:taxon-name><tp:taxon-name-part taxon-name-part-type="genus" reg="Solanum">S.</tp:taxon-name-part><tp:taxon-name-part taxon-name-part-type="species" reg="nitidibaccatum">nitidibaccatum</tp:taxon-name-part></tp:taxon-name></italic> and <italic><tp:taxon-name><tp:taxon-name-part taxon-name-part-type="genus" reg="Solanum">S.</tp:taxon-name-part><tp:taxon-name-part taxon-name-part-type="species" reg="sarrachoides">sarrachoides</tp:taxon-name-part></tp:taxon-name></italic> were distinct morphologically and phylogenetic results confirm this, showing these two species are not closely related despite their overall similarity (<xref ref-type="bibr" rid="B206">Särkinen et al. 2015b</xref>; <xref ref-type="bibr" rid="B92">Gagnon et al. 2022</xref>).</p><p><italic><tp:taxon-name><tp:taxon-name-part taxon-name-part-type="genus" reg="Solanum">Solanum</tp:taxon-name-part><tp:taxon-name-part taxon-name-part-type="species" reg="nitidibaccatum">nitidibaccatum</tp:taxon-name-part></tp:taxon-name></italic> can be distinguished from other glandular-pubescent morelloids by its minute flowers, with anthers 1–1.5 mm long. <italic><tp:taxon-name><tp:taxon-name-part taxon-name-part-type="genus" reg="Solanum">Solanum</tp:taxon-name-part><tp:taxon-name-part taxon-name-part-type="species" reg="marmoratum">marmoratum</tp:taxon-name-part></tp:taxon-name></italic>, with which <italic><tp:taxon-name><tp:taxon-name-part taxon-name-part-type="genus" reg="Solanum">S.</tp:taxon-name-part><tp:taxon-name-part taxon-name-part-type="species" reg="nitidibaccatum">nitidibaccatum</tp:taxon-name-part></tp:taxon-name></italic> is sympatric, has similarly tiny flowers, but lacks glandular pubescence completely and has much larger, more distinctly marbled berries.</p><p>Details of typification of the synonyms of <italic><tp:taxon-name><tp:taxon-name-part taxon-name-part-type="genus" reg="Solanum">S.</tp:taxon-name-part><tp:taxon-name-part taxon-name-part-type="species" reg="nitidibaccatum">nitidibaccatum</tp:taxon-name-part></tp:taxon-name></italic> can be found in <xref ref-type="bibr" rid="B10">Barboza et al. (2013)</xref> and <xref ref-type="bibr" rid="B209">Särkinen et al. (2018)</xref>. The name <italic><tp:taxon-name><tp:taxon-name-part taxon-name-part-type="genus" reg="Solanum">S.</tp:taxon-name-part><tp:taxon-name-part taxon-name-part-type="species" reg="nitidibaccatum">nitidibaccatum</tp:taxon-name-part></tp:taxon-name></italic> has been proposed for conservation (Särkinen and Knapp 2022) due to its widespread usage in the weed literature.</p></tp:treatment-sec><ref-list><ref id="B209"><mixed-citation xmlns:xlink="http://www.w3.org/1999/xlink" xlink:type="simple"><person-group><name name-style="western"><surname>Särkinen</surname><given-names>T</given-names></name><name name-style="western"><surname>Poczai</surname><given-names>P</given-names></name><name name-style="western"><surname>Barboza</surname><given-names>GE</given-names></name><name name-style="western"><surname>van der Weerden</surname><given-names>GM</given-names></name><name name-style="western"><surname>Baden</surname><given-names>M</given-names></name><name name-style="western"><surname>Knapp</surname><given-names>S</given-names></name></person-group> (<year>2018</year>) <article-title>A revision of the Old World black nightshades (Morelloid clade of <italic><tp:taxon-name><tp:taxon-name-part taxon-name-part-type="genus">Solanum</tp:taxon-name-part></tp:taxon-name></italic> L., <tp:taxon-name><tp:taxon-name-part taxon-name-part-type="family">Solanaceae</tp:taxon-name-part></tp:taxon-name>).</article-title><source>PhytoKeys</source><volume>106</volume>: <fpage>1</fpage>–<lpage>223</lpage>. <ext-link xlink:href="10.3897/phytokeys.106.21991" ext-link-type="doi" xlink:type="simple">https://doi.org/10.3897/phytokeys.106.21991</ext-link></mixed-citation></ref><ref id="B136"><mixed-citation xmlns:xlink="http://www.w3.org/1999/xlink" xlink:type="simple"><person-group><name name-style="western"><surname>Knapp</surname><given-names>S</given-names></name><name name-style="western"><surname>Barboza</surname><given-names>GE</given-names></name><name name-style="western"><surname>Bohs</surname><given-names>L</given-names></name><name name-style="western"><surname>Särkinen</surname><given-names>T</given-names></name></person-group> (<year>2019</year>) <article-title>A revision of the Morelloid Clade of <italic><tp:taxon-name><tp:taxon-name-part taxon-name-part-type="genus">Solanum</tp:taxon-name-part></tp:taxon-name></italic> L. (<tp:taxon-name><tp:taxon-name-part taxon-name-part-type="family">Solanaceae</tp:taxon-name-part></tp:taxon-name>) in the Caribbean and North and Central America.</article-title><source>PhytoKeys</source><volume>123</volume>: <fpage>1</fpage>–<lpage>174</lpage>. <ext-link xlink:href="10.3897/phytokeys.123.31738" ext-link-type="doi" xlink:type="simple">https://doi.org/10.3897/phytokeys.123.31738</ext-link></mixed-citation></ref><ref id="B81"><mixed-citation xmlns:xlink="http://www.w3.org/1999/xlink" xlink:type="simple"><person-group><name name-style="western"><surname>Edmonds</surname><given-names>JM</given-names></name></person-group> (<year>1986</year>) <article-title>Biosystematics of <italic><tp:taxon-name><tp:taxon-name-part taxon-name-part-type="genus">Solanum</tp:taxon-name-part><tp:taxon-name-part taxon-name-part-type="species">sarrachoides</tp:taxon-name-part></tp:taxon-name></italic> Sendtn. and <italic><tp:taxon-name><tp:taxon-name-part taxon-name-part-type="genus">S.</tp:taxon-name-part><tp:taxon-name-part taxon-name-part-type="species">physalifolium</tp:taxon-name-part></tp:taxon-name></italic> Rusby (<italic><tp:taxon-name><tp:taxon-name-part taxon-name-part-type="genus">S.</tp:taxon-name-part><tp:taxon-name-part taxon-name-part-type="species">nitidibaccatum</tp:taxon-name-part></tp:taxon-name></italic> Bitter).</article-title><source>Botanical Journal of the Linnean Society</source><volume>92</volume>(<issue>1</issue>): <fpage>1</fpage>–<lpage>38</lpage>. <ext-link xlink:href="10.1111/j.1095-8339.1986.tb01425.x" ext-link-type="doi" xlink:type="simple">https://doi.org/10.1111/j.1095-8339.1986.tb01425.x</ext-link></mixed-citation></ref><ref id="B168"><mixed-citation xmlns:xlink="http://www.w3.org/1999/xlink" xlink:type="simple"><person-group><name name-style="western"><surname>Moscone</surname><given-names>EA</given-names></name></person-group> (<year>1992</year>) <article-title>Estudios en cromosomas meióticos en <tp:taxon-name><tp:taxon-name-part taxon-name-part-type="family">Solanaceae</tp:taxon-name-part></tp:taxon-name> de Argentina.</article-title><source>Darwiniana</source><volume>31</volume>: <fpage>261</fpage>–<lpage>297</lpage>. <ext-link xlink:href="https://www.jstor.org/stable/23222568" ext-link-type="uri" xlink:type="simple">https://www.jstor.org/stable/23222568</ext-link></mixed-citation></ref><ref id="B169"><mixed-citation xmlns:xlink="http://www.w3.org/1999/xlink" xlink:type="simple"><person-group><name name-style="western"><surname>Moyetta</surname><given-names>NR</given-names></name><name name-style="western"><surname>Stiefkensa</surname><given-names>LB</given-names></name><name name-style="western"><surname>Bernardello</surname><given-names>G</given-names></name></person-group> (<year>2013</year>) <article-title>Karyotypes of South American species of the Morelloid and Dulcamaroid clades (<italic><tp:taxon-name><tp:taxon-name-part taxon-name-part-type="genus">Solanum</tp:taxon-name-part></tp:taxon-name></italic>, <tp:taxon-name><tp:taxon-name-part taxon-name-part-type="family">Solanaceae</tp:taxon-name-part></tp:taxon-name>).</article-title><source>Caryologia</source><volume>66</volume>(<issue>4</issue>): <fpage>333</fpage>–<lpage>345</lpage>. <ext-link xlink:href="10.1080/00087114.2013.855389" ext-link-type="doi" xlink:type="simple">https://doi.org/10.1080/00087114.2013.855389</ext-link></mixed-citation></ref><ref id="B165"><mixed-citation xmlns:xlink="http://www.w3.org/1999/xlink" xlink:type="simple"><person-group><name name-style="western"><surname>Molares</surname><given-names>S</given-names></name><name name-style="western"><surname>Ladio</surname><given-names>A</given-names></name></person-group> (<year>2012</year>) <article-title>Mapuche perceptions and conservation of Andean <italic><tp:taxon-name><tp:taxon-name-part taxon-name-part-type="genus">Nothofagus</tp:taxon-name-part></tp:taxon-name></italic> forests and their medicinal plants: A case study from a rural community in Patagonia, Argentina.</article-title><source>Biodiversity and Conservation</source><volume>21</volume>(<issue>4</issue>): <fpage>1079</fpage>–<lpage>1093</lpage>. <ext-link xlink:href="10.1007/s10531-012-0241-2" ext-link-type="doi" xlink:type="simple">https://doi.org/10.1007/s10531-012-0241-2</ext-link></mixed-citation></ref><ref id="B116"><mixed-citation xmlns:xlink="http://www.w3.org/1999/xlink" xlink:type="simple">IUCN (<year>2022</year>) Guidelines for Using the IUCN Red List Categories and Criteria. Version 15.1. Prepared by the Standards and Petitions Subcommittee. [Downloaded 9 Dec 2022] <ext-link xlink:href="https://www.iucnredlist.org/resources/redlistguidelines" ext-link-type="uri" xlink:type="simple">https://www.iucnredlist.org/resources/redlistguidelines</ext-link></mixed-citation></ref><ref id="B211"><mixed-citation xmlns:xlink="http://www.w3.org/1999/xlink" xlink:type="simple"><person-group><name name-style="western"><surname>Schilling</surname><given-names>EE</given-names></name></person-group> (<year>1981</year>) <article-title>Systematics of <tp:taxon-name><tp:taxon-name-part taxon-name-part-type="genus">Solanum</tp:taxon-name-part><tp:taxon-name-part taxon-name-part-type="infraspecific-rank">sect.</tp:taxon-name-part><tp:taxon-name-part taxon-name-part-type="section">Solanum</tp:taxon-name-part></tp:taxon-name> (<tp:taxon-name><tp:taxon-name-part taxon-name-part-type="family">Solanaceae</tp:taxon-name-part></tp:taxon-name>) in North America.</article-title><source>Systematic Botany</source><volume>6</volume>(<issue>2</issue>): <fpage>172</fpage>–<lpage>185</lpage>. <ext-link xlink:href="10.2307/2418547" ext-link-type="doi" xlink:type="simple">https://doi.org/10.2307/2418547</ext-link></mixed-citation></ref><ref id="B212"><mixed-citation xmlns:xlink="http://www.w3.org/1999/xlink" xlink:type="simple"><person-group><name name-style="western"><surname>Schilling</surname><given-names>Jr EE</given-names></name><name name-style="western"><surname>Heiser</surname><given-names>Jr CB</given-names></name></person-group> (<year>1979</year>) <article-title>Crossing relationships among diploid species of the <italic><tp:taxon-name><tp:taxon-name-part taxon-name-part-type="genus">Solanum</tp:taxon-name-part><tp:taxon-name-part taxon-name-part-type="species">nigrum</tp:taxon-name-part></tp:taxon-name></italic> complex in North America.</article-title><source>American Journal of Botany</source><volume>66</volume>(<issue>6</issue>): <fpage>709</fpage>–<lpage>716</lpage>. <ext-link xlink:href="10.1002/j.1537-2197.1979.tb06275.x" ext-link-type="doi" xlink:type="simple">https://doi.org/10.1002/j.1537-2197.1979.tb06275.x</ext-link></mixed-citation></ref><ref id="B92"><mixed-citation xmlns:xlink="http://www.w3.org/1999/xlink" xlink:type="simple"><person-group><name name-style="western"><surname>Gagnon</surname><given-names>E</given-names></name><name name-style="western"><surname>Hilgenhof</surname><given-names>R</given-names></name><name name-style="western"><surname>Orejuela</surname><given-names>A</given-names></name><name name-style="western"><surname>McDonnell</surname><given-names>A</given-names></name><name name-style="western"><surname>Sablok</surname><given-names>G</given-names></name><name name-style="western"><surname>Aubriot</surname><given-names>X</given-names></name><name name-style="western"><surname>Giacomin</surname><given-names>LL</given-names></name><name name-style="western"><surname>Gouvêa</surname><given-names>Y</given-names></name><name name-style="western"><surname>Bohs</surname><given-names>L</given-names></name><name name-style="western"><surname>Dodsworth</surname><given-names>S</given-names></name><name name-style="western"><surname>Martine</surname><given-names>C</given-names></name><name name-style="western"><surname>Poczai</surname><given-names>P</given-names></name><name name-style="western"><surname>Knapp</surname><given-names>S</given-names></name><name name-style="western"><surname>Särkinen</surname><given-names>T</given-names></name></person-group> (<year>2022</year>) <article-title>Phylogenomic discordance suggests polytomies along the backbone of the large genus <italic><tp:taxon-name><tp:taxon-name-part taxon-name-part-type="genus">Solanum</tp:taxon-name-part></tp:taxon-name></italic>.</article-title><source>American Journal of Botany</source><volume>109</volume>(<issue>4</issue>): <fpage>580</fpage>–<lpage>601</lpage>. <ext-link xlink:href="10.1002/ajb2.1827" ext-link-type="doi" xlink:type="simple">https://doi.org/10.1002/ajb2.1827</ext-link></mixed-citation></ref><ref id="B206"><mixed-citation xmlns:xlink="http://www.w3.org/1999/xlink" xlink:type="simple"><person-group><name name-style="western"><surname>Särkinen</surname><given-names>T</given-names></name><name name-style="western"><surname>Barboza</surname><given-names>GE</given-names></name><name name-style="western"><surname>Knapp</surname><given-names>S</given-names></name></person-group> (<year>2015b</year>) <article-title>True Black nightshades: Phylogeny and delimitation of the Morelloid clade of <italic><tp:taxon-name><tp:taxon-name-part taxon-name-part-type="genus">Solanum</tp:taxon-name-part></tp:taxon-name></italic>.</article-title><source>Taxon</source><volume>64</volume>(<issue>5</issue>): <fpage>945</fpage>–<lpage>958</lpage>. <ext-link xlink:href="10.12705/645.5" ext-link-type="doi" xlink:type="simple">https://doi.org/10.12705/645.5</ext-link></mixed-citation></ref><ref id="B10"><mixed-citation xmlns:xlink="http://www.w3.org/1999/xlink" xlink:type="simple"><person-group><name name-style="western"><surname>Barboza</surname><given-names>GE</given-names></name><name name-style="western"><surname>Knapp</surname><given-names>S</given-names></name><name name-style="western"><surname>Särkinen</surname><given-names>T</given-names></name></person-group> (<year>2013</year>) <article-title>Grupo VII. Moreloide.</article-title> In: <person-group><name name-style="western"><surname>Anton</surname><given-names>AM</given-names></name><name name-style="western"><surname>Zuloaga</surname><given-names>FO</given-names></name></person-group> (<role>Eds</role>) <issue-title>Barboza GE (Coord.</issue-title><source>) Flora Argentina (Vol. 13), <tp:taxon-name><tp:taxon-name-part taxon-name-part-type="family">Solanaceae</tp:taxon-name-part></tp:taxon-name>. IOBDA- IMBIV, CONICET: Buenos Aires &amp; Córdoba, Argentina</source>, <fpage>231</fpage>–<lpage>264</lpage>.</mixed-citation></ref></ref-list></tp:taxon-treatment>
