# Supplementary material for: ﻿A revision of the South American species of the Morelloid clade (Solanum L., Solanaceae)
Source: PhytoKeys. 2023 Aug 29;231:1–342. doi: 10.3897/phytokeys.231.100894 (PMC10481398; doi:10.3897/phytokeys.231.100894)
Supplement: XML Treatment for Solanum palitans [file phytokeys.231.100894-treatment35.xml]

<!DOCTYPE tp:taxon-treatment
  PUBLIC "-//TaxonX//DTD Taxonomic Treatment Publishing DTD v0 20100105//EN" "tax-treatment-NSO.dtd">
<tp:taxon-treatment xmlns:tp="http://www.plazi.org/taxpub"><tp:treatment-meta><kwd-group><label>Taxon classification</label><kwd>
                <named-content content-type="kingdom">Plantae</named-content>
              </kwd><kwd>
                <named-content content-type="order">Solanales</named-content>
              </kwd><kwd>
                <named-content content-type="family">Solanaceae</named-content>
              </kwd></kwd-group><mixed-citation publication-type="journal"><person-group><name><surname>Knapp</surname><given-names>Sandra</given-names></name><name><surname>Särkinen</surname><given-names>Tiina</given-names></name><name><surname>Barboza</surname><given-names>Gloria E.</given-names></name></person-group><article-title>﻿A revision of the South American species of the Morelloid clade (<italic><tp:taxon-name><tp:taxon-name-part taxon-name-part-type="genus" reg="Solanum">Solanum</tp:taxon-name-part></tp:taxon-name></italic> L., <tp:taxon-name><tp:taxon-name-part taxon-name-part-type="family">Solanaceae</tp:taxon-name-part></tp:taxon-name>)</article-title><source>PhytoKeys</source><day>29</day><month>08</month><year>2023</year><volume>231</volume><fpage>1</fpage><lpage>342</lpage><pub-id pub-id-type="doi">10.3897/phytokeys.231.100894</pub-id></mixed-citation></tp:treatment-meta><tp:nomenclature><label>﻿35.</label><tp:taxon-name>
              <tp:taxon-name-part taxon-name-part-type="genus" reg="Solanum">Solanum</tp:taxon-name-part>
              <tp:taxon-name-part taxon-name-part-type="species" reg="palitans">palitans</tp:taxon-name-part>
            </tp:taxon-name><tp:taxon-authority>C.V.Morton, Revis. Argentine Sp. Solanum 92. 1976.</tp:taxon-authority><xref ref-type="fig" rid="F107">Figs 107</xref><xref ref-type="fig" rid="F108">, 108</xref></tp:nomenclature><tp:treatment-sec sec-type="material" id="SECID0EZOHO"><title>Type.</title><p>Argentina. Tucumán: Dpto. Tafí del Valle, Yerba Buena, 19 Jan 1919, <italic>S. Venturi 159</italic> (holotype: US [00027724, acc. # 1548805]; isotypes: BA [acc. # 2463], LIL [LIL001454], LP [LP010926], MA, SI [003329]).</p><fig id="F107" position="float" orientation="portrait"><object-id xmlns:xlink="http://www.w3.org/1999/xlink" content-type="doi" xlink:type="simple">10.3897/phytokeys.231.100894.figure107</object-id><label>Figure 107.</label><caption><p><italic><tp:taxon-name><tp:taxon-name-part taxon-name-part-type="genus" reg="Solanum">Solanum</tp:taxon-name-part><tp:taxon-name-part taxon-name-part-type="species" reg="palitans">palitans</tp:taxon-name-part></tp:taxon-name></italic><bold>A</bold> habit <bold>B</bold> flower <bold>C</bold> stamen, ventral view <bold>D</bold> gynoecium <bold>E</bold> fruit (<bold>A–E</bold> voucher details missing). Illustration by M.T. Cabrera. Previously published in <xref ref-type="bibr" rid="B10">Barboza et al. (2013</xref>: 252).</p></caption><graphic xmlns:xlink="http://www.w3.org/1999/xlink" xlink:href="phytokeys-231-001_article-100894__-g107.jpg" position="float" orientation="portrait" xlink:type="simple" id="oo_897568.jpg"><uri content-type="original_file" xlink:type="simple">https://binary.pensoft.net/fig/897568</uri></graphic></fig></tp:treatment-sec><tp:treatment-sec sec-type="description" id="SECID0EJQHO"><title>Description.</title><p>Annual, decumbent or prostrate herbs, the young plants sometimes erect, up to 0.2 m high often rooting at the lower nodes, forming dense patches, the branches to ca. 1 m long. Stems decumbent or ascending, terete or somewhat angled with ridges, green, older stems yellowish-brown, not markedly hollow; new growth pubescent with simple, spreading, uniseriate, translucent, eglandular trichomes, these 0.5–1 mm long, glabrous or nearly so; older stems glabrous. Sympodial units difoliate, the leaves not geminate. Leaves simple and strongly 3-lobed, the blades 2.5–9 cm long, 2.5–7.5 cm wide, broadly ovate, widest in the lower third, thinly membranous, concolorous, without smell; adaxial surfaces glabrous to sparsely pubescent with simple hairs to 0.5 mm on the major veins; abaxial surfaces glabrous; major veins 3–4 pairs; base long attenuate, decurrent on the petiole; margins 3-lobed nearly to the midrib, rarely the lateral lobes themselves lobed, the terminal lobe ovate, the lateral lobes asymmetrically ovate or lanceolate-ovate, acute at the tips, the sinuses sometimes sparsely ciliate; apex acute; petioles 0.5–2 cm, winged to the base, glabrous or sometimes sparsely ciliate near the base. Inflorescences internodal or often just below a node, unbranched or rarely forked, 1.2–2.5 cm long, with 4–9 flowers, glabrous to sparsely pubescent; peduncle 0.7–1.4 cm long, delicate; pedicels 3–5 mm long, 0.2–0.3 mm in diameter at the base and at the apex, filiform, spreading, articulated at the base; pedicel scars spaced 1–5 mm apart. Buds ellipsoid, the corolla completely covered by the calyx tube before anthesis. Flowers 5-merous, cosexual (hermaphroditic). Calyx tube 1.5–2 mm long, cup-shaped, the lobes ca. 0.75–1.5 mm long, lanceolate-oblong, glabrous, the tips acute. Corolla ca. 0.7 cm in diameter, white or rarely light violet, rotate-stellate, lobed ca. 1/2 way to the base, the lobes 1.5–2.5 mm long, 1–2 mm wide at the base, reflexed or spreading at anthesis, abaxially minutely white-puberulent on the tips of the lobes, glabrous adaxially. Stamens equal; filament tube minute; free portion of the filaments 0.5–1 mm long, adaxially pubescent with tangled uniseriate trichomes; anthers 1.6–2 mm long, 0.7–0.8 mm wide, oblong or ellipsoid, yellow, poricidal at the tips, the pores lengthening to slits with age and drying. Ovary glabrous; style 2.3–3.3 mm long, straight exserted beyond the anther cone, glabrous or sparsely pubescent in the lower part,; stigma capitate, the surface minutely papillate, green in live plants. Fruit a depressed-globose and bilobed (especially when young) berry, 0.6–0.8 cm in diameter, pale yellow, the pericarp thin and somewhat shiny, opaque to somewhat translucent, glabrous; fruiting pedicels 4–7 mm long, 0.5–0.7 mm in diameter at the base, 0.5–0.7 mm in diameter at the apex, spreading, recurved at the base to hold the fruit downwards, often in contact with the soil, not persistent; fruiting calyx not markedly accrescent but the lobes somewhat elongating in fruit, the tube 2–3 mm long, the lobes 2–3(-4) mm long, covering the basal 1/3 of the berry, the tips somewhat recurved. Seeds 20–30 per berry, 1.5–1.6 mm long, 1.2–1.6 mm wide, flattened reniform, light yellow, the surfaces pitted, the testal cells sinuate in outline. Stone cells 2(-4) per berry, 2 larger and apical (1–1.5 mm in diameter), the other 2 equatorial, smaller, 0.5–0.6 mm in diameter, all pale cream-coloured. Chromosome number: n = 12 (<xref ref-type="bibr" rid="B169">Moyetta et al. 2013</xref>, voucher <italic>Barboza et al. 2228</italic>, as <italic><tp:taxon-name><tp:taxon-name-part taxon-name-part-type="genus" reg="Solanum">S.</tp:taxon-name-part><tp:taxon-name-part taxon-name-part-type="species" reg="tripartitum">tripartitum</tp:taxon-name-part></tp:taxon-name></italic>, <italic>Barboza et al. 2178</italic>).</p><fig id="F108" position="float" orientation="portrait"><object-id xmlns:xlink="http://www.w3.org/1999/xlink" content-type="doi" xlink:type="simple">10.3897/phytokeys.231.100894.figure108</object-id><label>Figure 108.</label><caption><p><italic><tp:taxon-name><tp:taxon-name-part taxon-name-part-type="genus" reg="Solanum">Solanum</tp:taxon-name-part><tp:taxon-name-part taxon-name-part-type="species" reg="palitans">palitans</tp:taxon-name-part></tp:taxon-name></italic><bold>A</bold> habit <bold>B</bold> leaves <bold>C</bold> flowers and inflorescence <bold>D</bold> fruits at different stages of maturity (<bold>A–D</bold><italic>Barboza et al. 3471</italic>). Photos by T. Särkinen.</p></caption><graphic xmlns:xlink="http://www.w3.org/1999/xlink" xlink:href="phytokeys-231-001_article-100894__-g108.jpg" position="float" orientation="portrait" xlink:type="simple" id="oo_897569.jpg"><uri content-type="original_file" xlink:type="simple">https://binary.pensoft.net/fig/897569</uri></graphic></fig></tp:treatment-sec><tp:treatment-sec sec-type="distribution" id="SECID0EGSHO"><title>Distribution</title><p><bold>(Fig. <xref ref-type="fig" rid="F109">109</xref>).</bold><italic><tp:taxon-name><tp:taxon-name-part taxon-name-part-type="genus" reg="Solanum">Solanum</tp:taxon-name-part><tp:taxon-name-part taxon-name-part-type="species" reg="palitans">palitans</tp:taxon-name-part></tp:taxon-name></italic> occurs in northwestern Argentina (Provs. Catamarca, Córdoba, Jujuy, Salta, Tucumán), northern Chile and Bolivia (Depts. Chuquisaca, Cochabamba, La Paz, Potosi, Santa Cruz); a very local naturalised population is known from New South Wales (Australia, see <xref ref-type="bibr" rid="B209">Särkinen et al. 2018</xref>).</p><fig id="F109" position="float" orientation="portrait"><object-id xmlns:xlink="http://www.w3.org/1999/xlink" content-type="doi" xlink:type="simple">10.3897/phytokeys.231.100894.figure109</object-id><label>Figure 109.</label><caption><p>Distribution map of <italic><tp:taxon-name><tp:taxon-name-part taxon-name-part-type="genus" reg="Solanum">Solanum</tp:taxon-name-part><tp:taxon-name-part taxon-name-part-type="species" reg="palitans">palitans</tp:taxon-name-part></tp:taxon-name></italic>. For adventive distribution in Australia, see <xref ref-type="bibr" rid="B209">Särkinen et al. (2018)</xref>.</p></caption><graphic xmlns:xlink="http://www.w3.org/1999/xlink" xlink:href="phytokeys-231-001_article-100894__-g109.jpg" position="float" orientation="portrait" xlink:type="simple" id="oo_897570.jpg"><uri content-type="original_file" xlink:type="simple">https://binary.pensoft.net/fig/897570</uri></graphic></fig></tp:treatment-sec><tp:treatment-sec sec-type="ecology" id="SECID0E5THO"><title>Ecology and habitat.</title><p><italic><tp:taxon-name><tp:taxon-name-part taxon-name-part-type="genus" reg="Solanum">Solanum</tp:taxon-name-part><tp:taxon-name-part taxon-name-part-type="species" reg="palitans">palitans</tp:taxon-name-part></tp:taxon-name></italic> grows in disturbed sites, along roadsides and field margins, on rocky, sandy, or clay soils; between (50–)1,400 and 3,000(–3,700) m elevation.</p></tp:treatment-sec><tp:treatment-sec sec-type="Common names and uses" id="SECID0EPUHO"><title>Common names and uses.</title><p>Argentina. Jujuy, Tucumán: ñusco (<xref ref-type="bibr" rid="B107">Hilgert and Gil 2006</xref>; <xref ref-type="bibr" rid="B39">Ceballos and Perea 2014</xref>; <xref ref-type="bibr" rid="B3">Acosta et al. 2018</xref>); Salta: ñusco blanco (<xref ref-type="bibr" rid="B37">Califano 2020</xref>). Leaves are used medicinally to soothe pain from blows and as a febrifuge (<xref ref-type="bibr" rid="B39">Ceballos and Perea 2014</xref>), and as animal fodder (<xref ref-type="bibr" rid="B37">Califano 2020</xref>).</p></tp:treatment-sec><tp:treatment-sec sec-type="Preliminary conservation status" id="SECID0ENVHO"><title>Preliminary conservation status</title><p><bold>(<xref ref-type="bibr" rid="B116">IUCN 2022</xref>).</bold> Least Concern [<abbrev xmlns:xlink="http://www.w3.org/1999/xlink" xlink:title="Least Concern" id="ABBRID0E1VHO" xlink:type="simple">LC</abbrev>]. <abbrev xmlns:xlink="http://www.w3.org/1999/xlink" xlink:title="Extent of Occurrence" id="ABBRID0E5VHO" xlink:type="simple">EOO</abbrev> = 1,008,132 km<sup>2</sup> [<abbrev xmlns:xlink="http://www.w3.org/1999/xlink" xlink:title="Least Concern" id="ABBRID0EEWHO" xlink:type="simple">LC</abbrev>]; <abbrev xmlns:xlink="http://www.w3.org/1999/xlink" xlink:title="Area of Occurrence" id="ABBRID0EIWHO" xlink:type="simple">AOO</abbrev> = 468 km<sup>2</sup> [<abbrev xmlns:xlink="http://www.w3.org/1999/xlink" xlink:title="Endangered" id="ABBRID0EOWHO" xlink:type="simple">EN</abbrev>]; calculated excluding adventive Australian range. <italic><tp:taxon-name><tp:taxon-name-part taxon-name-part-type="genus" reg="Solanum">Solanum</tp:taxon-name-part><tp:taxon-name-part taxon-name-part-type="species" reg="palitans">palitans</tp:taxon-name-part></tp:taxon-name></italic> is a widespread species in its native range. It grows in open disturbed areas and has been collected in at least one protected area in Argentina (e.g., Parque Nacional Calilegua).</p></tp:treatment-sec><tp:treatment-sec sec-type="discussion" id="SECID0E4WHO"><title>Discussion.</title><p><italic><tp:taxon-name><tp:taxon-name-part taxon-name-part-type="genus" reg="Solanum">Solanum</tp:taxon-name-part><tp:taxon-name-part taxon-name-part-type="species" reg="palitans">palitans</tp:taxon-name-part></tp:taxon-name></italic> is morphologically similar to <italic><tp:taxon-name><tp:taxon-name-part taxon-name-part-type="genus" reg="Solanum">S.</tp:taxon-name-part><tp:taxon-name-part taxon-name-part-type="species" reg="tripartitum">tripartitum</tp:taxon-name-part></tp:taxon-name></italic> and closely related to it (<xref ref-type="bibr" rid="B206">Särkinen et al. 2015b</xref>) The two species are sympatric and will apparently hybridise in the field (see below). With <italic><tp:taxon-name><tp:taxon-name-part taxon-name-part-type="genus" reg="Solanum">S.</tp:taxon-name-part><tp:taxon-name-part taxon-name-part-type="species" reg="corymbosum">corymbosum</tp:taxon-name-part></tp:taxon-name></italic> and <italic><tp:taxon-name><tp:taxon-name-part taxon-name-part-type="genus" reg="Solanum">S.</tp:taxon-name-part><tp:taxon-name-part taxon-name-part-type="species" reg="radicans">radicans</tp:taxon-name-part></tp:taxon-name></italic>, these two taxa form the distinct Radicans clade (<xref ref-type="bibr" rid="B206">Särkinen et al. 2015b</xref>), distinguished by their usually divided leaves and bright orange or red berries. <italic><tp:taxon-name><tp:taxon-name-part taxon-name-part-type="genus" reg="Solanum">Solanum</tp:taxon-name-part><tp:taxon-name-part taxon-name-part-type="species" reg="palitans">palitans</tp:taxon-name-part></tp:taxon-name></italic> has a creeping habit, with stems growing close to the ground extending up to 3 m and often rooting at nodes. <italic><tp:taxon-name><tp:taxon-name-part taxon-name-part-type="genus" reg="Solanum">Solanum</tp:taxon-name-part><tp:taxon-name-part taxon-name-part-type="species" reg="tripartitum">tripartitum</tp:taxon-name-part></tp:taxon-name></italic> is an upright plant, the base not rooting if decumbent, with erect and branched inflorescences. <italic><tp:taxon-name><tp:taxon-name-part taxon-name-part-type="genus" reg="Solanum">Solanum</tp:taxon-name-part><tp:taxon-name-part taxon-name-part-type="species" reg="palitans">palitans</tp:taxon-name-part></tp:taxon-name></italic> has unbranched inflorescences, whereas those of <italic><tp:taxon-name><tp:taxon-name-part taxon-name-part-type="genus" reg="Solanum">S.</tp:taxon-name-part><tp:taxon-name-part taxon-name-part-type="species" reg="tripartitum">tripartitum</tp:taxon-name-part></tp:taxon-name></italic> are usually branched several times. The berries of <italic><tp:taxon-name><tp:taxon-name-part taxon-name-part-type="genus" reg="Solanum">S.</tp:taxon-name-part><tp:taxon-name-part taxon-name-part-type="species" reg="palitans">palitans</tp:taxon-name-part></tp:taxon-name></italic> are yellow or pale yellow and often held near the soil surface, while those of <italic><tp:taxon-name><tp:taxon-name-part taxon-name-part-type="genus" reg="Solanum">S.</tp:taxon-name-part><tp:taxon-name-part taxon-name-part-type="species" reg="tripartitum">tripartitum</tp:taxon-name-part></tp:taxon-name></italic> are bright red when ripe and not so disposed. Both species have two large apical stone cells in the berries.</p><p><italic><tp:taxon-name><tp:taxon-name-part taxon-name-part-type="genus" reg="Solanum">Solanum</tp:taxon-name-part><tp:taxon-name-part taxon-name-part-type="species" reg="palitans">palitans</tp:taxon-name-part></tp:taxon-name></italic> is very easily confused in the herbarium with <italic><tp:taxon-name><tp:taxon-name-part taxon-name-part-type="genus" reg="Solanum">S.</tp:taxon-name-part><tp:taxon-name-part taxon-name-part-type="species" reg="tripartitum">tripartitum</tp:taxon-name-part></tp:taxon-name></italic> and the species are mixed under the same collection number in some cases. There are apparently hybrids, at least in Bolivia, between the two taxa. Michael Nee (pers. comm.) selected forty individual plants more or less at random from an area of ruderal vegetation on dry rocky slopes and gravelly stream beds in Achumani, a suburb of the City of La Paz, Bolivia; 25 proved to be <italic><tp:taxon-name><tp:taxon-name-part taxon-name-part-type="genus" reg="Solanum">S.</tp:taxon-name-part><tp:taxon-name-part taxon-name-part-type="species" reg="tripartitum">tripartitum</tp:taxon-name-part></tp:taxon-name></italic> (<italic>Nee 32057a–y</italic>), 11 were <italic><tp:taxon-name><tp:taxon-name-part taxon-name-part-type="genus" reg="Solanum">S.</tp:taxon-name-part><tp:taxon-name-part taxon-name-part-type="species" reg="palitans">palitans</tp:taxon-name-part></tp:taxon-name></italic> (<italic>Nee 32058a–k</italic>), and four seemed to be intermediate (<italic>Nee 32058a–d</italic>). The plants of <italic>Nee 32058a–d</italic> were similar to <italic><tp:taxon-name><tp:taxon-name-part taxon-name-part-type="genus" reg="Solanum">S.</tp:taxon-name-part><tp:taxon-name-part taxon-name-part-type="species" reg="palitans">palitans</tp:taxon-name-part></tp:taxon-name></italic>, but had the branched inflorescences of <italic><tp:taxon-name><tp:taxon-name-part taxon-name-part-type="genus" reg="Solanum">S.</tp:taxon-name-part><tp:taxon-name-part taxon-name-part-type="species" reg="tripartitum">tripartitum</tp:taxon-name-part></tp:taxon-name></italic>. <italic>Nee &amp; Solomon 34175</italic> has also been suggested to be a hybrid plant by M. Nee (pers. comm.).</p><p><italic><tp:taxon-name><tp:taxon-name-part taxon-name-part-type="genus" reg="Solanum">Solanum</tp:taxon-name-part><tp:taxon-name-part taxon-name-part-type="species" reg="radicans">radicans</tp:taxon-name-part></tp:taxon-name></italic> differs from both <italic><tp:taxon-name><tp:taxon-name-part taxon-name-part-type="genus" reg="Solanum">S.</tp:taxon-name-part><tp:taxon-name-part taxon-name-part-type="species" reg="palitans">palitans</tp:taxon-name-part></tp:taxon-name></italic> and <italic><tp:taxon-name><tp:taxon-name-part taxon-name-part-type="genus" reg="Solanum">S.</tp:taxon-name-part><tp:taxon-name-part taxon-name-part-type="species" reg="tripartitum">tripartitum</tp:taxon-name-part></tp:taxon-name></italic> in its 5-lobed leaves, in its combination of a generally upright habit and orange or orange-yellow berries and its more northerly distribution. <italic><tp:taxon-name><tp:taxon-name-part taxon-name-part-type="genus" reg="Solanum">Solanum</tp:taxon-name-part><tp:taxon-name-part taxon-name-part-type="species" reg="corymbosum">corymbosum</tp:taxon-name-part></tp:taxon-name></italic> has entire leaves.</p></tp:treatment-sec><ref-list><ref id="B10"><mixed-citation xmlns:xlink="http://www.w3.org/1999/xlink" xlink:type="simple"><person-group><name name-style="western"><surname>Barboza</surname><given-names>GE</given-names></name><name name-style="western"><surname>Knapp</surname><given-names>S</given-names></name><name name-style="western"><surname>Särkinen</surname><given-names>T</given-names></name></person-group> (<year>2013</year>) <article-title>Grupo VII. Moreloide.</article-title> In: <person-group><name name-style="western"><surname>Anton</surname><given-names>AM</given-names></name><name name-style="western"><surname>Zuloaga</surname><given-names>FO</given-names></name></person-group> (<role>Eds</role>) <issue-title>Barboza GE (Coord.</issue-title><source>) Flora Argentina (Vol. 13), <tp:taxon-name><tp:taxon-name-part taxon-name-part-type="family">Solanaceae</tp:taxon-name-part></tp:taxon-name>. IOBDA- IMBIV, CONICET: Buenos Aires &amp; Córdoba, Argentina</source>, <fpage>231</fpage>–<lpage>264</lpage>.</mixed-citation></ref><ref id="B169"><mixed-citation xmlns:xlink="http://www.w3.org/1999/xlink" xlink:type="simple"><person-group><name name-style="western"><surname>Moyetta</surname><given-names>NR</given-names></name><name name-style="western"><surname>Stiefkensa</surname><given-names>LB</given-names></name><name name-style="western"><surname>Bernardello</surname><given-names>G</given-names></name></person-group> (<year>2013</year>) <article-title>Karyotypes of South American species of the Morelloid and Dulcamaroid clades (<italic><tp:taxon-name><tp:taxon-name-part taxon-name-part-type="genus">Solanum</tp:taxon-name-part></tp:taxon-name></italic>, <tp:taxon-name><tp:taxon-name-part taxon-name-part-type="family">Solanaceae</tp:taxon-name-part></tp:taxon-name>).</article-title><source>Caryologia</source><volume>66</volume>(<issue>4</issue>): <fpage>333</fpage>–<lpage>345</lpage>. <ext-link xlink:href="10.1080/00087114.2013.855389" ext-link-type="doi" xlink:type="simple">https://doi.org/10.1080/00087114.2013.855389</ext-link></mixed-citation></ref><ref id="B209"><mixed-citation xmlns:xlink="http://www.w3.org/1999/xlink" xlink:type="simple"><person-group><name name-style="western"><surname>Särkinen</surname><given-names>T</given-names></name><name name-style="western"><surname>Poczai</surname><given-names>P</given-names></name><name name-style="western"><surname>Barboza</surname><given-names>GE</given-names></name><name name-style="western"><surname>van der Weerden</surname><given-names>GM</given-names></name><name name-style="western"><surname>Baden</surname><given-names>M</given-names></name><name name-style="western"><surname>Knapp</surname><given-names>S</given-names></name></person-group> (<year>2018</year>) <article-title>A revision of the Old World black nightshades (Morelloid clade of <italic><tp:taxon-name><tp:taxon-name-part taxon-name-part-type="genus">Solanum</tp:taxon-name-part></tp:taxon-name></italic> L., <tp:taxon-name><tp:taxon-name-part taxon-name-part-type="family">Solanaceae</tp:taxon-name-part></tp:taxon-name>).</article-title><source>PhytoKeys</source><volume>106</volume>: <fpage>1</fpage>–<lpage>223</lpage>. <ext-link xlink:href="10.3897/phytokeys.106.21991" ext-link-type="doi" xlink:type="simple">https://doi.org/10.3897/phytokeys.106.21991</ext-link></mixed-citation></ref><ref id="B107"><mixed-citation xmlns:xlink="http://www.w3.org/1999/xlink" xlink:type="simple"><person-group><name name-style="western"><surname>Hilgert</surname><given-names>NI</given-names></name><name name-style="western"><surname>Gil</surname><given-names>G</given-names></name></person-group> (<year>2006</year>) <article-title>Medicinal plants of the Argentine Yungas plants of the Las Yungas Biosphere Reserve, Northwest of Argentina, used in health care.</article-title><source>Biodiversity and Conservation</source><volume>15</volume>(<issue>8</issue>): <fpage>2565</fpage>–<lpage>2594</lpage>. <ext-link xlink:href="10.1007/s10531-005-3874-6" ext-link-type="doi" xlink:type="simple">https://doi.org/10.1007/s10531-005-3874-6</ext-link></mixed-citation></ref><ref id="B39"><mixed-citation xmlns:xlink="http://www.w3.org/1999/xlink" xlink:type="simple"><person-group><name name-style="western"><surname>Ceballos</surname><given-names>SJ</given-names></name><name name-style="western"><surname>Perea</surname><given-names>MC</given-names></name></person-group> (<year>2014</year>) <article-title>Plantas Medicinales utilizadas por la comunidad indígena de Quilmes Tucumán, Argentina).</article-title><source>Boletín Latinoamericano y del Caribe de Plantas Medicinales y Aromáticas</source><volume>13</volume>(<issue>1</issue>): <fpage>47</fpage>–<lpage>68</lpage>.</mixed-citation></ref><ref id="B3"><mixed-citation xmlns:xlink="http://www.w3.org/1999/xlink" xlink:type="simple"><person-group><name name-style="western"><surname>Acosta</surname><given-names>ME</given-names></name><name name-style="western"><surname>Ladio</surname><given-names>AH</given-names></name><name name-style="western"><surname>Vignale</surname><given-names>ND</given-names></name></person-group> (<year>2018</year>) <article-title>Herbolaria migrante boliviana en un contexto periurbano del Noroeste Argentino.</article-title><source>Boletín Latinoamericano y del Caribe de Plantas Medicinales y Aromáticas</source><volume>17</volume>(<issue>2</issue>): <fpage>217</fpage>–<lpage>237</lpage>.</mixed-citation></ref><ref id="B37"><mixed-citation xmlns:xlink="http://www.w3.org/1999/xlink" xlink:type="simple"><person-group><name name-style="western"><surname>Califano</surname><given-names>LM</given-names></name></person-group> (<year>2020</year>) <article-title>Gestión del pastoreo: Conicimiemtos y practicas de manejo de las especies forrajeras en la ganaderia trashumante de Iruya (Salta, Argentina).</article-title><source>Boletín de la Sociedad Argentina de Botánica</source><volume>55</volume>(<issue>3</issue>): <fpage>493</fpage>–<lpage>513</lpage>. <ext-link xlink:href="10.31055/1851.2372.v55.n3.28119" ext-link-type="doi" xlink:type="simple">https://doi.org/10.31055/1851.2372.v55.n3.28119</ext-link></mixed-citation></ref><ref id="B116"><mixed-citation xmlns:xlink="http://www.w3.org/1999/xlink" xlink:type="simple">IUCN (<year>2022</year>) Guidelines for Using the IUCN Red List Categories and Criteria. Version 15.1. Prepared by the Standards and Petitions Subcommittee. [Downloaded 9 Dec 2022] <ext-link xlink:href="https://www.iucnredlist.org/resources/redlistguidelines" ext-link-type="uri" xlink:type="simple">https://www.iucnredlist.org/resources/redlistguidelines</ext-link></mixed-citation></ref><ref id="B206"><mixed-citation xmlns:xlink="http://www.w3.org/1999/xlink" xlink:type="simple"><person-group><name name-style="western"><surname>Särkinen</surname><given-names>T</given-names></name><name name-style="western"><surname>Barboza</surname><given-names>GE</given-names></name><name name-style="western"><surname>Knapp</surname><given-names>S</given-names></name></person-group> (<year>2015b</year>) <article-title>True Black nightshades: Phylogeny and delimitation of the Morelloid clade of <italic><tp:taxon-name><tp:taxon-name-part taxon-name-part-type="genus">Solanum</tp:taxon-name-part></tp:taxon-name></italic>.</article-title><source>Taxon</source><volume>64</volume>(<issue>5</issue>): <fpage>945</fpage>–<lpage>958</lpage>. <ext-link xlink:href="10.12705/645.5" ext-link-type="doi" xlink:type="simple">https://doi.org/10.12705/645.5</ext-link></mixed-citation></ref></ref-list></tp:taxon-treatment>
