# Supplementary material for: ﻿A revision of the South American species of the Morelloid clade (Solanum L., Solanaceae)
Source: PhytoKeys. 2023 Aug 29;231:1–342. doi: 10.3897/phytokeys.231.100894 (PMC10481398; doi:10.3897/phytokeys.231.100894)
Supplement: XML Treatment for Solanum pallidum [file phytokeys.231.100894-treatment36.xml]

<!DOCTYPE tp:taxon-treatment
  PUBLIC "-//TaxonX//DTD Taxonomic Treatment Publishing DTD v0 20100105//EN" "tax-treatment-NSO.dtd">
<tp:taxon-treatment xmlns:tp="http://www.plazi.org/taxpub"><tp:treatment-meta><kwd-group><label>Taxon classification</label><kwd>
                <named-content content-type="kingdom">Plantae</named-content>
              </kwd><kwd>
                <named-content content-type="order">Solanales</named-content>
              </kwd><kwd>
                <named-content content-type="family">Solanaceae</named-content>
              </kwd></kwd-group><mixed-citation publication-type="journal"><person-group><name><surname>Knapp</surname><given-names>Sandra</given-names></name><name><surname>Särkinen</surname><given-names>Tiina</given-names></name><name><surname>Barboza</surname><given-names>Gloria E.</given-names></name></person-group><article-title>﻿A revision of the South American species of the Morelloid clade (<italic><tp:taxon-name><tp:taxon-name-part taxon-name-part-type="genus" reg="Solanum">Solanum</tp:taxon-name-part></tp:taxon-name></italic> L., <tp:taxon-name><tp:taxon-name-part taxon-name-part-type="family">Solanaceae</tp:taxon-name-part></tp:taxon-name>)</article-title><source>PhytoKeys</source><day>29</day><month>08</month><year>2023</year><volume>231</volume><fpage>1</fpage><lpage>342</lpage><pub-id pub-id-type="doi">10.3897/phytokeys.231.100894</pub-id></mixed-citation></tp:treatment-meta><tp:nomenclature><label>﻿36.</label><tp:taxon-name>
              <tp:taxon-name-part taxon-name-part-type="genus" reg="Solanum">Solanum</tp:taxon-name-part>
              <tp:taxon-name-part taxon-name-part-type="species" reg="pallidum">pallidum</tp:taxon-name-part>
            </tp:taxon-name><tp:taxon-authority>Rusby, Mem. Torrey Bot. Club 4: 228. 1895.</tp:taxon-authority><xref ref-type="fig" rid="F2">Figs 2F</xref><xref ref-type="fig" rid="F110">, 110</xref><xref ref-type="fig" rid="F111">, 111</xref><tp:nomenclature-citation-list><tp:nomenclature-citation><tp:taxon-name>
                  <tp:taxon-name-part taxon-name-part-type="genus" reg="Solanum">Solanum</tp:taxon-name-part>
                  <tp:taxon-name-part taxon-name-part-type="species" reg="lechleri">lechleri</tp:taxon-name-part>
                </tp:taxon-name><comment>Rusby, Bull. Torrey Bot. Club 26: 193. 1899. Type. Bolivia. La Paz: Prov. Larecaja, Guanai [Guanay], May 1886, <italic>H.H. Rusby 790</italic> (no herbaria cited; lectotype, designated here: NY [00172060]; isolectotypes: GH [00077701], NY [00172059, 00743694], PH [00030433], US [00027648, acc. # 1416231; 01014267, acc. # 32604]).</comment></tp:nomenclature-citation><tp:nomenclature-citation><tp:taxon-name>
                  <tp:taxon-name-part taxon-name-part-type="genus" reg="Solanum">Solanum</tp:taxon-name-part>
                  <tp:taxon-name-part taxon-name-part-type="species" reg="lilacinum">lilacinum</tp:taxon-name-part>
                </tp:taxon-name><comment>Rusby, Bull. Torrey Bot. Club 26: 192. 1899. Type. Bolivia. La Paz: Prov. Nor Yungas, Unduavi, Oct 1885, <italic>H.H. Rusby 779</italic> (no herbaria cited; lectotype, designated here: NY [00172067]; isolectotypes: BM [BM000778229], NY [00172068, 00172069], US [00027653, acc. # 32597], WIS [v0256196WIS]).</comment></tp:nomenclature-citation><tp:nomenclature-citation><tp:taxon-name>
                  <tp:taxon-name-part taxon-name-part-type="genus" reg="Solanum">Solanum</tp:taxon-name-part>
                  <tp:taxon-name-part taxon-name-part-type="species" reg="rosulatum">rosulatum</tp:taxon-name-part>
                </tp:taxon-name><comment>Rusby, Bull. New York Bot. Gard. 4: 418. 1907. Type. Bolivia. Sin. loc., [no date], <italic>M. Bang 2518</italic> (no herbaria cited; lectotype, designated here: NY [00172157]; isolectotype: US [00027779, acc. # 1324745]).</comment></tp:nomenclature-citation><tp:nomenclature-citation><tp:taxon-name>
                  <tp:taxon-name-part taxon-name-part-type="genus" reg="Solanum">Solanum</tp:taxon-name-part>
                  <tp:taxon-name-part taxon-name-part-type="species" reg="symmetrifolium">symmetrifolium</tp:taxon-name-part>
                </tp:taxon-name><comment>Rusby, Bull. New York Bot. Gard. 4: 418. 1907. Type. Bolivia. Sin loc., [no date], <italic>M. Bang 2870</italic> (no herbaria cited; lectotype, designated here: NY [00172200]; isolectotypes: K [K000585654, K000585655], NY [00172201]).</comment></tp:nomenclature-citation><tp:nomenclature-citation><tp:taxon-name>
                  <tp:taxon-name-part taxon-name-part-type="genus" reg="Solanum">Solanum</tp:taxon-name-part>
                  <tp:taxon-name-part taxon-name-part-type="species" reg="sarachioides">sarachioides</tp:taxon-name-part>
                </tp:taxon-name><comment>Rusby, Bull. New York Bot. Gard. 4: 420. 1907, nom illeg., non <tp:taxon-name><tp:taxon-name-part taxon-name-part-type="genus" reg="Solanum">Solanum</tp:taxon-name-part><tp:taxon-name-part taxon-name-part-type="species" reg="sarrachoides">sarrachoides</tp:taxon-name-part></tp:taxon-name> Sendtn. (1846). Type. Bolivia. Sin. loc., [no date], <italic>M. Bang 2517</italic> (no herbaria cited; lectotype, designated here: NY [00172168]; isolectotype US [00027789, acc. # 1416169]).</comment></tp:nomenclature-citation><tp:nomenclature-citation><tp:taxon-name>
                  <tp:taxon-name-part taxon-name-part-type="genus" reg="Solanum">Solanum</tp:taxon-name-part>
                  <tp:taxon-name-part taxon-name-part-type="species" reg="buchtienii">buchtienii</tp:taxon-name-part>
                </tp:taxon-name><comment>Bitter, Repert. Spec. Nov. Regni Veg. 10: 558. 1912. Type. Bolivia. La Paz: Prov. Nor Yungas, Unduavi, 12 Feb 1907, <italic>O. Buchtien 765</italic> (no herbaria cited; lectotype, designated here: HBG [HBG-511410]).</comment></tp:nomenclature-citation><tp:nomenclature-citation><tp:taxon-name>
                  <tp:taxon-name-part taxon-name-part-type="genus" reg="Solanum">Solanum</tp:taxon-name-part>
                  <tp:taxon-name-part taxon-name-part-type="species" reg="subauriferum">subauriferum</tp:taxon-name-part>
                </tp:taxon-name><comment>Bitter, Repert. Spec. Nov. Regni Veg. 10: 559. 1912. Type. Bolivia. La Paz: Prov. Sud Yungas, Sirupaya prope Yanacachi, 22 Nov 1906, <italic>O. Buchtien 332</italic> (lectotype, designated here: US [00027813, acc. # 1175818, as “322”]; isolectotypes: NY [00824366], WRSL).</comment></tp:nomenclature-citation><tp:nomenclature-citation><tp:taxon-name>
                  <tp:taxon-name-part taxon-name-part-type="genus" reg="Solanum">Solanum</tp:taxon-name-part>
                  <tp:taxon-name-part taxon-name-part-type="species" reg="scotinonectarium">scotinonectarium</tp:taxon-name-part>
                </tp:taxon-name><comment>Bitter, Repert. Spec. Nov. Regni Veg. 10: 560. 1912. Type. Bolivia. La Paz: Prov. Sud Yungas, “Sirupay bei Yanacachi”, 22 Nov 1906, <italic>O. Buchtien 332</italic> (lectotype, designated here: US [00027813, acc. # 1175818]; isolectotype: NY [00824366], WRSL [not seen]).</comment></tp:nomenclature-citation><tp:nomenclature-citation><tp:taxon-name>
                  <tp:taxon-name-part taxon-name-part-type="genus" reg="Solanum">Solanum</tp:taxon-name-part>
                  <tp:taxon-name-part taxon-name-part-type="species" reg="planifurcum">planifurcum</tp:taxon-name-part>
                </tp:taxon-name><comment>Bitter, Repert. Spec. Nov. Regni Veg. 11: 2. 1912. Type. Peru. Puno: Prov. Sandia, sin. loc., 2,100–2,500 m, 6 Apr 1902, <italic>A. Weberbauer 685</italic> (holotype: B, destroyed [F neg. 2631]; lectotype, designated here: F [v0076175F, acc. # 647966, fragment of holotype).</comment></tp:nomenclature-citation><tp:nomenclature-citation><tp:taxon-name>
                  <tp:taxon-name-part taxon-name-part-type="genus" reg="Solanum">Solanum</tp:taxon-name-part>
                  <tp:taxon-name-part taxon-name-part-type="species" reg="sandianum">sandianum</tp:taxon-name-part>
                </tp:taxon-name><comment>Bitter, Bot. Jahrb. Syst. 50, Beibl. 111: 62. 1913. Type. Peru. Puno: Prov. Sandia, supra Cuyocuyo, 3,800 m, <italic>A. Weberbauer 930</italic> (holotype B, destroyed [F. neg. 2636]; no duplicates found); Peru. Puno: Prov. Sandia, km 137 on road from Cuyocuyo to Quiscupunco, 3641 m, 21 Mar 2012, <italic>T. Särkinen, A. Mathews &amp; P. Gonzáles 4055</italic> (neotype, designated here: USM [acc. # 00265491]; isoneotypes: BM [BM001120017, BM001120240, BM001120241]).</comment></tp:nomenclature-citation></tp:nomenclature-citation-list></tp:nomenclature><tp:treatment-sec sec-type="material" id="SECID0EJFIO"><title>Type.</title><p>Bolivia. Vic. La Paz, <italic>M. Bang 64</italic> [a] (no herbaria cited; lectotype, designated here: NY [00172111]; isolectotypes: GH, LE, M [M-0165963], MO [MO-503708, acc. # 1815483], NY [00172112], PH [00030385], US [00027725, acc. # 58341).</p><fig id="F110" position="float" orientation="portrait"><object-id xmlns:xlink="http://www.w3.org/1999/xlink" content-type="doi" xlink:type="simple">10.3897/phytokeys.231.100894.figure110</object-id><label>Figure 110.</label><caption><p><italic><tp:taxon-name><tp:taxon-name-part taxon-name-part-type="genus" reg="Solanum">Solanum</tp:taxon-name-part><tp:taxon-name-part taxon-name-part-type="species" reg="pallidum">pallidum</tp:taxon-name-part></tp:taxon-name></italic><bold>A</bold> habit <bold>B</bold> habit with larger leaves <bold>C</bold> detail of adaxial leaf surface <bold>D</bold> detail of abaxial leaf surface <bold>E</bold> flower bud <bold>F</bold> dissected flower <bold>G</bold> fruit (<bold>A, C–G</bold><italic>Knapp et al. 10445</italic><bold>B</bold><italic>Knapp et al. 10444</italic>). Illustration by R. Wise.</p></caption><graphic xmlns:xlink="http://www.w3.org/1999/xlink" xlink:href="phytokeys-231-001_article-100894__-g110.jpg" position="float" orientation="portrait" xlink:type="simple" id="oo_897571.jpg"><uri content-type="original_file" xlink:type="simple">https://binary.pensoft.net/fig/897571</uri></graphic></fig></tp:treatment-sec><tp:treatment-sec sec-type="description" id="SECID0E6GIO"><title>Description.</title><p>Scandent or lax shrub 1–3 high, with elongate branches. Stems terete, densely pubescent with transparent eglandular dendritic uniseriate trichomes 0.5–1 mm long; new growth densely pubescent with transparent eglandular dendritic uniseriate trichomes 0.5–1 mm long, these drying white or yellowish white in herbarium specimens; bark of older stems greenish brown, somewhat glabrescent. Sympodial units difoliate to plurifoliate, the leaves not geminate. Leaves simple, the blades 2.5–10 cm long, 1–5.2 cm wide, elliptic to ovate-elliptic, widest at the middle or in the lower third, membranous, discolorous; adaxial surfaces moderately and evenly pubescent with transparent dendritic uniseriate trichomes to 0.5 mm long; abaxial surfaces sparsely to densely pubescent with transparent eglandular dendritic uniseriate trichomes to 0.5 mm long, thinner and more delicate than the trichomes of the adaxial surfaces; principal veins 6–8 pairs, often drying yellowish tan; base cuneate to acute; margins entire; apex acute to acuminate; petioles 0.8–1 cm long, adaxially pubescent like the upper leaf surfaces. Inflorescences internodal or terminal at branch tips, forked to several times branched, 3–9(12) cm long, with 20–40 flowers clustered at the branch tips, moderately to densely pubescent with transparent eglandular dendritic uniseriate trichomes to 0.5 mm long like those of the stems; peduncle 1.5–4(6) cm long; pedicels 1–1.5 cm long, ca. 0.75 mm in diameter at the base, ca. 1.5 mm in diameter at the apex, tapering, spreading at anthesis, moderate to densely pubescent with transparent eglandular dendritic uniseriate trichomes to 0.5 mm long, articulated at the base; pedicel scars tightly packed at the ends of the inflorescence branches, 1–1.5 mm apart. Buds ellipsoid, the corolla strongly exserted from the calyx before anthesis, usually darker than the corolla in flower. Flowers 5-merous, cosexual (hermaphroditic). Calyx tube 1.5–2 mm long, conical, the lobes 1.5–2.5 mm long, ca. 1 mm wide, triangular, sometimes somewhat reflexed at anthesis, moderately pubescent with transparent eglandular dendritic trichomes to 0.5 mm long, like those of the pedicels. Corolla 2–2.3 cm in diameter, pale to dark purple with a green eye, stellate, lobed ca. halfway to the base, the lobes 6–9 mm long, 4–6 mm wide, deltate, spreading at anthesis, adaxially glabrous except for the papillate lobe tips, abaxially puberulent with white eglandular simple and dendritic trichomes where exposed in bud, these denser on the midveins and tips, the interpetalar tissue more glabrous. Stamens equal; filament tube minute to 0.1 mm long; free portion of the filaments 1–1.5 mm long, very densely pubescent adaxially with tangled simple uniseriate trichomes. Ovary conical, glabrous; style 6–8 mm long, straight, exserted beyond the anther cone, densely pubescent in the lower part with transparent simple uniseriate trichomes to 0.5 mm long; stigma small-capitate, the surfaces minutely papillate. Fruit a globose berry, 0.8–1 cm in diameter, green when immature, ripening to blackish purple, the pericarp thin, matte, opaque, glabrous; fruiting pedicels 1.3–1.4 cm long, ca. 1.2 mm in diameter at the base and apex, not markedly woody, deflexed, not persistent; fruiting calyx not markedly accrescent, the lobes to 4 mm long and slightly reflexed at the tips, the tube appressed to the berry. Seeds ca. 20 per berry, ca. 2 mm long, ca. 1.5 mm wide, flattened and teardrop shaped, reddish gold, the surfaces minutely pitted, the testal cells sinuate in outline. Stone cells 6 per berry, scattered through the mesocarp, ca. 1 mm in diameter, cream-coloured, two of the inclusions slightly smaller. Chromosome number: 2n = 24 (<xref ref-type="bibr" rid="B40">Chiarini et al. 2017</xref>, voucher <italic>Särkinen et al. 4014</italic>).</p><fig id="F111" position="float" orientation="portrait"><object-id xmlns:xlink="http://www.w3.org/1999/xlink" content-type="doi" xlink:type="simple">10.3897/phytokeys.231.100894.figure111</object-id><label>Figure 111.</label><caption><p><italic><tp:taxon-name><tp:taxon-name-part taxon-name-part-type="genus" reg="Solanum">Solanum</tp:taxon-name-part><tp:taxon-name-part taxon-name-part-type="species" reg="pallidum">pallidum</tp:taxon-name-part></tp:taxon-name></italic><bold>A</bold> habit <bold>B</bold> flower buds with dense indumentum of dendritic trichomes <bold>C</bold> flowers at full anthesis <bold>D</bold> maturing fruits (<bold>A</bold><italic>Särkinen et al. 4010</italic><bold>B</bold><italic>Knapp et al. 10433</italic><bold>C</bold><italic>Särkinen et al. 4042</italic><bold>D</bold><italic>Särkinen et al. 4010</italic>). Photos by S. Knapp and T. Särkinen.</p></caption><graphic xmlns:xlink="http://www.w3.org/1999/xlink" xlink:href="phytokeys-231-001_article-100894__-g111.jpg" position="float" orientation="portrait" xlink:type="simple" id="oo_897572.jpg"><uri content-type="original_file" xlink:type="simple">https://binary.pensoft.net/fig/897572</uri></graphic></fig></tp:treatment-sec><tp:treatment-sec sec-type="distribution" id="SECID0E2IIO"><title>Distribution</title><p><bold>(Fig. <xref ref-type="fig" rid="F112">112</xref>).</bold><italic><tp:taxon-name><tp:taxon-name-part taxon-name-part-type="genus" reg="Solanum">Solanum</tp:taxon-name-part><tp:taxon-name-part taxon-name-part-type="species" reg="pallidum">pallidum</tp:taxon-name-part></tp:taxon-name></italic> occurs from south-central Peru (Depts. Huánuco, Ayacucho, Cusco, Puno) to northern Bolivia (Depts. Cochabamba, La Paz) on the eastern Andean slopes.</p><fig id="F112" position="float" orientation="portrait"><object-id xmlns:xlink="http://www.w3.org/1999/xlink" content-type="doi" xlink:type="simple">10.3897/phytokeys.231.100894.figure112</object-id><label>Figure 112.</label><caption><p>Distribution map of <italic><tp:taxon-name><tp:taxon-name-part taxon-name-part-type="genus" reg="Solanum">Solanum</tp:taxon-name-part><tp:taxon-name-part taxon-name-part-type="species" reg="pallidum">pallidum</tp:taxon-name-part></tp:taxon-name></italic>.</p></caption><graphic xmlns:xlink="http://www.w3.org/1999/xlink" xlink:href="phytokeys-231-001_article-100894__-g112.jpg" position="float" orientation="portrait" xlink:type="simple" id="oo_897573.jpg"><uri content-type="original_file" xlink:type="simple">https://binary.pensoft.net/fig/897573</uri></graphic></fig></tp:treatment-sec><tp:treatment-sec sec-type="ecology" id="SECID0ELKIO"><title>Ecology and habitat.</title><p><italic><tp:taxon-name><tp:taxon-name-part taxon-name-part-type="genus" reg="Solanum">Solanum</tp:taxon-name-part><tp:taxon-name-part taxon-name-part-type="species" reg="pallidum">pallidum</tp:taxon-name-part></tp:taxon-name></italic> grows in cloud forests, cloud forest edges and clearings, roadsides and montane scrub, from (600-)1,200 to 4,000 m elevation. Most specimens have been collected between 2,000 and 2,800 m elevation.</p></tp:treatment-sec><tp:treatment-sec sec-type="Common names and uses" id="SECID0E3KIO"><title>Common names and uses.</title><p>Peru. Cusco: muyuqhaya (<italic>Särkinen et al. 5284</italic>). No uses recorded.</p></tp:treatment-sec><tp:treatment-sec sec-type="Preliminary conservation status" id="SECID0EELIO"><title>Preliminary conservation status</title><p><bold>(<xref ref-type="bibr" rid="B116">IUCN 2022</xref>).</bold> Least Concern [<abbrev xmlns:xlink="http://www.w3.org/1999/xlink" xlink:title="Least Concern" id="ABBRID0ERLIO" xlink:type="simple">LC</abbrev>]. <abbrev xmlns:xlink="http://www.w3.org/1999/xlink" xlink:title="Extent of Occurrence" id="ABBRID0EVLIO" xlink:type="simple">EOO</abbrev> = 140,455 km<sup>2</sup> [<abbrev xmlns:xlink="http://www.w3.org/1999/xlink" xlink:title="Least Concern" id="ABBRID0E2LIO" xlink:type="simple">LC</abbrev>]; <abbrev xmlns:xlink="http://www.w3.org/1999/xlink" xlink:title="Area of Occurrence" id="ABBRID0E6LIO" xlink:type="simple">AOO</abbrev> = 340 km<sup>2</sup> [<abbrev xmlns:xlink="http://www.w3.org/1999/xlink" xlink:title="Endangered" id="ABBRID0EFMIO" xlink:type="simple">EN</abbrev>]. <italic><tp:taxon-name><tp:taxon-name-part taxon-name-part-type="genus" reg="Solanum">Solanum</tp:taxon-name-part><tp:taxon-name-part taxon-name-part-type="species" reg="pallidum">pallidum</tp:taxon-name-part></tp:taxon-name></italic> is a weedy shrub of landslides and road edges and has a relatively wide distribution; it occurs around many of the protected archaeological sites in the region of Cusco, Peru.</p></tp:treatment-sec><tp:treatment-sec sec-type="discussion" id="SECID0EUMIO"><title>Discussion.</title><p><italic><tp:taxon-name><tp:taxon-name-part taxon-name-part-type="genus" reg="Solanum">Solanum</tp:taxon-name-part><tp:taxon-name-part taxon-name-part-type="species" reg="pallidum">pallidum</tp:taxon-name-part></tp:taxon-name></italic> is morphologically similar to <italic><tp:taxon-name><tp:taxon-name-part taxon-name-part-type="genus" reg="Solanum">S.</tp:taxon-name-part><tp:taxon-name-part taxon-name-part-type="species" reg="cochabambense">cochabambense</tp:taxon-name-part></tp:taxon-name></italic> in its large flowers and highly branched inflorescences usually on long peduncles but is easily distinguished from it by often dense pubescence composed of branched (dendritic) trichomes on all plant parts. The two taxa are somewhat sympatric, but <italic><tp:taxon-name><tp:taxon-name-part taxon-name-part-type="genus" reg="Solanum">S.</tp:taxon-name-part><tp:taxon-name-part taxon-name-part-type="species" reg="pallidum">pallidum</tp:taxon-name-part></tp:taxon-name></italic> is confined to the eastern Andean slopes, while <italic><tp:taxon-name><tp:taxon-name-part taxon-name-part-type="genus" reg="Solanum">S.</tp:taxon-name-part><tp:taxon-name-part taxon-name-part-type="species" reg="cochabambense">cochabambense</tp:taxon-name-part></tp:taxon-name></italic> occurs on both slopes of the Andes in Peru. Molecular sequence data suggest the species are closely related (<xref ref-type="bibr" rid="B92">Gagnon et al. 2022</xref>).</p><p>The collection used to describe  <italic><tp:taxon-name><tp:taxon-name-part taxon-name-part-type="genus" reg="Solanum">S.</tp:taxon-name-part><tp:taxon-name-part taxon-name-part-type="species" reg="pallidum">pallidum</tp:taxon-name-part></tp:taxon-name></italic> (<italic>Bang 64</italic>; <xref ref-type="bibr" rid="B198">Rusby 1895</xref>) is a mixed gathering of <italic><tp:taxon-name><tp:taxon-name-part taxon-name-part-type="genus" reg="Solanum">S.</tp:taxon-name-part><tp:taxon-name-part taxon-name-part-type="species" reg="pallidum">pallidum</tp:taxon-name-part></tp:taxon-name></italic> and <italic><tp:taxon-name><tp:taxon-name-part taxon-name-part-type="genus" reg="Solanum">S.</tp:taxon-name-part><tp:taxon-name-part taxon-name-part-type="species" reg="gonocladum">gonocladum</tp:taxon-name-part></tp:taxon-name></italic> (see <italic><tp:taxon-name><tp:taxon-name-part taxon-name-part-type="genus" reg="Solanum">S.</tp:taxon-name-part><tp:taxon-name-part taxon-name-part-type="species" reg="gonocladum">gonocladum</tp:taxon-name-part></tp:taxon-name></italic>). We have selected the sheet at NY (barcode 00172111) that has the protologue attached and is annotated by Rusby as the lectotype for <italic><tp:taxon-name><tp:taxon-name-part taxon-name-part-type="genus" reg="Solanum">S.</tp:taxon-name-part><tp:taxon-name-part taxon-name-part-type="species" reg="pallidum">pallidum</tp:taxon-name-part></tp:taxon-name></italic>. Care must be taken with assigned duplicates of <italic>Bang 64</italic> as isolectotypes, some sheets correspond to <italic><tp:taxon-name><tp:taxon-name-part taxon-name-part-type="genus" reg="Solanum">S.</tp:taxon-name-part><tp:taxon-name-part taxon-name-part-type="species" reg="bangii">bangii</tp:taxon-name-part></tp:taxon-name></italic>, a synonym of <italic><tp:taxon-name><tp:taxon-name-part taxon-name-part-type="genus" reg="Solanum">S.</tp:taxon-name-part><tp:taxon-name-part taxon-name-part-type="species" reg="gonocladum">gonocladum</tp:taxon-name-part></tp:taxon-name></italic>.</p><p>In subsequent years <xref ref-type="bibr" rid="B200">Rusby (1899</xref>, <xref ref-type="bibr" rid="B201">1907</xref>) described several names we here recognise as synonyms of <italic><tp:taxon-name><tp:taxon-name-part taxon-name-part-type="genus" reg="Solanum">S.</tp:taxon-name-part><tp:taxon-name-part taxon-name-part-type="species" reg="pallidum">pallidum</tp:taxon-name-part></tp:taxon-name></italic> but cited no herbaria in the protologues We have lectotypified all of these with the specimens in NY (where the specimens that Rusby used are held) that best correspond to the protologues and are most complete (see above).</p><p><xref ref-type="bibr" rid="B16">Bitter (1912a)</xref> described <italic><tp:taxon-name><tp:taxon-name-part taxon-name-part-type="genus" reg="Solanum">S.</tp:taxon-name-part><tp:taxon-name-part taxon-name-part-type="species" reg="buchtienii">buchtienii</tp:taxon-name-part></tp:taxon-name></italic> citing <italic>Buchtien 765</italic> with the date of 12 Feb 1907 but no herbarium; of the duplicates we have seen, only that in HBG (HBG-511410) has that number and the correct date; we designate it here as the lectotype. Other collections (e.g., NY barcode 00139077 and US barcode 00027486, acc. # 700088) do not have the same collecting date (date of collection Nov 1910) and so are not part of the same gathering and thus are not isolectotypes. In the same publication Bitter described <italic><tp:taxon-name><tp:taxon-name-part taxon-name-part-type="genus" reg="Solanum">S.</tp:taxon-name-part><tp:taxon-name-part taxon-name-part-type="species" reg="scotinonectarium">scotinonectarium</tp:taxon-name-part></tp:taxon-name></italic> citing <italic>Bang 31 pro parte</italic> from “herb. Berol.” and <italic>Buchtien 332 pro parte</italic> from “herb. Buchtien! Vratisl.!”. He often used different duplicates of the same collection to describe different taxa based on minor leaf shape and size differences; he also cited <italic>Buchtien 332 pro parte</italic> as the basis for <italic><tp:taxon-name><tp:taxon-name-part taxon-name-part-type="genus" reg="Solanum">S.</tp:taxon-name-part><tp:taxon-name-part taxon-name-part-type="species" reg="subauriferum">subauriferum</tp:taxon-name-part></tp:taxon-name></italic> without citing a herbarium but saying “una cum <italic><tp:taxon-name><tp:taxon-name-part taxon-name-part-type="genus" reg="Solanum">S.</tp:taxon-name-part><tp:taxon-name-part taxon-name-part-type="species" reg="scotinonectarium">scotinonectarium</tp:taxon-name-part></tp:taxon-name></italic>”. <italic>Bang 31</italic> at “herb. Berol” also forms the basis for his <italic><tp:taxon-name><tp:taxon-name-part taxon-name-part-type="genus" reg="Solanum">S.</tp:taxon-name-part><tp:taxon-name-part taxon-name-part-type="species" reg="irenaeum">irenaeum</tp:taxon-name-part></tp:taxon-name></italic> (<xref ref-type="bibr" rid="B16">Bitter 1912a</xref>), a synonym of <italic><tp:taxon-name><tp:taxon-name-part taxon-name-part-type="genus" reg="Solanum">S.</tp:taxon-name-part><tp:taxon-name-part taxon-name-part-type="species" reg="polytrichostylum">polytrichostylum</tp:taxon-name-part></tp:taxon-name></italic>. A sheet in US (barcode 00027813, acc. # 1175818) bears both the numbers 322 and 332 and is annotated “<tp:taxon-name><tp:taxon-name-part taxon-name-part-type="genus" reg="Solanum">S.</tp:taxon-name-part><tp:taxon-name-part taxon-name-part-type="species" reg="subauriferum">subauriferum</tp:taxon-name-part></tp:taxon-name> Bitt. n. sp.” by Buchtien; we are interpreting the number 322 as an error to be corrected. In view of Bitter’s practice of using different sheets of the same gathering to describe different species, the destruction of the WRSL sheet of <italic>Buchtien 332</italic> and the Buchtien Herbarium being held at US (<xref ref-type="bibr" rid="B167">Morton and Stern 1966</xref>), we have designated the US sheet as the lectotype of both <italic><tp:taxon-name><tp:taxon-name-part taxon-name-part-type="genus" reg="Solanum">S.</tp:taxon-name-part><tp:taxon-name-part taxon-name-part-type="species" reg="scotinonectarium">scotinonectarium</tp:taxon-name-part></tp:taxon-name></italic> and <italic><tp:taxon-name><tp:taxon-name-part taxon-name-part-type="genus" reg="Solanum">S.</tp:taxon-name-part><tp:taxon-name-part taxon-name-part-type="species" reg="subauriferum">subauriferum</tp:taxon-name-part></tp:taxon-name></italic> making these names homotypic.</p><p><italic><tp:taxon-name><tp:taxon-name-part taxon-name-part-type="genus" reg="Solanum">Solanum</tp:taxon-name-part><tp:taxon-name-part taxon-name-part-type="species" reg="sandianum">sandianum</tp:taxon-name-part></tp:taxon-name></italic> was described (<xref ref-type="bibr" rid="B19">Bitter 1913</xref>) citing a collection made by August Weberbauer in southern Peru (<italic>Weberbauer 930</italic>) held in Berlin (F. neg. 2636). That specimen is destroyed and we have found no duplicates, even at MOL where Weberbauer’s original herbarium is held. We thus neotypify this name with a modern collection made near the type locality of Cuyocuyo in Sandia Province (<italic>Särkinen et al. 4055</italic>) held in the Peruvian National Herbarium (USM).</p></tp:treatment-sec><tp:treatment-sec><!--Section generated to contain objects referenced in tp:taxon-treatment.--><fig id="F2" position="float" orientation="portrait"><object-id xmlns:xlink="http://www.w3.org/1999/xlink" content-type="doi" xlink:type="simple">10.3897/phytokeys.231.100894.figure2</object-id><label>Figure 2.</label><caption><p>Representative habits and leaves of South American morelloids <bold>A</bold> prostrate annual herbs (<italic><tp:taxon-name><tp:taxon-name-part taxon-name-part-type="genus" reg="Solanum">S.</tp:taxon-name-part><tp:taxon-name-part taxon-name-part-type="species" reg="weddellii">weddellii</tp:taxon-name-part></tp:taxon-name></italic>) <bold>B</bold> large lax shrubs (<italic><tp:taxon-name><tp:taxon-name-part taxon-name-part-type="genus" reg="Solanum">S.</tp:taxon-name-part><tp:taxon-name-part taxon-name-part-type="species" reg="aloysiifolium">aloysiifolium</tp:taxon-name-part></tp:taxon-name></italic>) <bold>C</bold> roots forming along a creeping stem (<italic><tp:taxon-name><tp:taxon-name-part taxon-name-part-type="genus" reg="Solanum">S.</tp:taxon-name-part><tp:taxon-name-part taxon-name-part-type="species" reg="juninense">juninense</tp:taxon-name-part></tp:taxon-name></italic>) <bold>D</bold> spinose processes on stems of many species (<italic><tp:taxon-name><tp:taxon-name-part taxon-name-part-type="genus" reg="Solanum">S.</tp:taxon-name-part><tp:taxon-name-part taxon-name-part-type="species" reg="huayavillense">huayavillense</tp:taxon-name-part></tp:taxon-name></italic>) <bold>E</bold> glandular trichomes found in some members of the clade (<italic><tp:taxon-name><tp:taxon-name-part taxon-name-part-type="genus" reg="Solanum">S.</tp:taxon-name-part><tp:taxon-name-part taxon-name-part-type="species" reg="glandulosipilosum">glandulosipilosum</tp:taxon-name-part></tp:taxon-name></italic>) <bold>F</bold> dendritic/branched trichomes found in <italic><tp:taxon-name><tp:taxon-name-part taxon-name-part-type="genus" reg="Solanum">S.</tp:taxon-name-part><tp:taxon-name-part taxon-name-part-type="species" reg="pallidum">pallidum</tp:taxon-name-part></tp:taxon-name></italic><bold>G</bold> regularly 3-lobed leaves in <italic><tp:taxon-name><tp:taxon-name-part taxon-name-part-type="genus" reg="Solanum">S.</tp:taxon-name-part><tp:taxon-name-part taxon-name-part-type="species" reg="palitans">palitans</tp:taxon-name-part></tp:taxon-name></italic><bold>H</bold> highly variable leaves along a single stem in <italic><tp:taxon-name><tp:taxon-name-part taxon-name-part-type="genus" reg="Solanum">S.</tp:taxon-name-part><tp:taxon-name-part taxon-name-part-type="species" reg="salicifolium">salicifolium</tp:taxon-name-part></tp:taxon-name></italic> (<bold>A</bold><italic>Särkinen et al. 4038</italic><bold>B</bold><italic>Barboza et al. 3505</italic><bold>C</bold><italic>Särkinen et al. 4754</italic><bold>D</bold><italic>Barboza et al. 3536</italic><bold>E</bold><italic>Barboza et al. 3520</italic><bold>F</bold><italic>Särkinen et al. 4010</italic><bold>G</bold><italic>Atchison &amp; Gagnon 25</italic><bold>H</bold><italic>Barboza et al. 3473</italic>). Photos by S. Knapp, G. Atchison, and T. Särkinen.</p></caption><graphic xmlns:xlink="http://www.w3.org/1999/xlink" xlink:href="phytokeys-231-001_article-100894__-g002.jpg" position="float" orientation="portrait" xlink:type="simple" id="oo_897463.jpg"><uri content-type="original_file" xlink:type="simple">https://binary.pensoft.net/fig/897463</uri></graphic></fig></tp:treatment-sec><ref-list><ref id="B40"><mixed-citation xmlns:xlink="http://www.w3.org/1999/xlink" xlink:type="simple"><person-group><name name-style="western"><surname>Chiarini</surname><given-names>FE</given-names></name><name name-style="western"><surname>Lipari</surname><given-names>D</given-names></name><name name-style="western"><surname>Barboza</surname><given-names>GE</given-names></name><name name-style="western"><surname>Knapp</surname><given-names>S</given-names></name></person-group> (<year>2017</year>) <article-title><tp:taxon-name><tp:taxon-name-part taxon-name-part-type="family">Solanaceae</tp:taxon-name-part></tp:taxon-name>.</article-title> In: <person-group><name name-style="western"><surname>Marhold</surname><given-names>K</given-names></name><name name-style="western"><surname>Bresitwiser</surname><given-names>I</given-names></name></person-group> (<role>Eds</role>) <issue-title>IAPT/IOPB chromosome data 25.</issue-title><source>Taxon 66(5)</source>, <fpage>1246</fpage>–<lpage>1247</lpage>. <ext-link xlink:href="10.12705/665.29" ext-link-type="doi" xlink:type="simple">https://doi.org/10.12705/665.29</ext-link></mixed-citation></ref><ref id="B116"><mixed-citation xmlns:xlink="http://www.w3.org/1999/xlink" xlink:type="simple">IUCN (<year>2022</year>) Guidelines for Using the IUCN Red List Categories and Criteria. Version 15.1. Prepared by the Standards and Petitions Subcommittee. [Downloaded 9 Dec 2022] <ext-link xlink:href="https://www.iucnredlist.org/resources/redlistguidelines" ext-link-type="uri" xlink:type="simple">https://www.iucnredlist.org/resources/redlistguidelines</ext-link></mixed-citation></ref><ref id="B92"><mixed-citation xmlns:xlink="http://www.w3.org/1999/xlink" xlink:type="simple"><person-group><name name-style="western"><surname>Gagnon</surname><given-names>E</given-names></name><name name-style="western"><surname>Hilgenhof</surname><given-names>R</given-names></name><name name-style="western"><surname>Orejuela</surname><given-names>A</given-names></name><name name-style="western"><surname>McDonnell</surname><given-names>A</given-names></name><name name-style="western"><surname>Sablok</surname><given-names>G</given-names></name><name name-style="western"><surname>Aubriot</surname><given-names>X</given-names></name><name name-style="western"><surname>Giacomin</surname><given-names>LL</given-names></name><name name-style="western"><surname>Gouvêa</surname><given-names>Y</given-names></name><name name-style="western"><surname>Bohs</surname><given-names>L</given-names></name><name name-style="western"><surname>Dodsworth</surname><given-names>S</given-names></name><name name-style="western"><surname>Martine</surname><given-names>C</given-names></name><name name-style="western"><surname>Poczai</surname><given-names>P</given-names></name><name name-style="western"><surname>Knapp</surname><given-names>S</given-names></name><name name-style="western"><surname>Särkinen</surname><given-names>T</given-names></name></person-group> (<year>2022</year>) <article-title>Phylogenomic discordance suggests polytomies along the backbone of the large genus <italic><tp:taxon-name><tp:taxon-name-part taxon-name-part-type="genus">Solanum</tp:taxon-name-part></tp:taxon-name></italic>.</article-title><source>American Journal of Botany</source><volume>109</volume>(<issue>4</issue>): <fpage>580</fpage>–<lpage>601</lpage>. <ext-link xlink:href="10.1002/ajb2.1827" ext-link-type="doi" xlink:type="simple">https://doi.org/10.1002/ajb2.1827</ext-link></mixed-citation></ref><ref id="B198"><mixed-citation xmlns:xlink="http://www.w3.org/1999/xlink" xlink:type="simple"><person-group><name name-style="western"><surname>Rusby</surname><given-names>HH</given-names></name></person-group> (<year>1895</year>) <article-title>On the collections of Mr. Miguel Bang in Bolivia. Part II.</article-title><source>Memoirs of the Torrey Botanical Club</source><volume>4</volume>: <fpage>203</fpage>–<lpage>274</lpage>.</mixed-citation></ref><ref id="B200"><mixed-citation xmlns:xlink="http://www.w3.org/1999/xlink" xlink:type="simple"><person-group><name name-style="western"><surname>Rusby</surname><given-names>HH</given-names></name></person-group> (<year>1899</year>) <article-title>An enumeration of the plants collected by H.H. Rusby in South America, 1895–1896. XXVII.</article-title><source>Bulletin of the Torrey Botanical Club</source><volume>26</volume>: <fpage>188</fpage>–<lpage>200</lpage>. <ext-link xlink:href="10.2307/2478226" ext-link-type="doi" xlink:type="simple">https://doi.org/10.2307/2478226</ext-link></mixed-citation></ref><ref id="B201"><mixed-citation xmlns:xlink="http://www.w3.org/1999/xlink" xlink:type="simple"><person-group><name name-style="western"><surname>Rusby</surname><given-names>HH</given-names></name></person-group> (<year>1907</year>) <article-title>An enumeration of the plants collected in Bolivia by Miguel Bang. Part 4.</article-title><source>Bulletin of the New York Botanical Garden</source><volume>4</volume>: <fpage>309</fpage>–<lpage>470</lpage>.</mixed-citation></ref><ref id="B16"><mixed-citation xmlns:xlink="http://www.w3.org/1999/xlink" xlink:type="simple"><person-group><name name-style="western"><surname>Bitter</surname><given-names>G</given-names></name></person-group> (<year>1912a</year>) <article-title>Solana nova vel minus cognita I.</article-title><source>Repertorium Specierum Novarum Regni Vegetabilis</source><volume>10</volume>(<issue>33–36</issue>): <fpage>529</fpage>–<lpage>565</lpage>. <ext-link xlink:href="10.1002/fedr.19120103305" ext-link-type="doi" xlink:type="simple">https://doi.org/10.1002/fedr.19120103305</ext-link></mixed-citation></ref><ref id="B167"><mixed-citation xmlns:xlink="http://www.w3.org/1999/xlink" xlink:type="simple"><person-group><name name-style="western"><surname>Morton</surname><given-names>CV</given-names></name><name name-style="western"><surname>Stern</surname><given-names>WL</given-names></name></person-group> (<year>1966</year>) <article-title>The history of the United States national herbarium.</article-title><source>Plant Science Bulletin</source><volume>12</volume>(<issue>2</issue>): <fpage>1</fpage>–<lpage>4</lpage>. <ext-link xlink:href="https://cms.botany.org/psbarchive/issue/1966-v12-no-2.html" ext-link-type="uri" xlink:type="simple">https://cms.botany.org/psbarchive/issue/1966-v12-no-2.html</ext-link></mixed-citation></ref><ref id="B19"><mixed-citation xmlns:xlink="http://www.w3.org/1999/xlink" xlink:type="simple"><person-group><name name-style="western"><surname>Bitter</surname><given-names>G</given-names></name></person-group> (<year>1913</year>) <article-title>Solana peruv., aequat., boliv.</article-title> In: <person-group><name name-style="western"><surname>Urban</surname><given-names>I</given-names></name></person-group> (<role>Ed.</role>) <issue-title>Plantae novae andinae imprimis Weberbauerianae VI.</issue-title><source>Botanisches Jahrbücher fur Systematik, Pflanzengeschichte und Pflanzengeographie 50, Beiblatt 111</source>, <fpage>58</fpage>–<lpage>67</lpage>.</mixed-citation></ref></ref-list></tp:taxon-treatment>
