# Supplementary material for: ﻿A revision of the South American species of the Morelloid clade (Solanum L., Solanaceae)
Source: PhytoKeys. 2023 Aug 29;231:1–342. doi: 10.3897/phytokeys.231.100894 (PMC10481398; doi:10.3897/phytokeys.231.100894)
Supplement: XML Treatment for Solanum paucidens [file phytokeys.231.100894-treatment37.xml]

<!DOCTYPE tp:taxon-treatment
  PUBLIC "-//TaxonX//DTD Taxonomic Treatment Publishing DTD v0 20100105//EN" "tax-treatment-NSO.dtd">
<tp:taxon-treatment xmlns:tp="http://www.plazi.org/taxpub"><tp:treatment-meta><kwd-group><label>Taxon classification</label><kwd>
                <named-content content-type="kingdom">Plantae</named-content>
              </kwd><kwd>
                <named-content content-type="order">Solanales</named-content>
              </kwd><kwd>
                <named-content content-type="family">Solanaceae</named-content>
              </kwd></kwd-group><mixed-citation publication-type="journal"><person-group><name><surname>Knapp</surname><given-names>Sandra</given-names></name><name><surname>Särkinen</surname><given-names>Tiina</given-names></name><name><surname>Barboza</surname><given-names>Gloria E.</given-names></name></person-group><article-title>﻿A revision of the South American species of the Morelloid clade (<italic><tp:taxon-name><tp:taxon-name-part taxon-name-part-type="genus" reg="Solanum">Solanum</tp:taxon-name-part></tp:taxon-name></italic> L., <tp:taxon-name><tp:taxon-name-part taxon-name-part-type="family">Solanaceae</tp:taxon-name-part></tp:taxon-name>)</article-title><source>PhytoKeys</source><day>29</day><month>08</month><year>2023</year><volume>231</volume><fpage>1</fpage><lpage>342</lpage><pub-id pub-id-type="doi">10.3897/phytokeys.231.100894</pub-id></mixed-citation></tp:treatment-meta><tp:nomenclature><label>﻿37.</label><tp:taxon-name>
              <tp:taxon-name-part taxon-name-part-type="genus" reg="Solanum">Solanum</tp:taxon-name-part>
              <tp:taxon-name-part taxon-name-part-type="species" reg="paucidens">paucidens</tp:taxon-name-part>
            </tp:taxon-name><tp:taxon-authority>Bitter, Repert. Spec. Nov. Regni Veg. 11: 226. 1912.</tp:taxon-authority><xref ref-type="fig" rid="F113">Figs 113</xref><xref ref-type="fig" rid="F114">, 114</xref><tp:nomenclature-citation-list><tp:nomenclature-citation><tp:taxon-name>
                  <tp:taxon-name-part taxon-name-part-type="genus" reg="Solanum">Solanum</tp:taxon-name-part>
                  <tp:taxon-name-part taxon-name-part-type="species" reg="diffusum">diffusum</tp:taxon-name-part>
                </tp:taxon-name><comment>Vell., Fl. Flumin. 83. 1829 [1825], nom.illeg., non <tp:taxon-name><tp:taxon-name-part taxon-name-part-type="genus" reg="Solanum">Solanum</tp:taxon-name-part><tp:taxon-name-part taxon-name-part-type="species" reg="diffusum">diffusum</tp:taxon-name-part></tp:taxon-name> Ruiz &amp; Pav. (1799). Type. Brazil. [Rio de Janeiro]: “campis apricis mediterraneis”; (lectotype, designated by <xref ref-type="bibr" rid="B133">Knapp et al. 2015</xref>, pg. 829: [illustration] Original parchment plate of Flora Fluminensis in the Manuscript Section of the Biblioteca Nacional, Rio de Janeiro [cat. no.: mss1198651_101] and later published in Vellozo, Fl. Flumin. Icon. 2: tab. 98. 1831).</comment></tp:nomenclature-citation><tp:nomenclature-citation><tp:taxon-name>
                  <tp:taxon-name-part taxon-name-part-type="genus" reg="Solanum">Solanum</tp:taxon-name-part>
                  <tp:taxon-name-part taxon-name-part-type="species" reg="maracayuense">maracayuense</tp:taxon-name-part>
                </tp:taxon-name><comment>Bitter, Repert. Spec. Nov. Regni Veg. 11: 227. 1912. Type. Paraguay. Canindeyú: “Sierra de Maracayú”, Nov, <italic>É. Hassler 5278</italic> (holotype: B, destroyed; lectotype, designated here: G [G00306843]; isolectotypes: BM [BM000074095], G [G00306845], GH [00105865], K [K000532494], NY [00172082], P[P00753766, P00753765, P00337048], UC [950199])</comment></tp:nomenclature-citation><tp:nomenclature-citation><tp:taxon-name>
                  <tp:taxon-name-part taxon-name-part-type="genus" reg="Solanum">Solanum</tp:taxon-name-part>
                  <tp:taxon-name-part taxon-name-part-type="species" reg="rojasii">rojasii</tp:taxon-name-part>
                </tp:taxon-name><comment>Chodat, Bull. Soc. Bot. Genève, sér. 2, 8: 150. 1916. Type. Paraguay. Paraguarí: [Cerro] Acahay, <italic>R. Chodat &amp; W. Vischer 67</italic> (lectotype, designated here: G [G00449278]; isolectotype: G [G00449243]).</comment></tp:nomenclature-citation><tp:nomenclature-citation><tp:taxon-name>
                  <tp:taxon-name-part taxon-name-part-type="genus" reg="Solanum">Solanum</tp:taxon-name-part>
                  <tp:taxon-name-part taxon-name-part-type="species" reg="maioranthum">maioranthum</tp:taxon-name-part>
                </tp:taxon-name><comment>L.B.Sm. &amp; Downs, Phytologia 10: 425. 1964. Type. Brazil. Santa Catarina: Rio do Rastro, 20 km west of Lauro Müller, lower and middle slopes of Rio do Rastro, <italic>L.B. Smith &amp; R.M. Klein 12338</italic> (holotype: US [00067554, acc. # 2423800]; isotypes: K [K000590017], NY [00172074], R [R000129993], US [03272136, acc. # 2492258]).</comment></tp:nomenclature-citation></tp:nomenclature-citation-list></tp:nomenclature><tp:treatment-sec sec-type="material" id="SECID0E4ZIO"><title>Type.</title><p>Brazil. Rio de Janeiro: Theresopolis, Nov-Dec 1888, <italic>J.T. de Moura 578</italic> (holotype: B, destroyed [F neg. 2839]; lectotype, designated here: F [v0073360F, acc. # 621340, fragment of holotype]).</p><fig id="F113" position="float" orientation="portrait"><object-id xmlns:xlink="http://www.w3.org/1999/xlink" content-type="doi" xlink:type="simple">10.3897/phytokeys.231.100894.figure113</object-id><label>Figure 113.</label><caption><p><italic><tp:taxon-name><tp:taxon-name-part taxon-name-part-type="genus" reg="Solanum">Solanum</tp:taxon-name-part><tp:taxon-name-part taxon-name-part-type="species" reg="paucidens">paucidens</tp:taxon-name-part></tp:taxon-name></italic><bold>A</bold> habit <bold>B</bold> portion of a leaf, abaxial surface <bold>C</bold> flower <bold>D</bold> dissected flower <bold>E</bold> gynoecium <bold>F</bold> infructescence <bold>G</bold> fruit <bold>H</bold> seed <bold>I</bold> stone cell (<bold>A–I</bold><italic>Gomes s.n.</italic>). Illustration by S. Montecchiesi.</p></caption><graphic xmlns:xlink="http://www.w3.org/1999/xlink" xlink:href="phytokeys-231-001_article-100894__-g113.jpg" position="float" orientation="portrait" xlink:type="simple" id="oo_897574.jpg"><uri content-type="original_file" xlink:type="simple">https://binary.pensoft.net/fig/897574</uri></graphic></fig></tp:treatment-sec><tp:treatment-sec sec-type="description" id="SECID0ET2IO"><title>Description.</title><p>Herb to small subshrub with lax branches, 0.5–1.5 m high. Stems terete or slightly angled, sparsely pubescent with white eglandular 3–5-celled simple uniseriate trichomes ca. 0.5 mm long, also with a few spinescent processes along the angles; new growth densely white pubescent with eglandular 3–7-celled simple uniseriate trichomes ca. 0.5 mm long, these usually antrorse; bark of older stems pale greenish grey. Sympodial units difoliate, the leaves not geminate. Leaves simple or shallowly toothed, the blades 2–9(15) cm long, 1.5–3(5) cm wide, narrowly elliptic, widest at the middle or in the lower half, membranous, concolorous or slightly discolorous, very variable in size with lower leaves much larger; adaxial surfaces almost glabrous, with a few scattered white eglandular simple uniseriate trichomes ca. 0.5 mm long on the lamina, these somewhat denser along the veins; abaxial surfaces moderately and evenly pubescent with similar white eglandular simple uniseriate trichomes ca. 0.5 mm long; principal veins 4–6 pairs, more densely pubescent than the lamina; base acute; margins entire or with a few irregular teeth in the lower half; apex acute; petiole 0.5–0.9 cm long, pubescent with scattered white eglandular trichomes like those of the stem. Inflorescences internodal, unbranched or forked, 1.5–2.5 cm long, with 5–10 flowers not markedly clustered at the tips, moderately to sparsely pubescent with white eglandular simple uniseriate trichomes like those of the stems; peduncle 1.2–2.3 cm long; pedicels 0.6–0.7 cm long, 0.4–0.5 mm in diameter at the base, 1–1.2 mm in diameter at the apex, spreading or slightly deflexed and secund at anthesis, sparsely to moderately pubescent like the inflorescence axes, articulated at the base; pedicel scars more or less evenly spaced 0.5–1 mm apart along the axis, somewhat raised from the axis as small protuberances. Buds narrowly ellipsoid, the corolla strongly exserted from the calyx before anthesis. Flowers 5-merous, cosexual (hermaphroditic). Calyx tube 1–1.5 mm long, conical, the lobes 0.5–1 mm long, 0.5–1 mm wide, deltate to broadly triangular, often tearing irregularly, sparsely pubescent with white eglandular simple uniseriate trichomes like the inflorescence, but these sparser than on the pedicel. Corolla 0.8–1.2 cm in diameter, white with a central green star, lobed 2/3 to 3/4 of the way to the base, the lobes 3–4 mm long, 1.5–1.7 mm wide, spreading or reflexed at anthesis, glabrous adaxially, sparsely and evenly puberulent-papillate, more densely so on the tips and margins. Stamens equal; filament tube minute; free portion of the filaments 1–1.5 mm long, densely pubescent adaxially with tangled simple uniseriate trichomes; anthers 2.5–3.5 mm long, ca. 1 mm wide, ellipsoid, yellow, poricidal at the tips, the pores lengthening to slits with age. Ovary conical, glabrous; style 8–9 mm long, straight, exserted beyond the anther cone, densely pubescent with white simple uniseriate trichomes ca. 0.5 mm long in the lower half; stigma capitate, the surfaces minutely papillate. Fruit a globose berry, 0.8–1 cm in diameter, black or purple when ripe, the pericarp thin, somewhat shiny, translucent, glabrous; fruiting pedicels 0.7–1 cm long, ca. 0.7 mm in diameter at the base, ca. 1.2 mm at the apex, gradually tapering, not markedly woody, strongly deflexed at the base and the infructescence appearing secund in herbarium specimens, not persistent; fruiting calyx not enlarged or accrescent, appressed to the berry, the lobes tearing to become ca. 2 mm long. Seeds 40–80 per berry, 1.3–1.5 mm long, 1–1.2 mm wide, flattened and teardrop shaped, pale tan or yellow, the surfaces minutely pitted, the testal cells rectangular to slightly sinuate in outline, with short hair-like extensions of the lateral cell walls. Stone cells 2–6(8) per berry, 0.5–0.7 mm in diameter, cream-coloured. Chromosome number: not known.</p><fig id="F114" position="float" orientation="portrait"><object-id xmlns:xlink="http://www.w3.org/1999/xlink" content-type="doi" xlink:type="simple">10.3897/phytokeys.231.100894.figure114</object-id><label>Figure 114.</label><caption><p><italic><tp:taxon-name><tp:taxon-name-part taxon-name-part-type="genus" reg="Solanum">Solanum</tp:taxon-name-part><tp:taxon-name-part taxon-name-part-type="species" reg="paucidens">paucidens</tp:taxon-name-part></tp:taxon-name></italic><bold>A</bold> habit <bold>B</bold> inflorescence <bold>C</bold> maturing fruits (<bold>A–C</bold><italic>Smith &amp; Klein 12338</italic> [GH 01011894]). Reproduced with permission of the Gray Herbarium, Harvard University.</p></caption><graphic xmlns:xlink="http://www.w3.org/1999/xlink" xlink:href="phytokeys-231-001_article-100894__-g114.jpg" position="float" orientation="portrait" xlink:type="simple" id="oo_897575.jpg"><uri content-type="original_file" xlink:type="simple">https://binary.pensoft.net/fig/897575</uri></graphic></fig></tp:treatment-sec><tp:treatment-sec sec-type="distribution" id="SECID0E13IO"><title>Distribution</title><p><bold>(Fig. <xref ref-type="fig" rid="F115">115</xref>).</bold><italic><tp:taxon-name><tp:taxon-name-part taxon-name-part-type="genus" reg="Solanum">Solanum</tp:taxon-name-part><tp:taxon-name-part taxon-name-part-type="species" reg="paucidens">paucidens</tp:taxon-name-part></tp:taxon-name></italic> occurs in southern Brazil (States of Espírito Santo, Mato Grosso, Minas Gerais, Paraná, Rio de Janeiro, Rio Grande do Sul, São Paulo, Santa Catarina), northeastern Argentina (Provs. Corrientes, Misiones) and eastern Paraguay (Depts. Alto Paraná, Central, Guairá).</p><fig id="F115" position="float" orientation="portrait"><object-id xmlns:xlink="http://www.w3.org/1999/xlink" content-type="doi" xlink:type="simple">10.3897/phytokeys.231.100894.figure115</object-id><label>Figure 115.</label><caption><p>Distribution map of <italic><tp:taxon-name><tp:taxon-name-part taxon-name-part-type="genus" reg="Solanum">Solanum</tp:taxon-name-part><tp:taxon-name-part taxon-name-part-type="species" reg="paucidens">paucidens</tp:taxon-name-part></tp:taxon-name></italic>.</p></caption><graphic xmlns:xlink="http://www.w3.org/1999/xlink" xlink:href="phytokeys-231-001_article-100894__-g115.jpg" position="float" orientation="portrait" xlink:type="simple" id="oo_897576.jpg"><uri content-type="original_file" xlink:type="simple">https://binary.pensoft.net/fig/897576</uri></graphic></fig></tp:treatment-sec><tp:treatment-sec sec-type="ecology" id="SECID0EK5IO"><title>Ecology and habitat.</title><p><italic><tp:taxon-name><tp:taxon-name-part taxon-name-part-type="genus" reg="Solanum">Solanum</tp:taxon-name-part><tp:taxon-name-part taxon-name-part-type="species" reg="paucidens">paucidens</tp:taxon-name-part></tp:taxon-name></italic> is a plant of middle to low elevations in the semideciduous and evergreen Mata Atlântica and Selva Paranense, growing in swampy areas, forest edges and clearings and forest understory, from near sea level to 2,000 m in the Atlantic forest mountains.</p></tp:treatment-sec><tp:treatment-sec sec-type="Common names and uses" id="SECID0E25IO"><title>Common names and uses.</title><p>Brazil. Minas Gerais: erva-moura (<italic>Souza et al. s.n.</italic>), erva nome (<italic>Andrade 1209</italic>). Uses and common names attributed to <italic><tp:taxon-name><tp:taxon-name-part taxon-name-part-type="genus" reg="Solanum">S.</tp:taxon-name-part><tp:taxon-name-part taxon-name-part-type="species" reg="americanum">americanum</tp:taxon-name-part></tp:taxon-name></italic> in <xref ref-type="bibr" rid="B146">Lorenzi and Abreu Matos (2021)</xref> and <xref ref-type="bibr" rid="B86">Ferreira Kinupp and Lorenzi (2022)</xref> may also apply to <italic><tp:taxon-name><tp:taxon-name-part taxon-name-part-type="genus" reg="Solanum">S.</tp:taxon-name-part><tp:taxon-name-part taxon-name-part-type="species" reg="paucidens">paucidens</tp:taxon-name-part></tp:taxon-name></italic>, although the photographs appear to be in large part <italic><tp:taxon-name><tp:taxon-name-part taxon-name-part-type="genus" reg="Solanum">S.</tp:taxon-name-part><tp:taxon-name-part taxon-name-part-type="species" reg="americanum">americanum</tp:taxon-name-part></tp:taxon-name></italic>; there are no vouchers cited.</p></tp:treatment-sec><tp:treatment-sec sec-type="Preliminary conservation status" id="SECID0EOAJO"><title>Preliminary conservation status</title><p><bold>(<xref ref-type="bibr" rid="B116">IUCN 2022</xref>).</bold> Least Concern [<abbrev xmlns:xlink="http://www.w3.org/1999/xlink" xlink:title="Least Concern" id="ABBRID0E2AJO" xlink:type="simple">LC</abbrev>]. <abbrev xmlns:xlink="http://www.w3.org/1999/xlink" xlink:title="Extent of Occurrence" id="ABBRID0E6AJO" xlink:type="simple">EOO</abbrev> = 1,233,243 km<sup>2</sup> [<abbrev xmlns:xlink="http://www.w3.org/1999/xlink" xlink:title="Least Concern" id="ABBRID0EFBJO" xlink:type="simple">LC</abbrev>]; <abbrev xmlns:xlink="http://www.w3.org/1999/xlink" xlink:title="Area of Occurrence" id="ABBRID0EJBJO" xlink:type="simple">AOO</abbrev> = 196 km<sup>2</sup> [<abbrev xmlns:xlink="http://www.w3.org/1999/xlink" xlink:title="Endangered" id="ABBRID0EPBJO" xlink:type="simple">EN</abbrev>]. <italic><tp:taxon-name><tp:taxon-name-part taxon-name-part-type="genus" reg="Solanum">Solanum</tp:taxon-name-part><tp:taxon-name-part taxon-name-part-type="species" reg="paucidens">paucidens</tp:taxon-name-part></tp:taxon-name></italic> has a broad geographical distribution and is a weedy species of open areas and roadsides where it occurs. It occurs within protected areas in Argentina (e.g., Reserva Vida Silvestre Urugua-í in Misiones) and Brazil (e.g., Parque Nacional Itatiaia at the border of Minas Gerais, São Paulo and Rio de Janeiro, Parque Estadual Intervales in Santa Catarina, Parque Estadual Ibtipoca in Minas Gerais).</p></tp:treatment-sec><tp:treatment-sec sec-type="discussion" id="SECID0E5BJO"><title>Discussion.</title><p>The name <italic><tp:taxon-name><tp:taxon-name-part taxon-name-part-type="genus" reg="Solanum">S.</tp:taxon-name-part><tp:taxon-name-part taxon-name-part-type="species" reg="paucidens">paucidens</tp:taxon-name-part></tp:taxon-name></italic> has not been in common use for this species, in part due to the poor quality of the type specimen (see below). Earlier treatments either treated this species as new (e.g., <xref ref-type="bibr" rid="B219">Smith and Downs 1966</xref> as <italic><tp:taxon-name><tp:taxon-name-part taxon-name-part-type="genus" reg="Solanum">S.</tp:taxon-name-part><tp:taxon-name-part taxon-name-part-type="species" reg="maioranthum">maioranthum</tp:taxon-name-part></tp:taxon-name></italic>) or as <italic><tp:taxon-name><tp:taxon-name-part taxon-name-part-type="genus" reg="Solanum">S.</tp:taxon-name-part><tp:taxon-name-part taxon-name-part-type="species" reg="nigrescens">nigrescens</tp:taxon-name-part></tp:taxon-name></italic> (e.g., <xref ref-type="bibr" rid="B160">Mentz and Oliveira 2004</xref>), a species from North, Central and northern South America. The flowers of <italic><tp:taxon-name><tp:taxon-name-part taxon-name-part-type="genus" reg="Solanum">S.</tp:taxon-name-part><tp:taxon-name-part taxon-name-part-type="species" reg="paucidens">paucidens</tp:taxon-name-part></tp:taxon-name></italic> are usually evenly spaced along the elongate inflorescence axis, in contrast to <italic><tp:taxon-name><tp:taxon-name-part taxon-name-part-type="genus" reg="Solanum">S.</tp:taxon-name-part><tp:taxon-name-part taxon-name-part-type="species" reg="nigrescens">nigrescens</tp:taxon-name-part></tp:taxon-name></italic> where they are clustered at the tip or not widely spaced. <italic><tp:taxon-name><tp:taxon-name-part taxon-name-part-type="genus" reg="Solanum">Solanum</tp:taxon-name-part><tp:taxon-name-part taxon-name-part-type="species" reg="paucidens">paucidens</tp:taxon-name-part></tp:taxon-name></italic> is most similar to <italic><tp:taxon-name><tp:taxon-name-part taxon-name-part-type="genus" reg="Solanum">S.</tp:taxon-name-part><tp:taxon-name-part taxon-name-part-type="species" reg="enantiophyllanthum">enantiophyllanthum</tp:taxon-name-part></tp:taxon-name></italic>, with which it is nearly sympatric in the mountain ranges of southern Brazil. <italic><tp:taxon-name><tp:taxon-name-part taxon-name-part-type="genus" reg="Solanum">Solanum</tp:taxon-name-part><tp:taxon-name-part taxon-name-part-type="species" reg="paucidens">paucidens</tp:taxon-name-part></tp:taxon-name></italic> has smaller flowers (0.8–1.2 cm in diameter versus 1.9–2 cm in diameter) with shorter anthers (2.5–3.5 mm long versus 4.5–6 mm long) than <italic><tp:taxon-name><tp:taxon-name-part taxon-name-part-type="genus" reg="Solanum">S.</tp:taxon-name-part><tp:taxon-name-part taxon-name-part-type="species" reg="enantiophyllanthum">enantiophyllanthum</tp:taxon-name-part></tp:taxon-name></italic> and grows at somewhat lower elevations where their distributions overlap. In herbarium specimens the inflorescences of <italic><tp:taxon-name><tp:taxon-name-part taxon-name-part-type="genus" reg="Solanum">S.</tp:taxon-name-part><tp:taxon-name-part taxon-name-part-type="species" reg="paucidens">paucidens</tp:taxon-name-part></tp:taxon-name></italic> appear secund, with flowers and fruits on one side of the inflorescence axis; this is most easily seen in fruiting specimens.</p><p><xref ref-type="bibr" rid="B17">Bitter (1912b)</xref> described <italic><tp:taxon-name><tp:taxon-name-part taxon-name-part-type="genus" reg="Solanum">S.</tp:taxon-name-part><tp:taxon-name-part taxon-name-part-type="species" reg="paucidens">paucidens</tp:taxon-name-part></tp:taxon-name></italic> citing only a collection by “Julio” Moura (referring to Julia T. de Moura) from a specimen in the Berlin Herbarium. That specimen no longer exists, and we have looked for duplicates in other herbaria where collections might be found (e.g., BR), but have been unsuccessful. The fragment of the holotype at F mounted on the sheet with the photograph (F neg. 2839) taken by J.F. Macbride in Berlin (barcode v0073360F, acc. # 621340) is more or less adequate for identification and is here designated as the lectotype. Further duplicates of this gathering may be found at R that are better representations of the species, thus we do not at this stage designate an epitype.</p><p>In describing <italic><tp:taxon-name><tp:taxon-name-part taxon-name-part-type="genus" reg="Solanum">S.</tp:taxon-name-part><tp:taxon-name-part taxon-name-part-type="species" reg="maracayuense">maracayuense</tp:taxon-name-part></tp:taxon-name></italic><xref ref-type="bibr" rid="B17">Bitter (1912b)</xref> cited <italic>Hassler 5278</italic> from Berlin, but this specimen is no longer extant. Two sheets of <italic>Hassler 5278</italic> are held in the Hassler Herbarium at G, and we select the better of these with flowers and fruits (G00306843) as the lectotype for this name.</p><p><xref ref-type="bibr" rid="B44">Chodat (1916)</xref> cited <italic>Chodat &amp; Visscher 67</italic> from “herb. Univ. de Geneve” in the protologue of <italic><tp:taxon-name><tp:taxon-name-part taxon-name-part-type="genus" reg="Solanum">S.</tp:taxon-name-part><tp:taxon-name-part taxon-name-part-type="species" reg="rojasii">rojasii</tp:taxon-name-part></tp:taxon-name></italic>. This herbarium is now held at G, and we have selected the more complete of the two duplicates (G00449278) held there that is labelled “holotype” as the lectotype for <italic><tp:taxon-name><tp:taxon-name-part taxon-name-part-type="genus" reg="Solanum">S.</tp:taxon-name-part><tp:taxon-name-part taxon-name-part-type="species" reg="rojasii">rojasii</tp:taxon-name-part></tp:taxon-name></italic>.</p></tp:treatment-sec><ref-list><ref id="B133"><mixed-citation xmlns:xlink="http://www.w3.org/1999/xlink" xlink:type="simple"><person-group><name name-style="western"><surname>Knapp</surname><given-names>S</given-names></name><name name-style="western"><surname>Barboza</surname><given-names>GE</given-names></name><name name-style="western"><surname>Romero</surname><given-names>MV</given-names></name><name name-style="western"><surname>Vignoli-Silva</surname><given-names>M</given-names></name><name name-style="western"><surname>Giacomin</surname><given-names>LL</given-names></name><name name-style="western"><surname>Stehmann</surname><given-names>JR</given-names></name></person-group> (<year>2015</year>) <article-title>Identification and lectotypification of the <tp:taxon-name><tp:taxon-name-part taxon-name-part-type="family">Solanaceae</tp:taxon-name-part></tp:taxon-name> from Vellozo’s Flora Fluminensis.</article-title><source>Taxon</source><volume>64</volume>: <fpage>822</fpage>–<lpage>836</lpage>. <ext-link xlink:href="10.12705/644.14" ext-link-type="doi" xlink:type="simple">https://doi.org/10.12705/644.14</ext-link></mixed-citation></ref><ref id="B146"><mixed-citation xmlns:xlink="http://www.w3.org/1999/xlink" xlink:type="simple"><person-group><name name-style="western"><surname>Lorenzi</surname><given-names>H</given-names></name><name name-style="western"><surname>Abreu Matos</surname><given-names>FJ</given-names></name></person-group> (<year>2021</year>) Plants medicinais no Brasil (3<sup>rd</sup> edn.). Instituto Plantrum de Estudios da Flora Ltda., Nova Odessa.</mixed-citation></ref><ref id="B86"><mixed-citation xmlns:xlink="http://www.w3.org/1999/xlink" xlink:type="simple"><person-group><name name-style="western"><surname>Ferreira Kinupp</surname><given-names>V</given-names></name><name name-style="western"><surname>Lorenzi</surname><given-names>H</given-names></name></person-group> (<year>2021</year>) Plantas alimenticias não convencionais (PANC) no Brasil. 2<sup>nd</sup> edition. Instituto Plantrum de Estudios da Flora Ltda., Nova Odessa.</mixed-citation></ref><ref id="B116"><mixed-citation xmlns:xlink="http://www.w3.org/1999/xlink" xlink:type="simple">IUCN (<year>2022</year>) Guidelines for Using the IUCN Red List Categories and Criteria. Version 15.1. Prepared by the Standards and Petitions Subcommittee. [Downloaded 9 Dec 2022] <ext-link xlink:href="https://www.iucnredlist.org/resources/redlistguidelines" ext-link-type="uri" xlink:type="simple">https://www.iucnredlist.org/resources/redlistguidelines</ext-link></mixed-citation></ref><ref id="B219"><mixed-citation xmlns:xlink="http://www.w3.org/1999/xlink" xlink:type="simple"><person-group><name name-style="western"><surname>Smith</surname><given-names>LB</given-names></name><name name-style="western"><surname>Downs</surname><given-names>RJ</given-names></name></person-group> (<year>1966</year>) <article-title>Solanáceas.</article-title> In: <person-group><name name-style="western"><surname>Reitz</surname><given-names>PR</given-names></name></person-group> (<role>Ed.</role>) <issue-title>Flora ilustrada Catarinense fasc.</issue-title><source>SOLA</source>, <fpage>1</fpage>–<lpage>321</lpage>.</mixed-citation></ref><ref id="B160"><mixed-citation xmlns:xlink="http://www.w3.org/1999/xlink" xlink:type="simple"><person-group><name name-style="western"><surname>Mentz</surname><given-names>LA</given-names></name><name name-style="western"><surname>Oliveira</surname><given-names>PL</given-names></name></person-group> (<year>2004</year>) <article-title><italic><tp:taxon-name><tp:taxon-name-part taxon-name-part-type="genus">Solanum</tp:taxon-name-part></tp:taxon-name></italic> (<tp:taxon-name><tp:taxon-name-part taxon-name-part-type="family">Solanaceae</tp:taxon-name-part></tp:taxon-name>) na região sul do Brasil. Pesquisas.</article-title><source>Botânica</source><volume>54</volume>: <fpage>1</fpage>–<lpage>327</lpage>.</mixed-citation></ref><ref id="B17"><mixed-citation xmlns:xlink="http://www.w3.org/1999/xlink" xlink:type="simple"><person-group><name name-style="western"><surname>Bitter</surname><given-names>G</given-names></name></person-group> (<year>1912b</year>) <article-title>Solana nova vel minus cognita II.</article-title><source>Repertorium Specierum Novarum Regni Vegetabilis</source><volume>11</volume>: <fpage>1</fpage>–<lpage>15</lpage>. <ext-link xlink:href="10.1002/fedr.19120110103" ext-link-type="doi" xlink:type="simple">https://doi.org/10.1002/fedr.19120110103</ext-link></mixed-citation></ref><ref id="B44"><mixed-citation xmlns:xlink="http://www.w3.org/1999/xlink" xlink:type="simple"><person-group><name name-style="western"><surname>Chodat</surname><given-names>R</given-names></name></person-group> (<year>1916</year>) Géobotanique et étude critique de quelques Solanées paraguayennes. Bulletin de la Société botanique de Genève, series 2, 8: 142–160.</mixed-citation></ref></ref-list></tp:taxon-treatment>
