# Supplementary material for: ﻿A revision of the South American species of the Morelloid clade (Solanum L., Solanaceae)
Source: PhytoKeys. 2023 Aug 29;231:1–342. doi: 10.3897/phytokeys.231.100894 (PMC10481398; doi:10.3897/phytokeys.231.100894)
Supplement: XML Treatment for Solanum pentlandii [file phytokeys.231.100894-treatment38.xml]

<!DOCTYPE tp:taxon-treatment
  PUBLIC "-//TaxonX//DTD Taxonomic Treatment Publishing DTD v0 20100105//EN" "tax-treatment-NSO.dtd">
<tp:taxon-treatment xmlns:tp="http://www.plazi.org/taxpub"><tp:treatment-meta><kwd-group><label>Taxon classification</label><kwd>
                <named-content content-type="kingdom">Plantae</named-content>
              </kwd><kwd>
                <named-content content-type="order">Solanales</named-content>
              </kwd><kwd>
                <named-content content-type="family">Solanaceae</named-content>
              </kwd></kwd-group><mixed-citation publication-type="journal"><person-group><name><surname>Knapp</surname><given-names>Sandra</given-names></name><name><surname>Särkinen</surname><given-names>Tiina</given-names></name><name><surname>Barboza</surname><given-names>Gloria E.</given-names></name></person-group><article-title>﻿A revision of the South American species of the Morelloid clade (<italic><tp:taxon-name><tp:taxon-name-part taxon-name-part-type="genus" reg="Solanum">Solanum</tp:taxon-name-part></tp:taxon-name></italic> L., <tp:taxon-name><tp:taxon-name-part taxon-name-part-type="family">Solanaceae</tp:taxon-name-part></tp:taxon-name>)</article-title><source>PhytoKeys</source><day>29</day><month>08</month><year>2023</year><volume>231</volume><fpage>1</fpage><lpage>342</lpage><pub-id pub-id-type="doi">10.3897/phytokeys.231.100894</pub-id></mixed-citation></tp:treatment-meta><tp:nomenclature><label>﻿38.</label><tp:taxon-name>
              <tp:taxon-name-part taxon-name-part-type="genus" reg="Solanum">Solanum</tp:taxon-name-part>
              <tp:taxon-name-part taxon-name-part-type="species" reg="pentlandii">pentlandii</tp:taxon-name-part>
            </tp:taxon-name><tp:taxon-authority>Dunal, Prodr. [A. P. de Candolle] 13(1): 51. 1852.</tp:taxon-authority><xref ref-type="fig" rid="F3">Figs 3C</xref><xref ref-type="fig" rid="F116">, 116</xref><xref ref-type="fig" rid="F117">, 117</xref><tp:nomenclature-citation-list><tp:nomenclature-citation><tp:taxon-name>
                  <tp:taxon-name-part taxon-name-part-type="genus" reg="Solanum">Solanum</tp:taxon-name-part>
                  <tp:taxon-name-part taxon-name-part-type="species" reg="coerulescens">coerulescens</tp:taxon-name-part>
                </tp:taxon-name><comment>Bitter, Repert. Spec. Nov. Regni Veg. 10: 554. 1912. Type. Bolivia. La Paz: sin. loc., Apr 1910, <italic>O. Buchtien 2965</italic> (no herbaria cited; lectotype, designated here: US [00027517, acc. # 703363]; isolectotypes: GOET [GOET003565, GOET003566], NY [00139098, 00139099], US [00610913, acc. # 1175828]).</comment></tp:nomenclature-citation><tp:nomenclature-citation><tp:taxon-name>
                  <tp:taxon-name-part taxon-name-part-type="genus" reg="Solanum">Solanum</tp:taxon-name-part>
                  <tp:taxon-name-part taxon-name-part-type="species" reg="coerulescens">coerulescens</tp:taxon-name-part>
                  <tp:taxon-name-part taxon-name-part-type="authority">Bitter</tp:taxon-name-part>
                  <tp:taxon-name-part taxon-name-part-type="infraspecific-rank">var.</tp:taxon-name-part>
                  <tp:taxon-name-part taxon-name-part-type="variety" reg="manophyes">manophyes</tp:taxon-name-part>
                </tp:taxon-name><comment>Bitter, Repert. Spec. Nov. Regni Veg. 10: 554. 1912. Type. Bolivia. La Paz: Caminos, 4 Jan 1907, <italic>O. Buchtien 769</italic> (no herbaria cited; lectotype, designated here: US [00027518, acc. # 1175829]; isolectotypes: GH [00077600], GOET [GOET003568], NY [00139101], US [00610914, acc. # 1175823]).</comment></tp:nomenclature-citation><tp:nomenclature-citation><tp:taxon-name>
                  <tp:taxon-name-part taxon-name-part-type="genus" reg="Solanum">Solanum</tp:taxon-name-part>
                  <tp:taxon-name-part taxon-name-part-type="species" reg="coerulescens">coerulescens</tp:taxon-name-part>
                  <tp:taxon-name-part taxon-name-part-type="authority">Bitter</tp:taxon-name-part>
                  <tp:taxon-name-part taxon-name-part-type="infraspecific-rank">var.</tp:taxon-name-part>
                  <tp:taxon-name-part taxon-name-part-type="variety" reg="pycnophyes">pycnophyes</tp:taxon-name-part>
                </tp:taxon-name><comment>Bitter, Repert. Spec. Nov. Regni Veg. 10: 554. 1912. Type. Bolivia. La Paz: sin. loc., Apr 1910, <italic>O. Buchtien 2966</italic> (no herbaria cited; lectotype, designated here: US [00027519, acc. # 1175974]; isolectotypes: GOET [GOET003567]; NY [00139100], US [00610915, acc. # 703364]).</comment></tp:nomenclature-citation><tp:nomenclature-citation><tp:taxon-name>
                  <tp:taxon-name-part taxon-name-part-type="genus" reg="Solanum">Solanum</tp:taxon-name-part>
                  <tp:taxon-name-part taxon-name-part-type="species" reg="insulae-solis">insulae-solis</tp:taxon-name-part>
                </tp:taxon-name><comment>Bitter, Repert. Spec. Nov. Regni Veg. 10: 563. 1912. Type. Bolivia. La Paz: Lake Titicaca, Isla del Sol (“Sonneninsel”), Mar 1910, <italic>O. Buchtien 5856</italic> (no herbaria cited; lectotype, designated here: US [00650475, acc. # 1175976]).</comment></tp:nomenclature-citation></tp:nomenclature-citation-list></tp:nomenclature><tp:treatment-sec sec-type="material" id="SECID0EAMJO"><title>Type.</title><p>Bolivia. “E of La Paz”, <italic>J.B. Pentland s.n.</italic> (holotype: G-DC [G00144345]; isotype: P [P00367413]).</p><fig id="F116" position="float" orientation="portrait"><object-id xmlns:xlink="http://www.w3.org/1999/xlink" content-type="doi" xlink:type="simple">10.3897/phytokeys.231.100894.figure116</object-id><label>Figure 116.</label><caption><p><italic><tp:taxon-name><tp:taxon-name-part taxon-name-part-type="genus" reg="Solanum">Solanum</tp:taxon-name-part><tp:taxon-name-part taxon-name-part-type="species" reg="pentlandii">pentlandii</tp:taxon-name-part></tp:taxon-name></italic><bold>A</bold> flowering habit <bold>B, C</bold> fruiting habits <bold>D</bold> detail of adaxial leaf surface <bold>E</bold> detail of abaxial leaf surface <bold>F</bold> flower bud <bold>G</bold> dissected flower <bold>H</bold> fruit (<bold>A, B</bold>, <bold>D, F</bold><italic>Knapp et al. 10267</italic><bold>C</bold><italic>Knapp et al. 10416</italic>). Illustration by R. Wise.</p></caption><graphic xmlns:xlink="http://www.w3.org/1999/xlink" xlink:href="phytokeys-231-001_article-100894__-g116.jpg" position="float" orientation="portrait" xlink:type="simple" id="oo_897577.jpg"><uri content-type="original_file" xlink:type="simple">https://binary.pensoft.net/fig/897577</uri></graphic></fig></tp:treatment-sec><tp:treatment-sec sec-type="description" id="SECID0EYNJO"><title>Description.</title><p>Bushy small shrubs or herbs, 0.2–0.7 m high, to ca. 1 m spread, the branches more or less erect or spreading, slightly woody at the base. Stems strongly angled with wings to 1.5 mm wide and with abundant spinescent processes, glabrous to very sparsely pubescent with scattered white eglandular simple uniseriate 3–4-celled trichomes to 0.5 mm long, soon glabrescent; new growth moderately to densely pubescent with white eglandular simple uniseriate trichomes to 0.5 mm long; bark of older stems greenish brown, glabrescent. Sympodial units difoliate, the leaves usually not geminate. Leaves simple, usually more or less regularly toothed, the blades 2.1–10.5 cm long, 0.8–5.5 cm wide, ovate to broadly elliptic, occasionally narrowly elliptic, much larger on older stems, widest at the middle or just below, membranous to slightly rubbery, concolorous; adaxial and abaxial surfaces glabrous and shiny, with a few scattered white eglandular 3–4-celled simple uniseriate trichomes to 0.5 mm long like those of the stems; principal veins 7–9 pairs, usually slightly more pubescent that the lamina; base attenuate onto the petiole and the stem; margins usually strongly toothed, only occasionally entire or with few teeth near the base, the teeth 0.3–1.5 mm long, 0.4–1 mm wide, triangular with acute apices, the sinuses rounded, reaching ca. 1/8 to 1/5 of the way to the midrib; apex acute to acuminate; petioles winged from the decurrent leaf bases and then onto the stem, winged portion 0.5–3 cm long, glabrous. Inflorescences internodal, several times branched (occasionally only forked), 1–6 cm long, with 10–20 flowers at the tips of the branches or in the distal half, moderately to sparsely pubescent with white eglandular simple uniseriate trichomes to 0.5 mm long, usually more pubescent that the stems; peduncle 1–2 cm long; pedicels 0.9–1 cm long, ca. 0.5 mm in diameter at the base, ca. 0.75 mm in diameter at the apex, spreading at anthesis, sparsely pubescent with simple uniseriate trichomes like the rest of the inflorescence, articulated at the base, leaving a slight swelling on the axis; pedicel scars irregularly spaced 1–2 mm apart in the distal half of each inflorescence branch. Buds globose, the corolla ca. halfway exserted from the calyx before anthesis. Flowers 5-merous, cosexual (hermaphroditic). Calyx tube 1–1.5 mm long, conical or strongly cup-shaped, the lobes ca 1 mm long, 1–1.2 mm wide, broadly deltate, the tips obtuse to acute, strongly recurved in bud, sparsely pubescent with white eglandular simple uniseriate trichomes like the rest of the inflorescence. Corolla 0.9–1.2 cm in diameter, violet-blue, often edged white, with a green eye, stellate, lobed ca. 2/3 of the way to the base, the lobes 4–5 mm long, 3–4 mm wide, deltate, spreading to slightly reflexed at anthesis, adaxially glabrous, abaxially densely puberulent with white simple uniseriate trichomes ca. 0.2 mm long, these denser at the tips and margins. Stamens equal; filament tube minute; free portion of the filaments 0.6–1 mm long, sparsely pubescent with tangled transparent simple uniseriate trichomes adaxially; anthers 2–2.5 mm long, 1.2–1.5 mm wide, plump and ellipsoid, yellow, poricidal at the tips the pores lengthening to slits with age. Ovary conical, glabrous; style 5–6 mm long, straight (even in bud), markedly long-exserted beyond the anther cone, densely pubescent in the lower third with transparent, tangled simple trichomes; stigma ball-shaped and capitate, bright green in live plants, the surface minutely papillate. Fruit a globose or occasionally slightly ellipsoid berry, 0.8–1 cm in diameter, dark green with white striped mottling when ripe, the pericarp thin, shiny, translucent when ripe, glabrous; fruiting pedicels 1–1.1 cm long, ca. 1 mm in diameter at the base, ca. 1.2 mm in diameter at the apex, somewhat woody, deflexed, usually persistent; fruiting calyx not markedly enlarged, the tube and lobes to ca. 2 mm long, spreading and not markedly appressed to the berry. Seeds 20–30 per berry, 2–2.5 mm long, 1.5–1.7 mm wide, flattened and teardrop shaped, reddish brown, the surfaces minutely pitted, the testal cells sinuate in outline. Stone cells absent. Chromosome number: reported as 2n = 24 (<xref ref-type="bibr" rid="B73">Edmonds 1972</xref>, <xref ref-type="bibr" rid="B74">1977</xref>, voucher <italic>Hawkes ‘B</italic>’, not verified).</p><fig id="F117" position="float" orientation="portrait"><object-id xmlns:xlink="http://www.w3.org/1999/xlink" content-type="doi" xlink:type="simple">10.3897/phytokeys.231.100894.figure117</object-id><label>Figure 117.</label><caption><p><italic><tp:taxon-name><tp:taxon-name-part taxon-name-part-type="genus" reg="Solanum">Solanum</tp:taxon-name-part><tp:taxon-name-part taxon-name-part-type="species" reg="pentlandii">pentlandii</tp:taxon-name-part></tp:taxon-name></italic><bold>A</bold> habit <bold>B</bold> flowering branch <bold>C</bold> flowers at full anthesis <bold>D</bold> maturing fruits <bold>E</bold> fully mature fruits (<bold>A, B</bold><italic>Knapp et al. 10308</italic><bold>C–E</bold><italic>Knapp et al. 10248</italic>). Photos by S. Knapp.</p></caption><graphic xmlns:xlink="http://www.w3.org/1999/xlink" xlink:href="phytokeys-231-001_article-100894__-g117.jpg" position="float" orientation="portrait" xlink:type="simple" id="oo_897578.jpg"><uri content-type="original_file" xlink:type="simple">https://binary.pensoft.net/fig/897578</uri></graphic></fig></tp:treatment-sec><tp:treatment-sec sec-type="distribution" id="SECID0ESPJO"><title>Distribution</title><p><bold>(Fig. <xref ref-type="fig" rid="F118">118</xref>).</bold><italic><tp:taxon-name><tp:taxon-name-part taxon-name-part-type="genus" reg="Solanum">Solanum</tp:taxon-name-part><tp:taxon-name-part taxon-name-part-type="species" reg="pentlandii">pentlandii</tp:taxon-name-part></tp:taxon-name></italic> occurs in the Andes from central Peru (Depts. Apurimac, Arequipa, Ayacucho, Cusco, Huancavelica, Junín, Lima, Puno, Tacna) to northern Bolivia (Dept. La Paz).</p><fig id="F118" position="float" orientation="portrait"><object-id xmlns:xlink="http://www.w3.org/1999/xlink" content-type="doi" xlink:type="simple">10.3897/phytokeys.231.100894.figure118</object-id><label>Figure 118.</label><caption><p>Distribution map of <italic><tp:taxon-name><tp:taxon-name-part taxon-name-part-type="genus" reg="Solanum">Solanum</tp:taxon-name-part><tp:taxon-name-part taxon-name-part-type="species" reg="pentlandii">pentlandii</tp:taxon-name-part></tp:taxon-name></italic>.</p></caption><graphic xmlns:xlink="http://www.w3.org/1999/xlink" xlink:href="phytokeys-231-001_article-100894__-g118.jpg" position="float" orientation="portrait" xlink:type="simple" id="oo_897579.jpg"><uri content-type="original_file" xlink:type="simple">https://binary.pensoft.net/fig/897579</uri></graphic></fig></tp:treatment-sec><tp:treatment-sec sec-type="ecology" id="SECID0ECRJO"><title>Ecology and habitat.</title><p><italic><tp:taxon-name><tp:taxon-name-part taxon-name-part-type="genus" reg="Solanum">Solanum</tp:taxon-name-part><tp:taxon-name-part taxon-name-part-type="species" reg="pentlandii">pentlandii</tp:taxon-name-part></tp:taxon-name></italic> occurs in open areas at high elevation, often in grassland and along roadsides; it appears to favour high nitrogen environments and is often collected near villages and cities, from 2,400 to 5,200 m elevation.</p></tp:treatment-sec><tp:treatment-sec sec-type="Common names and uses" id="SECID0ETRJO"><title>Common names and uses.</title><p>Peru. Cusco: chaja chaja (<italic>Iltis &amp; Iltis 867</italic>), moyoccaya (<italic>Cook &amp; Gilbert 297</italic>), qosmayllu (<italic>Davis et al. 1348</italic>). In the Quechua community of Chinchero (Cusco, Peru), the fruits are macerated and added to water to wash hair in the morning (<xref ref-type="bibr" rid="B88">Franquemont et al. 1990</xref>, as <italic><tp:taxon-name><tp:taxon-name-part taxon-name-part-type="genus" reg="Solanum">S.</tp:taxon-name-part><tp:taxon-name-part taxon-name-part-type="species" reg="arequipense">arequipense</tp:taxon-name-part></tp:taxon-name></italic>).</p></tp:treatment-sec><tp:treatment-sec sec-type="Preliminary conservation status" id="SECID0EOSJO"><title>Preliminary conservation status</title><p><bold>(<xref ref-type="bibr" rid="B116">IUCN 2022</xref>).</bold> Least Concern [<abbrev xmlns:xlink="http://www.w3.org/1999/xlink" xlink:title="Least Concern" id="ABBRID0E2SJO" xlink:type="simple">LC</abbrev>]. <abbrev xmlns:xlink="http://www.w3.org/1999/xlink" xlink:title="Extent of Occurrence" id="ABBRID0E6SJO" xlink:type="simple">EOO</abbrev> = 190,050 km<sup>2</sup> [<abbrev xmlns:xlink="http://www.w3.org/1999/xlink" xlink:title="Least Concern" id="ABBRID0EFTJO" xlink:type="simple">LC</abbrev>]; <abbrev xmlns:xlink="http://www.w3.org/1999/xlink" xlink:title="Area of Occurrence" id="ABBRID0EJTJO" xlink:type="simple">AOO</abbrev> = 228 km<sup>2</sup> [<abbrev xmlns:xlink="http://www.w3.org/1999/xlink" xlink:title="Endangered" id="ABBRID0EPTJO" xlink:type="simple">EN</abbrev>]. <italic><tp:taxon-name><tp:taxon-name-part taxon-name-part-type="genus" reg="Solanum">Solanum</tp:taxon-name-part><tp:taxon-name-part taxon-name-part-type="species" reg="pentlandii">pentlandii</tp:taxon-name-part></tp:taxon-name></italic> has a wide distribution, is a plant of disturbed areas and is common around the protected archaeological sites in the Sacred Valley near Cusco, Peru.</p></tp:treatment-sec><tp:treatment-sec sec-type="discussion" id="SECID0E5TJO"><title>Discussion.</title><p><italic><tp:taxon-name><tp:taxon-name-part taxon-name-part-type="genus" reg="Solanum">Solanum</tp:taxon-name-part><tp:taxon-name-part taxon-name-part-type="species" reg="pentlandii">pentlandii</tp:taxon-name-part></tp:taxon-name></italic> is easy to confuse with <italic><tp:taxon-name><tp:taxon-name-part taxon-name-part-type="genus" reg="Solanum">S.</tp:taxon-name-part><tp:taxon-name-part taxon-name-part-type="species" reg="arequipense">arequipense</tp:taxon-name-part></tp:taxon-name></italic> and <italic><tp:taxon-name><tp:taxon-name-part taxon-name-part-type="genus" reg="Solanum">S.</tp:taxon-name-part><tp:taxon-name-part taxon-name-part-type="species" reg="furcatum">furcatum</tp:taxon-name-part></tp:taxon-name></italic>, with which it shares small flowers with short anthers, long-exserted styles and toothed leaf margins. It occurs at generally much higher elevations than either of those taxa, and is usually more glabrous, with shiny, often more deeply and regularly toothed, leaves. Flowers of <italic><tp:taxon-name><tp:taxon-name-part taxon-name-part-type="genus" reg="Solanum">S.</tp:taxon-name-part><tp:taxon-name-part taxon-name-part-type="species" reg="pentlandii">pentlandii</tp:taxon-name-part></tp:taxon-name></italic> are usually dark violet, as compared to the normally white or pale violet flowers of <italic><tp:taxon-name><tp:taxon-name-part taxon-name-part-type="genus" reg="Solanum">S.</tp:taxon-name-part><tp:taxon-name-part taxon-name-part-type="species" reg="arequipense">arequipense</tp:taxon-name-part></tp:taxon-name></italic> and <italic><tp:taxon-name><tp:taxon-name-part taxon-name-part-type="genus" reg="Solanum">S.</tp:taxon-name-part><tp:taxon-name-part taxon-name-part-type="species" reg="furcatum">furcatum</tp:taxon-name-part></tp:taxon-name></italic>. The flowers of <italic><tp:taxon-name><tp:taxon-name-part taxon-name-part-type="genus" reg="Solanum">S.</tp:taxon-name-part><tp:taxon-name-part taxon-name-part-type="species" reg="pentlandii">pentlandii</tp:taxon-name-part></tp:taxon-name></italic> are smaller than either of those two species (corolla 0.9 cm in diameter, anthers 2–2.5 mm long and style 5–6 mm long in <italic><tp:taxon-name><tp:taxon-name-part taxon-name-part-type="genus" reg="Solanum">S.</tp:taxon-name-part><tp:taxon-name-part taxon-name-part-type="species" reg="pentlandii">pentlandii</tp:taxon-name-part></tp:taxon-name></italic>; more than 1.2 cm in diameter, anthers longer than 2.5 mm and style 6–9 mm long in <italic><tp:taxon-name><tp:taxon-name-part taxon-name-part-type="genus" reg="Solanum">S.</tp:taxon-name-part><tp:taxon-name-part taxon-name-part-type="species" reg="arequipense">arequipense</tp:taxon-name-part></tp:taxon-name></italic> and <italic><tp:taxon-name><tp:taxon-name-part taxon-name-part-type="genus" reg="Solanum">S.</tp:taxon-name-part><tp:taxon-name-part taxon-name-part-type="species" reg="furcatum">furcatum</tp:taxon-name-part></tp:taxon-name></italic>).</p><p>All of the names we here recognise as synonyms of <italic><tp:taxon-name><tp:taxon-name-part taxon-name-part-type="genus" reg="Solanum">S.</tp:taxon-name-part><tp:taxon-name-part taxon-name-part-type="species" reg="pentlandii">pentlandii</tp:taxon-name-part></tp:taxon-name></italic> were coined by <xref ref-type="bibr" rid="B16">Bitter (1912a)</xref> using a number of collections made by Otto Buchtien in Bolivia; no herbaria other than “herb. Boliv.” were cited in any of the protologues. We have lectotypified all of these names with specimens from Buchtien’s Herbarium held in US. The lectotype we have selected for <italic><tp:taxon-name><tp:taxon-name-part taxon-name-part-type="genus" reg="Solanum">S.</tp:taxon-name-part><tp:taxon-name-part taxon-name-part-type="species" reg="coerulescens">coerulescens</tp:taxon-name-part></tp:taxon-name></italic> is the more complete of the two sheets of <italic>Buchtien 2965</italic> held in US (00027517, acc. # 703363) and is annotated in an unknown hand “<tp:taxon-name><tp:taxon-name-part taxon-name-part-type="genus" reg="Solanum">S.</tp:taxon-name-part><tp:taxon-name-part taxon-name-part-type="species" reg="coerulescens">coerulescens</tp:taxon-name-part></tp:taxon-name> Bitt. n. sp.”. <tp:taxon-name><tp:taxon-name-part taxon-name-part-type="genus" reg="Solanum">Solanum</tp:taxon-name-part><tp:taxon-name-part taxon-name-part-type="species" reg="pentlandii">pentlandii</tp:taxon-name-part><tp:taxon-name-part taxon-name-part-type="infraspecific-rank">var.</tp:taxon-name-part><tp:taxon-name-part taxon-name-part-type="variety" reg="manophyes">manophyes</tp:taxon-name-part></tp:taxon-name> and var.  <tp:taxon-name><tp:taxon-name-part taxon-name-part-type="genus" reg="Solanum"/><tp:taxon-name-part taxon-name-part-type="species" reg="pentlandii"/><tp:taxon-name-part taxon-name-part-type="variety" reg="pycnophyes">pycnophyes</tp:taxon-name-part></tp:taxon-name> are lectotypified with sheets annotated as such by Buchtien (var. <tp:taxon-name><tp:taxon-name-part taxon-name-part-type="genus" reg="Solanum"/><tp:taxon-name-part taxon-name-part-type="species" reg="pentlandii"/><tp:taxon-name-part taxon-name-part-type="variety" reg="pycnophyes">pycnophyes</tp:taxon-name-part></tp:taxon-name> – <italic>Buchtien 2966</italic>, US barcode 00027519, acc. # 1175974; var. <tp:taxon-name><tp:taxon-name-part taxon-name-part-type="genus" reg="Solanum"/><tp:taxon-name-part taxon-name-part-type="species" reg="pentlandii"/><tp:taxon-name-part taxon-name-part-type="variety" reg="manophyes">manophyes</tp:taxon-name-part></tp:taxon-name> – <italic>Buchtien 769</italic> – US barcode 00027518, acc. # 1175829). Another specimen at US of a completely different plant numbered <italic>Buchtien 769</italic> (US barcode 00342204, acc. # 1498779) is a specimen of <italic><tp:taxon-name><tp:taxon-name-part taxon-name-part-type="genus" reg="Senna">Senna</tp:taxon-name-part><tp:taxon-name-part taxon-name-part-type="species" reg="trachypus">trachypus</tp:taxon-name-part></tp:taxon-name></italic> (Benth.) HS.Irwin &amp; Barnaby (<tp:taxon-name><tp:taxon-name-part taxon-name-part-type="family">Leguminosae</tp:taxon-name-part></tp:taxon-name>; <tp:taxon-name><tp:taxon-name-part taxon-name-part-type="family">Fabaceae</tp:taxon-name-part></tp:taxon-name>); Buchtien appears to have used number series multiple times on different collecting trips. <italic><tp:taxon-name><tp:taxon-name-part taxon-name-part-type="genus" reg="Solanum">Solanum</tp:taxon-name-part><tp:taxon-name-part taxon-name-part-type="species" reg="insulae-solis">insulae-solis</tp:taxon-name-part></tp:taxon-name></italic> was based on <italic>Buchtien s.n.</italic> collected on the Isla del Sol in Lago Titicaca (Bolivia); we select as the lectotype here the sheet of <italic>Buchtien 5856</italic> at US (barcode 00650475, acc. # 1175976) with the exact collecting locality and date cited by Bitter and annotated “S. insulae-solis Bitt. n. sp.” by Buchtien.</p></tp:treatment-sec><tp:treatment-sec><!--Section generated to contain objects referenced in tp:taxon-treatment.--><fig id="F3" position="float" orientation="portrait"><object-id xmlns:xlink="http://www.w3.org/1999/xlink" content-type="doi" xlink:type="simple">10.3897/phytokeys.231.100894.figure3</object-id><label>Figure 3.</label><caption><p>Representative flowers of South American morelloids <bold>A</bold> campanulate purple corollas in forked internodal inflorescences in <italic><tp:taxon-name><tp:taxon-name-part taxon-name-part-type="genus" reg="Solanum">S.</tp:taxon-name-part><tp:taxon-name-part taxon-name-part-type="species" reg="fiebrigii">fiebrigii</tp:taxon-name-part></tp:taxon-name></italic><bold>B</bold> pentagonal white corollas in <italic><tp:taxon-name><tp:taxon-name-part taxon-name-part-type="genus" reg="Solanum">S.</tp:taxon-name-part><tp:taxon-name-part taxon-name-part-type="species" reg="annuum">annuum</tp:taxon-name-part></tp:taxon-name></italic><bold>C</bold> broadly stellate purple corollas with long-exerted styles in <italic><tp:taxon-name><tp:taxon-name-part taxon-name-part-type="genus" reg="Solanum">S.</tp:taxon-name-part><tp:taxon-name-part taxon-name-part-type="species" reg="pentlandii">pentlandii</tp:taxon-name-part></tp:taxon-name></italic><bold>D</bold> broadly stellate white corollas with slightly exerted globose stigmas in <italic><tp:taxon-name><tp:taxon-name-part taxon-name-part-type="genus" reg="Solanum">S.</tp:taxon-name-part><tp:taxon-name-part taxon-name-part-type="species" reg="radicans">radicans</tp:taxon-name-part></tp:taxon-name></italic><bold>E</bold> deeply stellate pale yellow corollas in <italic><tp:taxon-name><tp:taxon-name-part taxon-name-part-type="genus" reg="Solanum">S.</tp:taxon-name-part><tp:taxon-name-part taxon-name-part-type="species" reg="huayavillense">huayavillense</tp:taxon-name-part></tp:taxon-name></italic><bold>F</bold> deeply stellate purple corollas with dark central eye colouration in <italic><tp:taxon-name><tp:taxon-name-part taxon-name-part-type="genus" reg="Solanum">S.</tp:taxon-name-part><tp:taxon-name-part taxon-name-part-type="species" reg="salicifolium">salicifolium</tp:taxon-name-part></tp:taxon-name></italic><bold>G</bold> bumblebee visiting and buzzing the anther cone in <italic><tp:taxon-name><tp:taxon-name-part taxon-name-part-type="genus" reg="Solanum">S.</tp:taxon-name-part><tp:taxon-name-part taxon-name-part-type="species" reg="cochabambense">cochabambense</tp:taxon-name-part></tp:taxon-name></italic><bold>H</bold> variation in corolla shape, size and colouration within a single individual of <italic><tp:taxon-name><tp:taxon-name-part taxon-name-part-type="genus" reg="Solanum">S.</tp:taxon-name-part><tp:taxon-name-part taxon-name-part-type="species" reg="cochabambense">cochabambense</tp:taxon-name-part></tp:taxon-name></italic> (<bold>A</bold><italic>Barboza et al. 3548</italic><bold>B</bold><italic>Barboza et al. 3495</italic><bold>C</bold><italic>Knapp et al. 10248</italic><bold>D</bold><italic>Knapp et al. 10277</italic><bold>E</bold><italic>Barboza et al. 3531</italic><bold>F</bold><italic>Chiarini et al. 819</italic><bold>G</bold><italic>Särkinen et al. 4036</italic><bold>H</bold><italic>Knapp et al. 10669</italic>). Photos by S. Knapp and T. Särkinen.</p></caption><graphic xmlns:xlink="http://www.w3.org/1999/xlink" xlink:href="phytokeys-231-001_article-100894__-g003.jpg" position="float" orientation="portrait" xlink:type="simple" id="oo_897464.jpg"><uri content-type="original_file" xlink:type="simple">https://binary.pensoft.net/fig/897464</uri></graphic></fig></tp:treatment-sec><ref-list><ref id="B73"><mixed-citation xmlns:xlink="http://www.w3.org/1999/xlink" xlink:type="simple"><person-group><name name-style="western"><surname>Edmonds</surname><given-names>JM</given-names></name></person-group> (<year>1972</year>) <article-title>A synopsis of the taxonomy of <tp:taxon-name><tp:taxon-name-part taxon-name-part-type="genus">Solanum</tp:taxon-name-part><tp:taxon-name-part taxon-name-part-type="infraspecific-rank">sect.</tp:taxon-name-part><tp:taxon-name-part taxon-name-part-type="section">Solanum</tp:taxon-name-part></tp:taxon-name> (<tp:taxon-name><tp:taxon-name-part taxon-name-part-type="genus">Maurella</tp:taxon-name-part></tp:taxon-name>) in South America.</article-title><source>Kew Bulletin</source><volume>27</volume>(<issue>1</issue>): <fpage>95</fpage>–<lpage>114</lpage>. <ext-link xlink:href="10.2307/4117874" ext-link-type="doi" xlink:type="simple">https://doi.org/10.2307/4117874</ext-link></mixed-citation></ref><ref id="B74"><mixed-citation xmlns:xlink="http://www.w3.org/1999/xlink" xlink:type="simple"><person-group><name name-style="western"><surname>Edmonds</surname><given-names>JM</given-names></name></person-group> (<year>1977</year>) <article-title>Taxonomic studies on <tp:taxon-name><tp:taxon-name-part taxon-name-part-type="genus">Solanum</tp:taxon-name-part><tp:taxon-name-part taxon-name-part-type="authority">L.</tp:taxon-name-part><tp:taxon-name-part taxon-name-part-type="infraspecific-rank">section</tp:taxon-name-part><tp:taxon-name-part taxon-name-part-type="section">Solanum</tp:taxon-name-part></tp:taxon-name> (<tp:taxon-name><tp:taxon-name-part taxon-name-part-type="genus">Maurella</tp:taxon-name-part></tp:taxon-name>).</article-title><source>Botanical Journal of the Linnean Society</source><volume>75</volume>(<issue>2</issue>): <fpage>141</fpage>–<lpage>178</lpage>. <ext-link xlink:href="10.1111/j.1095-8339.1977.tb01482.x" ext-link-type="doi" xlink:type="simple">https://doi.org/10.1111/j.1095-8339.1977.tb01482.x</ext-link></mixed-citation></ref><ref id="B88"><mixed-citation xmlns:xlink="http://www.w3.org/1999/xlink" xlink:type="simple"><person-group><name name-style="western"><surname>Franquemont</surname><given-names>C</given-names></name><name name-style="western"><surname>Franquemont</surname><given-names>E</given-names></name><name name-style="western"><surname>Davis</surname><given-names>EW</given-names></name><name name-style="western"><surname>Plowman</surname><given-names>TC</given-names></name><name name-style="western"><surname>King</surname><given-names>SP</given-names></name><name name-style="western"><surname>Sperling</surname><given-names>CR</given-names></name><name name-style="western"><surname>Neizgoda</surname><given-names>C</given-names></name></person-group> (<year>1990</year>) The ethnobotany of Chinchero, an Andean community in southern Peru. Fieldiana n.s. 24: 1–126, <ext-link xlink:href="https://www.biodiversitylibrary.org/page/2643239" ext-link-type="uri" xlink:type="simple">https://www.biodiversitylibrary.org/page/2643239</ext-link></mixed-citation></ref><ref id="B116"><mixed-citation xmlns:xlink="http://www.w3.org/1999/xlink" xlink:type="simple">IUCN (<year>2022</year>) Guidelines for Using the IUCN Red List Categories and Criteria. Version 15.1. Prepared by the Standards and Petitions Subcommittee. [Downloaded 9 Dec 2022] <ext-link xlink:href="https://www.iucnredlist.org/resources/redlistguidelines" ext-link-type="uri" xlink:type="simple">https://www.iucnredlist.org/resources/redlistguidelines</ext-link></mixed-citation></ref><ref id="B16"><mixed-citation xmlns:xlink="http://www.w3.org/1999/xlink" xlink:type="simple"><person-group><name name-style="western"><surname>Bitter</surname><given-names>G</given-names></name></person-group> (<year>1912a</year>) <article-title>Solana nova vel minus cognita I.</article-title><source>Repertorium Specierum Novarum Regni Vegetabilis</source><volume>10</volume>(<issue>33–36</issue>): <fpage>529</fpage>–<lpage>565</lpage>. <ext-link xlink:href="10.1002/fedr.19120103305" ext-link-type="doi" xlink:type="simple">https://doi.org/10.1002/fedr.19120103305</ext-link></mixed-citation></ref></ref-list></tp:taxon-treatment>
