# Supplementary material for: ﻿A revision of the South American species of the Morelloid clade (Solanum L., Solanaceae)
Source: PhytoKeys. 2023 Aug 29;231:1–342. doi: 10.3897/phytokeys.231.100894 (PMC10481398; doi:10.3897/phytokeys.231.100894)
Supplement: XML Treatment for Solanum physalidicalyx [file phytokeys.231.100894-treatment39.xml]

<!DOCTYPE tp:taxon-treatment
  PUBLIC "-//TaxonX//DTD Taxonomic Treatment Publishing DTD v0 20100105//EN" "tax-treatment-NSO.dtd">
<tp:taxon-treatment xmlns:tp="http://www.plazi.org/taxpub"><tp:treatment-meta><kwd-group><label>Taxon classification</label><kwd>
                <named-content content-type="kingdom">Plantae</named-content>
              </kwd><kwd>
                <named-content content-type="order">Solanales</named-content>
              </kwd><kwd>
                <named-content content-type="family">Solanaceae</named-content>
              </kwd></kwd-group><mixed-citation publication-type="journal"><person-group><name><surname>Knapp</surname><given-names>Sandra</given-names></name><name><surname>Särkinen</surname><given-names>Tiina</given-names></name><name><surname>Barboza</surname><given-names>Gloria E.</given-names></name></person-group><article-title>﻿A revision of the South American species of the Morelloid clade (<italic><tp:taxon-name><tp:taxon-name-part taxon-name-part-type="genus" reg="Solanum">Solanum</tp:taxon-name-part></tp:taxon-name></italic> L., <tp:taxon-name><tp:taxon-name-part taxon-name-part-type="family">Solanaceae</tp:taxon-name-part></tp:taxon-name>)</article-title><source>PhytoKeys</source><day>29</day><month>08</month><year>2023</year><volume>231</volume><fpage>1</fpage><lpage>342</lpage><pub-id pub-id-type="doi">10.3897/phytokeys.231.100894</pub-id></mixed-citation></tp:treatment-meta><tp:nomenclature><label>﻿39.</label><tp:taxon-name>
              <tp:taxon-name-part taxon-name-part-type="genus" reg="Solanum">Solanum</tp:taxon-name-part>
              <tp:taxon-name-part taxon-name-part-type="species" reg="physalidicalyx">physalidicalyx</tp:taxon-name-part>
            </tp:taxon-name><tp:taxon-authority>Bitter, Repert. Spec. Nov. Regni Veg. 11: 212. 1912.</tp:taxon-authority><xref ref-type="fig" rid="F119">Figs 119</xref><xref ref-type="fig" rid="F120">, 120</xref><tp:nomenclature-citation-list><tp:nomenclature-citation><tp:taxon-name>
                  <tp:taxon-name-part taxon-name-part-type="genus" reg="Solanum">Solanum</tp:taxon-name-part>
                  <tp:taxon-name-part taxon-name-part-type="species" reg="physalidicalyx">physalidicalyx</tp:taxon-name-part>
                  <tp:taxon-name-part taxon-name-part-type="authority">Bitter</tp:taxon-name-part>
                  <tp:taxon-name-part taxon-name-part-type="infraspecific-rank">var.</tp:taxon-name-part>
                  <tp:taxon-name-part taxon-name-part-type="variety" reg="integrascens">integrascens</tp:taxon-name-part>
                </tp:taxon-name><comment>Bitter, Repert. Spec. Nov. Regni Veg. 11: 213. 1912. Type. Argentina. Salta: Pasaje del Rio Juramento, <italic>P.G. Lorentz &amp; G. Hieronymus s.n.</italic> (no explicit type material located; likely homotypic with the species).</comment></tp:nomenclature-citation><tp:nomenclature-citation><tp:taxon-name>
                  <tp:taxon-name-part taxon-name-part-type="genus" reg="Solanum">Solanum</tp:taxon-name-part>
                  <tp:taxon-name-part taxon-name-part-type="species" reg="physalidicalyx">physalidicalyx</tp:taxon-name-part>
                  <tp:taxon-name-part taxon-name-part-type="authority">Bitter</tp:taxon-name-part>
                  <tp:taxon-name-part taxon-name-part-type="infraspecific-rank">var.</tp:taxon-name-part>
                  <tp:taxon-name-part taxon-name-part-type="variety" reg="plurilobulatum">plurilobulatum</tp:taxon-name-part>
                </tp:taxon-name><comment>Bitter, Repert. Spec. Nov. Regni Veg. 11: 213. 1912. Type. Argentina. Salta: Pasaje del Rio Juramento, <italic>P.G. Lorentz &amp; G. Hieronymus s.n.</italic> (no explicit type material located; likely homotypic with the species).</comment></tp:nomenclature-citation></tp:nomenclature-citation-list></tp:nomenclature><tp:treatment-sec sec-type="material" id="SECID0EZ5JO"><title>Type.</title><p>Argentina. Salta: Pasaje del Rio Juramento, Feb 1873, <italic>P.G. Lorentz &amp; G. Hieronymus 364</italic> (lectotype, designated by <xref ref-type="bibr" rid="B10">Barboza et al. 2013</xref>, pg. 262: GOET [GOET003574]; isolectotypes: CORD [CORD00004269], DR [DR054234], US [00027741, acc. # 282274).</p><fig id="F119" position="float" orientation="portrait"><object-id xmlns:xlink="http://www.w3.org/1999/xlink" content-type="doi" xlink:type="simple">10.3897/phytokeys.231.100894.figure119</object-id><label>Figure 119.</label><caption><p><italic><tp:taxon-name><tp:taxon-name-part taxon-name-part-type="genus" reg="Solanum">Solanum</tp:taxon-name-part><tp:taxon-name-part taxon-name-part-type="species" reg="physalidicalyx">physalidicalyx</tp:taxon-name-part></tp:taxon-name></italic><bold>A</bold> flowering and fruiting branch <bold>B</bold> flower <bold>C</bold> stamen, ventral view <bold>D</bold> gynoecium <bold>E</bold> fruit (<bold>A–E</bold><italic>Cabrera 14409</italic>). Illustration by M.T. Cabrera. Previously published in <xref ref-type="bibr" rid="B10">Barboza et al. (2013</xref>: 262), as <italic> “<tp:taxon-name><tp:taxon-name-part taxon-name-part-type="genus" reg="Solanum">S.</tp:taxon-name-part><tp:taxon-name-part taxon-name-part-type="species" reg="tweedianum">tweedianum</tp:taxon-name-part></tp:taxon-name></italic>”.</p></caption><graphic xmlns:xlink="http://www.w3.org/1999/xlink" xlink:href="phytokeys-231-001_article-100894__-g119.jpg" position="float" orientation="portrait" xlink:type="simple" id="oo_897580.jpg"><uri content-type="original_file" xlink:type="simple">https://binary.pensoft.net/fig/897580</uri></graphic></fig></tp:treatment-sec><tp:treatment-sec sec-type="description" id="SECID0E2AKO"><title>Description.</title><p>Annual (?) or perennial herbs, the branches 0.3–1.3 m long, spreading and sprawling when large, viscid to the touch, somewhat woody at the base. Stems terete, viscid, densely pubescent with transparent glandular simple 3–5-celled uniseriate trichomes of varying lengths to 2.5 mm long and shorter simple uniseriate glandular trichomes, the glands unicellular; new growth densely pubescent with glandular papillae and transparent glandular simple uniseriate trichomes to 5-celled and 2 mm long; bark of older stems pale yellow when dry, remaining viscid to the touch. Sympodial units difoliate, the leaves not geminate. Leaves simple or shallowly crenate, the blades (1.2)2.5–8(9) cm long, (0.7)1–4.5(7.5) cm wide, ovate to broadly elliptic, widest at the middle or in the lower half, membranous, concolorous, viscid to the touch, extremely variable in size within a plant; adaxial surfaces sparsely to moderately but evenly glandular-pubescent with transparent simple uniseriate trichomes ca. 1 mm long, these denser along the veins; abaxial surfaces sparsely and evenly pubescent with similar glandular simple uniseriate trichomes, or the trichomes only on the veins; principal veins 4–6 pairs, glandular-pubescent; base abruptly truncate; margins entire or irregularly crenate, the lobes 1–2 mm long; apex acute; petiole (0.5)1–3(5) cm long, densely glandular pubescent like the stems, the pubescence denser on adaxial surface. Inflorescences opposite the leaves or occasionally internodal (ca. 1 mm away from leaf), unbranched, 1–2.5(4) cm long, with 3–8(10) flowers in the distal half, densely glandular-pubescent with transparent simple uniseriate trichomes 1–1.5 mm long and shorter glandular papillae; peduncle 0.5–2 cm long; pedicels 0.8–1 cm long, ca. 0.4 mm in diameter at the base, ca. 0.5 mm in diameter at the apex, gradually tapering, spreading at anthesis, densely glandular-pubescent with transparent, simple uniseriate trichomes to 1 mm long, articulated at the base but leaving a small raised stump ca. 0.3 mm long; pedicel scars evenly spaced ca. 1.5 mm apart, more crowded distally. Buds ellipsoid, the corolla just exserted from the calyx lobe tips before anthesis. Flowers 5-merous, cosexual (hermaphroditic). Calyx tube 1.5–2 mm long, conical, the lobes 1.5–3 mm long, deltate to triangular, densely glandular-pubescent with transparent simple uniseriate trichomes to 1.5 mm long. Corolla 1.2–1.4 cm in diameter, white with a pale yellowish green central star, this sometimes edged with purple, stellate, lobed ca. halfway to the base, the lobes 4–5 mm long, 3–5 mm wide, deltate, spreading or slightly reflexed at anthesis, glabrous adaxially, sparsely glandular-pubescent over the entire surface abaxially, the trichomes denser at the tips. Stamens equal; filament tube minute; free portion of the filaments 0.25–0.5 mm long, pubescent with transparent, tangled eglandular simple uniseriate trichomes adaxially; anthers (2.6)3–3.5(4) mm long, 1–1.2 mm wide, ellipsoid, yellow, poricidal at the tips, the pores lengthening to slits with age. Ovary conical, glabrous or with a few glandular papillae apically; style 6–7 mm long, curved upwards distally, exserted beyond the anther cone, densely papillate in the lower third inside the anther cone; stigma globose, the surface minutely papillate, green in live plants. Fruit a globose berry, 0.6–0.8 cm in diameter, green or marbled green (<italic>Hunziker 10997</italic>) at maturity, completely enclosed in the accrescent, inflated calyx, the pericarp thin, shiny, translucent, glabrous; fruiting pedicels ca. 1.5 cm long, ca. 0.5 mm in diameter at the base, ca. 1.5 mm in diameter at the apex, strongly deflexed with a distinct bend at the base, not markedly woody, not persistent; fruiting calyx accrescent and inflated, loosely and completely covering the berry, the base invaginate, the tube to 1.5 cm long, the lobes ca. 5 mm long, ca. 3 mm wide, pointed at the tips, the tube expanding more than the lobes, remaining viscid pubescent. Seeds 10–25 per berry, 2–2.5 mm long, 1.5–2 mm wide, flattened and teardrop shaped, reddish brown, the surfaces minutely pitted, the testal cells sinuate in outline with elongate “hairy” lateral walls to 0.25 mm long at maturity. Stone cells absent or 2 apical, ca. 0.5 mm in diameter, creamy white. Chromosome number: not known.</p><fig id="F120" position="float" orientation="portrait"><object-id xmlns:xlink="http://www.w3.org/1999/xlink" content-type="doi" xlink:type="simple">10.3897/phytokeys.231.100894.figure120</object-id><label>Figure 120.</label><caption><p><italic><tp:taxon-name><tp:taxon-name-part taxon-name-part-type="genus" reg="Solanum">Solanum</tp:taxon-name-part><tp:taxon-name-part taxon-name-part-type="species" reg="physalidicalyx">physalidicalyx</tp:taxon-name-part></tp:taxon-name></italic><bold>A</bold> habit <bold>B</bold> flowering branch <bold>C</bold> developing infructescence <bold>D</bold> maturing fruits (<bold>A–D</bold><italic>Barboza 4210</italic>). Photos by G.E. Barboza. Previously published in part in <xref ref-type="bibr" rid="B137">Knapp et al. (2020</xref>: 39).</p></caption><graphic xmlns:xlink="http://www.w3.org/1999/xlink" xlink:href="phytokeys-231-001_article-100894__-g120.jpg" position="float" orientation="portrait" xlink:type="simple" id="oo_897581.jpg"><uri content-type="original_file" xlink:type="simple">https://binary.pensoft.net/fig/897581</uri></graphic></fig></tp:treatment-sec><tp:treatment-sec sec-type="distribution" id="SECID0ELCKO"><title>Distribution</title><p><bold>(Fig. <xref ref-type="fig" rid="F121">121</xref>).</bold><italic><tp:taxon-name><tp:taxon-name-part taxon-name-part-type="genus" reg="Solanum">Solanum</tp:taxon-name-part><tp:taxon-name-part taxon-name-part-type="species" reg="physalidicalyx">physalidicalyx</tp:taxon-name-part></tp:taxon-name></italic> occurs from southern Bolivia (Depts. Santa Cruz, Tarija) to central Argentina (Provs. Catamarca, Córdoba, Jujuy, La Rioja, Tucumán, Salta, San Luis, Santiago del Estero).</p><fig id="F121" position="float" orientation="portrait"><object-id xmlns:xlink="http://www.w3.org/1999/xlink" content-type="doi" xlink:type="simple">10.3897/phytokeys.231.100894.figure121</object-id><label>Figure 121.</label><caption><p>Distribution map of <italic><tp:taxon-name><tp:taxon-name-part taxon-name-part-type="genus" reg="Solanum">Solanum</tp:taxon-name-part><tp:taxon-name-part taxon-name-part-type="species" reg="physalidicalyx">physalidicalyx</tp:taxon-name-part></tp:taxon-name></italic>.</p></caption><graphic xmlns:xlink="http://www.w3.org/1999/xlink" xlink:href="phytokeys-231-001_article-100894__-g121.jpg" position="float" orientation="portrait" xlink:type="simple" id="oo_897582.jpg"><uri content-type="original_file" xlink:type="simple">https://binary.pensoft.net/fig/897582</uri></graphic></fig></tp:treatment-sec><tp:treatment-sec sec-type="ecology" id="SECID0E2DKO"><title>Ecology and habitat.</title><p><italic><tp:taxon-name><tp:taxon-name-part taxon-name-part-type="genus" reg="Solanum">Solanum</tp:taxon-name-part><tp:taxon-name-part taxon-name-part-type="species" reg="physalidicalyx">physalidicalyx</tp:taxon-name-part></tp:taxon-name></italic> grows in dry forests and Chaco woodlands, often in the shade of trees or hedges, from 300 to 2,500 m elevation (two collections from Salta have elevations of 2,700 to 3,100 m).</p></tp:treatment-sec><tp:treatment-sec sec-type="Common names and uses" id="SECID0EMEKO"><title>Common names and uses.</title><p>None recorded.</p></tp:treatment-sec><tp:treatment-sec sec-type="Preliminary conservation status" id="SECID0EREKO"><title>Preliminary conservation status</title><p><bold>(<xref ref-type="bibr" rid="B116">IUCN 2022</xref>).</bold> Least Concern [<abbrev xmlns:xlink="http://www.w3.org/1999/xlink" xlink:title="Least Concern" id="ABBRID0E5EKO" xlink:type="simple">LC</abbrev>]. <abbrev xmlns:xlink="http://www.w3.org/1999/xlink" xlink:title="Extent of Occurrence" id="ABBRID0ECFKO" xlink:type="simple">EOO</abbrev> = 605,225 km<sup>2</sup> [<abbrev xmlns:xlink="http://www.w3.org/1999/xlink" xlink:title="Least Concern" id="ABBRID0EIFKO" xlink:type="simple">LC</abbrev>]; <abbrev xmlns:xlink="http://www.w3.org/1999/xlink" xlink:title="Area of Occurrence" id="ABBRID0EMFKO" xlink:type="simple">AOO</abbrev> = 312 km<sup>2</sup> [<abbrev xmlns:xlink="http://www.w3.org/1999/xlink" xlink:title="Endangered" id="ABBRID0ESFKO" xlink:type="simple">EN</abbrev>]. <italic><tp:taxon-name><tp:taxon-name-part taxon-name-part-type="genus" reg="Solanum">Solanum</tp:taxon-name-part><tp:taxon-name-part taxon-name-part-type="species" reg="physalidicalyx">physalidicalyx</tp:taxon-name-part></tp:taxon-name></italic> is not as common as the very similar <italic><tp:taxon-name><tp:taxon-name-part taxon-name-part-type="genus" reg="Solanum">S.</tp:taxon-name-part><tp:taxon-name-part taxon-name-part-type="species" reg="tweedieanum">tweedieanum</tp:taxon-name-part></tp:taxon-name></italic>, but it has a similarly wide distribution and is a plant of disturbed areas. It appears not to have been collected within protected areas in Argentina.</p></tp:treatment-sec><tp:treatment-sec sec-type="discussion" id="SECID0EMGKO"><title>Discussion.</title><p><italic><tp:taxon-name><tp:taxon-name-part taxon-name-part-type="genus" reg="Solanum">Solanum</tp:taxon-name-part><tp:taxon-name-part taxon-name-part-type="species" reg="physalidicalyx">physalidicalyx</tp:taxon-name-part></tp:taxon-name></italic> had long been recognised as a synonym of <italic><tp:taxon-name><tp:taxon-name-part taxon-name-part-type="genus" reg="Solanum">S.</tp:taxon-name-part><tp:taxon-name-part taxon-name-part-type="species" reg="tweedieanum">tweedieanum</tp:taxon-name-part></tp:taxon-name></italic> (<xref ref-type="bibr" rid="B73">Edmonds 1972</xref>; <xref ref-type="bibr" rid="B10">Barboza et al. 2013</xref>) a morphologically similar glandular-pubescent species, but <xref ref-type="bibr" rid="B137">Knapp et al. (2020)</xref> recognised it as distinct and unravelled the complex set of names surrounding these two species. <italic><tp:taxon-name><tp:taxon-name-part taxon-name-part-type="genus" reg="Solanum">Solanum</tp:taxon-name-part><tp:taxon-name-part taxon-name-part-type="species" reg="physalidicalyx">physalidicalyx</tp:taxon-name-part></tp:taxon-name></italic> differs from <italic><tp:taxon-name><tp:taxon-name-part taxon-name-part-type="genus" reg="Solanum">S.</tp:taxon-name-part><tp:taxon-name-part taxon-name-part-type="species" reg="tweedieanum">tweedieanum</tp:taxon-name-part></tp:taxon-name></italic> in its conspicuously inflated calyx in fruit (as opposed to merely accrescent and tightly investing the berry) and in its anthers 3–3.5 mm long (versus 4–5 mm in <italic><tp:taxon-name><tp:taxon-name-part taxon-name-part-type="genus" reg="Solanum">S.</tp:taxon-name-part><tp:taxon-name-part taxon-name-part-type="species" reg="tweedieanum">tweedieanum</tp:taxon-name-part></tp:taxon-name></italic>, although some overlap can occur). The two species are partly sympatric in Argentina and in the absence of mature fruit, can be very difficult to distinguish, although in general plants of <italic><tp:taxon-name><tp:taxon-name-part taxon-name-part-type="genus" reg="Solanum">S.</tp:taxon-name-part><tp:taxon-name-part taxon-name-part-type="species" reg="physalidicalyx">physalidicalyx</tp:taxon-name-part></tp:taxon-name></italic> are more herbaceous and delicate (usually annuals?) than those of <italic><tp:taxon-name><tp:taxon-name-part taxon-name-part-type="genus" reg="Solanum">S.</tp:taxon-name-part><tp:taxon-name-part taxon-name-part-type="species" reg="tweedieanum">tweedieanum</tp:taxon-name-part></tp:taxon-name></italic>, which are woody and rhizomatous.</p><p>In <italic>Flora Argentina</italic><xref ref-type="bibr" rid="B10">Barboza et al. (2013)</xref> recognised two species, <italic><tp:taxon-name><tp:taxon-name-part taxon-name-part-type="genus" reg="Solanum">S.</tp:taxon-name-part><tp:taxon-name-part taxon-name-part-type="species" reg="tweedieanum">tweedieanum</tp:taxon-name-part></tp:taxon-name></italic> (as “<italic><tp:taxon-name><tp:taxon-name-part taxon-name-part-type="genus" reg="Solanum">S.</tp:taxon-name-part><tp:taxon-name-part taxon-name-part-type="species" reg="tweedieanum">tweedieanum</tp:taxon-name-part></tp:taxon-name></italic>”, a misspelling) and <italic><tp:taxon-name><tp:taxon-name-part taxon-name-part-type="genus" reg="Solanum">S.</tp:taxon-name-part><tp:taxon-name-part taxon-name-part-type="species" reg="atriplicifolium">atriplicifolium</tp:taxon-name-part></tp:taxon-name></italic>, both glandular-pubescent with ovate, shallowly toothed leaves. <italic><tp:taxon-name><tp:taxon-name-part taxon-name-part-type="genus" reg="Solanum">Solanum</tp:taxon-name-part><tp:taxon-name-part taxon-name-part-type="species" reg="physalidicalyx">physalidicalyx</tp:taxon-name-part></tp:taxon-name></italic> was erroneously put into synonymy with <italic><tp:taxon-name><tp:taxon-name-part taxon-name-part-type="genus" reg="Solanum">S.</tp:taxon-name-part><tp:taxon-name-part taxon-name-part-type="species" reg="tweedieanum">tweedieanum</tp:taxon-name-part></tp:taxon-name></italic>; the type of <italic><tp:taxon-name><tp:taxon-name-part taxon-name-part-type="genus" reg="Solanum">S.</tp:taxon-name-part><tp:taxon-name-part taxon-name-part-type="species" reg="tweedieanum">tweedieanum</tp:taxon-name-part></tp:taxon-name></italic> is a better match for those plants they called <italic><tp:taxon-name><tp:taxon-name-part taxon-name-part-type="genus" reg="Solanum">S.</tp:taxon-name-part><tp:taxon-name-part taxon-name-part-type="species" reg="atriplicifolium">atriplicifolium</tp:taxon-name-part></tp:taxon-name></italic>, which is here treated as a synonym of <italic><tp:taxon-name><tp:taxon-name-part taxon-name-part-type="genus" reg="Solanum">S.</tp:taxon-name-part><tp:taxon-name-part taxon-name-part-type="species" reg="tweedianum">tweedianum</tp:taxon-name-part></tp:taxon-name></italic> The type of <italic><tp:taxon-name><tp:taxon-name-part taxon-name-part-type="genus" reg="Solanum">S.</tp:taxon-name-part><tp:taxon-name-part taxon-name-part-type="species" reg="tweedieanum">tweedieanum</tp:taxon-name-part></tp:taxon-name></italic> comes from a plant cultivated at Kew that was collected in flower only; it lacks the diagnostic calyx characters that enable easy identification in this group, but anther length can also be used to distinguish those plants not in fruit. See <xref ref-type="bibr" rid="B137">Knapp et al. (2020)</xref> for a complete discussion and comparison of these glandular-pubescent plants.</p><p>The chromosome count of 2n = 24 reported by <xref ref-type="bibr" rid="B73">Edmonds (1972)</xref> is based on a voucher (<italic>Hawkes et al. 3204</italic>) we have been unable to locate. From the locality (between Mina Clavero and Villa Dolores in Córdoba, Argentina) this could represent either <italic><tp:taxon-name><tp:taxon-name-part taxon-name-part-type="genus" reg="Solanum">S.</tp:taxon-name-part><tp:taxon-name-part taxon-name-part-type="species" reg="tweedieanum">tweedieanum</tp:taxon-name-part></tp:taxon-name></italic> or <italic><tp:taxon-name><tp:taxon-name-part taxon-name-part-type="genus" reg="Solanum">S.</tp:taxon-name-part><tp:taxon-name-part taxon-name-part-type="species" reg="physalidicalyx">physalidicalyx</tp:taxon-name-part></tp:taxon-name></italic>.</p><p>Details of typification of <italic><tp:taxon-name><tp:taxon-name-part taxon-name-part-type="genus" reg="Solanum">S.</tp:taxon-name-part><tp:taxon-name-part taxon-name-part-type="species" reg="physalidicalyx">physalidicalyx</tp:taxon-name-part></tp:taxon-name></italic> and the issues with its synonyms are treated in <xref ref-type="bibr" rid="B137">Knapp et al. (2020)</xref>.</p></tp:treatment-sec><ref-list><ref id="B10"><mixed-citation xmlns:xlink="http://www.w3.org/1999/xlink" xlink:type="simple"><person-group><name name-style="western"><surname>Barboza</surname><given-names>GE</given-names></name><name name-style="western"><surname>Knapp</surname><given-names>S</given-names></name><name name-style="western"><surname>Särkinen</surname><given-names>T</given-names></name></person-group> (<year>2013</year>) <article-title>Grupo VII. Moreloide.</article-title> In: <person-group><name name-style="western"><surname>Anton</surname><given-names>AM</given-names></name><name name-style="western"><surname>Zuloaga</surname><given-names>FO</given-names></name></person-group> (<role>Eds</role>) <issue-title>Barboza GE (Coord.</issue-title><source>) Flora Argentina (Vol. 13), <tp:taxon-name><tp:taxon-name-part taxon-name-part-type="family">Solanaceae</tp:taxon-name-part></tp:taxon-name>. IOBDA- IMBIV, CONICET: Buenos Aires &amp; Córdoba, Argentina</source>, <fpage>231</fpage>–<lpage>264</lpage>.</mixed-citation></ref><ref id="B137"><mixed-citation xmlns:xlink="http://www.w3.org/1999/xlink" xlink:type="simple"><person-group><name name-style="western"><surname>Knapp</surname><given-names>S</given-names></name><name name-style="western"><surname>Chiarini</surname><given-names>F</given-names></name><name name-style="western"><surname>Cantero</surname><given-names>JJ</given-names></name><name name-style="western"><surname>Barboza</surname><given-names>GE</given-names></name></person-group> (<year>2020</year>) <article-title>The Morelloid clade of <italic><tp:taxon-name><tp:taxon-name-part taxon-name-part-type="genus">Solanum</tp:taxon-name-part></tp:taxon-name></italic> L. (<tp:taxon-name><tp:taxon-name-part taxon-name-part-type="family">Solanaceae</tp:taxon-name-part></tp:taxon-name>) in Argentina: Nomenclatural changes, three new species and an updated key to all taxa.</article-title><source>PhytoKeys</source><volume>164</volume>: <fpage>33</fpage>–<lpage>66</lpage>. <ext-link xlink:href="10.3897/phytokeys.164.54504" ext-link-type="doi" xlink:type="simple">https://doi.org/10.3897/phytokeys.164.54504</ext-link></mixed-citation></ref><ref id="B116"><mixed-citation xmlns:xlink="http://www.w3.org/1999/xlink" xlink:type="simple">IUCN (<year>2022</year>) Guidelines for Using the IUCN Red List Categories and Criteria. Version 15.1. Prepared by the Standards and Petitions Subcommittee. [Downloaded 9 Dec 2022] <ext-link xlink:href="https://www.iucnredlist.org/resources/redlistguidelines" ext-link-type="uri" xlink:type="simple">https://www.iucnredlist.org/resources/redlistguidelines</ext-link></mixed-citation></ref><ref id="B73"><mixed-citation xmlns:xlink="http://www.w3.org/1999/xlink" xlink:type="simple"><person-group><name name-style="western"><surname>Edmonds</surname><given-names>JM</given-names></name></person-group> (<year>1972</year>) <article-title>A synopsis of the taxonomy of <tp:taxon-name><tp:taxon-name-part taxon-name-part-type="genus">Solanum</tp:taxon-name-part><tp:taxon-name-part taxon-name-part-type="infraspecific-rank">sect.</tp:taxon-name-part><tp:taxon-name-part taxon-name-part-type="section">Solanum</tp:taxon-name-part></tp:taxon-name> (<tp:taxon-name><tp:taxon-name-part taxon-name-part-type="genus">Maurella</tp:taxon-name-part></tp:taxon-name>) in South America.</article-title><source>Kew Bulletin</source><volume>27</volume>(<issue>1</issue>): <fpage>95</fpage>–<lpage>114</lpage>. <ext-link xlink:href="10.2307/4117874" ext-link-type="doi" xlink:type="simple">https://doi.org/10.2307/4117874</ext-link></mixed-citation></ref></ref-list></tp:taxon-treatment>
