# Supplementary material for: ﻿A revision of the South American species of the Morelloid clade (Solanum L., Solanaceae)
Source: PhytoKeys. 2023 Aug 29;231:1–342. doi: 10.3897/phytokeys.231.100894 (PMC10481398; doi:10.3897/phytokeys.231.100894)
Supplement: XML Treatment for Solanum physalifolium [file phytokeys.231.100894-treatment40.xml]

<!DOCTYPE tp:taxon-treatment
  PUBLIC "-//TaxonX//DTD Taxonomic Treatment Publishing DTD v0 20100105//EN" "tax-treatment-NSO.dtd">
<tp:taxon-treatment xmlns:tp="http://www.plazi.org/taxpub"><tp:treatment-meta><kwd-group><label>Taxon classification</label><kwd>
                <named-content content-type="kingdom">Plantae</named-content>
              </kwd><kwd>
                <named-content content-type="order">Solanales</named-content>
              </kwd><kwd>
                <named-content content-type="family">Solanaceae</named-content>
              </kwd></kwd-group><mixed-citation publication-type="journal"><person-group><name><surname>Knapp</surname><given-names>Sandra</given-names></name><name><surname>Särkinen</surname><given-names>Tiina</given-names></name><name><surname>Barboza</surname><given-names>Gloria E.</given-names></name></person-group><article-title>﻿A revision of the South American species of the Morelloid clade (<italic><tp:taxon-name><tp:taxon-name-part taxon-name-part-type="genus" reg="Solanum">Solanum</tp:taxon-name-part></tp:taxon-name></italic> L., <tp:taxon-name><tp:taxon-name-part taxon-name-part-type="family">Solanaceae</tp:taxon-name-part></tp:taxon-name>)</article-title><source>PhytoKeys</source><day>29</day><month>08</month><year>2023</year><volume>231</volume><fpage>1</fpage><lpage>342</lpage><pub-id pub-id-type="doi">10.3897/phytokeys.231.100894</pub-id></mixed-citation></tp:treatment-meta><tp:nomenclature><label>﻿40.</label><tp:taxon-name>
              <tp:taxon-name-part taxon-name-part-type="genus" reg="Solanum">Solanum</tp:taxon-name-part>
              <tp:taxon-name-part taxon-name-part-type="species" reg="physalifolium">physalifolium</tp:taxon-name-part>
            </tp:taxon-name><tp:taxon-authority>Rusby, Mem. Torrey Bot. Club 6: 88. 1896.</tp:taxon-authority><xref ref-type="fig" rid="F4">Figs 4C</xref><xref ref-type="fig" rid="F122">, 122</xref><xref ref-type="fig" rid="F123">, 123</xref><tp:nomenclature-citation-list><tp:nomenclature-citation><tp:taxon-name>
                  <tp:taxon-name-part taxon-name-part-type="genus" reg="Solanum">Solanum</tp:taxon-name-part>
                  <tp:taxon-name-part taxon-name-part-type="species" reg="nitidibaccatum">nitidibaccatum</tp:taxon-name-part>
                  <tp:taxon-name-part taxon-name-part-type="authority">Bitter</tp:taxon-name-part>
                  <tp:taxon-name-part taxon-name-part-type="infraspecific-rank">var.</tp:taxon-name-part>
                  <tp:taxon-name-part taxon-name-part-type="variety" reg="robusticalyx">robusticalyx</tp:taxon-name-part>
                </tp:taxon-name><comment>Bitter, Repert. Spec. Nov. Regni Veg. 11: 209. 1912. Type. Bolivia. Cochabamba: Parotani, [2,400 m], 20 Mar 1892. <italic>C.E.O. Kuntze s.n.</italic> (lectotype, designated by <xref ref-type="bibr" rid="B81">Edmonds 1986</xref>, pg. 25: NY [00172105]; isolectotype: US [00027706, acc. # 702148]).</comment></tp:nomenclature-citation></tp:nomenclature-citation-list></tp:nomenclature><tp:treatment-sec sec-type="material" id="SECID0EYQKO"><title>Type.</title><p>Bolivia. Cochabamba: vic. Cochabamba, 1891, <italic>M. Bang 1159</italic> (lectotype, designated by <xref ref-type="bibr" rid="B81">Edmonds 1986</xref>, pg. 25, second step designated here: NY [00172129]; isolectotypes: GH [00077734], K [K001390419], MO [MO-503737, acc. # 5579576], NDG [NDG45199], NY [00172128], PH [00030469], US [00027742, acc. # 1324703; 00650472, acc. # 3412820], WIS [v0256203WIS]).</p><fig id="F122" position="float" orientation="portrait"><object-id xmlns:xlink="http://www.w3.org/1999/xlink" content-type="doi" xlink:type="simple">10.3897/phytokeys.231.100894.figure122</object-id><label>Figure 122.</label><caption><p><italic><tp:taxon-name><tp:taxon-name-part taxon-name-part-type="genus" reg="Solanum">Solanum</tp:taxon-name-part><tp:taxon-name-part taxon-name-part-type="species" reg="physalifolium">physalifolium</tp:taxon-name-part></tp:taxon-name></italic><bold>A</bold> flowering branch <bold>B</bold> inflorescence <bold>C</bold> calyx <bold>D</bold> flower <bold>E</bold> dissected flower <bold>F</bold> gynoecium <bold>G</bold> fruit (<bold>A–G</bold><italic>Barboza et al. 2229</italic>). Illustration by S. Montecchiesi. Previously published in <xref ref-type="bibr" rid="B10">Barboza et al. (2013</xref>: 253).</p></caption><graphic xmlns:xlink="http://www.w3.org/1999/xlink" xlink:href="phytokeys-231-001_article-100894__-g122.jpg" position="float" orientation="portrait" xlink:type="simple" id="oo_897583.jpg"><uri content-type="original_file" xlink:type="simple">https://binary.pensoft.net/fig/897583</uri></graphic></fig></tp:treatment-sec><tp:treatment-sec sec-type="description" id="SECID0ESSKO"><title>Description.</title><p>Annual herbs to 0.5 m high, spreading to 1 m in diameter, from a strong taproot and occasionally somewhat woody at the base. Stems terete or occasionally winged from decurrent leaf bases, the wings if present to 1.5 mm wide, densely glandular-pubescent with transparent 6–10-celled simple uniseriate trichomes to 2 mm long, but most shorter than 2 mm, later glabrescent; new growth densely glandular-pubescent with transparent simple uniseriate trichomes like the young stems, the longest trichomes ca. 2 mm long; bark of older stems pale brown, glabrescent. Sympodial units difoliate or trifoliate, the leaves not usually geminate. Leaves simple, entire or shallowly toothed, the blades (1.4)2–6 cm long, (0.8)1.4–3.2 cm wide, ovate to elliptic-ovate, widest in the lower third, membranous, concolorous; adaxial surface sparsely to moderately and evenly glandular-pubescent with transparent 6–10-celled simple uniseriate trichomes 1.5–2 mm long; abaxial surfaces glandular-pubescent like the upper surfaces, but the trichomes denser along the veins; principal veins 3–5 pairs, drying somewhat yellowish green; base abruptly truncate then attenuate onto the petiole; margins entire to shallowly toothed, the teeth ca. 1.5 mm long, deltate with acute tips; apex acute; petiole 0.3–1.5 cm long, winged from the decurrent leaf bases. Inflorescences internodal or occasionally opposite the leaves, unbranched, 0.8–2.1 cm long, with 3–6 flowers clustered at the tips and the inflorescence more or less subumbellate, densely glandular-pubescent like the stems; peduncle 0.7–1.7 cm long; pedicels 0.6–0.8 cm long, ca. 0.25 mm in diameter at the base, ca. 0.5 mm in diameter at the apex, filiform, spreading at anthesis, glandular-pubescent like the rest of the inflorescence, articulated at the base; pedicel scars 0.5–3 mm apart, the lowermost flower more distant from the rest. Buds ellipsoid, the corolla just exserted from the calyx lobe tips before anthesis. Flowers 5-merous, cosexual (hermaphroditic). Calyx tube 1–1.2 mm long, conical, the lobes 1.5–2 mm long, 1–1.5 mm wide, triangular with slightly rounded tips, densely glandular-pubescent with simple uniseriate trichomes like those of the stems. Corolla 0.8–1 cm in diameter, white with a green central eye, stellate, lobed ca. 1/2 way to the base, the lobes 3–3.5 mm wide, 2.5–3 mm wide, broadly triangular to deltate, spreading to slightly reflexed at anthesis, adaxially glabrous, abaxially densely papillate at the tips and margins and with long transparent trichomes at tips and along the midvein, these a mixture of glandular and eglandular. Stamens equal; filament tube ca. 0.3 mm long; free portion of the filaments 1–1.2 mm long, adaxially pubescent with tangled eglandular simple uniseriate trichomes; anthers 2–3 mm long, 1–1.1 mm wide, ellipsoid, yellow, poricidal at the tips, the pores lengthening to slits with age. Ovary conical, glabrous; style 3.5–5 mm long, strongly hooked in the distal part, exserted beyond the anther cone, densely papillate in the lower half to 3/4 where enclosed in the anther cone; stigma capitate, the surface minutely papillate. Fruit a globose berry, 0.8–1 cm in diameter, green and strongly marbled with white when mature, the pericarp thin, shiny and translucent, glabrous; fruiting pedicels 0.8–1.2 cm long, ca. 0.75 mm in diameter at the base, not markedly woody, strongly deflexed at the base, not persistent; fruiting calyx accrescent and spreading, not enclosing or appressed to the berry, the tube 3.5–5.5 mm long, the lobes ca. 5.5 mm wide, 4.5–5.5 mm wide, the venation prominent in dry specimens. Seeds 30–40 per berry, ca. 2 mm long, ca. 1.5 mm wide, flattened and teardrop shaped, reddish brown, the surfaces minutely pitted, the testal cells rectangular in shape. Stone cells absent or present and 2 at the apex of the berry or 6 with 2 apical and 4 equatorially positioned, ca. 0.5 mm in diameter, creamy white. Chromosome number: not known.</p><fig id="F123" position="float" orientation="portrait"><object-id xmlns:xlink="http://www.w3.org/1999/xlink" content-type="doi" xlink:type="simple">10.3897/phytokeys.231.100894.figure123</object-id><label>Figure 123.</label><caption><p><italic><tp:taxon-name><tp:taxon-name-part taxon-name-part-type="genus" reg="Solanum">Solanum</tp:taxon-name-part><tp:taxon-name-part taxon-name-part-type="species" reg="physalifolium">physalifolium</tp:taxon-name-part></tp:taxon-name></italic><bold>A</bold> habit <bold>B</bold> abaxial surface of flower <bold>C</bold> flowers and buds <bold>D</bold> developing fruits (<bold>A–D</bold><italic>Knapp et al. 10332</italic>). Photos by S. Knapp.</p></caption><graphic xmlns:xlink="http://www.w3.org/1999/xlink" xlink:href="phytokeys-231-001_article-100894__-g123.jpg" position="float" orientation="portrait" xlink:type="simple" id="oo_897584.jpg"><uri content-type="original_file" xlink:type="simple">https://binary.pensoft.net/fig/897584</uri></graphic></fig></tp:treatment-sec><tp:treatment-sec sec-type="distribution" id="SECID0E2TKO"><title>Distribution</title><p><bold>(Fig. <xref ref-type="fig" rid="F124">124</xref>).</bold><italic><tp:taxon-name><tp:taxon-name-part taxon-name-part-type="genus" reg="Solanum">Solanum</tp:taxon-name-part><tp:taxon-name-part taxon-name-part-type="species" reg="physalifolium">physalifolium</tp:taxon-name-part></tp:taxon-name></italic> is an Andean species, occurring from southern Peru (Depts. Apurímac, Cusco) through Bolivia (Depts. Chuquisaca, Cochabamba, La Paz, Potosí, Santa Cruz, Tarija) to northern Argentina (Provs. Catamarca, Jujuy, Salta).</p><fig id="F124" position="float" orientation="portrait"><object-id xmlns:xlink="http://www.w3.org/1999/xlink" content-type="doi" xlink:type="simple">10.3897/phytokeys.231.100894.figure124</object-id><label>Figure 124.</label><caption><p>Distribution map of <italic><tp:taxon-name><tp:taxon-name-part taxon-name-part-type="genus" reg="Solanum">Solanum</tp:taxon-name-part><tp:taxon-name-part taxon-name-part-type="species" reg="physalifolium">physalifolium</tp:taxon-name-part></tp:taxon-name></italic>.</p></caption><graphic xmlns:xlink="http://www.w3.org/1999/xlink" xlink:href="phytokeys-231-001_article-100894__-g124.jpg" position="float" orientation="portrait" xlink:type="simple" id="oo_897585.jpg"><uri content-type="original_file" xlink:type="simple">https://binary.pensoft.net/fig/897585</uri></graphic></fig></tp:treatment-sec><tp:treatment-sec sec-type="ecology" id="SECID0ELVKO"><title>Ecology and habitat.</title><p><italic><tp:taxon-name><tp:taxon-name-part taxon-name-part-type="genus" reg="Solanum">Solanum</tp:taxon-name-part><tp:taxon-name-part taxon-name-part-type="species" reg="physalifolium">physalifolium</tp:taxon-name-part></tp:taxon-name></italic> grows in dry interAndean valleys, often along streams or in the shade of small trees, from 1,500 to 3,500 m elevation.</p></tp:treatment-sec><tp:treatment-sec sec-type="Common names and uses" id="SECID0E3VKO"><title>Common names and uses.</title><p>None recorded.</p></tp:treatment-sec><tp:treatment-sec sec-type="Preliminary conservation status" id="SECID0EBWKO"><title>Preliminary conservation status</title><p><bold>(<xref ref-type="bibr" rid="B116">IUCN 2022</xref>).</bold> Least Concern [<abbrev xmlns:xlink="http://www.w3.org/1999/xlink" xlink:title="Least Concern" id="ABBRID0EOWKO" xlink:type="simple">LC</abbrev>]. <abbrev xmlns:xlink="http://www.w3.org/1999/xlink" xlink:title="Extent of Occurrence" id="ABBRID0ESWKO" xlink:type="simple">EOO</abbrev> = 757,522 km<sup>2</sup> [<abbrev xmlns:xlink="http://www.w3.org/1999/xlink" xlink:title="Least Concern" id="ABBRID0EYWKO" xlink:type="simple">LC</abbrev>]; <abbrev xmlns:xlink="http://www.w3.org/1999/xlink" xlink:title="Area of Occurrence" id="ABBRID0E3WKO" xlink:type="simple">AOO</abbrev> = 172 km<sup>2</sup> [<abbrev xmlns:xlink="http://www.w3.org/1999/xlink" xlink:title="Endangered" id="ABBRID0ECXKO" xlink:type="simple">EN</abbrev>]. <italic><tp:taxon-name><tp:taxon-name-part taxon-name-part-type="genus" reg="Solanum">Solanum</tp:taxon-name-part><tp:taxon-name-part taxon-name-part-type="species" reg="physalifolium">physalifolium</tp:taxon-name-part></tp:taxon-name></italic> is a plant of open disturbed areas and has a wide distribution along the Andes. It occurs in protected areas in Argentina (e.g., Parque Nacional Baritú) and Peru (around the ruins of Sacsayhuamán near Cusco).</p></tp:treatment-sec><tp:treatment-sec sec-type="discussion" id="SECID0ERXKO"><title>Discussion.</title><p><italic><tp:taxon-name><tp:taxon-name-part taxon-name-part-type="genus" reg="Solanum">Solanum</tp:taxon-name-part><tp:taxon-name-part taxon-name-part-type="species" reg="physalifolium">physalifolium</tp:taxon-name-part></tp:taxon-name></italic> is one of several glandular-pubescent morelloids from the southern Andes. Morphologically it is similar to both <italic><tp:taxon-name><tp:taxon-name-part taxon-name-part-type="genus" reg="Solanum">S.</tp:taxon-name-part><tp:taxon-name-part taxon-name-part-type="species" reg="physalidicalyx">physalidicalyx</tp:taxon-name-part></tp:taxon-name></italic> and <italic><tp:taxon-name><tp:taxon-name-part taxon-name-part-type="genus" reg="Solanum">S.</tp:taxon-name-part><tp:taxon-name-part taxon-name-part-type="species" reg="profusum">profusum</tp:taxon-name-part></tp:taxon-name></italic>; the three species all have anthers 2–3 mm long and long, sticky glandular trichomes. <italic><tp:taxon-name><tp:taxon-name-part taxon-name-part-type="genus" reg="Solanum">Solanum</tp:taxon-name-part><tp:taxon-name-part taxon-name-part-type="species" reg="physalifolium">physalifolium</tp:taxon-name-part></tp:taxon-name></italic> differs from <italic><tp:taxon-name><tp:taxon-name-part taxon-name-part-type="genus" reg="Solanum">S.</tp:taxon-name-part><tp:taxon-name-part taxon-name-part-type="species" reg="physalidicalyx">physalidicalyx</tp:taxon-name-part></tp:taxon-name></italic> in mature fruits; the calyx is inflated and completely covering the whitish green to cream berry in <italic><tp:taxon-name><tp:taxon-name-part taxon-name-part-type="genus" reg="Solanum">S.</tp:taxon-name-part><tp:taxon-name-part taxon-name-part-type="species" reg="physalidicalyx">physalidicalyx</tp:taxon-name-part></tp:taxon-name></italic> and only partially covering the dark green marbled berry in <italic><tp:taxon-name><tp:taxon-name-part taxon-name-part-type="genus" reg="Solanum">S.</tp:taxon-name-part><tp:taxon-name-part taxon-name-part-type="species" reg="physalifolium">physalifolium</tp:taxon-name-part></tp:taxon-name></italic>. <italic><tp:taxon-name><tp:taxon-name-part taxon-name-part-type="genus" reg="Solanum">Solanum</tp:taxon-name-part><tp:taxon-name-part taxon-name-part-type="species" reg="physalifolium">physalifolium</tp:taxon-name-part></tp:taxon-name></italic> is an annual, while <italic><tp:taxon-name><tp:taxon-name-part taxon-name-part-type="genus" reg="Solanum">S.</tp:taxon-name-part><tp:taxon-name-part taxon-name-part-type="species" reg="profusum">profusum</tp:taxon-name-part></tp:taxon-name></italic> is a rhizomatous perennial. Leaf shape also differs; <italic><tp:taxon-name><tp:taxon-name-part taxon-name-part-type="genus" reg="Solanum">S.</tp:taxon-name-part><tp:taxon-name-part taxon-name-part-type="species" reg="profusum">profusum</tp:taxon-name-part></tp:taxon-name></italic> has more lanceolate to lance-elliptic leaves, while those of <italic><tp:taxon-name><tp:taxon-name-part taxon-name-part-type="genus" reg="Solanum">S.</tp:taxon-name-part><tp:taxon-name-part taxon-name-part-type="species" reg="physalifolium">physalifolium</tp:taxon-name-part></tp:taxon-name></italic> and <italic><tp:taxon-name><tp:taxon-name-part taxon-name-part-type="genus" reg="Solanum">S.</tp:taxon-name-part><tp:taxon-name-part taxon-name-part-type="species" reg="physalidicalyx">physalidicalyx</tp:taxon-name-part></tp:taxon-name></italic> are ovate to elliptic ovate. The distributions of the three species do not overlap. A key to the glandular-pubescent morelloids can be found in <xref ref-type="bibr" rid="B137">Knapp et al. (2020)</xref>.</p><p>In lectotypifying <italic><tp:taxon-name><tp:taxon-name-part taxon-name-part-type="genus" reg="Solanum">S.</tp:taxon-name-part><tp:taxon-name-part taxon-name-part-type="species" reg="physalifolium">physalifolium</tp:taxon-name-part></tp:taxon-name></italic><xref ref-type="bibr" rid="B81">Edmonds (1986)</xref> only cited “NY” and did not specify which sheet of Bang <italic>1159</italic> she was referring to as the lectotype; we here select the better preserved of the two sheets held at NY (00172129) in a second step lectotypification.</p></tp:treatment-sec><tp:treatment-sec><!--Section generated to contain objects referenced in tp:taxon-treatment.--><fig id="F4" position="float" orientation="portrait"><object-id xmlns:xlink="http://www.w3.org/1999/xlink" content-type="doi" xlink:type="simple">10.3897/phytokeys.231.100894.figure4</object-id><label>Figure 4.</label><caption><p>Representative fruits, seeds and stone cells of South American morelloids <bold>A</bold> bilobed fruits in <italic><tp:taxon-name><tp:taxon-name-part taxon-name-part-type="genus" reg="Solanum">S.</tp:taxon-name-part><tp:taxon-name-part taxon-name-part-type="species" reg="tripartitum">tripartitum</tp:taxon-name-part></tp:taxon-name></italic> with fully mature red berries at the base of the inflorescence and maturing green, yellow, and orange fruits more distally <bold>B</bold> orange-red fleshy berries of <italic><tp:taxon-name><tp:taxon-name-part taxon-name-part-type="genus" reg="Solanum">S.</tp:taxon-name-part><tp:taxon-name-part taxon-name-part-type="species" reg="corymbosum">corymbosum</tp:taxon-name-part></tp:taxon-name></italic> in highly branched inflorescences <bold>C</bold> fully mature marbled fruits in <italic><tp:taxon-name><tp:taxon-name-part taxon-name-part-type="genus" reg="Solanum">S.</tp:taxon-name-part><tp:taxon-name-part taxon-name-part-type="species" reg="physalifolium">physalifolium</tp:taxon-name-part></tp:taxon-name></italic><bold>D</bold> immature ellipsoid fruits of <italic><tp:taxon-name><tp:taxon-name-part taxon-name-part-type="genus" reg="Solanum">S.</tp:taxon-name-part><tp:taxon-name-part taxon-name-part-type="species" reg="antisuyo">antisuyo</tp:taxon-name-part></tp:taxon-name></italic><bold>E</bold> fully mature fruits of <italic><tp:taxon-name><tp:taxon-name-part taxon-name-part-type="genus" reg="Solanum">S.</tp:taxon-name-part><tp:taxon-name-part taxon-name-part-type="species" reg="antisuyo">antisuyo</tp:taxon-name-part></tp:taxon-name></italic><bold>F</bold> immature green fruits amongst fully mature purple-black fruits in <italic><tp:taxon-name><tp:taxon-name-part taxon-name-part-type="genus" reg="Solanum">S.</tp:taxon-name-part><tp:taxon-name-part taxon-name-part-type="species" reg="cochabambense">cochabambense</tp:taxon-name-part></tp:taxon-name></italic><bold>G</bold> fully mature fruits of <italic><tp:taxon-name><tp:taxon-name-part taxon-name-part-type="genus" reg="Solanum">S.</tp:taxon-name-part><tp:taxon-name-part taxon-name-part-type="species" reg="polytrichostylum">polytrichostylum</tp:taxon-name-part></tp:taxon-name></italic><bold>H</bold> stone cells (also known as sclerotic granules or brachysclerids) found in the fruits of most species of the Morelloid clade (left side of photo) next to the teardrop shaped seeds (right side of photo; <italic><tp:taxon-name><tp:taxon-name-part taxon-name-part-type="genus" reg="Solanum">S.</tp:taxon-name-part><tp:taxon-name-part taxon-name-part-type="species" reg="umalilaense">umalilaense</tp:taxon-name-part></tp:taxon-name></italic> Manoko) <bold>I</bold> stone cells visible in dried fruits of herbarium specimens (<italic><tp:taxon-name><tp:taxon-name-part taxon-name-part-type="genus" reg="Solanum">S.</tp:taxon-name-part><tp:taxon-name-part taxon-name-part-type="species" reg="triflorum">triflorum</tp:taxon-name-part></tp:taxon-name></italic>). (<bold>A</bold><italic>Barboza 3563</italic><bold>B</bold><italic>Särkinen et al. 4604B</italic><bold>C</bold><italic>Knapp et al. 10334</italic><bold>D</bold><italic>Gonzáles 10256</italic><bold>E</bold><italic>Gonzáles 10256</italic><bold>F</bold><italic>Knapp et al. 10363</italic><bold>G</bold><italic>Särkinen et al. 5277</italic><bold>H</bold> Nijmegen accession A24750133 <bold>I</bold><italic>Podlech 8624</italic> BM000848286). Photos by P. Gonzáles, S. Knapp, and T. Särkinen.</p></caption><graphic xmlns:xlink="http://www.w3.org/1999/xlink" xlink:href="phytokeys-231-001_article-100894__-g004.jpg" position="float" orientation="portrait" xlink:type="simple" id="oo_897465.jpg"><uri content-type="original_file" xlink:type="simple">https://binary.pensoft.net/fig/897465</uri></graphic></fig></tp:treatment-sec><ref-list><ref id="B10"><mixed-citation xmlns:xlink="http://www.w3.org/1999/xlink" xlink:type="simple"><person-group><name name-style="western"><surname>Barboza</surname><given-names>GE</given-names></name><name name-style="western"><surname>Knapp</surname><given-names>S</given-names></name><name name-style="western"><surname>Särkinen</surname><given-names>T</given-names></name></person-group> (<year>2013</year>) <article-title>Grupo VII. Moreloide.</article-title> In: <person-group><name name-style="western"><surname>Anton</surname><given-names>AM</given-names></name><name name-style="western"><surname>Zuloaga</surname><given-names>FO</given-names></name></person-group> (<role>Eds</role>) <issue-title>Barboza GE (Coord.</issue-title><source>) Flora Argentina (Vol. 13), <tp:taxon-name><tp:taxon-name-part taxon-name-part-type="family">Solanaceae</tp:taxon-name-part></tp:taxon-name>. IOBDA- IMBIV, CONICET: Buenos Aires &amp; Córdoba, Argentina</source>, <fpage>231</fpage>–<lpage>264</lpage>.</mixed-citation></ref><ref id="B81"><mixed-citation xmlns:xlink="http://www.w3.org/1999/xlink" xlink:type="simple"><person-group><name name-style="western"><surname>Edmonds</surname><given-names>JM</given-names></name></person-group> (<year>1986</year>) <article-title>Biosystematics of <italic><tp:taxon-name><tp:taxon-name-part taxon-name-part-type="genus">Solanum</tp:taxon-name-part><tp:taxon-name-part taxon-name-part-type="species">sarrachoides</tp:taxon-name-part></tp:taxon-name></italic> Sendtn. and <italic><tp:taxon-name><tp:taxon-name-part taxon-name-part-type="genus">S.</tp:taxon-name-part><tp:taxon-name-part taxon-name-part-type="species">physalifolium</tp:taxon-name-part></tp:taxon-name></italic> Rusby (<italic><tp:taxon-name><tp:taxon-name-part taxon-name-part-type="genus">S.</tp:taxon-name-part><tp:taxon-name-part taxon-name-part-type="species">nitidibaccatum</tp:taxon-name-part></tp:taxon-name></italic> Bitter).</article-title><source>Botanical Journal of the Linnean Society</source><volume>92</volume>(<issue>1</issue>): <fpage>1</fpage>–<lpage>38</lpage>. <ext-link xlink:href="10.1111/j.1095-8339.1986.tb01425.x" ext-link-type="doi" xlink:type="simple">https://doi.org/10.1111/j.1095-8339.1986.tb01425.x</ext-link></mixed-citation></ref><ref id="B116"><mixed-citation xmlns:xlink="http://www.w3.org/1999/xlink" xlink:type="simple">IUCN (<year>2022</year>) Guidelines for Using the IUCN Red List Categories and Criteria. Version 15.1. Prepared by the Standards and Petitions Subcommittee. [Downloaded 9 Dec 2022] <ext-link xlink:href="https://www.iucnredlist.org/resources/redlistguidelines" ext-link-type="uri" xlink:type="simple">https://www.iucnredlist.org/resources/redlistguidelines</ext-link></mixed-citation></ref><ref id="B137"><mixed-citation xmlns:xlink="http://www.w3.org/1999/xlink" xlink:type="simple"><person-group><name name-style="western"><surname>Knapp</surname><given-names>S</given-names></name><name name-style="western"><surname>Chiarini</surname><given-names>F</given-names></name><name name-style="western"><surname>Cantero</surname><given-names>JJ</given-names></name><name name-style="western"><surname>Barboza</surname><given-names>GE</given-names></name></person-group> (<year>2020</year>) <article-title>The Morelloid clade of <italic><tp:taxon-name><tp:taxon-name-part taxon-name-part-type="genus">Solanum</tp:taxon-name-part></tp:taxon-name></italic> L. (<tp:taxon-name><tp:taxon-name-part taxon-name-part-type="family">Solanaceae</tp:taxon-name-part></tp:taxon-name>) in Argentina: Nomenclatural changes, three new species and an updated key to all taxa.</article-title><source>PhytoKeys</source><volume>164</volume>: <fpage>33</fpage>–<lpage>66</lpage>. <ext-link xlink:href="10.3897/phytokeys.164.54504" ext-link-type="doi" xlink:type="simple">https://doi.org/10.3897/phytokeys.164.54504</ext-link></mixed-citation></ref></ref-list></tp:taxon-treatment>
