# Supplementary material for: ﻿A revision of the South American species of the Morelloid clade (Solanum L., Solanaceae)
Source: PhytoKeys. 2023 Aug 29;231:1–342. doi: 10.3897/phytokeys.231.100894 (PMC10481398; doi:10.3897/phytokeys.231.100894)
Supplement: XML Treatment for Solanum pilcomayense [file phytokeys.231.100894-treatment41.xml]

<!DOCTYPE tp:taxon-treatment
  PUBLIC "-//TaxonX//DTD Taxonomic Treatment Publishing DTD v0 20100105//EN" "tax-treatment-NSO.dtd">
<tp:taxon-treatment xmlns:tp="http://www.plazi.org/taxpub"><tp:treatment-meta><kwd-group><label>Taxon classification</label><kwd>
                <named-content content-type="kingdom">Plantae</named-content>
              </kwd><kwd>
                <named-content content-type="order">Solanales</named-content>
              </kwd><kwd>
                <named-content content-type="family">Solanaceae</named-content>
              </kwd></kwd-group><mixed-citation publication-type="journal"><person-group><name><surname>Knapp</surname><given-names>Sandra</given-names></name><name><surname>Särkinen</surname><given-names>Tiina</given-names></name><name><surname>Barboza</surname><given-names>Gloria E.</given-names></name></person-group><article-title>﻿A revision of the South American species of the Morelloid clade (<italic><tp:taxon-name><tp:taxon-name-part taxon-name-part-type="genus" reg="Solanum">Solanum</tp:taxon-name-part></tp:taxon-name></italic> L., <tp:taxon-name><tp:taxon-name-part taxon-name-part-type="family">Solanaceae</tp:taxon-name-part></tp:taxon-name>)</article-title><source>PhytoKeys</source><day>29</day><month>08</month><year>2023</year><volume>231</volume><fpage>1</fpage><lpage>342</lpage><pub-id pub-id-type="doi">10.3897/phytokeys.231.100894</pub-id></mixed-citation></tp:treatment-meta><tp:nomenclature><label>﻿41.</label><tp:taxon-name>
              <tp:taxon-name-part taxon-name-part-type="genus" reg="Solanum">Solanum</tp:taxon-name-part>
              <tp:taxon-name-part taxon-name-part-type="species" reg="pilcomayense">pilcomayense</tp:taxon-name-part>
            </tp:taxon-name><tp:taxon-authority>Morong, Ann. New York Acad. Sci. 7: 177. 1893.</tp:taxon-authority><xref ref-type="fig" rid="F125">Figs 125</xref><xref ref-type="fig" rid="F126">, 126</xref><tp:nomenclature-citation-list><tp:nomenclature-citation><tp:taxon-name>
                  <tp:taxon-name-part taxon-name-part-type="genus" reg="Solanum">Solanum</tp:taxon-name-part>
                  <tp:taxon-name-part taxon-name-part-type="species" reg="nigrum">nigrum</tp:taxon-name-part>
                  <tp:taxon-name-part taxon-name-part-type="authority">L.</tp:taxon-name-part>
                  <tp:taxon-name-part taxon-name-part-type="infraspecific-rank">var.</tp:taxon-name-part>
                  <tp:taxon-name-part taxon-name-part-type="variety" reg="pilcomayense">pilcomayense</tp:taxon-name-part>
                </tp:taxon-name><comment>(Morong) Chodat, Bull. Herb. Boissier, sér. 2, 2: 747. 1902. Type. Based on <tp:taxon-name><tp:taxon-name-part taxon-name-part-type="genus" reg="Solanum">Solanum</tp:taxon-name-part><tp:taxon-name-part taxon-name-part-type="species" reg="pilcomayense">pilcomayense</tp:taxon-name-part></tp:taxon-name> Morong.</comment></tp:nomenclature-citation><tp:nomenclature-citation><tp:taxon-name>
                  <tp:taxon-name-part taxon-name-part-type="genus" reg="Solanum">Solanum</tp:taxon-name-part>
                  <tp:taxon-name-part taxon-name-part-type="species" reg="pilcomayense">pilcomayense</tp:taxon-name-part>
                  <tp:taxon-name-part taxon-name-part-type="authority">Morong</tp:taxon-name-part>
                  <tp:taxon-name-part taxon-name-part-type="infraspecific-rank">var.</tp:taxon-name-part>
                  <tp:taxon-name-part taxon-name-part-type="variety" reg="brevipetiolare">brevipetiolare</tp:taxon-name-part>
                </tp:taxon-name><comment>Chodat, Bull. Herb. Boissier, sér. 2, 2: 811. 1902. Type. Paraguay. “in insula a Caprera [?]” [probably Isla Cabrera in Dpto. Ñeembucu], May 1885–1895, <italic>É. Hassler 2524</italic> (lectotype, designated by <xref ref-type="bibr" rid="B166">Morton 1976</xref>, pg. 141 [as holotype]: G [G00306739, Morton neg. 8661]).</comment></tp:nomenclature-citation><tp:nomenclature-citation><tp:taxon-name>
                  <tp:taxon-name-part taxon-name-part-type="genus" reg="Solanum">Solanum</tp:taxon-name-part>
                  <tp:taxon-name-part taxon-name-part-type="species" reg="nigrum">nigrum</tp:taxon-name-part>
                  <tp:taxon-name-part taxon-name-part-type="authority">L.</tp:taxon-name-part>
                  <tp:taxon-name-part taxon-name-part-type="infraspecific-rank">forma</tp:taxon-name-part>
                  <tp:taxon-name-part taxon-name-part-type="form" reg="brevipetiolare">brevipetiolare</tp:taxon-name-part>
                </tp:taxon-name><comment>(Chodat) Chodat, Bull. Herb. Boissier, sér. 2, 4: 80. 1903. Type. Based on <tp:taxon-name><tp:taxon-name-part taxon-name-part-type="genus" reg="Solanum">Solanum</tp:taxon-name-part><tp:taxon-name-part taxon-name-part-type="species" reg="pilcomayense">pilcomayense</tp:taxon-name-part><tp:taxon-name-part taxon-name-part-type="authority">Morong</tp:taxon-name-part><tp:taxon-name-part taxon-name-part-type="infraspecific-rank">var.</tp:taxon-name-part><tp:taxon-name-part taxon-name-part-type="variety" reg="brevipetiolare">brevipetiolare</tp:taxon-name-part></tp:taxon-name> Chodat.</comment></tp:nomenclature-citation><tp:nomenclature-citation><tp:taxon-name>
                  <tp:taxon-name-part taxon-name-part-type="genus" reg="Solanum">Solanum</tp:taxon-name-part>
                  <tp:taxon-name-part taxon-name-part-type="species" reg="nigrum">nigrum</tp:taxon-name-part>
                  <tp:taxon-name-part taxon-name-part-type="authority">L.</tp:taxon-name-part>
                  <tp:taxon-name-part taxon-name-part-type="infraspecific-rank">subsp.</tp:taxon-name-part>
                  <tp:taxon-name-part taxon-name-part-type="subspecies" reg="chacoense">chacoense</tp:taxon-name-part>
                </tp:taxon-name><comment>Hassl., Trab. Mus. Farmacol. 21: 104. 1909. Type. Paraguay. “Gran Chaco, ad ripam occidentalem flum.”, <italic>T. Rojas in É. Hassler 2324</italic> (lectotype, designated by <xref ref-type="bibr" rid="B166">Morton 1976</xref>, pg. 141 [as holotype]: G [G00306755, Morton neg. 8660]; isolectotypes: BM [BM000087562], G [G00306749, G00306750, G00306751, G00306753], GH [00105872], K [K000585693], W [acc. # 1906-0001034]).</comment></tp:nomenclature-citation><tp:nomenclature-citation><tp:taxon-name>
                  <tp:taxon-name-part taxon-name-part-type="genus" reg="Solanum">Solanum</tp:taxon-name-part>
                  <tp:taxon-name-part taxon-name-part-type="species" reg="nigrum">nigrum</tp:taxon-name-part>
                  <tp:taxon-name-part taxon-name-part-type="authority">L.</tp:taxon-name-part>
                  <tp:taxon-name-part taxon-name-part-type="infraspecific-rank">forma</tp:taxon-name-part>
                  <tp:taxon-name-part taxon-name-part-type="form" reg="floribundum">floribundum</tp:taxon-name-part>
                </tp:taxon-name><comment>Hassl., Trab. Mus. Farmacol. 21: 104. 1909, as “<tp:taxon-name><tp:taxon-name-part taxon-name-part-type="genus" reg="Solanum">Solanum</tp:taxon-name-part><tp:taxon-name-part taxon-name-part-type="species" reg="nigrum">nigrum</tp:taxon-name-part><tp:taxon-name-part taxon-name-part-type="authority">L.</tp:taxon-name-part><tp:taxon-name-part taxon-name-part-type="infraspecific-rank">subsp.</tp:taxon-name-part><tp:taxon-name-part taxon-name-part-type="subspecies" reg="chacoense">chacoense</tp:taxon-name-part><tp:taxon-name-part taxon-name-part-type="authority">Hassl.</tp:taxon-name-part><tp:taxon-name-part taxon-name-part-type="infraspecific-rank">var.</tp:taxon-name-part><tp:taxon-name-part taxon-name-part-type="variety" reg="genuinum">genuinum</tp:taxon-name-part><tp:taxon-name-part taxon-name-part-type="authority">Hassl.</tp:taxon-name-part><tp:taxon-name-part taxon-name-part-type="infraspecific-rank">forma</tp:taxon-name-part><tp:taxon-name-part taxon-name-part-type="form" reg="floribundum">floribundum</tp:taxon-name-part></tp:taxon-name> Hassl.” Type. Paraguay/Argentina. [Presidente Hayes/Formosa]: “ad ripam fluminis, in regione cursus inferioris fluminis Pilcomayo [orillas de los ríos – ex protologue]”, Jul 1906, <italic>T. Rojas 108d</italic> (lectotype, designated by <xref ref-type="bibr" rid="B166">Morton 1976</xref>, pg. 141 [as type]: G [G00306748, Morton neg. 8662]; isolectotype: G [G00306753]).</comment></tp:nomenclature-citation><tp:nomenclature-citation><tp:taxon-name>
                  <tp:taxon-name-part taxon-name-part-type="genus" reg="Solanum">Solanum</tp:taxon-name-part>
                  <tp:taxon-name-part taxon-name-part-type="species" reg="nigrum">nigrum</tp:taxon-name-part>
                  <tp:taxon-name-part taxon-name-part-type="authority">L.</tp:taxon-name-part>
                  <tp:taxon-name-part taxon-name-part-type="infraspecific-rank">var.</tp:taxon-name-part>
                  <tp:taxon-name-part taxon-name-part-type="variety" reg="subhastatum">subhastatum</tp:taxon-name-part>
                </tp:taxon-name><comment>Hassl., Trab. Mus. Farmacol. 21: 104. 1909, as “<tp:taxon-name><tp:taxon-name-part taxon-name-part-type="genus" reg="Solanum">Solanum</tp:taxon-name-part><tp:taxon-name-part taxon-name-part-type="species" reg="nigrum">nigrum</tp:taxon-name-part><tp:taxon-name-part taxon-name-part-type="authority">L.</tp:taxon-name-part><tp:taxon-name-part taxon-name-part-type="infraspecific-rank">subsp.</tp:taxon-name-part><tp:taxon-name-part taxon-name-part-type="subspecies" reg="chacoense">chacoense</tp:taxon-name-part><tp:taxon-name-part taxon-name-part-type="authority">Hassl.</tp:taxon-name-part><tp:taxon-name-part taxon-name-part-type="infraspecific-rank">var.</tp:taxon-name-part><tp:taxon-name-part taxon-name-part-type="variety" reg="subhastatum">subhastatum</tp:taxon-name-part></tp:taxon-name> Hassl.” Type. Paraguay/Argentina. [Presidente Hayes/Formosa]: “ad ripam fluminis, in regione cursus inferioris fluminis Pilcomayo [en los campos humedos – ex protologue]”, May 1906, <italic>T. Rojas 108a</italic> (lectotype, designated by <xref ref-type="bibr" rid="B166">Morton 1976</xref>, pg. 141 [as holotype]: G [G00306747]).</comment></tp:nomenclature-citation><tp:nomenclature-citation><tp:taxon-name>
                  <tp:taxon-name-part taxon-name-part-type="genus" reg="Solanum">Solanum</tp:taxon-name-part>
                  <tp:taxon-name-part taxon-name-part-type="species" reg="nigrum">nigrum</tp:taxon-name-part>
                  <tp:taxon-name-part taxon-name-part-type="authority">L.</tp:taxon-name-part>
                  <tp:taxon-name-part taxon-name-part-type="infraspecific-rank">forma</tp:taxon-name-part>
                  <tp:taxon-name-part taxon-name-part-type="form" reg="longepedunculatum">longepedunculatum</tp:taxon-name-part>
                </tp:taxon-name><comment>Hassl., Trab. Mus. Farmacol. 21: 105. 1909, as “<tp:taxon-name><tp:taxon-name-part taxon-name-part-type="genus" reg="Solanum">Solanum</tp:taxon-name-part><tp:taxon-name-part taxon-name-part-type="species" reg="nigrum">nigrum</tp:taxon-name-part><tp:taxon-name-part taxon-name-part-type="authority">L.</tp:taxon-name-part><tp:taxon-name-part taxon-name-part-type="infraspecific-rank">subsp.</tp:taxon-name-part><tp:taxon-name-part taxon-name-part-type="subspecies" reg="chacoense">chacoense</tp:taxon-name-part><tp:taxon-name-part taxon-name-part-type="authority">Hassl.</tp:taxon-name-part><tp:taxon-name-part taxon-name-part-type="infraspecific-rank">var.</tp:taxon-name-part><tp:taxon-name-part taxon-name-part-type="variety" reg="genuinum">genuinum</tp:taxon-name-part><tp:taxon-name-part taxon-name-part-type="authority">Hassl.</tp:taxon-name-part><tp:taxon-name-part taxon-name-part-type="infraspecific-rank">forma</tp:taxon-name-part><tp:taxon-name-part taxon-name-part-type="form" reg="longepedunculatum">longepedunculatum</tp:taxon-name-part></tp:taxon-name> Hassl.” Type. Paraguay/Argentina. [Presidente Hayes/Formosa]: “ad ripam fluminis, in regione cursus inferioris fluminis Pilcomayo [orillas del río – ex protologue]”, May 1906, <italic>T. Rojas 108</italic> (lectotype, designated by <xref ref-type="bibr" rid="B166">Morton 1976</xref>, pg. 141 [as holotype]: G [G00306746]).</comment></tp:nomenclature-citation><tp:nomenclature-citation><tp:taxon-name>
                  <tp:taxon-name-part taxon-name-part-type="genus" reg="Solanum">Solanum</tp:taxon-name-part>
                  <tp:taxon-name-part taxon-name-part-type="species" reg="nigrum">nigrum</tp:taxon-name-part>
                  <tp:taxon-name-part taxon-name-part-type="authority">L.</tp:taxon-name-part>
                  <tp:taxon-name-part taxon-name-part-type="infraspecific-rank">forma</tp:taxon-name-part>
                  <tp:taxon-name-part taxon-name-part-type="form" reg="longepetiolatum">longepetiolatum</tp:taxon-name-part>
                </tp:taxon-name><comment>Hassl., Trab. Mus. Farmacol. 21: 105. 1909, as “<italic>langepetiolatum</italic>”, as “<tp:taxon-name><tp:taxon-name-part taxon-name-part-type="genus" reg="Solanum">Solanum</tp:taxon-name-part><tp:taxon-name-part taxon-name-part-type="species" reg="nigrum">nigrum</tp:taxon-name-part><tp:taxon-name-part taxon-name-part-type="authority">L.</tp:taxon-name-part><tp:taxon-name-part taxon-name-part-type="infraspecific-rank">subsp.</tp:taxon-name-part><tp:taxon-name-part taxon-name-part-type="subspecies" reg="chacoense">chacoense</tp:taxon-name-part><tp:taxon-name-part taxon-name-part-type="authority">Hassl.</tp:taxon-name-part><tp:taxon-name-part taxon-name-part-type="infraspecific-rank">var.</tp:taxon-name-part><tp:taxon-name-part taxon-name-part-type="variety" reg="genuinum">genuinum</tp:taxon-name-part><tp:taxon-name-part taxon-name-part-type="authority">Hassl.</tp:taxon-name-part><tp:taxon-name-part taxon-name-part-type="infraspecific-rank">forma</tp:taxon-name-part><tp:taxon-name-part taxon-name-part-type="form" reg="langepetiolatum">langepetiolatum</tp:taxon-name-part></tp:taxon-name> Hassl.” Type. Paraguay/Argentina. [Presidente Hayes/Formosa]: “ad ripam fluminis, in regione cursus inferioris fluminis Pilcomayo [arenales en las orillas del río – ex protologue]”, May 1906, <italic>T. Rojas 108c</italic> (lectotype, designated <xref ref-type="bibr" rid="B166">Morton 1976</xref>, pg. 141 [as holotype]: G [G00306742, G00306743; two barcodes on same sheet]).</comment></tp:nomenclature-citation><tp:nomenclature-citation><tp:taxon-name>
                  <tp:taxon-name-part taxon-name-part-type="genus" reg="Solanum">Solanum</tp:taxon-name-part>
                  <tp:taxon-name-part taxon-name-part-type="species" reg="nigrum">nigrum</tp:taxon-name-part>
                  <tp:taxon-name-part taxon-name-part-type="authority">L.</tp:taxon-name-part>
                  <tp:taxon-name-part taxon-name-part-type="infraspecific-rank">subforma</tp:taxon-name-part>
                  <tp:taxon-name-part taxon-name-part-type="subform" reg="sinuatodentatum">sinuatodentatum</tp:taxon-name-part>
                </tp:taxon-name><comment>Hassl., Trab. Mus. Farmacol. 21: 105. 1909, as “<tp:taxon-name><tp:taxon-name-part taxon-name-part-type="genus" reg="Solanum">Solanum</tp:taxon-name-part><tp:taxon-name-part taxon-name-part-type="species" reg="nigrum">nigrum</tp:taxon-name-part><tp:taxon-name-part taxon-name-part-type="authority">L.</tp:taxon-name-part><tp:taxon-name-part taxon-name-part-type="infraspecific-rank">subsp.</tp:taxon-name-part><tp:taxon-name-part taxon-name-part-type="subspecies" reg="chacoense">chacoense</tp:taxon-name-part><tp:taxon-name-part taxon-name-part-type="authority">Hassl.</tp:taxon-name-part><tp:taxon-name-part taxon-name-part-type="infraspecific-rank">var.</tp:taxon-name-part><tp:taxon-name-part taxon-name-part-type="variety" reg="subhastatum">subhastatum</tp:taxon-name-part><tp:taxon-name-part taxon-name-part-type="authority">Hassl.</tp:taxon-name-part><tp:taxon-name-part taxon-name-part-type="infraspecific-rank">forma</tp:taxon-name-part><tp:taxon-name-part taxon-name-part-type="form" reg="langepetiolatum">langepetiolatum</tp:taxon-name-part><tp:taxon-name-part taxon-name-part-type="authority">Hassl.</tp:taxon-name-part><tp:taxon-name-part taxon-name-part-type="infraspecific-rank">subforma</tp:taxon-name-part><tp:taxon-name-part taxon-name-part-type="subform" reg="sinuatodentatum">sinuatodentatum</tp:taxon-name-part></tp:taxon-name> Hassl.” Type. Paraguay/Argentina. [Presidente Hayes/Formosa]: “ad ripam fluminis, in regione cursus inferioris fluminis Pilcomayo [arenales en las orillas del río – ex protologue]”, May 1906, <italic>T. Rojas 108b</italic> (lectotype, designated by <xref ref-type="bibr" rid="B166">Morton 1976</xref>, pg. 141 [as holotype], second step designated here: G [G00306745, G00306744; two barcodes on same sheet]; isolectotype: G [G00306740, G00306741, two barcodes on the same sheet]).</comment></tp:nomenclature-citation><tp:nomenclature-citation><tp:taxon-name>
                  <tp:taxon-name-part taxon-name-part-type="genus" reg="Solanum">Solanum</tp:taxon-name-part>
                  <tp:taxon-name-part taxon-name-part-type="species" reg="nigrum">nigrum</tp:taxon-name-part>
                  <tp:taxon-name-part taxon-name-part-type="authority">L.</tp:taxon-name-part>
                  <tp:taxon-name-part taxon-name-part-type="infraspecific-rank">var.</tp:taxon-name-part>
                  <tp:taxon-name-part taxon-name-part-type="variety" reg="brevipetiolare">brevipetiolare</tp:taxon-name-part>
                </tp:taxon-name><comment>(Chodat) Chodat &amp; Hassl., Trab. Mus. Farmacol. 21: 105. 1909, as “<tp:taxon-name><tp:taxon-name-part taxon-name-part-type="genus" reg="Solanum">Solanum</tp:taxon-name-part><tp:taxon-name-part taxon-name-part-type="species" reg="nigrum">nigrum</tp:taxon-name-part><tp:taxon-name-part taxon-name-part-type="authority">L.</tp:taxon-name-part><tp:taxon-name-part taxon-name-part-type="infraspecific-rank">subsp.</tp:taxon-name-part><tp:taxon-name-part taxon-name-part-type="subspecies" reg="chacoense">chacoense</tp:taxon-name-part><tp:taxon-name-part taxon-name-part-type="authority">Hassl.</tp:taxon-name-part><tp:taxon-name-part taxon-name-part-type="infraspecific-rank">var.</tp:taxon-name-part><tp:taxon-name-part taxon-name-part-type="variety" reg="brevipetiolare">brevipetiolare</tp:taxon-name-part></tp:taxon-name> Chodat &amp; Hassl.” Type. Based on <tp:taxon-name><tp:taxon-name-part taxon-name-part-type="genus" reg="Solanum">Solanum</tp:taxon-name-part><tp:taxon-name-part taxon-name-part-type="species" reg="pilcomayense">pilcomayense</tp:taxon-name-part><tp:taxon-name-part taxon-name-part-type="authority">Morong</tp:taxon-name-part><tp:taxon-name-part taxon-name-part-type="infraspecific-rank">var.</tp:taxon-name-part><tp:taxon-name-part taxon-name-part-type="variety" reg="brevipetiolare">brevipetiolare</tp:taxon-name-part></tp:taxon-name> Chodat.</comment></tp:nomenclature-citation><tp:nomenclature-citation><tp:taxon-name>
                  <tp:taxon-name-part taxon-name-part-type="genus" reg="Solanum">Solanum</tp:taxon-name-part>
                  <tp:taxon-name-part taxon-name-part-type="species" reg="nigrum">nigrum</tp:taxon-name-part>
                  <tp:taxon-name-part taxon-name-part-type="authority">L.</tp:taxon-name-part>
                  <tp:taxon-name-part taxon-name-part-type="infraspecific-rank">forma</tp:taxon-name-part>
                  <tp:taxon-name-part taxon-name-part-type="form" reg="pilcomayense">pilcomayense</tp:taxon-name-part>
                </tp:taxon-name><comment>(Morong) Hassl., Trab. Mus. Farmacol. 21: 105. 1909, as “<tp:taxon-name><tp:taxon-name-part taxon-name-part-type="genus" reg="Solanum">Solanum</tp:taxon-name-part><tp:taxon-name-part taxon-name-part-type="species" reg="nigrum">nigrum</tp:taxon-name-part><tp:taxon-name-part taxon-name-part-type="authority">L.</tp:taxon-name-part><tp:taxon-name-part taxon-name-part-type="infraspecific-rank">subsp.</tp:taxon-name-part><tp:taxon-name-part taxon-name-part-type="subspecies" reg="chacoense">chacoense</tp:taxon-name-part><tp:taxon-name-part taxon-name-part-type="authority">Hassl.</tp:taxon-name-part><tp:taxon-name-part taxon-name-part-type="infraspecific-rank">var.</tp:taxon-name-part><tp:taxon-name-part taxon-name-part-type="variety" reg="brevipetiolare">brevipetiolare</tp:taxon-name-part><tp:taxon-name-part taxon-name-part-type="authority">Hassl.</tp:taxon-name-part><tp:taxon-name-part taxon-name-part-type="infraspecific-rank">forma</tp:taxon-name-part><tp:taxon-name-part taxon-name-part-type="form" reg="pilcomayense">pilcomayense</tp:taxon-name-part></tp:taxon-name> (Morong) Hassl.” Type. Based on <tp:taxon-name><tp:taxon-name-part taxon-name-part-type="genus" reg="Solanum">Solanum</tp:taxon-name-part><tp:taxon-name-part taxon-name-part-type="species" reg="pilcomayense">pilcomayense</tp:taxon-name-part></tp:taxon-name> Morong.</comment></tp:nomenclature-citation><tp:nomenclature-citation><tp:taxon-name>
                  <tp:taxon-name-part taxon-name-part-type="genus" reg="Solanum">Solanum</tp:taxon-name-part>
                  <tp:taxon-name-part taxon-name-part-type="species" reg="nigrum">nigrum</tp:taxon-name-part>
                  <tp:taxon-name-part taxon-name-part-type="authority">L.</tp:taxon-name-part>
                  <tp:taxon-name-part taxon-name-part-type="infraspecific-rank">forma</tp:taxon-name-part>
                  <tp:taxon-name-part taxon-name-part-type="form" reg="brevipetiolare">brevipetiolare</tp:taxon-name-part>
                </tp:taxon-name><comment>(Chodat) Hassl., Trab. Mus. Farmacol. 21: 105. 1909, as “<tp:taxon-name><tp:taxon-name-part taxon-name-part-type="genus" reg="Solanum">Solanum</tp:taxon-name-part><tp:taxon-name-part taxon-name-part-type="species" reg="nigrum">nigrum</tp:taxon-name-part><tp:taxon-name-part taxon-name-part-type="authority">L.</tp:taxon-name-part><tp:taxon-name-part taxon-name-part-type="infraspecific-rank">subsp.</tp:taxon-name-part><tp:taxon-name-part taxon-name-part-type="subspecies" reg="chacoense">chacoense</tp:taxon-name-part><tp:taxon-name-part taxon-name-part-type="authority">Hassl.</tp:taxon-name-part><tp:taxon-name-part taxon-name-part-type="infraspecific-rank">var.</tp:taxon-name-part><tp:taxon-name-part taxon-name-part-type="variety" reg="brevipetiolare">brevipetiolare</tp:taxon-name-part><tp:taxon-name-part taxon-name-part-type="authority">Chodat &amp; Hassl.</tp:taxon-name-part><tp:taxon-name-part taxon-name-part-type="infraspecific-rank">forma</tp:taxon-name-part><tp:taxon-name-part taxon-name-part-type="form" reg="brevipetiolare">brevipetiolare</tp:taxon-name-part></tp:taxon-name> Hassl.”, nom. illeg. superfl. non <tp:taxon-name><tp:taxon-name-part taxon-name-part-type="genus" reg="Solanum">Solanum</tp:taxon-name-part><tp:taxon-name-part taxon-name-part-type="species" reg="nigrum">nigrum</tp:taxon-name-part><tp:taxon-name-part taxon-name-part-type="infraspecific-rank">forma</tp:taxon-name-part><tp:taxon-name-part taxon-name-part-type="form" reg="brevipetiolare">brevipetiolare</tp:taxon-name-part></tp:taxon-name> (Chodat) Chodat (1903). Type. Based on <tp:taxon-name><tp:taxon-name-part taxon-name-part-type="genus" reg="Solanum">Solanum</tp:taxon-name-part><tp:taxon-name-part taxon-name-part-type="species" reg="pilcomayense">pilcomayense</tp:taxon-name-part><tp:taxon-name-part taxon-name-part-type="authority">Morong</tp:taxon-name-part><tp:taxon-name-part taxon-name-part-type="infraspecific-rank">var.</tp:taxon-name-part><tp:taxon-name-part taxon-name-part-type="variety" reg="brevipetiolare">brevipetiolare</tp:taxon-name-part></tp:taxon-name> Chodat.</comment></tp:nomenclature-citation><tp:nomenclature-citation><tp:taxon-name>
                  <tp:taxon-name-part taxon-name-part-type="genus" reg="Solanum">Solanum</tp:taxon-name-part>
                  <tp:taxon-name-part taxon-name-part-type="species" reg="pulchrilobum">pulchrilobum</tp:taxon-name-part>
                </tp:taxon-name><comment>Bitter, Repert. Spec. Nov. Regni Veg. 11: 4. 1912. Type. Paraguay/Argentina. [Presidente Hayes/Formosa]: “ad ripam fluminis, in regione cursus inferioris fluminis Pilcomayo [arenales en las orillas del río – ex protologue]”, May 1906, <italic>T. Rojas 108b</italic> (syntypes: B, destroyed [F neg. 2755]: lectotype, designated by <xref ref-type="bibr" rid="B166">Morton 1976</xref>, pg. 141, second step designated here: G [G00306745, G00306744; two barcodes on same sheet]; isolectotype:G [G00306740, G00306741, two barcodes on the same sheet]).</comment></tp:nomenclature-citation><tp:nomenclature-citation><tp:taxon-name>
                  <tp:taxon-name-part taxon-name-part-type="genus" reg="Solanum">Solanum</tp:taxon-name-part>
                  <tp:taxon-name-part taxon-name-part-type="species" reg="pulchrilobum">pulchrilobum</tp:taxon-name-part>
                  <tp:taxon-name-part taxon-name-part-type="authority">Bitter</tp:taxon-name-part>
                  <tp:taxon-name-part taxon-name-part-type="infraspecific-rank">var.</tp:taxon-name-part>
                  <tp:taxon-name-part taxon-name-part-type="variety" reg="paucilobum">paucilobum</tp:taxon-name-part>
                </tp:taxon-name><comment>Bitter, Repert. Spec. Nov. Regni Veg. 11: 5. 1912. Type. Paraguay/Argentina. [Presidente Hayes/Formosa]: “ad ripam fluminis, in regione cursus inferioris fluminis Pilcomayo”, May 1906, <italic>T. Rojas 108c</italic> (holotype: B, destroyed; lectotype, designated by <xref ref-type="bibr" rid="B166">Morton 1976</xref>, pg. 141 [as isotype]: G [G00306742, G00306743; two barcodes on same sheet]).</comment></tp:nomenclature-citation><tp:nomenclature-citation><tp:taxon-name>
                  <tp:taxon-name-part taxon-name-part-type="genus" reg="Solanum">Solanum</tp:taxon-name-part>
                  <tp:taxon-name-part taxon-name-part-type="species" reg="basilobum">basilobum</tp:taxon-name-part>
                </tp:taxon-name><comment>Bitter, Repert. Spec. Nov. Regni Veg. 11: 215. 1912. Type. Argentina. Chaco: Barranqueras, 27 Aug 1892, <italic>G. Niederlein 284</italic> (holotype: B, destroyed [F neg. 2864]; lectotype, designated by Barboza et al. 2103, pg. 253: PH [00030388]).</comment></tp:nomenclature-citation><tp:nomenclature-citation><tp:taxon-name>
                  <tp:taxon-name-part taxon-name-part-type="genus" reg="Solanum">Solanum</tp:taxon-name-part>
                  <tp:taxon-name-part taxon-name-part-type="species" reg="syringoideum">syringoideum</tp:taxon-name-part>
                </tp:taxon-name><comment>Bitter, Repert. Spec. Nov. Regni Veg. 11: 225. 1912. Type. Paraguay. “Gran Chaco, ad ripam occidentalem flum.”, <italic>T. Rojas in É. Hassler 2324</italic> (holotype: B, destroyed [F neg. 2758]; lectotype, designated here: BM [BM000087562]; isolectotypes: G [G00306749, G00306750, G00306751, G00306753, G00306755], GH [00105872], K [K000585693], W [acc. # 1906-0001034]).</comment></tp:nomenclature-citation><tp:nomenclature-citation><tp:taxon-name>
                  <tp:taxon-name-part taxon-name-part-type="genus" reg="Solanum">Solanum</tp:taxon-name-part>
                  <tp:taxon-name-part taxon-name-part-type="species" reg="syringoideum">syringoideum</tp:taxon-name-part>
                  <tp:taxon-name-part taxon-name-part-type="authority">Bitter</tp:taxon-name-part>
                  <tp:taxon-name-part taxon-name-part-type="infraspecific-rank">var.</tp:taxon-name-part>
                  <tp:taxon-name-part taxon-name-part-type="variety" reg="pycnostichanthum">pycnostichanthum</tp:taxon-name-part>
                </tp:taxon-name><comment>Bitter, Repert. Spec. Nov. Regni Veg. 11: 225. 1912. Type. Paraguay. “Gran Chaco, ad ripam occidentalem flum.” 1903, <italic>T. Rojas in É. Hassler 2393</italic> (holotype: B, destroyed [F neg. 2758]; lectotype, designated by <xref ref-type="bibr" rid="B166">Morton 1976</xref>, pg. 141: G [G00306737]; isolectotypes: BM [BM000087587], K [K000585694]).</comment></tp:nomenclature-citation><tp:nomenclature-citation><tp:taxon-name>
                  <tp:taxon-name-part taxon-name-part-type="genus" reg="Solanum">Solanum</tp:taxon-name-part>
                  <tp:taxon-name-part taxon-name-part-type="species" reg="pulchrilobum">pulchrilobum</tp:taxon-name-part>
                  <tp:taxon-name-part taxon-name-part-type="authority">Bitter</tp:taxon-name-part>
                  <tp:taxon-name-part taxon-name-part-type="infraspecific-rank">var.</tp:taxon-name-part>
                  <tp:taxon-name-part taxon-name-part-type="variety" reg="longepetiolatum">longepetiolatum</tp:taxon-name-part>
                </tp:taxon-name><comment>(Hassl.) Parodi, Tomo Conmem. 25 Aniv. Fund. Fac. Agron. Vet. Buenos Aires 85. 1929. Type. Based on <tp:taxon-name><tp:taxon-name-part taxon-name-part-type="genus" reg="Solanum">Solanum</tp:taxon-name-part><tp:taxon-name-part taxon-name-part-type="species" reg="nigrum">nigrum</tp:taxon-name-part><tp:taxon-name-part taxon-name-part-type="authority">L.</tp:taxon-name-part><tp:taxon-name-part taxon-name-part-type="infraspecific-rank">var.</tp:taxon-name-part><tp:taxon-name-part taxon-name-part-type="variety" reg="longepetiolatum">longepetiolatum</tp:taxon-name-part></tp:taxon-name> Hassl.</comment></tp:nomenclature-citation><tp:nomenclature-citation><tp:taxon-name>
                  <tp:taxon-name-part taxon-name-part-type="genus" reg="Solanum">Solanum</tp:taxon-name-part>
                  <tp:taxon-name-part taxon-name-part-type="species" reg="deltaicum">deltaicum</tp:taxon-name-part>
                </tp:taxon-name><comment>Cabrera, Fl. Prov. Buenos Aires 5a: 215. 1965. Type. Argentina. Buenos Aires: Delta, Paraná Miní, 18 May 1950, <italic>A.L. Cabrera 10626</italic> (holotype: LP [LP005356]).</comment></tp:nomenclature-citation><tp:nomenclature-citation><tp:taxon-name>
                  <tp:taxon-name-part taxon-name-part-type="genus" reg="Solanum">Solanum</tp:taxon-name-part>
                  <tp:taxon-name-part taxon-name-part-type="species" reg="pilcomayense">pilcomayense</tp:taxon-name-part>
                  <tp:taxon-name-part taxon-name-part-type="authority">Morong</tp:taxon-name-part>
                  <tp:taxon-name-part taxon-name-part-type="infraspecific-rank">var.</tp:taxon-name-part>
                  <tp:taxon-name-part taxon-name-part-type="variety" reg="vicinum">vicinum</tp:taxon-name-part>
                </tp:taxon-name><comment>C.V.Morton, Revis. Argentine Sp. Solanum 143. 1976. Type. Argentina. Tucumán: Dpto. Leales: Chañar Pozo, 5 Nov 1919, <italic>S. Venturi 624</italic> (holotype: US [00027744, acc. # 1548361]; isotypes: A [00077736], SI [075135, acc. # 167305, 137336, acc. # 167305b]).</comment></tp:nomenclature-citation></tp:nomenclature-citation-list></tp:nomenclature><tp:treatment-sec sec-type="material" id="SECID0EV1LO"><title>Type.</title><p>Paraguay. Pilcomayo River, 1888–1890, <italic>T. Morong 898</italic> (lectotype, designated here: NY [00172130]; isotypes: BM [BM000087584], E [E00106293], GH [00077735], MICH [1109928], MO [MO-503704, acc. # 3575651], PH [00030470], US [00027743, acc. # 48030; 00650476, acc. # 1324704], WIS [v0256204WIS]).</p><fig id="F125" position="float" orientation="portrait"><object-id xmlns:xlink="http://www.w3.org/1999/xlink" content-type="doi" xlink:type="simple">10.3897/phytokeys.231.100894.figure125</object-id><label>Figure 125.</label><caption><p><italic><tp:taxon-name><tp:taxon-name-part taxon-name-part-type="genus" reg="Solanum">Solanum</tp:taxon-name-part><tp:taxon-name-part taxon-name-part-type="species" reg="pilcomayense">pilcomayense</tp:taxon-name-part></tp:taxon-name></italic><bold>A</bold> flowering and fruiting habit <bold>B</bold> eglandular leaf trichome <bold>C</bold> calyx <bold>D</bold> glandular trichome of the calyx <bold>E</bold> flower <bold>F</bold> dissected flower <bold>G</bold> eglandular trichome of the corolla <bold>H</bold> stamen, dorsal view <bold>I</bold> stamen, ventral view <bold>J</bold> gynoeciu <bold>K</bold> frui <bold>L</bold> fruit, longitudinal section <bold>M</bold> seed <bold>N</bold> seed, longitudinal section (<bold>A–N</bold><italic>Barboza et al. 2287</italic>). Illustration by P. Peralta. Previously published in <xref ref-type="bibr" rid="B10">Barboza et al. (2013</xref>: 254).</p></caption><graphic xmlns:xlink="http://www.w3.org/1999/xlink" xlink:href="phytokeys-231-001_article-100894__-g125.jpg" position="float" orientation="portrait" xlink:type="simple" id="oo_897586.jpg"><uri content-type="original_file" xlink:type="simple">https://binary.pensoft.net/fig/897586</uri></graphic></fig></tp:treatment-sec><tp:treatment-sec sec-type="description" id="SECID0EZ3LO"><title>Description.</title><p>Perennial herbs or subshrubs to 1.5 m, woody at the base, the branches sprawling on other vegetation. Stems terete, distally thin and sprawling, minutely puberulent with eglandular, translucent simple uniseriate 2–5-celled trichomes 0.5–1 mm long, these usually antrorse; new growth densely to moderately pubescent with translucent simple uniseriate 2–5-celled trichomes 0.5–1 mm long; bark of older stems pale yellowish tan. Sympodial units difoliate, the leaves usually not, but occasionally, geminate. Leaves simple, entire or shallowly toothed, the blades 2–8(11) cm long, 1.5–5(7) cm wide, obovoid to oblanceolate, distinctly triangular in outline, widest in the lower quarter, membranous, concolorous; adaxial and abaxial surfaces sparsely and evenly pubescent with translucent simple uniseriate trichomes 0.5–1 mm long, these denser along the veins; principal veins 5–6 pairs, drying paler than the lamina; apex acute to acuminate; margins entire or shallowly toothed in the lower third, if present the sinuses ca. 1/4 of the way to the midrib (e.g., <italic>Rojas 108b</italic>, F neg. 2755, type of <italic><tp:taxon-name><tp:taxon-name-part taxon-name-part-type="genus" reg="Solanum">S.</tp:taxon-name-part><tp:taxon-name-part taxon-name-part-type="species" reg="pulchrilobum">pulchrilobum</tp:taxon-name-part></tp:taxon-name></italic>), the teeth with acute to slightly rounded tips; base abruptly truncate; petiole 1–3(-4) cm long, sparsely pubescent like the stems. Inflorescences internodal or occasionally opposite the leaves, usually unbranched but occasionally forked (e.g., <italic>Schinini et al. 10021</italic>), 1.5–4 cm long, with 5–10(15) flowers, sparsely and evenly pubescent with simple uniseriate mostly antrorse trichomes ca. 0.5 mm long like the stems; peduncle 1.4–2.5(3) cm long; pedicels 0.8–1.3 cm long, ca. 0.5 mm in diameter at the base, ca. 1 mm in diameter at the apex, spreading at anthesis, articulated at the base with a somewhat swollen insertion point; pedicel scars closely spaced ca. 0.5 mm apart, mostly clustered at the tips of the inflorescence. Buds ellipsoid, the corolla strongly exserted from the calyx tube before anthesis. Flowers 5-merous, cosexual (hermaphroditic). Calyx tube ca. 1.5 mm long, conical, the lobes 1–2.5 mm long, long-triangular, often unequal in size, the sinuses rounded, the tips blunt, sparsely pubescent with simple uniseriate trichomes like the rest of the inflorescence. Corolla 1.2–1.8 cm in diameter, white with a green central eye, deeply stellate, lobed 3/4 of the way to the base, the lobes 4–5.5 mm long, 2–2.5 mm wide, reflexed then spreading at anthesis, adaxially glabrous, abaxially minutely puberulent with unicellular papillae, these denser on the tips and margins. Stamens equal; filament tube minute; free portion of the filaments ca. 0.5 mm long, densely pubescent adaxially with tangled, translucent simple uniseriate trichomes; anthers 3–4 mm long, 0.75–1.1 mm wide, ellipsoid, yellow, the abaxial surfaces sometimes somewhat papillate, poricidal at the tips, the pores lengthening to slits with age. Ovary conical, glabrous; style 5–6 mm long, straight, exserted beyond the anther cone, densely pubescent in the lower third inside the anther cone; stigma minutely capitate, the surface minutely papillose. Fruit a globose berry, 0.5–0.7 cm in diameter, green becoming black or dark purple when ripe (some collections from Paraguay mention “red” berries, e.g., <italic>Zardini &amp;Tilleria 35278</italic>), the pericarp thin, matte to somewhat shiny, opaque, glabrous; fruiting pedicels 1.9–2.5 cm long, ca. 0.5 mm in diameter at the base, ca. 1.5 mm in diameter at the apex, spreading, somewhat woody, not persistent; fruiting calyx not accrescent, the lobes not enlarged. Seeds 40–60 per berry, ca. 1.5 mm long, ca. 1 mm wide, flattened and teardrop shaped, pale tan, the surfaces minutely pitted, the testal cells pentagonal to somewhat sinuate in outline. Stone cells 2–4 per berry, ca. 0.5 mm in diameter, usually found close together in the berry, cream-coloured. Chromosome number: n = 12 (<xref ref-type="bibr" rid="B168">Moscone 1992</xref>, voucher <italic>Di Fulvio 806</italic>; <xref ref-type="bibr" rid="B169">Moyetta et al. 2013</xref>, vouchers <italic>Barboza et al. 2279, 2287</italic>).</p><fig id="F126" position="float" orientation="portrait"><object-id xmlns:xlink="http://www.w3.org/1999/xlink" content-type="doi" xlink:type="simple">10.3897/phytokeys.231.100894.figure126</object-id><label>Figure 126.</label><caption><p><italic><tp:taxon-name><tp:taxon-name-part taxon-name-part-type="genus" reg="Solanum">Solanum</tp:taxon-name-part><tp:taxon-name-part taxon-name-part-type="species" reg="pilcomayense">pilcomayense</tp:taxon-name-part></tp:taxon-name></italic><bold>A</bold> habit (live plant) <bold>B</bold> habit (herbarium sheet) <bold>C</bold> inflorescences with buds <bold>D</bold> flowers at full anthesis <bold>E</bold> fruiting branch with maturing fruits (<bold>A</bold><italic>Peña-Chocarro et al. 1496</italic><bold>B–D</bold><italic>Rojas 108</italic> [G00306746] <bold>E</bold><italic>Morong 898</italic> [PH 00030470]). Reproduced with permission of the Conservatoire et Jardins Botaniques de la Ville de Genéve and the Philadelphia Academy of Sciences (Drexel University).</p></caption><graphic xmlns:xlink="http://www.w3.org/1999/xlink" xlink:href="phytokeys-231-001_article-100894__-g126.jpg" position="float" orientation="portrait" xlink:type="simple" id="oo_897587.jpg"><uri content-type="original_file" xlink:type="simple">https://binary.pensoft.net/fig/897587</uri></graphic></fig></tp:treatment-sec><tp:treatment-sec sec-type="distribution" id="SECID0EK6LO"><title>Distribution</title><p><bold>(Fig. <xref ref-type="fig" rid="F127">127</xref>).</bold><italic><tp:taxon-name><tp:taxon-name-part taxon-name-part-type="genus" reg="Solanum">Solanum</tp:taxon-name-part><tp:taxon-name-part taxon-name-part-type="species" reg="pilcomayense">pilcomayense</tp:taxon-name-part></tp:taxon-name></italic> occurs primarily in the Paraná River Basin, in Brazil (States of Mato Grosso, Mato Grosso do Sul, Pará, Paraná, Rio Grande do Sul), Bolivia (Depts. Bení, Santa Cruz), Paraguay (Depts. Alto Paraguay, Boquerón, Central, Concepción, Cordillera, Misiones, Presidente Hayes) and Argentina (Provs. Buenos Aires, Chaco, Corrientes, Entre Ríos, Formosa, Santa Fé, Santiago del Estero, Tucumán). It has been found sporadically outside of this native range in Europe (see <xref ref-type="bibr" rid="B209">Särkinen et al. 2018</xref>) and the United States of America (see <xref ref-type="bibr" rid="B136">Knapp et al. 2019</xref>), mostly associated with wool waste and sheep-related imports.</p><fig id="F127" position="float" orientation="portrait"><object-id xmlns:xlink="http://www.w3.org/1999/xlink" content-type="doi" xlink:type="simple">10.3897/phytokeys.231.100894.figure127</object-id><label>Figure 127.</label><caption><p>Distribution map of <italic><tp:taxon-name><tp:taxon-name-part taxon-name-part-type="genus" reg="Solanum">Solanum</tp:taxon-name-part><tp:taxon-name-part taxon-name-part-type="species" reg="pilcomayense">pilcomayense</tp:taxon-name-part></tp:taxon-name></italic>.</p></caption><graphic xmlns:xlink="http://www.w3.org/1999/xlink" xlink:href="phytokeys-231-001_article-100894__-g127.jpg" position="float" orientation="portrait" xlink:type="simple" id="oo_897588.jpg"><uri content-type="original_file" xlink:type="simple">https://binary.pensoft.net/fig/897588</uri></graphic></fig></tp:treatment-sec><tp:treatment-sec sec-type="ecology" id="SECID0ECBMO"><title>Ecology and habitat.</title><p><italic><tp:taxon-name><tp:taxon-name-part taxon-name-part-type="genus" reg="Solanum">Solanum</tp:taxon-name-part><tp:taxon-name-part taxon-name-part-type="species" reg="pilcomayense">pilcomayense</tp:taxon-name-part></tp:taxon-name></italic> is a plant of wet areas in dry forests (Chaco and Chiquitano woodlands) and swampy areas along streams and rivers, from near sea level to 1,000 m elevation.</p></tp:treatment-sec><tp:treatment-sec sec-type="Common names and uses" id="SECID0ETBMO"><title>Common names and uses.</title><p>No common names recorded on specimens seen. <italic><tp:taxon-name><tp:taxon-name-part taxon-name-part-type="genus" reg="Solanum">Solanum</tp:taxon-name-part><tp:taxon-name-part taxon-name-part-type="species" reg="pilcomayense">pilcomayense</tp:taxon-name-part></tp:taxon-name></italic> is used to treat “cadillo” (corns and calluses) in folk medicine (Argentina, Corrientes; <xref ref-type="bibr" rid="B156">Martínez Crovetto 1981</xref>).</p></tp:treatment-sec><tp:treatment-sec sec-type="Preliminary conservation status" id="SECID0EICMO"><title>Preliminary conservation status</title><p><bold>(<xref ref-type="bibr" rid="B116">IUCN 2022</xref>).</bold> Least Concern [<abbrev xmlns:xlink="http://www.w3.org/1999/xlink" xlink:title="Least Concern" id="ABBRID0EVCMO" xlink:type="simple">LC</abbrev>]. <abbrev xmlns:xlink="http://www.w3.org/1999/xlink" xlink:title="Extent of Occurrence" id="ABBRID0EZCMO" xlink:type="simple">EOO</abbrev> = 15,437,317 km<sup>2</sup> [<abbrev xmlns:xlink="http://www.w3.org/1999/xlink" xlink:title="Least Concern" id="ABBRID0E6CMO" xlink:type="simple">LC</abbrev>]; <abbrev xmlns:xlink="http://www.w3.org/1999/xlink" xlink:title="Area of Occurrence" id="ABBRID0EDDMO" xlink:type="simple">AOO</abbrev> = 768 km<sup>2</sup> [<abbrev xmlns:xlink="http://www.w3.org/1999/xlink" xlink:title="Endangered" id="ABBRID0EJDMO" xlink:type="simple">EN</abbrev>]. <italic><tp:taxon-name><tp:taxon-name-part taxon-name-part-type="genus" reg="Solanum">Solanum</tp:taxon-name-part><tp:taxon-name-part taxon-name-part-type="species" reg="pilcomayense">pilcomayense</tp:taxon-name-part></tp:taxon-name></italic> is widely distributed along rivers in the Paraná Basin; it has been collected in protected areas in Argentina (e.g., Parque Nacional Iberá, Parque Nacional Río Pilcomayo) and Paraguay (e.g, Parque Nacional Ypoá).</p></tp:treatment-sec><tp:treatment-sec sec-type="discussion" id="SECID0EYDMO"><title>Discussion.</title><p><italic><tp:taxon-name><tp:taxon-name-part taxon-name-part-type="genus" reg="Solanum">Solanum</tp:taxon-name-part><tp:taxon-name-part taxon-name-part-type="species" reg="pilcomayense">pilcomayense</tp:taxon-name-part></tp:taxon-name></italic> is a distinctive species of the Paraná River Basin with broadly triangular leaves widest in the lower quarter with truncate to somewhat hastate bases, large corollas and dark purple berries with two apical stone cells. It often grows in flooded areas along rivers and streams and stems can be very long and sprawling over other vegetation. The calyx lobes are distinctly spathulate, in contrast to the sympatric <italic><tp:taxon-name><tp:taxon-name-part taxon-name-part-type="genus" reg="Solanum">S.</tp:taxon-name-part><tp:taxon-name-part taxon-name-part-type="species" reg="americanum">americanum</tp:taxon-name-part></tp:taxon-name></italic> with deltate calyx lobes and much smaller (1–1.5 mm versus 3–4 mm long) anthers. <italic><tp:taxon-name><tp:taxon-name-part taxon-name-part-type="genus" reg="Solanum">Solanum</tp:taxon-name-part><tp:taxon-name-part taxon-name-part-type="species" reg="pilcomayense">pilcomayense</tp:taxon-name-part></tp:taxon-name></italic> also differs from <italic><tp:taxon-name><tp:taxon-name-part taxon-name-part-type="genus" reg="Solanum">S.</tp:taxon-name-part><tp:taxon-name-part taxon-name-part-type="species" reg="americanum">americanum</tp:taxon-name-part></tp:taxon-name></italic> in its deciduous (versus persistent) fruiting pedicels. Two very old collections of <italic><tp:taxon-name><tp:taxon-name-part taxon-name-part-type="genus" reg="Solanum">S.</tp:taxon-name-part><tp:taxon-name-part taxon-name-part-type="species" reg="pilcomayense">pilcomayense</tp:taxon-name-part></tp:taxon-name></italic> have been seen in the United States of America, in coastal Texas and New Jersey, probably from 19<sup>th</sup> century ship’s ballast, but the species has not persisted outside of its native range (see <xref ref-type="bibr" rid="B136">Knapp et al. 2019</xref>).</p><p><xref ref-type="bibr" rid="B10">Barboza et al. (2013)</xref> cited the sheet of <italic>Morong 898</italic> in NY (barcode 00172130) as the holotype of <italic><tp:taxon-name><tp:taxon-name-part taxon-name-part-type="genus" reg="Solanum">S.</tp:taxon-name-part><tp:taxon-name-part taxon-name-part-type="species" reg="pilcomayense">pilcomayense</tp:taxon-name-part></tp:taxon-name></italic> in error, no herbaria were cited in the protologue. We here select this sheet explicitly as the lectotype for the name.</p><p><xref ref-type="bibr" rid="B17">Bitter (1912b)</xref> cited specimens at B collected by Hassler and Rojas to coin names we here recognise as synonyms of <italic><tp:taxon-name><tp:taxon-name-part taxon-name-part-type="genus" reg="Solanum">S.</tp:taxon-name-part><tp:taxon-name-part taxon-name-part-type="species" reg="pilcomayense">pilcomayense</tp:taxon-name-part></tp:taxon-name></italic>, these specimens were exactly the same collections <xref ref-type="bibr" rid="B99">Hassler (1909)</xref> had previously used to coin his names (mostly at the infraspecific level). Most of these were inadvertently effectively lectotypified by <xref ref-type="bibr" rid="B166">Morton (1976)</xref> by citing “holotype” or” isotype” (see above). The only name he did not effectively lectotypify was <italic><tp:taxon-name><tp:taxon-name-part taxon-name-part-type="genus" reg="Solanum">S.</tp:taxon-name-part><tp:taxon-name-part taxon-name-part-type="species" reg="syringoideum">syringoideum</tp:taxon-name-part></tp:taxon-name></italic> Bitter which we here lectotypify with the duplicate of <italic>Rojas in Hassler 2324</italic> in BM (BM000087562) so as not make it homotypic with <tp:taxon-name><tp:taxon-name-part taxon-name-part-type="genus" reg="Solanum">S.</tp:taxon-name-part><tp:taxon-name-part taxon-name-part-type="species" reg="nigrum">nigrum</tp:taxon-name-part><tp:taxon-name-part taxon-name-part-type="infraspecific-rank">var.</tp:taxon-name-part><tp:taxon-name-part taxon-name-part-type="variety" reg="chacoense">chacoense</tp:taxon-name-part></tp:taxon-name> that <xref ref-type="bibr" rid="B166">Morton (1976)</xref> inadvertently lectotypified with the sheet of this number in Geneva.</p><p>The various collections of Teodoro Rojas used by <xref ref-type="bibr" rid="B99">Hassler (1909)</xref> to describe infraspecific taxa of <italic><tp:taxon-name><tp:taxon-name-part taxon-name-part-type="genus" reg="Solanum">S.</tp:taxon-name-part><tp:taxon-name-part taxon-name-part-type="species" reg="nigrum">nigrum</tp:taxon-name-part></tp:taxon-name></italic> treated here as synonyms of <italic><tp:taxon-name><tp:taxon-name-part taxon-name-part-type="genus" reg="Solanum">S.</tp:taxon-name-part><tp:taxon-name-part taxon-name-part-type="species" reg="pilcomayense">pilcomayense</tp:taxon-name-part></tp:taxon-name></italic> were also used by <xref ref-type="bibr" rid="B17">Bitter (1912b)</xref> to describe <italic><tp:taxon-name><tp:taxon-name-part taxon-name-part-type="genus" reg="Solanum">S.</tp:taxon-name-part><tp:taxon-name-part taxon-name-part-type="species" reg="pulchrilobum">pulchrilobum</tp:taxon-name-part></tp:taxon-name></italic>. In the herbarium at G they are labelled in such a way that a single sheet has on it two barcodes, one for each name. We have lectotypified these names with the same set of specimens and have cited both barcodes that are on individual sheets (e.g. <italic>Rojas 108b</italic> – <ext-link xmlns:xlink="http://www.w3.org/1999/xlink" xlink:href="https://www.ville-ge.ch/musinfo/bd/cjb/chg/adetail.php?id=314895&amp;base=img&amp;lang=en" ext-link-type="uri" xlink:type="simple">https://www.ville-ge.ch/musinfo/bd/cjb/chg/adetail.php?id=314895&amp;base=img&amp;lang=en</ext-link>). The way in which specimens are kept at G (see <xref ref-type="bibr" rid="B236">Turland et al. 2018</xref>: Art. 8.3, Ex. 9) means that despite the barcoding, these “duplicates” of <italic>Rojas 108b</italic> are all considered the same specimen, thus rendering <tp:taxon-name><tp:taxon-name-part taxon-name-part-type="genus" reg="Solanum">S.</tp:taxon-name-part><tp:taxon-name-part taxon-name-part-type="species" reg="nigrum">nigrum</tp:taxon-name-part><tp:taxon-name-part taxon-name-part-type="infraspecific-rank">subforma</tp:taxon-name-part><tp:taxon-name-part taxon-name-part-type="subform" reg="sinuatodentatum">sinuatodentatum</tp:taxon-name-part></tp:taxon-name> and <italic><tp:taxon-name><tp:taxon-name-part taxon-name-part-type="genus" reg="Solanum">S.</tp:taxon-name-part><tp:taxon-name-part taxon-name-part-type="species" reg="pulchrilobum">pulchrilobum</tp:taxon-name-part></tp:taxon-name></italic> homotypic.</p><p><xref ref-type="bibr" rid="B100">Hassler (1918)</xref> treated <italic><tp:taxon-name><tp:taxon-name-part taxon-name-part-type="genus" reg="Solanum">S.</tp:taxon-name-part><tp:taxon-name-part taxon-name-part-type="species" reg="pilcomayense">pilcomayense</tp:taxon-name-part></tp:taxon-name></italic> in Paraguay as a complex series of names at nested ranks of subspecies, variety and forma. He recognised <italic><tp:taxon-name><tp:taxon-name-part taxon-name-part-type="genus" reg="Solanum">S.</tp:taxon-name-part><tp:taxon-name-part taxon-name-part-type="species" reg="syringoideum">syringoideum</tp:taxon-name-part></tp:taxon-name></italic> at the specific level, but in a very confusing paragraph listed all his own (<xref ref-type="bibr" rid="B99">Hassler 1909</xref>) and <xref ref-type="bibr" rid="B17">Bitter’s (1912b)</xref> previous infraspecific taxa under his <tp:taxon-name><tp:taxon-name-part taxon-name-part-type="genus" reg="Solanum">S.</tp:taxon-name-part><tp:taxon-name-part taxon-name-part-type="species" reg="nigrum">nigrum</tp:taxon-name-part><tp:taxon-name-part taxon-name-part-type="infraspecific-rank">var.</tp:taxon-name-part><tp:taxon-name-part taxon-name-part-type="variety" reg="chacoense">chacoense</tp:taxon-name-part></tp:taxon-name>, apparently creating new names, but really only listing them in synonymy and equating taxon concepts.</p></tp:treatment-sec><ref-list><ref id="B10"><mixed-citation xmlns:xlink="http://www.w3.org/1999/xlink" xlink:type="simple"><person-group><name name-style="western"><surname>Barboza</surname><given-names>GE</given-names></name><name name-style="western"><surname>Knapp</surname><given-names>S</given-names></name><name name-style="western"><surname>Särkinen</surname><given-names>T</given-names></name></person-group> (<year>2013</year>) <article-title>Grupo VII. Moreloide.</article-title> In: <person-group><name name-style="western"><surname>Anton</surname><given-names>AM</given-names></name><name name-style="western"><surname>Zuloaga</surname><given-names>FO</given-names></name></person-group> (<role>Eds</role>) <issue-title>Barboza GE (Coord.</issue-title><source>) Flora Argentina (Vol. 13), <tp:taxon-name><tp:taxon-name-part taxon-name-part-type="family">Solanaceae</tp:taxon-name-part></tp:taxon-name>. IOBDA- IMBIV, CONICET: Buenos Aires &amp; Córdoba, Argentina</source>, <fpage>231</fpage>–<lpage>264</lpage>.</mixed-citation></ref><ref id="B166"><mixed-citation xmlns:xlink="http://www.w3.org/1999/xlink" xlink:type="simple"><person-group><name name-style="western"><surname>Morton</surname><given-names>CV</given-names></name></person-group> (<year>1976</year>) A revision of the Argentine species of <italic><tp:taxon-name><tp:taxon-name-part taxon-name-part-type="genus">Solanum</tp:taxon-name-part></tp:taxon-name></italic>. Academia Nacional de Ciencias, Córdoba.</mixed-citation></ref><ref id="B168"><mixed-citation xmlns:xlink="http://www.w3.org/1999/xlink" xlink:type="simple"><person-group><name name-style="western"><surname>Moscone</surname><given-names>EA</given-names></name></person-group> (<year>1992</year>) <article-title>Estudios en cromosomas meióticos en <tp:taxon-name><tp:taxon-name-part taxon-name-part-type="family">Solanaceae</tp:taxon-name-part></tp:taxon-name> de Argentina.</article-title><source>Darwiniana</source><volume>31</volume>: <fpage>261</fpage>–<lpage>297</lpage>. <ext-link xlink:href="https://www.jstor.org/stable/23222568" ext-link-type="uri" xlink:type="simple">https://www.jstor.org/stable/23222568</ext-link></mixed-citation></ref><ref id="B169"><mixed-citation xmlns:xlink="http://www.w3.org/1999/xlink" xlink:type="simple"><person-group><name name-style="western"><surname>Moyetta</surname><given-names>NR</given-names></name><name name-style="western"><surname>Stiefkensa</surname><given-names>LB</given-names></name><name name-style="western"><surname>Bernardello</surname><given-names>G</given-names></name></person-group> (<year>2013</year>) <article-title>Karyotypes of South American species of the Morelloid and Dulcamaroid clades (<italic><tp:taxon-name><tp:taxon-name-part taxon-name-part-type="genus">Solanum</tp:taxon-name-part></tp:taxon-name></italic>, <tp:taxon-name><tp:taxon-name-part taxon-name-part-type="family">Solanaceae</tp:taxon-name-part></tp:taxon-name>).</article-title><source>Caryologia</source><volume>66</volume>(<issue>4</issue>): <fpage>333</fpage>–<lpage>345</lpage>. <ext-link xlink:href="10.1080/00087114.2013.855389" ext-link-type="doi" xlink:type="simple">https://doi.org/10.1080/00087114.2013.855389</ext-link></mixed-citation></ref><ref id="B209"><mixed-citation xmlns:xlink="http://www.w3.org/1999/xlink" xlink:type="simple"><person-group><name name-style="western"><surname>Särkinen</surname><given-names>T</given-names></name><name name-style="western"><surname>Poczai</surname><given-names>P</given-names></name><name name-style="western"><surname>Barboza</surname><given-names>GE</given-names></name><name name-style="western"><surname>van der Weerden</surname><given-names>GM</given-names></name><name name-style="western"><surname>Baden</surname><given-names>M</given-names></name><name name-style="western"><surname>Knapp</surname><given-names>S</given-names></name></person-group> (<year>2018</year>) <article-title>A revision of the Old World black nightshades (Morelloid clade of <italic><tp:taxon-name><tp:taxon-name-part taxon-name-part-type="genus">Solanum</tp:taxon-name-part></tp:taxon-name></italic> L., <tp:taxon-name><tp:taxon-name-part taxon-name-part-type="family">Solanaceae</tp:taxon-name-part></tp:taxon-name>).</article-title><source>PhytoKeys</source><volume>106</volume>: <fpage>1</fpage>–<lpage>223</lpage>. <ext-link xlink:href="10.3897/phytokeys.106.21991" ext-link-type="doi" xlink:type="simple">https://doi.org/10.3897/phytokeys.106.21991</ext-link></mixed-citation></ref><ref id="B136"><mixed-citation xmlns:xlink="http://www.w3.org/1999/xlink" xlink:type="simple"><person-group><name name-style="western"><surname>Knapp</surname><given-names>S</given-names></name><name name-style="western"><surname>Barboza</surname><given-names>GE</given-names></name><name name-style="western"><surname>Bohs</surname><given-names>L</given-names></name><name name-style="western"><surname>Särkinen</surname><given-names>T</given-names></name></person-group> (<year>2019</year>) <article-title>A revision of the Morelloid Clade of <italic><tp:taxon-name><tp:taxon-name-part taxon-name-part-type="genus">Solanum</tp:taxon-name-part></tp:taxon-name></italic> L. (<tp:taxon-name><tp:taxon-name-part taxon-name-part-type="family">Solanaceae</tp:taxon-name-part></tp:taxon-name>) in the Caribbean and North and Central America.</article-title><source>PhytoKeys</source><volume>123</volume>: <fpage>1</fpage>–<lpage>174</lpage>. <ext-link xlink:href="10.3897/phytokeys.123.31738" ext-link-type="doi" xlink:type="simple">https://doi.org/10.3897/phytokeys.123.31738</ext-link></mixed-citation></ref><ref id="B156"><mixed-citation xmlns:xlink="http://www.w3.org/1999/xlink" xlink:type="simple"><person-group><name name-style="western"><surname>Martínez Crovetto</surname><given-names>R</given-names></name></person-group> (<year>1981</year>) <article-title>Las plantas utilizadas en medicina popular en el noroeste de Corrientes (República Argentina).</article-title><source>Miscelánea – Fundación Miguel Lillo</source><volume>69</volume>: <fpage>1</fpage>–<lpage>139</lpage>.</mixed-citation></ref><ref id="B116"><mixed-citation xmlns:xlink="http://www.w3.org/1999/xlink" xlink:type="simple">IUCN (<year>2022</year>) Guidelines for Using the IUCN Red List Categories and Criteria. Version 15.1. Prepared by the Standards and Petitions Subcommittee. [Downloaded 9 Dec 2022] <ext-link xlink:href="https://www.iucnredlist.org/resources/redlistguidelines" ext-link-type="uri" xlink:type="simple">https://www.iucnredlist.org/resources/redlistguidelines</ext-link></mixed-citation></ref><ref id="B17"><mixed-citation xmlns:xlink="http://www.w3.org/1999/xlink" xlink:type="simple"><person-group><name name-style="western"><surname>Bitter</surname><given-names>G</given-names></name></person-group> (<year>1912b</year>) <article-title>Solana nova vel minus cognita II.</article-title><source>Repertorium Specierum Novarum Regni Vegetabilis</source><volume>11</volume>: <fpage>1</fpage>–<lpage>15</lpage>. <ext-link xlink:href="10.1002/fedr.19120110103" ext-link-type="doi" xlink:type="simple">https://doi.org/10.1002/fedr.19120110103</ext-link></mixed-citation></ref><ref id="B99"><mixed-citation xmlns:xlink="http://www.w3.org/1999/xlink" xlink:type="simple"><person-group><name name-style="western"><surname>Hassler</surname><given-names>É</given-names></name></person-group> (<year>1909</year>) <article-title>Contribuciones á la flora del chaco Argentino-Paraguayo. Primera Parte: Florula Pilcomayensesis.</article-title><source>Trabajos del Museo de Farmacología</source><volume>21</volume>: <fpage>1</fpage>–<lpage>153</lpage>.</mixed-citation></ref><ref id="B236"><mixed-citation xmlns:xlink="http://www.w3.org/1999/xlink" xlink:type="simple"><person-group><name name-style="western"><surname>Turland</surname><given-names>NJ</given-names></name><name name-style="western"><surname>Wiersema</surname><given-names>JH</given-names></name><name name-style="western"><surname>Barrie</surname><given-names>FR</given-names></name><name name-style="western"><surname>Greuter</surname><given-names>W</given-names></name><name name-style="western"><surname>Hawksworth</surname><given-names>DL</given-names></name><name name-style="western"><surname>Herendeen</surname><given-names>PS</given-names></name><name name-style="western"><surname>Knapp</surname><given-names>S</given-names></name><name name-style="western"><surname>Kusber</surname><given-names>W-H</given-names></name><name name-style="western"><surname>Li</surname><given-names>D-Z</given-names></name><name name-style="western"><surname>Marhold</surname><given-names>K</given-names></name><name name-style="western"><surname>May</surname><given-names>TW</given-names></name><name name-style="western"><surname>McNeill</surname><given-names>J</given-names></name><name name-style="western"><surname>Monro</surname><given-names>AM</given-names></name><name name-style="western"><surname>Prado</surname><given-names>J</given-names></name><name name-style="western"><surname>Price</surname><given-names>MJ</given-names></name><name name-style="western"><surname>Smith</surname><given-names>GF</given-names></name></person-group> (<year>2018</year>) International Code of Nomenclature for algae, fungi, and plants (Shenzhen Code) adopted by the Nineteenth International Botanical Congress, Shenzhen, China, July 2017. Regnum Vegetabile 159. Koelz Botanical Books, Gläshutten. <ext-link xlink:href="10.12705/Code.2018" ext-link-type="doi" xlink:type="simple">https://doi.org/10.12705/Code.2018</ext-link></mixed-citation></ref><ref id="B100"><mixed-citation xmlns:xlink="http://www.w3.org/1999/xlink" xlink:type="simple"><person-group><name name-style="western"><surname>Hassler</surname><given-names>É</given-names></name></person-group> (<year>1918</year>) <article-title>Solanacea paraguariensia [critica] vel minus cognita.</article-title><source>Repertorium Specierum Novarum Regni Vegetabilis</source><volume>15</volume>: <fpage>216</fpage>–<lpage>245</lpage>. <ext-link xlink:href="10.1002/fedr.19180151303" ext-link-type="doi" xlink:type="simple">https://doi.org/10.1002/fedr.19180151303</ext-link></mixed-citation></ref></ref-list></tp:taxon-treatment>
