# Supplementary material for: ﻿A revision of the South American species of the Morelloid clade (Solanum L., Solanaceae)
Source: PhytoKeys. 2023 Aug 29;231:1–342. doi: 10.3897/phytokeys.231.100894 (PMC10481398; doi:10.3897/phytokeys.231.100894)
Supplement: XML Treatment for Solanum polytrichostylum [file phytokeys.231.100894-treatment42.xml]

<!DOCTYPE tp:taxon-treatment
  PUBLIC "-//TaxonX//DTD Taxonomic Treatment Publishing DTD v0 20100105//EN" "tax-treatment-NSO.dtd">
<tp:taxon-treatment xmlns:tp="http://www.plazi.org/taxpub"><tp:treatment-meta><kwd-group><label>Taxon classification</label><kwd>
                <named-content content-type="kingdom">Plantae</named-content>
              </kwd><kwd>
                <named-content content-type="order">Solanales</named-content>
              </kwd><kwd>
                <named-content content-type="family">Solanaceae</named-content>
              </kwd></kwd-group><mixed-citation publication-type="journal"><person-group><name><surname>Knapp</surname><given-names>Sandra</given-names></name><name><surname>Särkinen</surname><given-names>Tiina</given-names></name><name><surname>Barboza</surname><given-names>Gloria E.</given-names></name></person-group><article-title>﻿A revision of the South American species of the Morelloid clade (<italic><tp:taxon-name><tp:taxon-name-part taxon-name-part-type="genus" reg="Solanum">Solanum</tp:taxon-name-part></tp:taxon-name></italic> L., <tp:taxon-name><tp:taxon-name-part taxon-name-part-type="family">Solanaceae</tp:taxon-name-part></tp:taxon-name>)</article-title><source>PhytoKeys</source><day>29</day><month>08</month><year>2023</year><volume>231</volume><fpage>1</fpage><lpage>342</lpage><pub-id pub-id-type="doi">10.3897/phytokeys.231.100894</pub-id></mixed-citation></tp:treatment-meta><tp:nomenclature><label>﻿42.</label><tp:taxon-name>
              <tp:taxon-name-part taxon-name-part-type="genus" reg="Solanum">Solanum</tp:taxon-name-part>
              <tp:taxon-name-part taxon-name-part-type="species" reg="polytrichostylum">polytrichostylum</tp:taxon-name-part>
            </tp:taxon-name><tp:taxon-authority>Bitter, Repert. Spec. Nov. Regni Veg. 10: 550. 1912.</tp:taxon-authority><xref ref-type="fig" rid="F4">Figs 4G</xref><xref ref-type="fig" rid="F128">, 128</xref><xref ref-type="fig" rid="F129">, 129</xref><tp:nomenclature-citation-list><tp:nomenclature-citation><tp:taxon-name>
                  <tp:taxon-name-part taxon-name-part-type="genus" reg="Solanum">Solanum</tp:taxon-name-part>
                  <tp:taxon-name-part taxon-name-part-type="species" reg="violaceistriatum">violaceistriatum</tp:taxon-name-part>
                </tp:taxon-name><comment>Bitter, Repert. Spec. Nov. Regni Veg. 10: 550. 1912. Type. Bolivia. La Paz, Caminos, 14 May 1906, <italic>O. Buchtien 119</italic> (no herbaria cited; lectotype, designated here: US [00610902, acc. # 700077]; isolectotypes: NY [00172242], S [acc. # S04-2996], US [00027850, acc. # 1175820]).</comment></tp:nomenclature-citation><tp:nomenclature-citation><tp:taxon-name>
                  <tp:taxon-name-part taxon-name-part-type="genus" reg="Solanum">Solanum</tp:taxon-name-part>
                  <tp:taxon-name-part taxon-name-part-type="species" reg="irenaeum">irenaeum</tp:taxon-name-part>
                </tp:taxon-name><comment>Bitter, Repert. Spec. Nov. Regni Veg. 10: 551. 1912. Type. Bolivia. La Paz: vic. La Paz, 1889, <italic>M. Bang 31</italic> [a] (holotype: B [destroyed, as “Bang 31 p.p.”]; lectotype, designated here: NY [00173050]; isotypes: BM [BM000617674], BR [BR0000005538546], CAL [acc. # 316753], E [E00279514], G [G00343341], MO [MO-503695, acc. # 1815479], NY [00172051], PH [00030429], US [00027629, acc. # 1324595], W [acc. # 1895-0000969, acc. # 1890-0001435], WIS [v0256195WIS]).</comment></tp:nomenclature-citation><tp:nomenclature-citation><tp:taxon-name>
                  <tp:taxon-name-part taxon-name-part-type="genus" reg="Solanum">Solanum</tp:taxon-name-part>
                  <tp:taxon-name-part taxon-name-part-type="species" reg="medianiviolaceum">medianiviolaceum</tp:taxon-name-part>
                </tp:taxon-name><comment>Bitter, Repert. Spec. Nov. Regni Veg. 10: 562. 1912. Type. Bolivia. La Paz: La Paz, <italic>O. Buchtien 2968</italic> (holotype: “herb. Buchtien”; lectotype, designated here: US [00027675, acc. # 1133299]; isolectotypes: GOET [GOET003549, GOET003550, GOET003551. GOET003552], NY [00172085, 00172086], US [00610903, acc. # 700120]).</comment></tp:nomenclature-citation><tp:nomenclature-citation><tp:taxon-name>
                  <tp:taxon-name-part taxon-name-part-type="genus" reg="Solanum">Solanum</tp:taxon-name-part>
                  <tp:taxon-name-part taxon-name-part-type="species" reg="aloysiifolium">aloysiifolium</tp:taxon-name-part>
                  <tp:taxon-name-part taxon-name-part-type="authority">Dunal</tp:taxon-name-part>
                  <tp:taxon-name-part taxon-name-part-type="infraspecific-rank">var.</tp:taxon-name-part>
                  <tp:taxon-name-part taxon-name-part-type="variety" reg="polytrichostylum">polytrichostylum</tp:taxon-name-part>
                </tp:taxon-name><comment>(Bitter) Edmonds, Bot. J. Linn. Soc. 75: 171. 1977. Type. Based on <tp:taxon-name><tp:taxon-name-part taxon-name-part-type="genus" reg="Solanum">Solanum</tp:taxon-name-part><tp:taxon-name-part taxon-name-part-type="species" reg="polytrichostylum">polytrichostylum</tp:taxon-name-part></tp:taxon-name> Bitter.</comment></tp:nomenclature-citation></tp:nomenclature-citation-list></tp:nomenclature><tp:treatment-sec sec-type="material" id="SECID0ESQMO"><title>Type.</title><p>Bolivia. La Paz: Nor Yungas, Unduavi, 3,200 m, 12 Dec 1907, <italic>O. Buchtien 763</italic> (holotype: “herb. Buchtien”; lectotype, designated here: US [00027753, acc. # 700087]; isolectotypes: M [M-0171818], NY [00172137]).</p><fig id="F128" position="float" orientation="portrait"><object-id xmlns:xlink="http://www.w3.org/1999/xlink" content-type="doi" xlink:type="simple">10.3897/phytokeys.231.100894.figure128</object-id><label>Figure 128.</label><caption><p><italic><tp:taxon-name><tp:taxon-name-part taxon-name-part-type="genus" reg="Solanum">Solanum</tp:taxon-name-part><tp:taxon-name-part taxon-name-part-type="species" reg="polytrichostylum">polytrichostylum</tp:taxon-name-part></tp:taxon-name></italic><bold>A</bold> flowering and fruiting habit <bold>B</bold> detail of adaxial leaf surface <bold>C</bold> Detail of abaxial leaf surface <bold>D</bold> inflorescence in bud <bold>E</bold> flower bud <bold>F</bold> dissected flower <bold>G</bold> fruit (<bold>A</bold><italic>Buchtien 8754</italic><bold>B, C, E–G</bold><italic>Monro et al. 3982</italic><bold>D</bold><italic>Knapp et al. 10274</italic>). Illustration by R. Wise.</p></caption><graphic xmlns:xlink="http://www.w3.org/1999/xlink" xlink:href="phytokeys-231-001_article-100894__-g128.jpg" position="float" orientation="portrait" xlink:type="simple" id="oo_897589.jpg"><uri content-type="original_file" xlink:type="simple">https://binary.pensoft.net/fig/897589</uri></graphic></fig></tp:treatment-sec><tp:treatment-sec sec-type="description" id="SECID0EMSMO"><title>Description.</title><p>Erect herbs to single-stemmed shrubs 1–2.5 m high, the branches erect and ascending. Stems terete, sparsely pubescent with a few scattered white eglandular simple uniseriate 2–6-celled trichomes to 0.5 mm long, soon glabrescent; new growth densely appressed-pubescent with white eglandular simple uniseriate trichomes to 1 mm long; bark of older stems greenish brown, glabrescent. Sympodial units difoliate, the leaves not geminate. Leaves simple, the blades 3.3–18 cm long, 1.4–8 cm wide, elliptic to narrowly elliptic, widest at the middle, membranous, concolorous; adaxial surfaces almost glabrous with a few tiny eglandular simple uniseriate trichomes ca. 0.2 mm long, these more commonly found along the veins; abaxially glabrous on the lamina, moderately pubescent with eglandular simple uniseriate trichomes ca. 0.2 mm long on the veins; principal veins 8–9 pairs, moderately white-pubescent abaxially; base attenuate; margins entire or occasionally with a few small teeth to 2 mm long in the basal part of the blade; apex acuminate; petioles 0.6–2.5 cm long, not markedly winged, very sparsely pubescent with simple uniseriate trichomes like those of the leaf venation. Inflorescences internodal or opposite the leaves at branching points, many times branched, 5–10 cm long, with 10–50 flowers clustered at the tips of the branches, sparsely pubescent with white eglandular simple uniseriate 2–6-celled trichomes like those of the stems, but these weak and tangled; peduncle 2–5 cm long; pedicels 1–13 cm long, ca. 1 mm in diameter at the base, ca. 1.5 mm in diameter at the apex, slightly tapering, spreading at anthesis, sparsely pubescent with tangled trichomes like those of the rest of the inflorescence, articulated at the base; pedicel scars tightly spaced at the tips of inflorescence branches. Buds narrowly ellipsoid, ellipsoid to slightly ovate and flattened at the tip, wider in the lower third, the corolla strongly exserted from the calyx before anthesis, in live plants the buds markedly striped with purple and white. Flowers 5-merous, cosexual (hermaphroditic). Calyx tube 1–1.5 mm long, cup-shaped, the lobes 1–1.5 mm long, ca. 1 mm wide, deltate with a distinct mucro ca. 0.5 mm long from the obtuse tip, sparsely pubescent with white eglandular simple uniseriate 2–6-celled trichomes like the rest of the inflorescence. Corolla 1.9–2.2 cm in diameter, white with a dark purple petal midvein and a green eye, stellate to deeply stellate, lobed halfway to 3/4 of the way to the base, the lobes ca. 6 mm long, ca. 3 mm wide, narrowly deltate, spreading or reflexed, adaxially glabrous, abaxially sparsely papillate-puberulent, densely so on the tips and margins. Stamens equal; filament tube minute; free portion of the filaments 0.75–1 mm long, densely pubescent with tangled transparent simple uniseriate trichomes adaxially; anthers 4–4.5 mm long, ca. 1.2 mm wide, ellipsoid, yellow, poricidal at the tips, the pores lengthening to slits with age. Ovary conical, glabrous; style 6.5–9 mm long, straight, exserted beyond the anther cone, densely pubescent with tangled simple uniseriate trichomes to 0.4 mm long in the lower 2/3; stigma capitate to slightly bilobed, bright green in live plants, the surface minutely papillose. Fruit a globose or occasionally slightly flattened berry, 1–1.2 cm in diameter, green when immature, dark green when ripe, the pericarp thin, matte to slightly shiny, opaque but becoming slightly translucent on ripening, glabrous; fruiting pedicels 1.3–1.7 cm long, ca. 1 mm in diameter at the base, ca. 1.5 mm in diameter at the apex, slightly woody, deflexed, not persistent; fruiting calyx not enlarged in fruit, the lobes appressed to the berry. Seeds 40–80 per berry, 1.5–2 mm long, 1–1.5 mm wide, flattened and teardrop shaped, pale tan, the surfaces minutely pitted, the testal cells sinuate in outline. Stone cells 6 per berry, 2 apical and 4 equatorial, ca. 0.7 mm in diameter, cream-coloured. Chromosome number: 2n = 24 (<xref ref-type="bibr" rid="B40">Chiarini et al. 2017</xref>, voucher <italic>Knapp et al. 10384</italic>).</p><fig id="F129" position="float" orientation="portrait"><object-id xmlns:xlink="http://www.w3.org/1999/xlink" content-type="doi" xlink:type="simple">10.3897/phytokeys.231.100894.figure129</object-id><label>Figure 129.</label><caption><p><italic><tp:taxon-name><tp:taxon-name-part taxon-name-part-type="genus" reg="Solanum">Solanum</tp:taxon-name-part><tp:taxon-name-part taxon-name-part-type="species" reg="polytrichostylum">polytrichostylum</tp:taxon-name-part></tp:taxon-name></italic><bold>A</bold> habit <bold>B</bold> inflorescence with buds <bold>C</bold> flowers at full anthesis <bold>D</bold> infructescence with maturing fruits (<bold>A</bold><italic>Särkinen &amp; Correa 5277</italic><bold>B</bold><italic>Knapp et al. 10439</italic><bold>C</bold><italic>Knapp et al. 10414</italic><bold>D</bold><italic>Knapp et al. 10437</italic>). Photos by S. Knapp.</p></caption><graphic xmlns:xlink="http://www.w3.org/1999/xlink" xlink:href="phytokeys-231-001_article-100894__-g129.jpg" position="float" orientation="portrait" xlink:type="simple" id="oo_897590.jpg"><uri content-type="original_file" xlink:type="simple">https://binary.pensoft.net/fig/897590</uri></graphic></fig></tp:treatment-sec><tp:treatment-sec sec-type="distribution" id="SECID0EIUMO"><title>Distribution</title><p><bold>(Fig. <xref ref-type="fig" rid="F130">130</xref>).</bold><italic><tp:taxon-name><tp:taxon-name-part taxon-name-part-type="genus" reg="Solanum">Solanum</tp:taxon-name-part><tp:taxon-name-part taxon-name-part-type="species" reg="polytrichostylum">polytrichostylum</tp:taxon-name-part></tp:taxon-name></italic> is a plant of Andean slopes from central Peru (Depts. Ancash, Apurímac, Ayacucho, Cajamarca, Cusco, Huancavelica, Junín, Lima, Pasco, Piura) and Bolivia (Depts. Cochabamba, La Paz). In Peru it has been collected both on the eastern and western slopes of the Andes.</p><fig id="F130" position="float" orientation="portrait"><object-id xmlns:xlink="http://www.w3.org/1999/xlink" content-type="doi" xlink:type="simple">10.3897/phytokeys.231.100894.figure130</object-id><label>Figure 130.</label><caption><p>Distribution map of <italic><tp:taxon-name><tp:taxon-name-part taxon-name-part-type="genus" reg="Solanum">Solanum</tp:taxon-name-part><tp:taxon-name-part taxon-name-part-type="species" reg="polytrichostylum">polytrichostylum</tp:taxon-name-part></tp:taxon-name></italic>.</p></caption><graphic xmlns:xlink="http://www.w3.org/1999/xlink" xlink:href="phytokeys-231-001_article-100894__-g130.jpg" position="float" orientation="portrait" xlink:type="simple" id="oo_897591.jpg"><uri content-type="original_file" xlink:type="simple">https://binary.pensoft.net/fig/897591</uri></graphic></fig></tp:treatment-sec><tp:treatment-sec sec-type="ecology" id="SECID0EYVMO"><title>Ecology and habitat.</title><p><italic><tp:taxon-name><tp:taxon-name-part taxon-name-part-type="genus" reg="Solanum">Solanum</tp:taxon-name-part><tp:taxon-name-part taxon-name-part-type="species" reg="polytrichostylum">polytrichostylum</tp:taxon-name-part></tp:taxon-name></italic> grows in wet forests and cloud forests (‘yungas’), often in marginal sites or landslides, from 2,000 to 4,000 m elevation.</p></tp:treatment-sec><tp:treatment-sec sec-type="Common names and uses" id="SECID0EJWMO"><title>Common names and uses.</title><p>Peru. Cusco: ccaya-ccaya (<italic>Herrera 3022</italic>). No uses recorded.</p></tp:treatment-sec><tp:treatment-sec sec-type="Preliminary conservation status" id="SECID0ERWMO"><title>Preliminary conservation status</title><p><bold>(<xref ref-type="bibr" rid="B116">IUCN 2022</xref>).</bold> Least Concern [<abbrev xmlns:xlink="http://www.w3.org/1999/xlink" xlink:title="Least Concern" id="ABBRID0E5WMO" xlink:type="simple">LC</abbrev>]. <abbrev xmlns:xlink="http://www.w3.org/1999/xlink" xlink:title="Extent of Occurrence" id="ABBRID0ECXMO" xlink:type="simple">EOO</abbrev> = 432,164 km<sup>2</sup> [<abbrev xmlns:xlink="http://www.w3.org/1999/xlink" xlink:title="Least Concern" id="ABBRID0EIXMO" xlink:type="simple">LC</abbrev>]; <abbrev xmlns:xlink="http://www.w3.org/1999/xlink" xlink:title="Area of Occurrence" id="ABBRID0EMXMO" xlink:type="simple">AOO</abbrev> = 244 km<sup>2</sup> [<abbrev xmlns:xlink="http://www.w3.org/1999/xlink" xlink:title="Endangered" id="ABBRID0ESXMO" xlink:type="simple">EN</abbrev>]. <italic><tp:taxon-name><tp:taxon-name-part taxon-name-part-type="genus" reg="Solanum">Solanum</tp:taxon-name-part><tp:taxon-name-part taxon-name-part-type="species" reg="polytrichostylum">polytrichostylum</tp:taxon-name-part></tp:taxon-name></italic> is widely distributed and is a plant of disturbed areas wherever it occurs. It is found within the World Heritage Site of Machu Picchu (Peru) and is common among protected archaeological sites in the Sacred Valley of Cusco (e.g., Ollantaytambo [Ullantaytampu], Pisac).</p></tp:treatment-sec><tp:treatment-sec sec-type="discussion" id="SECID0EBYMO"><title>Discussion.</title><p><italic><tp:taxon-name><tp:taxon-name-part taxon-name-part-type="genus" reg="Solanum">Solanum</tp:taxon-name-part><tp:taxon-name-part taxon-name-part-type="species" reg="polytrichostylum">polytrichostylum</tp:taxon-name-part></tp:taxon-name></italic> is a coarse erect herb morphologically very similar to <italic><tp:taxon-name><tp:taxon-name-part taxon-name-part-type="genus" reg="Solanum">S.</tp:taxon-name-part><tp:taxon-name-part taxon-name-part-type="species" reg="antisuyo">antisuyo</tp:taxon-name-part></tp:taxon-name></italic>, with which it is broadly sympatric. It differs from <italic><tp:taxon-name><tp:taxon-name-part taxon-name-part-type="genus" reg="Solanum">S.</tp:taxon-name-part><tp:taxon-name-part taxon-name-part-type="species" reg="antisuyo">antisuyo</tp:taxon-name-part></tp:taxon-name></italic> in its more elliptic (rather than ovoid) buds that are prominently striped with purple and white in both live and dried plants (Fig. <xref ref-type="fig" rid="F131">131C, D</xref>), flowering pedicels without a strong taper (as opposed to strongly tapered), its longer calyx lobes (1–1.5 mm versus 0.6–0.9 mm) with a distinct mucro apically and the larger number of stone cells in mature berries (6 versus 0–2). The anthers of <italic><tp:taxon-name><tp:taxon-name-part taxon-name-part-type="genus" reg="Solanum">S.</tp:taxon-name-part><tp:taxon-name-part taxon-name-part-type="species" reg="polytrichostylum">polytrichostylum</tp:taxon-name-part></tp:taxon-name></italic> are slightly longer (4–4.5 mm long) than those of <italic><tp:taxon-name><tp:taxon-name-part taxon-name-part-type="genus" reg="Solanum">S.</tp:taxon-name-part><tp:taxon-name-part taxon-name-part-type="species" reg="antisuyo">antisuyo</tp:taxon-name-part></tp:taxon-name></italic> (3–3.4 mm long), but this can be difficult to measure. The most reliable characters for identification are the bud shape and pedicel tapering, although <italic><tp:taxon-name><tp:taxon-name-part taxon-name-part-type="genus" reg="Solanum">S.</tp:taxon-name-part><tp:taxon-name-part taxon-name-part-type="species" reg="polytrichostylum">polytrichostylum</tp:taxon-name-part></tp:taxon-name></italic> generally has more branched inflorescences than does <italic><tp:taxon-name><tp:taxon-name-part taxon-name-part-type="genus" reg="Solanum">S.</tp:taxon-name-part><tp:taxon-name-part taxon-name-part-type="species" reg="antisuyo">antisuyo</tp:taxon-name-part></tp:taxon-name></italic>. <italic><tp:taxon-name><tp:taxon-name-part taxon-name-part-type="genus" reg="Solanum">Solanum</tp:taxon-name-part><tp:taxon-name-part taxon-name-part-type="species" reg="polytrichostylum">polytrichostylum</tp:taxon-name-part></tp:taxon-name></italic> often grows in dense stands along river edges in otherwise cultivated areas.</p><fig id="F131" position="float" orientation="portrait"><object-id xmlns:xlink="http://www.w3.org/1999/xlink" content-type="doi" xlink:type="simple">10.3897/phytokeys.231.100894.figure131</object-id><label>Figure 131.</label><caption><p><italic><tp:taxon-name><tp:taxon-name-part taxon-name-part-type="genus" reg="Solanum">Solanum</tp:taxon-name-part><tp:taxon-name-part taxon-name-part-type="species" reg="profusum">profusum</tp:taxon-name-part></tp:taxon-name></italic><bold>A</bold> habit <bold>B</bold> flowering branch <bold>C</bold> flower bud <bold>D</bold> flower <bold>E</bold> calyx <bold>F</bold> glandular trichome of the calyx <bold>G</bold> dissected flower <bold>H</bold> stamen, dorsal view <bold>I</bold> stamen, ventral view <bold>J</bold> glandular trichome of the filament <bold>K</bold> gynoecium <bold>L</bold> eglandular trichome of the style (<bold>A–L</bold><italic>Balls 5915</italic>). Illustration by P. Peralta. Previously published in <xref ref-type="bibr" rid="B10">Barboza et al. (2013</xref>: 255).</p></caption><graphic xmlns:xlink="http://www.w3.org/1999/xlink" xlink:href="phytokeys-231-001_article-100894__-g131.jpg" position="float" orientation="portrait" xlink:type="simple" id="oo_897592.jpg"><uri content-type="original_file" xlink:type="simple">https://binary.pensoft.net/fig/897592</uri></graphic></fig><p><xref ref-type="bibr" rid="B16">Bitter (1912a)</xref> cited a specimen from “herb. Buchtien” as the sole element for <italic><tp:taxon-name><tp:taxon-name-part taxon-name-part-type="genus" reg="Solanum">S.</tp:taxon-name-part><tp:taxon-name-part taxon-name-part-type="species" reg="polytrichostylum">polytrichostylum</tp:taxon-name-part></tp:taxon-name></italic>. Buchtien’s Herbarium was acquired by the US National Herbarium during Paul C. Standley’s curatorship (<xref ref-type="bibr" rid="B167">Morton and Stern 1966</xref>), so we have lectotypified <italic><tp:taxon-name><tp:taxon-name-part taxon-name-part-type="genus" reg="Solanum">S.</tp:taxon-name-part><tp:taxon-name-part taxon-name-part-type="species" reg="polytrichostylum">polytrichostylum</tp:taxon-name-part></tp:taxon-name></italic> with the sheet in US (barcode 00027753, acc. # 700087).</p><p>In the same publication <xref ref-type="bibr" rid="B16">Bitter (1912a)</xref> described all of the rest of the names we here recognise as synonyms of <italic><tp:taxon-name><tp:taxon-name-part taxon-name-part-type="genus" reg="Solanum">S.</tp:taxon-name-part><tp:taxon-name-part taxon-name-part-type="species" reg="polytrichostylum">polytrichostylum</tp:taxon-name-part></tp:taxon-name></italic>. <italic><tp:taxon-name><tp:taxon-name-part taxon-name-part-type="genus" reg="Solanum">Solanum</tp:taxon-name-part><tp:taxon-name-part taxon-name-part-type="species" reg="violaceistriatum">violaceistriatum</tp:taxon-name-part></tp:taxon-name></italic> was described citing <italic>Buchtien 119</italic>, but with no herbarium indicated; we lectotypify this with the sheet in US (barcode 00610902, acc. # 700077) with the date of collection cited in the protologue, and an annotation of this species name in Buchtien’s hand. The protologue of <italic><tp:taxon-name><tp:taxon-name-part taxon-name-part-type="genus" reg="Solanum">S.</tp:taxon-name-part><tp:taxon-name-part taxon-name-part-type="species" reg="irenaeum">irenaeum</tp:taxon-name-part></tp:taxon-name></italic> cited <italic>Bang 31 pro parte</italic> from Berlin (“herb. Berol.”). This specimen is no longer extant and duplicates of <italic>Bang 31</italic> are a mixed collection of <italic><tp:taxon-name><tp:taxon-name-part taxon-name-part-type="genus" reg="Solanum">S.</tp:taxon-name-part><tp:taxon-name-part taxon-name-part-type="species" reg="polytrichostylum">polytrichostylum</tp:taxon-name-part></tp:taxon-name></italic> and <italic><tp:taxon-name><tp:taxon-name-part taxon-name-part-type="genus" reg="Solanum">S.</tp:taxon-name-part><tp:taxon-name-part taxon-name-part-type="species" reg="pallidum">pallidum</tp:taxon-name-part></tp:taxon-name></italic> (see under <italic><tp:taxon-name><tp:taxon-name-part taxon-name-part-type="genus" reg="Solanum">S.</tp:taxon-name-part><tp:taxon-name-part taxon-name-part-type="species" reg="pallidum">pallidum</tp:taxon-name-part></tp:taxon-name></italic>). We select here as the lectotype for this name the duplicate of <italic>Bang 31</italic> in NY (barcode 00173050) with both flowers and fruits that has the original determination (“S. nudum HBK”) crossed out and “<tp:taxon-name><tp:taxon-name-part taxon-name-part-type="genus" reg="Solanum">S.</tp:taxon-name-part><tp:taxon-name-part taxon-name-part-type="species" reg="irenaeum">irenaeum</tp:taxon-name-part></tp:taxon-name> Bitter sp. n.” written in Rusby’s hand. <italic><tp:taxon-name><tp:taxon-name-part taxon-name-part-type="genus" reg="Solanum">Solanum</tp:taxon-name-part><tp:taxon-name-part taxon-name-part-type="species" reg="medianiviolaceum">medianiviolaceum</tp:taxon-name-part></tp:taxon-name></italic> was based on <italic>Buchtien 2968</italic> (“herb. Boliv.”); we lectotypify this name with the sheet in US from Buchtien’s herbarium (US barcode 00027675, acc. # 1133299) annotated as “<tp:taxon-name><tp:taxon-name-part taxon-name-part-type="genus" reg="Solanum">Solanum</tp:taxon-name-part><tp:taxon-name-part taxon-name-part-type="species" reg="medianiviolaceum">medianiviolaceum</tp:taxon-name-part></tp:taxon-name> Bitt. n.sp.” in Buchtien’s hand.</p></tp:treatment-sec><tp:treatment-sec><!--Section generated to contain objects referenced in tp:taxon-treatment.--><fig id="F4" position="float" orientation="portrait"><object-id xmlns:xlink="http://www.w3.org/1999/xlink" content-type="doi" xlink:type="simple">10.3897/phytokeys.231.100894.figure4</object-id><label>Figure 4.</label><caption><p>Representative fruits, seeds and stone cells of South American morelloids <bold>A</bold> bilobed fruits in <italic><tp:taxon-name><tp:taxon-name-part taxon-name-part-type="genus" reg="Solanum">S.</tp:taxon-name-part><tp:taxon-name-part taxon-name-part-type="species" reg="tripartitum">tripartitum</tp:taxon-name-part></tp:taxon-name></italic> with fully mature red berries at the base of the inflorescence and maturing green, yellow, and orange fruits more distally <bold>B</bold> orange-red fleshy berries of <italic><tp:taxon-name><tp:taxon-name-part taxon-name-part-type="genus" reg="Solanum">S.</tp:taxon-name-part><tp:taxon-name-part taxon-name-part-type="species" reg="corymbosum">corymbosum</tp:taxon-name-part></tp:taxon-name></italic> in highly branched inflorescences <bold>C</bold> fully mature marbled fruits in <italic><tp:taxon-name><tp:taxon-name-part taxon-name-part-type="genus" reg="Solanum">S.</tp:taxon-name-part><tp:taxon-name-part taxon-name-part-type="species" reg="physalifolium">physalifolium</tp:taxon-name-part></tp:taxon-name></italic><bold>D</bold> immature ellipsoid fruits of <italic><tp:taxon-name><tp:taxon-name-part taxon-name-part-type="genus" reg="Solanum">S.</tp:taxon-name-part><tp:taxon-name-part taxon-name-part-type="species" reg="antisuyo">antisuyo</tp:taxon-name-part></tp:taxon-name></italic><bold>E</bold> fully mature fruits of <italic><tp:taxon-name><tp:taxon-name-part taxon-name-part-type="genus" reg="Solanum">S.</tp:taxon-name-part><tp:taxon-name-part taxon-name-part-type="species" reg="antisuyo">antisuyo</tp:taxon-name-part></tp:taxon-name></italic><bold>F</bold> immature green fruits amongst fully mature purple-black fruits in <italic><tp:taxon-name><tp:taxon-name-part taxon-name-part-type="genus" reg="Solanum">S.</tp:taxon-name-part><tp:taxon-name-part taxon-name-part-type="species" reg="cochabambense">cochabambense</tp:taxon-name-part></tp:taxon-name></italic><bold>G</bold> fully mature fruits of <italic><tp:taxon-name><tp:taxon-name-part taxon-name-part-type="genus" reg="Solanum">S.</tp:taxon-name-part><tp:taxon-name-part taxon-name-part-type="species" reg="polytrichostylum">polytrichostylum</tp:taxon-name-part></tp:taxon-name></italic><bold>H</bold> stone cells (also known as sclerotic granules or brachysclerids) found in the fruits of most species of the Morelloid clade (left side of photo) next to the teardrop shaped seeds (right side of photo; <italic><tp:taxon-name><tp:taxon-name-part taxon-name-part-type="genus" reg="Solanum">S.</tp:taxon-name-part><tp:taxon-name-part taxon-name-part-type="species" reg="umalilaense">umalilaense</tp:taxon-name-part></tp:taxon-name></italic> Manoko) <bold>I</bold> stone cells visible in dried fruits of herbarium specimens (<italic><tp:taxon-name><tp:taxon-name-part taxon-name-part-type="genus" reg="Solanum">S.</tp:taxon-name-part><tp:taxon-name-part taxon-name-part-type="species" reg="triflorum">triflorum</tp:taxon-name-part></tp:taxon-name></italic>). (<bold>A</bold><italic>Barboza 3563</italic><bold>B</bold><italic>Särkinen et al. 4604B</italic><bold>C</bold><italic>Knapp et al. 10334</italic><bold>D</bold><italic>Gonzáles 10256</italic><bold>E</bold><italic>Gonzáles 10256</italic><bold>F</bold><italic>Knapp et al. 10363</italic><bold>G</bold><italic>Särkinen et al. 5277</italic><bold>H</bold> Nijmegen accession A24750133 <bold>I</bold><italic>Podlech 8624</italic> BM000848286). Photos by P. Gonzáles, S. Knapp, and T. Särkinen.</p></caption><graphic xmlns:xlink="http://www.w3.org/1999/xlink" xlink:href="phytokeys-231-001_article-100894__-g004.jpg" position="float" orientation="portrait" xlink:type="simple" id="oo_897465.jpg"><uri content-type="original_file" xlink:type="simple">https://binary.pensoft.net/fig/897465</uri></graphic></fig></tp:treatment-sec><ref-list><ref id="B40"><mixed-citation xmlns:xlink="http://www.w3.org/1999/xlink" xlink:type="simple"><person-group><name name-style="western"><surname>Chiarini</surname><given-names>FE</given-names></name><name name-style="western"><surname>Lipari</surname><given-names>D</given-names></name><name name-style="western"><surname>Barboza</surname><given-names>GE</given-names></name><name name-style="western"><surname>Knapp</surname><given-names>S</given-names></name></person-group> (<year>2017</year>) <article-title><tp:taxon-name><tp:taxon-name-part taxon-name-part-type="family">Solanaceae</tp:taxon-name-part></tp:taxon-name>.</article-title> In: <person-group><name name-style="western"><surname>Marhold</surname><given-names>K</given-names></name><name name-style="western"><surname>Bresitwiser</surname><given-names>I</given-names></name></person-group> (<role>Eds</role>) <issue-title>IAPT/IOPB chromosome data 25.</issue-title><source>Taxon 66(5)</source>, <fpage>1246</fpage>–<lpage>1247</lpage>. <ext-link xlink:href="10.12705/665.29" ext-link-type="doi" xlink:type="simple">https://doi.org/10.12705/665.29</ext-link></mixed-citation></ref><ref id="B116"><mixed-citation xmlns:xlink="http://www.w3.org/1999/xlink" xlink:type="simple">IUCN (<year>2022</year>) Guidelines for Using the IUCN Red List Categories and Criteria. Version 15.1. Prepared by the Standards and Petitions Subcommittee. [Downloaded 9 Dec 2022] <ext-link xlink:href="https://www.iucnredlist.org/resources/redlistguidelines" ext-link-type="uri" xlink:type="simple">https://www.iucnredlist.org/resources/redlistguidelines</ext-link></mixed-citation></ref><ref id="B10"><mixed-citation xmlns:xlink="http://www.w3.org/1999/xlink" xlink:type="simple"><person-group><name name-style="western"><surname>Barboza</surname><given-names>GE</given-names></name><name name-style="western"><surname>Knapp</surname><given-names>S</given-names></name><name name-style="western"><surname>Särkinen</surname><given-names>T</given-names></name></person-group> (<year>2013</year>) <article-title>Grupo VII. Moreloide.</article-title> In: <person-group><name name-style="western"><surname>Anton</surname><given-names>AM</given-names></name><name name-style="western"><surname>Zuloaga</surname><given-names>FO</given-names></name></person-group> (<role>Eds</role>) <issue-title>Barboza GE (Coord.</issue-title><source>) Flora Argentina (Vol. 13), <tp:taxon-name><tp:taxon-name-part taxon-name-part-type="family">Solanaceae</tp:taxon-name-part></tp:taxon-name>. IOBDA- IMBIV, CONICET: Buenos Aires &amp; Córdoba, Argentina</source>, <fpage>231</fpage>–<lpage>264</lpage>.</mixed-citation></ref><ref id="B16"><mixed-citation xmlns:xlink="http://www.w3.org/1999/xlink" xlink:type="simple"><person-group><name name-style="western"><surname>Bitter</surname><given-names>G</given-names></name></person-group> (<year>1912a</year>) <article-title>Solana nova vel minus cognita I.</article-title><source>Repertorium Specierum Novarum Regni Vegetabilis</source><volume>10</volume>(<issue>33–36</issue>): <fpage>529</fpage>–<lpage>565</lpage>. <ext-link xlink:href="10.1002/fedr.19120103305" ext-link-type="doi" xlink:type="simple">https://doi.org/10.1002/fedr.19120103305</ext-link></mixed-citation></ref><ref id="B167"><mixed-citation xmlns:xlink="http://www.w3.org/1999/xlink" xlink:type="simple"><person-group><name name-style="western"><surname>Morton</surname><given-names>CV</given-names></name><name name-style="western"><surname>Stern</surname><given-names>WL</given-names></name></person-group> (<year>1966</year>) <article-title>The history of the United States national herbarium.</article-title><source>Plant Science Bulletin</source><volume>12</volume>(<issue>2</issue>): <fpage>1</fpage>–<lpage>4</lpage>. <ext-link xlink:href="https://cms.botany.org/psbarchive/issue/1966-v12-no-2.html" ext-link-type="uri" xlink:type="simple">https://cms.botany.org/psbarchive/issue/1966-v12-no-2.html</ext-link></mixed-citation></ref></ref-list></tp:taxon-treatment>
