# Supplementary material for: ﻿A revision of the South American species of the Morelloid clade (Solanum L., Solanaceae)
Source: PhytoKeys. 2023 Aug 29;231:1–342. doi: 10.3897/phytokeys.231.100894 (PMC10481398; doi:10.3897/phytokeys.231.100894)
Supplement: XML Treatment for Solanum profusum [file phytokeys.231.100894-treatment43.xml]

<!DOCTYPE tp:taxon-treatment
  PUBLIC "-//TaxonX//DTD Taxonomic Treatment Publishing DTD v0 20100105//EN" "tax-treatment-NSO.dtd">
<tp:taxon-treatment xmlns:tp="http://www.plazi.org/taxpub"><tp:treatment-meta><kwd-group><label>Taxon classification</label><kwd>
                <named-content content-type="kingdom">Plantae</named-content>
              </kwd><kwd>
                <named-content content-type="order">Solanales</named-content>
              </kwd><kwd>
                <named-content content-type="family">Solanaceae</named-content>
              </kwd></kwd-group><mixed-citation publication-type="journal"><person-group><name><surname>Knapp</surname><given-names>Sandra</given-names></name><name><surname>Särkinen</surname><given-names>Tiina</given-names></name><name><surname>Barboza</surname><given-names>Gloria E.</given-names></name></person-group><article-title>﻿A revision of the South American species of the Morelloid clade (<italic><tp:taxon-name><tp:taxon-name-part taxon-name-part-type="genus" reg="Solanum">Solanum</tp:taxon-name-part></tp:taxon-name></italic> L., <tp:taxon-name><tp:taxon-name-part taxon-name-part-type="family">Solanaceae</tp:taxon-name-part></tp:taxon-name>)</article-title><source>PhytoKeys</source><day>29</day><month>08</month><year>2023</year><volume>231</volume><fpage>1</fpage><lpage>342</lpage><pub-id pub-id-type="doi">10.3897/phytokeys.231.100894</pub-id></mixed-citation></tp:treatment-meta><tp:nomenclature><label>﻿43.</label><tp:taxon-name>
              <tp:taxon-name-part taxon-name-part-type="genus" reg="Solanum">Solanum</tp:taxon-name-part>
              <tp:taxon-name-part taxon-name-part-type="species" reg="profusum">profusum</tp:taxon-name-part>
            </tp:taxon-name><tp:taxon-authority>C.V.Morton, Revis. Argentine Sp. Solanum 86. 1976.</tp:taxon-authority><xref ref-type="fig" rid="F131">Figs 131</xref><xref ref-type="fig" rid="F132">, 132</xref></tp:nomenclature><tp:treatment-sec sec-type="material" id="SECID0EZCNO"><title>Type.</title><p>Argentina. Jujuy: Dpto. Dr. Manuel Belgrano, near Jujuy, 2 May 1939, <italic>E.K. Balls 5915</italic> (holotype: US [00027757, acc. # 1779255]; isotypes: E [E00298913], UC [UC683471]).</p><fig id="F132" position="float" orientation="portrait"><object-id xmlns:xlink="http://www.w3.org/1999/xlink" content-type="doi" xlink:type="simple">10.3897/phytokeys.231.100894.figure132</object-id><label>Figure 132.</label><caption><p><italic><tp:taxon-name><tp:taxon-name-part taxon-name-part-type="genus" reg="Solanum">Solanum</tp:taxon-name-part><tp:taxon-name-part taxon-name-part-type="species" reg="profusum">profusum</tp:taxon-name-part></tp:taxon-name></italic><bold>A</bold> habit <bold>B</bold> underground rhizome <bold>C</bold> flowering branch <bold>D</bold> inflorescence with flowers at full anthesi <bold>E</bold> infructescence with maturing fruits <bold>F</bold> developing fruit inside the enlarged calyx (<bold>A–F</bold><italic>Barboza 4928</italic>). Photos by G.E. Barboza.</p></caption><graphic xmlns:xlink="http://www.w3.org/1999/xlink" xlink:href="phytokeys-231-001_article-100894__-g132.jpg" position="float" orientation="portrait" xlink:type="simple" id="oo_897593.jpg"><uri content-type="original_file" xlink:type="simple">https://binary.pensoft.net/fig/897593</uri></graphic></fig></tp:treatment-sec><tp:treatment-sec sec-type="description" id="SECID0EJENO"><title>Description.</title><p>Prostrate, perennial herb to 0.2 m high, somewhat woody at the base, rooting along the nodes and from rhizomes and forming large populations. Stems terete, sprawling, densely glandular pubescent with transparent 2–3-celled, simple uniseriate trichomes mostly 0.5 mm long, some to 1.5 mm long; new growth densely glandular-pubescent with simple uniseriate trichomes like those of the stems, densely papillate with tiny glandular trichomes on leaf laminar surfaces; bark of older stems greenish brown. Sympodial units difoliate, the leaves not geminate. Leaves simple, entire or occasionally very shallowly toothed, the blades 3–4 cm long, 1.2–1.5 cm wide, narrowly elliptic, widest at the middle, membranous, concolorous; adaxial surfaces sparsely to moderately and evenly glandular-pubescent with 2–3-celled, simple, uniseriate trichomes 1–1.5 mm long, occasionally some shorter; abaxial surfaces similarly glandular-pubescent, but trichomes on the lamina somewhat longer than those on the veins; principal veins 3–4 pairs; base attenuate along entire petiole; margins entire or very shallowly toothed, the teeth if present ca. 1 mm long, very broadly deltate with rounded tips; apex acute, with the ultimate tip usually somewhat rounded; petiole 0.1–0.6 cm long, glandular-pubescent like the stems and leaves. Inflorescences opposite the leaves or internodal, unbranched, 0.6–2.3 cm long, with 3–6 flowers in the distal half, densely glandular-pubescent with transparent, simple uniseriate trichomes like those of the stems; peduncle 0.5–2 cm long; pedicels 0.9–1 cm long, ca. 0.5 mm in diameter at the base, ca. 1.2 mm in diameter at the apex, tapering, densely glandular-pubescent, spreading at anthesis and the flowers nodding, articulated at the base leaving small areas of darker tissue after abscission; pedicel scars irregularly spaced 1.5–2 mm apart. Buds globose to short-ellipsoid, the corolla ca. 1/4 exserted from the calyx lobes before anthesis. Flowers 5-merous, cosexual (hermaphroditic). Calyx tube 1.5–2 mm long, conical, the lobes 2.5–3 mm long, 1.5–2 mm wide, lanceolate with the tips acute or slightly rounded, densely glandular-pubescent like the pedicels. Corolla 1.5–1.8 cm in diameter, white or pale lilac (with age) with a green central eye, stellate, lobed halfway to 2/3 of the way to the base, the lobes 5–5.5 mm long, 3.5–4 mm wide, broadly triangular, strongly reflexed at anthesis, glabrous adaxially, densely glandular-pubescent on the midvein, tips and margins abaxially, the trichomes longer at the tips. Stamens equal; filament tube minute; free portion of the filaments 0.5–1 mm long, sparsely pubescent with tangled transparent simple uniseriate trichomes adaxially; anthers 3–3.5 mm long, 1.2–1.5 mm wide, ellipsoid, yellow, poricidal at the tips, the pores lengthening to slits with age. Ovary conical, glabrous; style 6–6.5 mm long, straight, exserted beyond the anther cone, densely pubescent in the lower third with transparent, eglandular simple uniseriate trichomes; stigma capitate to globose, the surface minutely papillate. Fruit a globose berry, 0.7–0.9 cm in diameter, green or pale green when mature, opaque, the pericarp thin, matte, glabrous; fruiting pedicels ca. 1 cm long, ca. 0.5 mm in diameter at the base, ca. 2 mm in diameter at the apex, not markedly woody, strongly deflexed at the base, not persistent; fruiting calyx accrescent, appressed to the berry, the tube 3.5–5 mm long, the lobes 4–5.5 mm long, 3.5–4 mm wide, enclosing the berry ca. halfway (approximately half of the berry visible beyond the calyx lobes). Seeds ca. 20 per berry, ca. 1.5 mm long, ca. 1.2 mm wide, flattened and teardrop shaped, tan to reddish gold, the surfaces minutely pitted, the testal cells rectangular-pentagonal, those near the margins longer and thinner. Stone cells absent. Chromosome number: not known.</p></tp:treatment-sec><tp:treatment-sec sec-type="distribution" id="SECID0EOENO"><title>Distribution</title><p><bold>(Fig. <xref ref-type="fig" rid="F133">133</xref>).</bold><italic><tp:taxon-name><tp:taxon-name-part taxon-name-part-type="genus" reg="Solanum">Solanum</tp:taxon-name-part><tp:taxon-name-part taxon-name-part-type="species" reg="profusum">profusum</tp:taxon-name-part></tp:taxon-name></italic> is endemic to the Andes of northern Argentina (Provs. Jujuy, Salta).</p><fig id="F133" position="float" orientation="portrait"><object-id xmlns:xlink="http://www.w3.org/1999/xlink" content-type="doi" xlink:type="simple">10.3897/phytokeys.231.100894.figure133</object-id><label>Figure 133.</label><caption><p>Distribution map of <italic><tp:taxon-name><tp:taxon-name-part taxon-name-part-type="genus" reg="Solanum">Solanum</tp:taxon-name-part><tp:taxon-name-part taxon-name-part-type="species" reg="profusum">profusum</tp:taxon-name-part></tp:taxon-name></italic>.</p></caption><graphic xmlns:xlink="http://www.w3.org/1999/xlink" xlink:href="phytokeys-231-001_article-100894__-g133.jpg" position="float" orientation="portrait" xlink:type="simple" id="oo_897594.jpg"><uri content-type="original_file" xlink:type="simple">https://binary.pensoft.net/fig/897594</uri></graphic></fig></tp:treatment-sec><tp:treatment-sec sec-type="ecology" id="SECID0E5FNO"><title>Ecology and habitat.</title><p><italic><tp:taxon-name><tp:taxon-name-part taxon-name-part-type="genus" reg="Solanum">Solanum</tp:taxon-name-part><tp:taxon-name-part taxon-name-part-type="species" reg="profusum">profusum</tp:taxon-name-part></tp:taxon-name></italic> is a plant of open rocky areas along streams or grasslands with patches of semideciduous forest, from 1,200 to 1,500 m elevation.</p></tp:treatment-sec><tp:treatment-sec sec-type="Common names and uses" id="SECID0EPGNO"><title>Common names and uses.</title><p>None recorded.</p></tp:treatment-sec><tp:treatment-sec sec-type="Preliminary conservation status" id="SECID0EUGNO"><title>Preliminary conservation status</title><p><bold>(<xref ref-type="bibr" rid="B116">IUCN 2022</xref>).</bold> Endangered [<abbrev xmlns:xlink="http://www.w3.org/1999/xlink" xlink:title="Endangered" id="ABBRID0EBHNO" xlink:type="simple">EN</abbrev>, B1, 2 a,b(ii)]. <abbrev xmlns:xlink="http://www.w3.org/1999/xlink" xlink:title="Extent of Occurrence" id="ABBRID0EFHNO" xlink:type="simple">EOO</abbrev> = 4,852 km<sup>2</sup> [<abbrev xmlns:xlink="http://www.w3.org/1999/xlink" xlink:title="Endangered" id="ABBRID0ELHNO" xlink:type="simple">EN</abbrev>]; <abbrev xmlns:xlink="http://www.w3.org/1999/xlink" xlink:title="Area of Occurrence" id="ABBRID0EPHNO" xlink:type="simple">AOO</abbrev> = 28 km<sup>2</sup> [<abbrev xmlns:xlink="http://www.w3.org/1999/xlink" xlink:title="Endangered" id="ABBRID0EVHNO" xlink:type="simple">EN</abbrev>]. <italic><tp:taxon-name><tp:taxon-name-part taxon-name-part-type="genus" reg="Solanum">Solanum</tp:taxon-name-part><tp:taxon-name-part taxon-name-part-type="species" reg="profusum">profusum</tp:taxon-name-part></tp:taxon-name></italic> is known from only four sites (some of these with imprecise localities) and has a narrow geographic range. Some of its populations occur very near to the expanding urbanisation of Salta; subsequent searches for plants in historical collecting sites have been unsuccessful. <italic><tp:taxon-name><tp:taxon-name-part taxon-name-part-type="genus" reg="Solanum">Solanum</tp:taxon-name-part><tp:taxon-name-part taxon-name-part-type="species" reg="profusum">profusum</tp:taxon-name-part></tp:taxon-name></italic> may be more resilient to disturbance than we think though, as it is rhizomatous and is able to spread vegetatively; this, however, does not assist with genetic diversity. <italic><tp:taxon-name><tp:taxon-name-part taxon-name-part-type="genus" reg="Solanum">Solanum</tp:taxon-name-part><tp:taxon-name-part taxon-name-part-type="species" reg="profusum">profusum</tp:taxon-name-part></tp:taxon-name></italic> does not occur in any protected areas.</p></tp:treatment-sec><tp:treatment-sec sec-type="discussion" id="SECID0E1INO"><title>Discussion.</title><p><italic><tp:taxon-name><tp:taxon-name-part taxon-name-part-type="genus" reg="Solanum">Solanum</tp:taxon-name-part><tp:taxon-name-part taxon-name-part-type="species" reg="profusum">profusum</tp:taxon-name-part></tp:taxon-name></italic> is one of several glandular-pubescent species of morelloids with accrescent to somewhat accrescent calyces occurring in north-central Argentina (e.g., <italic><tp:taxon-name><tp:taxon-name-part taxon-name-part-type="genus" reg="Solanum">S.</tp:taxon-name-part><tp:taxon-name-part taxon-name-part-type="species" reg="physalidicalyx">physalidicalyx</tp:taxon-name-part></tp:taxon-name></italic>, <italic><tp:taxon-name><tp:taxon-name-part taxon-name-part-type="genus" reg="Solanum">S.</tp:taxon-name-part><tp:taxon-name-part taxon-name-part-type="species" reg="physalifolium">physalifolium</tp:taxon-name-part></tp:taxon-name></italic>, <italic><tp:taxon-name><tp:taxon-name-part taxon-name-part-type="genus" reg="Solanum">S.</tp:taxon-name-part><tp:taxon-name-part taxon-name-part-type="species" reg="tweedieanum">tweedieanum</tp:taxon-name-part></tp:taxon-name></italic>). <italic><tp:taxon-name><tp:taxon-name-part taxon-name-part-type="genus" reg="Solanum">Solanum</tp:taxon-name-part><tp:taxon-name-part taxon-name-part-type="species" reg="profusum">profusum</tp:taxon-name-part></tp:taxon-name></italic> differs from <italic><tp:taxon-name><tp:taxon-name-part taxon-name-part-type="genus" reg="Solanum">S.</tp:taxon-name-part><tp:taxon-name-part taxon-name-part-type="species" reg="physalidicalyx">physalidicalyx</tp:taxon-name-part></tp:taxon-name></italic> and <italic><tp:taxon-name><tp:taxon-name-part taxon-name-part-type="genus" reg="Solanum">S.</tp:taxon-name-part><tp:taxon-name-part taxon-name-part-type="species" reg="tweedieanum">tweedieanum</tp:taxon-name-part></tp:taxon-name></italic> in lacking a strongly accrescent calyx that completely covers the mature berry. It has narrower, less incised leaves than either of those two species and has shorter anthers than <italic><tp:taxon-name><tp:taxon-name-part taxon-name-part-type="genus" reg="Solanum">S.</tp:taxon-name-part><tp:taxon-name-part taxon-name-part-type="species" reg="tweedieanum">tweedieanum</tp:taxon-name-part></tp:taxon-name></italic> (3–3.5 mm long versus 4–6 mm long). Plants in flower can be difficult to identify. <italic><tp:taxon-name><tp:taxon-name-part taxon-name-part-type="genus" reg="Solanum">Solanum</tp:taxon-name-part><tp:taxon-name-part taxon-name-part-type="species" reg="profusum">profusum</tp:taxon-name-part></tp:taxon-name></italic> does not overlap in distribution with <italic><tp:taxon-name><tp:taxon-name-part taxon-name-part-type="genus" reg="Solanum">S.</tp:taxon-name-part><tp:taxon-name-part taxon-name-part-type="species" reg="physalifolium">physalifolium</tp:taxon-name-part></tp:taxon-name></italic>, whose berries are not consistently covered by an accrescent calyx. <italic><tp:taxon-name><tp:taxon-name-part taxon-name-part-type="genus" reg="Solanum">Solanum</tp:taxon-name-part><tp:taxon-name-part taxon-name-part-type="species" reg="profusum">profusum</tp:taxon-name-part></tp:taxon-name></italic> is a rhizomatous perennial and possibly clonal, while <italic><tp:taxon-name><tp:taxon-name-part taxon-name-part-type="genus" reg="Solanum">S.</tp:taxon-name-part><tp:taxon-name-part taxon-name-part-type="species" reg="physalifolium">physalifolium</tp:taxon-name-part></tp:taxon-name></italic> is an annual. Leaf shape also differs, <italic><tp:taxon-name><tp:taxon-name-part taxon-name-part-type="genus" reg="Solanum">S.</tp:taxon-name-part><tp:taxon-name-part taxon-name-part-type="species" reg="profusum">profusum</tp:taxon-name-part></tp:taxon-name></italic> has more lanceolate to lance-elliptic leaves, while those of <italic><tp:taxon-name><tp:taxon-name-part taxon-name-part-type="genus" reg="Solanum">S.</tp:taxon-name-part><tp:taxon-name-part taxon-name-part-type="species" reg="physalifolium">physalifolium</tp:taxon-name-part></tp:taxon-name></italic> and <italic><tp:taxon-name><tp:taxon-name-part taxon-name-part-type="genus" reg="Solanum">S.</tp:taxon-name-part><tp:taxon-name-part taxon-name-part-type="species" reg="physalidicalyx">physalidicalyx</tp:taxon-name-part></tp:taxon-name></italic> are ovate to elliptic ovate. The distributions of the three species do not overlap. A key to the glandular-pubescent morelloids in Argentina can be found in <xref ref-type="bibr" rid="B137">Knapp et al. (2020)</xref>.</p></tp:treatment-sec><tp:treatment-sec><!--Section generated to contain objects referenced in tp:taxon-treatment.--><fig id="F131" position="float" orientation="portrait"><object-id xmlns:xlink="http://www.w3.org/1999/xlink" content-type="doi" xlink:type="simple">10.3897/phytokeys.231.100894.figure131</object-id><label>Figure 131.</label><caption><p><italic><tp:taxon-name><tp:taxon-name-part taxon-name-part-type="genus" reg="Solanum">Solanum</tp:taxon-name-part><tp:taxon-name-part taxon-name-part-type="species" reg="profusum">profusum</tp:taxon-name-part></tp:taxon-name></italic><bold>A</bold> habit <bold>B</bold> flowering branch <bold>C</bold> flower bud <bold>D</bold> flower <bold>E</bold> calyx <bold>F</bold> glandular trichome of the calyx <bold>G</bold> dissected flower <bold>H</bold> stamen, dorsal view <bold>I</bold> stamen, ventral view <bold>J</bold> glandular trichome of the filament <bold>K</bold> gynoecium <bold>L</bold> eglandular trichome of the style (<bold>A–L</bold><italic>Balls 5915</italic>). Illustration by P. Peralta. Previously published in <xref ref-type="bibr" rid="B10">Barboza et al. (2013</xref>: 255).</p></caption><graphic xmlns:xlink="http://www.w3.org/1999/xlink" xlink:href="phytokeys-231-001_article-100894__-g131.jpg" position="float" orientation="portrait" xlink:type="simple" id="oo_897592.jpg"><uri content-type="original_file" xlink:type="simple">https://binary.pensoft.net/fig/897592</uri></graphic></fig></tp:treatment-sec><ref-list><ref id="B10"><mixed-citation xmlns:xlink="http://www.w3.org/1999/xlink" xlink:type="simple"><person-group><name name-style="western"><surname>Barboza</surname><given-names>GE</given-names></name><name name-style="western"><surname>Knapp</surname><given-names>S</given-names></name><name name-style="western"><surname>Särkinen</surname><given-names>T</given-names></name></person-group> (<year>2013</year>) <article-title>Grupo VII. Moreloide.</article-title> In: <person-group><name name-style="western"><surname>Anton</surname><given-names>AM</given-names></name><name name-style="western"><surname>Zuloaga</surname><given-names>FO</given-names></name></person-group> (<role>Eds</role>) <issue-title>Barboza GE (Coord.</issue-title><source>) Flora Argentina (Vol. 13), <tp:taxon-name><tp:taxon-name-part taxon-name-part-type="family">Solanaceae</tp:taxon-name-part></tp:taxon-name>. IOBDA- IMBIV, CONICET: Buenos Aires &amp; Córdoba, Argentina</source>, <fpage>231</fpage>–<lpage>264</lpage>.</mixed-citation></ref><ref id="B116"><mixed-citation xmlns:xlink="http://www.w3.org/1999/xlink" xlink:type="simple">IUCN (<year>2022</year>) Guidelines for Using the IUCN Red List Categories and Criteria. Version 15.1. Prepared by the Standards and Petitions Subcommittee. [Downloaded 9 Dec 2022] <ext-link xlink:href="https://www.iucnredlist.org/resources/redlistguidelines" ext-link-type="uri" xlink:type="simple">https://www.iucnredlist.org/resources/redlistguidelines</ext-link></mixed-citation></ref><ref id="B137"><mixed-citation xmlns:xlink="http://www.w3.org/1999/xlink" xlink:type="simple"><person-group><name name-style="western"><surname>Knapp</surname><given-names>S</given-names></name><name name-style="western"><surname>Chiarini</surname><given-names>F</given-names></name><name name-style="western"><surname>Cantero</surname><given-names>JJ</given-names></name><name name-style="western"><surname>Barboza</surname><given-names>GE</given-names></name></person-group> (<year>2020</year>) <article-title>The Morelloid clade of <italic><tp:taxon-name><tp:taxon-name-part taxon-name-part-type="genus">Solanum</tp:taxon-name-part></tp:taxon-name></italic> L. (<tp:taxon-name><tp:taxon-name-part taxon-name-part-type="family">Solanaceae</tp:taxon-name-part></tp:taxon-name>) in Argentina: Nomenclatural changes, three new species and an updated key to all taxa.</article-title><source>PhytoKeys</source><volume>164</volume>: <fpage>33</fpage>–<lpage>66</lpage>. <ext-link xlink:href="10.3897/phytokeys.164.54504" ext-link-type="doi" xlink:type="simple">https://doi.org/10.3897/phytokeys.164.54504</ext-link></mixed-citation></ref></ref-list></tp:taxon-treatment>
