# Supplementary material for: ﻿A revision of the South American species of the Morelloid clade (Solanum L., Solanaceae)
Source: PhytoKeys. 2023 Aug 29;231:1–342. doi: 10.3897/phytokeys.231.100894 (PMC10481398; doi:10.3897/phytokeys.231.100894)
Supplement: XML Treatment for Solanum pseudoamericanum [file phytokeys.231.100894-treatment44.xml]

<!DOCTYPE tp:taxon-treatment
  PUBLIC "-//TaxonX//DTD Taxonomic Treatment Publishing DTD v0 20100105//EN" "tax-treatment-NSO.dtd">
<tp:taxon-treatment xmlns:tp="http://www.plazi.org/taxpub"><tp:treatment-meta><kwd-group><label>Taxon classification</label><kwd>
                <named-content content-type="kingdom">Plantae</named-content>
              </kwd><kwd>
                <named-content content-type="order">Solanales</named-content>
              </kwd><kwd>
                <named-content content-type="family">Solanaceae</named-content>
              </kwd></kwd-group><mixed-citation publication-type="journal"><person-group><name><surname>Knapp</surname><given-names>Sandra</given-names></name><name><surname>Särkinen</surname><given-names>Tiina</given-names></name><name><surname>Barboza</surname><given-names>Gloria E.</given-names></name></person-group><article-title>﻿A revision of the South American species of the Morelloid clade (<italic><tp:taxon-name><tp:taxon-name-part taxon-name-part-type="genus" reg="Solanum">Solanum</tp:taxon-name-part></tp:taxon-name></italic> L., <tp:taxon-name><tp:taxon-name-part taxon-name-part-type="family">Solanaceae</tp:taxon-name-part></tp:taxon-name>)</article-title><source>PhytoKeys</source><day>29</day><month>08</month><year>2023</year><volume>231</volume><fpage>1</fpage><lpage>342</lpage><pub-id pub-id-type="doi">10.3897/phytokeys.231.100894</pub-id></mixed-citation></tp:treatment-meta><tp:nomenclature><label>﻿44.</label><tp:taxon-name>
              <tp:taxon-name-part taxon-name-part-type="genus" reg="Solanum">Solanum</tp:taxon-name-part>
              <tp:taxon-name-part taxon-name-part-type="species" reg="pseudoamericanum">pseudoamericanum</tp:taxon-name-part>
            </tp:taxon-name><tp:taxon-authority>Särkinen, P.Gonzáles &amp; S.Knapp, PhytoKeys 31: 10. 2013.</tp:taxon-authority><xref ref-type="fig" rid="F134">Figs 134</xref><xref ref-type="fig" rid="F135">, 135</xref></tp:nomenclature><tp:treatment-sec sec-type="material" id="SECID0EWPNO"><title>Type.</title><p>Peru. Cajamarca: Prov. Cajabamba, in town of Cajabamba, <named-content xmlns:xlink="http://www.w3.org/1999/xlink" content-type="dwc:verbatimCoordinates" xlink:type="simple"><named-content content-type="geo-json" specific-use="{&#34;type&#34;:&#34;Point&#34;,&#34;coordinates&#34;:[-78.057778,-7.611944]}" id="NCID0E6PNO" xlink:type="simple">7°36'43"S, 78°03'28"W</named-content></named-content>, 2,649 m, 9 May 2013, <italic>S. Knapp, T. Särkinen, H.M. Baden, P. Gonzáles &amp; E. Perales 10575</italic> (holotype USM; isotypes BM [BM001120840], CORD [CORD00006824], CPUN, E [E00700636], HUT).</p><fig id="F134" position="float" orientation="portrait"><object-id xmlns:xlink="http://www.w3.org/1999/xlink" content-type="doi" xlink:type="simple">10.3897/phytokeys.231.100894.figure134</object-id><label>Figure 134.</label><caption><p><italic><tp:taxon-name><tp:taxon-name-part taxon-name-part-type="genus" reg="Solanum">Solanum</tp:taxon-name-part><tp:taxon-name-part taxon-name-part-type="species" reg="pseudoamericanum">pseudoamericanum</tp:taxon-name-part></tp:taxon-name></italic><bold>A</bold> flowering and fruiting habit <bold>B</bold> detail of adaxial leaf surface <bold>C</bold> detail of abaxial leaf surface <bold>D</bold> flower bud <bold>E</bold> dissected flower <bold>F</bold> fruit (<bold>A–F</bold><italic>Knapp et al. 10300</italic>, <italic>Knapp et al. 10351</italic>). Illustration by R. Wise. Previously published in <xref ref-type="bibr" rid="B204">Särkinen et al. (2013</xref>: 13).</p></caption><graphic xmlns:xlink="http://www.w3.org/1999/xlink" xlink:href="phytokeys-231-001_article-100894__-g134.jpg" position="float" orientation="portrait" xlink:type="simple" id="oo_897595.jpg"><uri content-type="original_file" xlink:type="simple">https://binary.pensoft.net/fig/897595</uri></graphic></fig></tp:treatment-sec><tp:treatment-sec sec-type="description" id="SECID0EURNO"><title>Description.</title><p>Herb with woody base, 0.2–0.6 m high, the individual stems to 1 m long and sprawling. Stems terete or somewhat angled with ridges, pubescent with simple, uniseriate 1–4-celled trichomes, these often clustered along the stem angles; new growth densely pubescent with appressed 1–4-celled simple, uniseriate trichomes 0.2–0.8 mm long. Sympodial units difoliate, not geminate. Leaves simple and shallowly toothed, the blades 4.5–12(–15) cm long, 1.8–8 cm wide, ovate to elliptic, widest near or just below the middle, membranous, somewhat discolorous; adaxial surface sparsely pubescent with more or less appressed 1–4-celled translucent simple, uniseriate trichomes, these denser along the veins; abaxial surface more densely pubescent with simple uniseriate trichomes like those of the upper surface; principal veins 5–8 pairs; base acute and decurrent on the petiole; margins entire or occasionally with shallow lobes in the basal third; apex acute; petiole 0.5–2.5(–5) cm long, occasionally narrowly winged, sparsely pubescent with simple uniseriate trichomes like those of the stems and leaves. Inflorescences internodal, unbranched or forked, 1–2.5 cm long, with 3–5(9) flowers, sparsely pubescent with appressed 1–2-celled simple uniseriate trichomes; peduncle 0.4–1.6 cm long, if the inflorescence branched, then the peduncle of each branch 0.4–0.6 cm long; pedicels 0.6–0.7 cm long, ca. 0.3 mm in diameter at the base and apex, straight and spreading, articulated at the base; pedicel scars spaced ca. 1 mm apart. Buds globose, the corolla only exserted from the calyx tube just before anthesis. Flowers 5-merous, cosexual (hermaphroditic). Calyx tube ca. 1 mm long, the lobes 0.5–0.7 mm long with rounded apices, sparsely pubescent with 1–4-celled translucent simple uniseriate trichomes. Corolla 0.5–0.6 cm in diameter, stellate, white with a yellow central portion near the base, lobed slightly less than halfway to the base, the lobes ca. 1.5 mm long, 2 mm wide, strongly reflexed at anthesis, later spreading, densely pubescent abaxially with 1–4-celled simple uniseriate trichomes, these usually shorter than the trichomes of the stems and leaves. Stamens equal; filament tube minute, pubescent with tangled uniseriate trichomes adaxially; free portion of the filaments ca. 1 mm long, pubescent like the tube; anthers 1–1.5 mm long, 0.7–0.8 mm wide, ellipsoid, yellow, poricidal at the tips, the pores lengthening to slits with age. Ovary conical, glabrous; style 3–4 mm long, straight, somewhat long-exserted beyond the anther cone, densely pubescent with 2–3-celled simple uniseriate trichomes at the base; stigma globose and capitate, minutely papillate, bright green in live plants. Fruit a globose berry, 0.4–0.9 cm in diameter, green at maturity or green and turning purplish black when ripe, the pericarp not markedly shiny, opaque, glabrous; fruiting pedicels 0.4–0.7 cm long, ca. 1 mm in diameter at the base, ca. 1.2 mm in diameter at the apex, spreading and becoming somewhat more woody in fruit, persistent and usually remaining on the plant after fruit drops; fruiting calyx lobes spreading or appressed to the berry, not reflexed. Seeds 35–45 per berry, 1.2–1.5 mm long, 0.9–1 mm wide, flattened-reniform, yellowish straw-coloured, the surfaces minutely pitted, the testal cells pentagonal in outline. Stone cells absent. Chromosome number: not known.</p><fig id="F135" position="float" orientation="portrait"><object-id xmlns:xlink="http://www.w3.org/1999/xlink" content-type="doi" xlink:type="simple">10.3897/phytokeys.231.100894.figure135</object-id><label>Figure 135.</label><caption><p><italic><tp:taxon-name><tp:taxon-name-part taxon-name-part-type="genus" reg="Solanum">Solanum</tp:taxon-name-part><tp:taxon-name-part taxon-name-part-type="species" reg="pseudoamericanum">pseudoamericanum</tp:taxon-name-part></tp:taxon-name></italic><bold>A</bold> habit <bold>B</bold> ridged stem <bold>C</bold> inflorescence with buds and flowers at full anthesis <bold>D</bold> maturing fruits (<bold>A</bold><italic>Särkinen et al. 4640</italic><bold>B</bold><italic>Knapp et al. 10357</italic><bold>C, D</bold><italic>Knapp et al. 10300</italic>). Photos by S. Knapp and T. Särkinen. Previously published in <xref ref-type="bibr" rid="B204">Särkinen et al. (2013</xref>: 15).</p></caption><graphic xmlns:xlink="http://www.w3.org/1999/xlink" xlink:href="phytokeys-231-001_article-100894__-g135.jpg" position="float" orientation="portrait" xlink:type="simple" id="oo_897596.jpg"><uri content-type="original_file" xlink:type="simple">https://binary.pensoft.net/fig/897596</uri></graphic></fig></tp:treatment-sec><tp:treatment-sec sec-type="distribution" id="SECID0EJTNO"><title>Distribution</title><p><bold>(Fig. <xref ref-type="fig" rid="F136">136</xref>).</bold><italic><tp:taxon-name><tp:taxon-name-part taxon-name-part-type="genus" reg="Solanum">Solanum</tp:taxon-name-part><tp:taxon-name-part taxon-name-part-type="species" reg="pseudoamericanum">pseudoamericanum</tp:taxon-name-part></tp:taxon-name></italic> occurs from southern Ecuador (Prov. Imbabura), throughout Andean Peru (Depts. Amazonas, Ancash, Apurímac, Ayacucho, Cajamarca, Cusco, Huánuco, La Libertad, Lima, Pasco, Piura) to northern Bolivia (Dept. La Paz).</p><fig id="F136" position="float" orientation="portrait"><object-id xmlns:xlink="http://www.w3.org/1999/xlink" content-type="doi" xlink:type="simple">10.3897/phytokeys.231.100894.figure136</object-id><label>Figure 136.</label><caption><p>Distribution map of <italic><tp:taxon-name><tp:taxon-name-part taxon-name-part-type="genus" reg="Solanum">Solanum</tp:taxon-name-part><tp:taxon-name-part taxon-name-part-type="species" reg="pseudoamericanum">pseudoamericanum</tp:taxon-name-part></tp:taxon-name></italic>.</p></caption><graphic xmlns:xlink="http://www.w3.org/1999/xlink" xlink:href="phytokeys-231-001_article-100894__-g136.jpg" position="float" orientation="portrait" xlink:type="simple" id="oo_897597.jpg"><uri content-type="original_file" xlink:type="simple">https://binary.pensoft.net/fig/897597</uri></graphic></fig></tp:treatment-sec><tp:treatment-sec sec-type="ecology" id="SECID0EZUNO"><title>Ecology and habitat.</title><p><italic><tp:taxon-name><tp:taxon-name-part taxon-name-part-type="genus" reg="Solanum">Solanum</tp:taxon-name-part><tp:taxon-name-part taxon-name-part-type="species" reg="pseudoamericanum">pseudoamericanum</tp:taxon-name-part></tp:taxon-name></italic> grows in the upper zones of seasonally dry tropical forests to mid-elevation montane forests, commonly growing in sandy soils in full sun or partial shade in disturbed sites such as landslides and roadsides or cultivated areas, often in moist depressions in otherwise dry areas, from (930-)1,700 to 3,200(-3,735) m in elevation. A single anonymous collection recorded as occurring at 100 m elevation in the Department of Lima may be a label error.</p></tp:treatment-sec><tp:treatment-sec sec-type="Common names and uses" id="SECID0EKVNO"><title>Common names and uses.</title><p>Peru. Ancash: atoqpa papan (<italic>Gamarra 416</italic>); Amazonas: hierba mora (<italic>García Llatas 8155</italic>); Lima: hierba mora (<italic>Vilcapoma 1649a, 5330</italic>). No uses recorded.</p></tp:treatment-sec><tp:treatment-sec sec-type="Preliminary conservation status" id="SECID0EWVNO"><title>Preliminary conservation status</title><p><bold>(<xref ref-type="bibr" rid="B116">IUCN 2022</xref>).</bold> Least Concern [<abbrev xmlns:xlink="http://www.w3.org/1999/xlink" xlink:title="Least Concern" id="ABBRID0EDWNO" xlink:type="simple">LC</abbrev>]. <abbrev xmlns:xlink="http://www.w3.org/1999/xlink" xlink:title="Extent of Occurrence" id="ABBRID0EHWNO" xlink:type="simple">EOO</abbrev> = 668,293 km<sup>2</sup> [<abbrev xmlns:xlink="http://www.w3.org/1999/xlink" xlink:title="Least Concern" id="ABBRID0ENWNO" xlink:type="simple">LC</abbrev>]; <abbrev xmlns:xlink="http://www.w3.org/1999/xlink" xlink:title="Area of Occurrence" id="ABBRID0ERWNO" xlink:type="simple">AOO</abbrev> = 180 km<sup>2</sup> [<abbrev xmlns:xlink="http://www.w3.org/1999/xlink" xlink:title="Endangered" id="ABBRID0EXWNO" xlink:type="simple">EN</abbrev>]. <italic><tp:taxon-name><tp:taxon-name-part taxon-name-part-type="genus" reg="Solanum">Solanum</tp:taxon-name-part><tp:taxon-name-part taxon-name-part-type="species" reg="pseudoamericanum">pseudoamericanum</tp:taxon-name-part></tp:taxon-name></italic>, previously unrecognised as distinct from the widespread <italic><tp:taxon-name><tp:taxon-name-part taxon-name-part-type="genus" reg="Solanum">S.</tp:taxon-name-part><tp:taxon-name-part taxon-name-part-type="species" reg="americanum">americanum</tp:taxon-name-part></tp:taxon-name></italic>, has been collected more often since its description, increasing the range and number of populations greatly. <italic><tp:taxon-name><tp:taxon-name-part taxon-name-part-type="genus" reg="Solanum">Solanum</tp:taxon-name-part><tp:taxon-name-part taxon-name-part-type="species" reg="pseudoamericanum">pseudoamericanum</tp:taxon-name-part></tp:taxon-name></italic> occurs in at least one protected area in Peru (e.g., Lomas de Lachay).</p></tp:treatment-sec><tp:treatment-sec sec-type="discussion" id="SECID0E3XNO"><title>Discussion.</title><p><italic><tp:taxon-name><tp:taxon-name-part taxon-name-part-type="genus" reg="Solanum">Solanum</tp:taxon-name-part><tp:taxon-name-part taxon-name-part-type="species" reg="pseudoamericanum">pseudoamericanum</tp:taxon-name-part></tp:taxon-name></italic> can be distinguished from the similar <italic><tp:taxon-name><tp:taxon-name-part taxon-name-part-type="genus" reg="Solanum">S.</tp:taxon-name-part><tp:taxon-name-part taxon-name-part-type="species" reg="americanum">americanum</tp:taxon-name-part></tp:taxon-name></italic> by the following suite of characters; berries that are matte or somewhat shiny at maturity, versus very shiny in <italic><tp:taxon-name><tp:taxon-name-part taxon-name-part-type="genus" reg="Solanum">S.</tp:taxon-name-part><tp:taxon-name-part taxon-name-part-type="species" reg="americanum">americanum</tp:taxon-name-part></tp:taxon-name></italic>, styles that are always exserted to approximately equal to the length of the anther cone, versus styles almost included in the anther cone in <italic><tp:taxon-name><tp:taxon-name-part taxon-name-part-type="genus" reg="Solanum">S.</tp:taxon-name-part><tp:taxon-name-part taxon-name-part-type="species" reg="americanum">americanum</tp:taxon-name-part></tp:taxon-name></italic> and the globose, bright green stigmas, versus a white or pale green stigmas that are merely a widening of the style tip in <italic><tp:taxon-name><tp:taxon-name-part taxon-name-part-type="genus" reg="Solanum">S.</tp:taxon-name-part><tp:taxon-name-part taxon-name-part-type="species" reg="americanum">americanum</tp:taxon-name-part></tp:taxon-name></italic>. <italic><tp:taxon-name><tp:taxon-name-part taxon-name-part-type="genus" reg="Solanum">Solanum</tp:taxon-name-part><tp:taxon-name-part taxon-name-part-type="species" reg="pseudoamericanum">pseudoamericanum</tp:taxon-name-part></tp:taxon-name></italic> usually occurs above 2,000 m elevation, with only some overlap between the closely related <italic><tp:taxon-name><tp:taxon-name-part taxon-name-part-type="genus" reg="Solanum">S.</tp:taxon-name-part><tp:taxon-name-part taxon-name-part-type="species" reg="americanum">americanum</tp:taxon-name-part></tp:taxon-name></italic> that occurs from sea level to 2,200 m in elevation.</p><p>Other members of the Morelloid clade in Peru without glandular trichomes which grow sympatrically with <italic><tp:taxon-name><tp:taxon-name-part taxon-name-part-type="genus" reg="Solanum">S.</tp:taxon-name-part><tp:taxon-name-part taxon-name-part-type="species" reg="pseudoamericanum">pseudoamericanum</tp:taxon-name-part></tp:taxon-name></italic> differ from it in being larger in growth form (reaching up to 2 m in height), having larger, violet flowers and fruits that are green at maturity (<italic><tp:taxon-name><tp:taxon-name-part taxon-name-part-type="genus" reg="Solanum">S.</tp:taxon-name-part><tp:taxon-name-part taxon-name-part-type="species" reg="cochabambense">cochabambense</tp:taxon-name-part></tp:taxon-name></italic>, <italic><tp:taxon-name><tp:taxon-name-part taxon-name-part-type="genus" reg="Solanum">S.</tp:taxon-name-part><tp:taxon-name-part taxon-name-part-type="species" reg="interandinum">interandinum</tp:taxon-name-part></tp:taxon-name></italic>), or being smaller herbs up to 30 cm high with similarly sized flowers but red, orange or yellow berries (<italic><tp:taxon-name><tp:taxon-name-part taxon-name-part-type="genus" reg="Solanum">S.</tp:taxon-name-part><tp:taxon-name-part taxon-name-part-type="species" reg="corymbosum">corymbosum</tp:taxon-name-part></tp:taxon-name></italic>, <italic><tp:taxon-name><tp:taxon-name-part taxon-name-part-type="genus" reg="Solanum">S.</tp:taxon-name-part><tp:taxon-name-part taxon-name-part-type="species" reg="palitans">palitans</tp:taxon-name-part></tp:taxon-name></italic>, <italic><tp:taxon-name><tp:taxon-name-part taxon-name-part-type="genus" reg="Solanum">S.</tp:taxon-name-part><tp:taxon-name-part taxon-name-part-type="species" reg="radicans">radicans</tp:taxon-name-part></tp:taxon-name></italic>). <italic><tp:taxon-name><tp:taxon-name-part taxon-name-part-type="genus" reg="Solanum">Solanum</tp:taxon-name-part><tp:taxon-name-part taxon-name-part-type="species" reg="longifilamentum">longifilamentum</tp:taxon-name-part></tp:taxon-name></italic> is somewhat similar to <italic><tp:taxon-name><tp:taxon-name-part taxon-name-part-type="genus" reg="Solanum">S.</tp:taxon-name-part><tp:taxon-name-part taxon-name-part-type="species" reg="pseudoamericanum">pseudoamericanum</tp:taxon-name-part></tp:taxon-name></italic> but has longer anthers (2–3.4 mm long versus 1–1.5 mm long) and more ellipsoid buds.</p></tp:treatment-sec><ref-list><ref id="B204"><mixed-citation xmlns:xlink="http://www.w3.org/1999/xlink" xlink:type="simple"><person-group><name name-style="western"><surname>Särkinen</surname><given-names>T</given-names></name><name name-style="western"><surname>Olmstead</surname><given-names>RG</given-names></name><name name-style="western"><surname>Bohs</surname><given-names>L</given-names></name><name name-style="western"><surname>Knapp</surname><given-names>S</given-names></name></person-group> (<year>2013</year>) A phylogenetic framework for evolutionary study of the nightshades (<tp:taxon-name><tp:taxon-name-part taxon-name-part-type="family">Solanaceae</tp:taxon-name-part></tp:taxon-name>): A dated 1000-tip tree. BMC Evolutionary Biology 13(1): e214. <ext-link xlink:href="10.1186/1471-2148-13-214" ext-link-type="doi" xlink:type="simple">https://doi.org/10.1186/1471-2148-13-214</ext-link></mixed-citation></ref><ref id="B116"><mixed-citation xmlns:xlink="http://www.w3.org/1999/xlink" xlink:type="simple">IUCN (<year>2022</year>) Guidelines for Using the IUCN Red List Categories and Criteria. Version 15.1. Prepared by the Standards and Petitions Subcommittee. [Downloaded 9 Dec 2022] <ext-link xlink:href="https://www.iucnredlist.org/resources/redlistguidelines" ext-link-type="uri" xlink:type="simple">https://www.iucnredlist.org/resources/redlistguidelines</ext-link></mixed-citation></ref></ref-list></tp:taxon-treatment>
