# Supplementary material for: ﻿A revision of the South American species of the Morelloid clade (Solanum L., Solanaceae)
Source: PhytoKeys. 2023 Aug 29;231:1–342. doi: 10.3897/phytokeys.231.100894 (PMC10481398; doi:10.3897/phytokeys.231.100894)
Supplement: XML Treatment for Solanum pygmaeum [file phytokeys.231.100894-treatment45.xml]

<!DOCTYPE tp:taxon-treatment
  PUBLIC "-//TaxonX//DTD Taxonomic Treatment Publishing DTD v0 20100105//EN" "tax-treatment-NSO.dtd">
<tp:taxon-treatment xmlns:tp="http://www.plazi.org/taxpub"><tp:treatment-meta><kwd-group><label>Taxon classification</label><kwd>
                <named-content content-type="kingdom">Plantae</named-content>
              </kwd><kwd>
                <named-content content-type="order">Solanales</named-content>
              </kwd><kwd>
                <named-content content-type="family">Solanaceae</named-content>
              </kwd></kwd-group><mixed-citation publication-type="journal"><person-group><name><surname>Knapp</surname><given-names>Sandra</given-names></name><name><surname>Särkinen</surname><given-names>Tiina</given-names></name><name><surname>Barboza</surname><given-names>Gloria E.</given-names></name></person-group><article-title>﻿A revision of the South American species of the Morelloid clade (<italic><tp:taxon-name><tp:taxon-name-part taxon-name-part-type="genus" reg="Solanum">Solanum</tp:taxon-name-part></tp:taxon-name></italic> L., <tp:taxon-name><tp:taxon-name-part taxon-name-part-type="family">Solanaceae</tp:taxon-name-part></tp:taxon-name>)</article-title><source>PhytoKeys</source><day>29</day><month>08</month><year>2023</year><volume>231</volume><fpage>1</fpage><lpage>342</lpage><pub-id pub-id-type="doi">10.3897/phytokeys.231.100894</pub-id></mixed-citation></tp:treatment-meta><tp:nomenclature><label>﻿45.</label><tp:taxon-name>
              <tp:taxon-name-part taxon-name-part-type="genus" reg="Solanum">Solanum</tp:taxon-name-part>
              <tp:taxon-name-part taxon-name-part-type="species" reg="pygmaeum">pygmaeum</tp:taxon-name-part>
            </tp:taxon-name><tp:taxon-authority>Cav., Icon. 5: 23, tab. 439. 1799.</tp:taxon-authority><xref ref-type="fig" rid="F137">Figs 137</xref><xref ref-type="fig" rid="F138">, 138</xref><xref ref-type="bibr" rid="B209">Types based on American specimens only; for full synonymy, see Särkinen et al. (2018: 167–168)</xref><tp:nomenclature-citation-list><tp:nomenclature-citation><tp:taxon-name>
                  <tp:taxon-name-part taxon-name-part-type="genus" reg="Solanum">Solanum</tp:taxon-name-part>
                  <tp:taxon-name-part taxon-name-part-type="species" reg="pygmaeum">pygmaeum</tp:taxon-name-part>
                  <tp:taxon-name-part taxon-name-part-type="authority">Cav.</tp:taxon-name-part>
                  <tp:taxon-name-part taxon-name-part-type="infraspecific-rank">var.</tp:taxon-name-part>
                  <tp:taxon-name-part taxon-name-part-type="variety" reg="hastatum">hastatum</tp:taxon-name-part>
                </tp:taxon-name><comment>Bonte ex Aellen, Ber. Schweiz. Bot. Ges. 50: 236. 1940. Type. Argentina. Buenos Aires: Pergamino, J.A. de la Peña, 14 Jan 1925, <italic>L.R. Parodi 6107</italic> (lectotype, designated here: BAA [BAA00004675]).</comment></tp:nomenclature-citation><tp:nomenclature-citation><tp:taxon-name>
                  <tp:taxon-name-part taxon-name-part-type="genus" reg="Solanum">Solanum</tp:taxon-name-part>
                  <tp:taxon-name-part taxon-name-part-type="species" reg="pygmaeum">pygmaeum</tp:taxon-name-part>
                  <tp:taxon-name-part taxon-name-part-type="authority">Cav.</tp:taxon-name-part>
                  <tp:taxon-name-part taxon-name-part-type="infraspecific-rank">var.</tp:taxon-name-part>
                  <tp:taxon-name-part taxon-name-part-type="variety" reg="suspensum">suspensum</tp:taxon-name-part>
                </tp:taxon-name><comment>C.V.Morton, Revis. Argentine Sp. Solanum 138. 1976. Type. Argentina. Córdoba: Alta Córdoba, barrio de la ciudad de Córdoba, <italic>T. Stuckert 4713</italic> (holotype: G; isotypes: CORD [CORD00004273, CORD00004274]).</comment></tp:nomenclature-citation><tp:nomenclature-citation><tp:taxon-name>
                  <tp:taxon-name-part taxon-name-part-type="genus" reg="Solanum">Solanum</tp:taxon-name-part>
                  <tp:taxon-name-part taxon-name-part-type="species" reg="deterrimum">deterrimum</tp:taxon-name-part>
                </tp:taxon-name><comment>C.V.Morton, Revis. Argentine Sp. Solanum 138. 1976. Type. Argentina. Buenos Aires: Sierra de la Ventana, 23 Feb 1944, <italic>H. Ruíz de Huidrobo 1332</italic> (holotype: A [00077613]; isotypes: NY [00139129], S [acc. # 12-27773], SI [003308, 003307]).</comment></tp:nomenclature-citation></tp:nomenclature-citation-list></tp:nomenclature><tp:treatment-sec sec-type="material" id="SECID0E4AOO"><title>Type.</title><p>Argentina. Buenos Aires: “in Pampas de Buenos Ayres esquina de Ballesteros”, Sep, <italic>L. Née, s.n.</italic> (lectotype, designated by <xref ref-type="bibr" rid="B124">Knapp 2007</xref>, pg. 200: MA [MA-476361]; isolectotype: G [G00357891]).</p><fig id="F137" position="float" orientation="portrait"><object-id xmlns:xlink="http://www.w3.org/1999/xlink" content-type="doi" xlink:type="simple">10.3897/phytokeys.231.100894.figure137</object-id><label>Figure 137.</label><caption><p><italic><tp:taxon-name><tp:taxon-name-part taxon-name-part-type="genus" reg="Solanum">Solanum</tp:taxon-name-part><tp:taxon-name-part taxon-name-part-type="species" reg="pygmaeum">pygmaeum</tp:taxon-name-part></tp:taxon-name></italic><bold>A</bold> habit <bold>B</bold> flowering branch <bold>C</bold> flower <bold>D</bold> calyx <bold>E</bold> dissected calyx, adaxial surface <bold>F</bold> dissected flower <bold>G</bold> stamen, dorsal view <bold>H</bold> stamen, ventral view <bold>I</bold> gynoecium <bold>J</bold> fruit <bold>K</bold> seed (<bold>A–K</bold><italic>Bernardello &amp; DiFulvio 476</italic>). Illustration by L. Ribulgo. Previously published in <xref ref-type="bibr" rid="B10">Barboza et al. (2013</xref>: 256) and <xref ref-type="bibr" rid="B209">Särkinen et al. (2018</xref>: 130).</p></caption><graphic xmlns:xlink="http://www.w3.org/1999/xlink" xlink:href="phytokeys-231-001_article-100894__-g137.jpg" position="float" orientation="portrait" xlink:type="simple" id="oo_897598.jpg"><uri content-type="original_file" xlink:type="simple">https://binary.pensoft.net/fig/897598</uri></graphic></fig></tp:treatment-sec><tp:treatment-sec sec-type="description" id="SECID0EDDOO"><title>Description.</title><p>Perennial small upright herbs to 0.3 m high, subwoody at base, perennating via underground rhizomes. Stems decumbent or ascending, delicate, terete or somewhat angled with ridges, not markedly hollow; new growth pubescent with simple, appressed, uniseriate, translucent, eglandular trichomes, these 1–6-celled, 0.2–0.5 mm long, or nearly glabrous; older stems glabrous or glabrescent. Sympodial units difoliate, the leaves not geminate. Leaves simple, occasionally lobed, the blades 1–5 cm long, 0.5–3 cm wide, ovate to narrowly elliptic, widest in the lower half or near the middle, membranous, concolorous; adaxial surface glabrous or sparsely pubescent along leaf lamina and margins with simple, uniseriate trichomes like those on stem; abaxial surface sparsely pubescent with similar trichomes but the pubescence denser along the midrib; major veins 3–4 pairs; base attenuate, decurrent on the petiole; margins sinuate to entire, if sinuate then teeth more common in lower part of the blade; apex acute to obtuse; petioles 0.5–1.7 cm long, with scattered simple, appressed, uniseriate eglandular trichomes like those on stem. Inflorescences generally internodal, unbranched or rarely forked, umbelliform to subumbelliform, 1–3 cm long, with (2-)4–6 flowers clustered at the tip, glabrous or with scattered simple, appressed, uniseriate eglandular trichomes like those on stem; peduncle (1.3-)1.5–2.6 cm long, delicate; pedicels 6–13 mm long, 0.5–1 mm in diameter at the base, ca. 1 mm in diameter at the apex, straight and spreading, articulated at the base; pedicel scars spaced ca. 0–2.5 mm apart. Buds globose to broadly ovoid, the corolla strongly exserted from the calyx tube but only halfway exserted beyond the elongate and reflexed calyx lobes before anthesis. Flowers 5-merous, cosexual (hermaphroditic). Calyx tube (0.5–)1.7–2(–2.2) mm long, conical, the lobes 1.5–1.8 mm long, 0.7–0.9 mm wide, narrowly elliptic with long-acuminate to acute apices, glabrous to sparsely pubescent with simple uniseriate eglandular trichomes like those on stem. Corolla 0.9–1.6 cm in diameter, white to pale lilac with a yellow-green central portion near the base, stellate, lobed halfway to the base, the lobes 5–6.7 mm long, ca. 3–3.5 mm wide, strongly reflexed at anthesis, later spreading, glabrous to sparsely pubescent abaxially with simple uniseriate trichomes like those of the stem but shorter. Stamens equal; filament tube minute; free portion of the filaments 1–1.2 mm long, adaxially pubescent with tangled uniseriate 4–9-celled eglandular trichomes to 0.5 mm long; anthers (3-)3.5–3.8 mm long, 0.7–1 mm wide, oblong-ellipsoid, yellow, poricidal at the tips, the pores lengthening to slits with age and drying. Ovary globose, glabrous; style ca. 6.3 mm long, straight, exserted beyond the anther cone, densely pubescent with (1-)2–3-celled simple uniseriate trichomes along 4/5 from the base; stigma capitate to clavate, bilobed, minutely papillate, green in live plants. Fruit a subglobose berry, 0.8–1 cm in diameter, greyish green at maturity, the pericarp opaque and glaucous, glabrous; fruiting pedicels 12–15 mm long, ca. 1 mm in diameter at the base and at the apex, deflexed and often somewhat curved, not persistent; fruiting calyx not accrescent, lobes 1.5–2 mm long, lobes appressed against the berry. Seeds 30-more than 50 per berry, 1.8–2 mm long, 1.2–1.4 mm wide, flattened and teardrop shaped with a subapical hilum, pale yellow, the surfaces minutely pitted, the testal cells irregularly quadrate in outline. Stone cells (4)6–8, the 2 apical ones 1.5–2 mm in diameter, usually very closely paired, the rest equatorial and 1–1.2 mm in diameter, pale whitish brown. Chromosome number: n = 12 (<xref ref-type="bibr" rid="B168">Moscone 1992</xref>, vouchers <italic>Bernardello &amp; Di Fulvio 476</italic>, <italic>Moscone 99</italic>, <italic>Subils 3382</italic>; one individual from <italic>Bernadello &amp; Di Fulvio</italic> 476 with n = 18 and chromosomal anomalies with supernumerary bivalents or univalents not segregating).</p><fig id="F138" position="float" orientation="portrait"><object-id xmlns:xlink="http://www.w3.org/1999/xlink" content-type="doi" xlink:type="simple">10.3897/phytokeys.231.100894.figure138</object-id><label>Figure 138.</label><caption><p><italic><tp:taxon-name><tp:taxon-name-part taxon-name-part-type="genus" reg="Solanum">Solanum</tp:taxon-name-part><tp:taxon-name-part taxon-name-part-type="species" reg="pygmaeum">pygmaeum</tp:taxon-name-part></tp:taxon-name></italic><bold>A</bold> habit <bold>B</bold> flowering branch <bold>C</bold> dissected flower <bold>D</bold> developing fruits (<bold>A–D</bold><italic>Chiarini 1341</italic>). Photos by F. Chiarini. Previously published in <xref ref-type="bibr" rid="B209">Särkinen et al. (2018</xref>: 131).</p></caption><graphic xmlns:xlink="http://www.w3.org/1999/xlink" xlink:href="phytokeys-231-001_article-100894__-g138.jpg" position="float" orientation="portrait" xlink:type="simple" id="oo_897599.jpg"><uri content-type="original_file" xlink:type="simple">https://binary.pensoft.net/fig/897599</uri></graphic></fig></tp:treatment-sec><tp:treatment-sec sec-type="distribution" id="SECID0E4EOO"><title>Distribution</title><p><bold>(Fig. <xref ref-type="fig" rid="F139">139</xref>).</bold><italic><tp:taxon-name><tp:taxon-name-part taxon-name-part-type="genus" reg="Solanum">Solanum</tp:taxon-name-part><tp:taxon-name-part taxon-name-part-type="species" reg="pygmaeum">pygmaeum</tp:taxon-name-part></tp:taxon-name></italic> is native to central and coastal Argentina (Provs. Buenos Aires, Chaco, Córdoba, Corrientes, Entre Ríos, La Pampa, San Luis, Santa Fé, Santiago del Estero, Tucumán) and Uruguay (Dept. Rocha); it is also adventive in Europe, arriving as seeds through wool shipments but not usually established as permanent populations. A specimen (<italic>Gillies s.n.</italic>, BM) cited in <xref ref-type="bibr" rid="B209">Särkinen et al. (2018)</xref> as being from Chile is almost certainly mislabelled and was collected somewhere in Argentina.</p><fig id="F139" position="float" orientation="portrait"><object-id xmlns:xlink="http://www.w3.org/1999/xlink" content-type="doi" xlink:type="simple">10.3897/phytokeys.231.100894.figure139</object-id><label>Figure 139.</label><caption><p>Distribution map of <italic><tp:taxon-name><tp:taxon-name-part taxon-name-part-type="genus" reg="Solanum">Solanum</tp:taxon-name-part><tp:taxon-name-part taxon-name-part-type="species" reg="pygmaeum">pygmaeum</tp:taxon-name-part></tp:taxon-name></italic>. For adventive distribution, see <xref ref-type="bibr" rid="B209">Särkinen et al. (2018</xref>: 133).</p></caption><graphic xmlns:xlink="http://www.w3.org/1999/xlink" xlink:href="phytokeys-231-001_article-100894__-g139.jpg" position="float" orientation="portrait" xlink:type="simple" id="oo_897600.jpg"><uri content-type="original_file" xlink:type="simple">https://binary.pensoft.net/fig/897600</uri></graphic></fig></tp:treatment-sec><tp:treatment-sec sec-type="ecology" id="SECID0EXGOO"><title>Ecology and habitat.</title><p><italic><tp:taxon-name><tp:taxon-name-part taxon-name-part-type="genus" reg="Solanum">Solanum</tp:taxon-name-part><tp:taxon-name-part taxon-name-part-type="species" reg="pygmaeum">pygmaeum</tp:taxon-name-part></tp:taxon-name></italic> in South America grows in dry forests and grassland habitats, usually in sandy and clay soils, along railroad tracks and roadsides; from 100 to 1,000 m.</p></tp:treatment-sec><tp:treatment-sec sec-type="Common names and uses" id="SECID0EIHOO"><title>Common names and uses.</title><p>None recorded.</p></tp:treatment-sec><tp:treatment-sec sec-type="Preliminary conservation status" id="SECID0ENHOO"><title>Preliminary conservation status</title><p><bold>(<xref ref-type="bibr" rid="B116">IUCN 2022</xref>).</bold> Least Concern [<abbrev xmlns:xlink="http://www.w3.org/1999/xlink" xlink:title="Least Concern" id="ABBRID0E1HOO" xlink:type="simple">LC</abbrev>]. <abbrev xmlns:xlink="http://www.w3.org/1999/xlink" xlink:title="Extent of Occurrence" id="ABBRID0E5HOO" xlink:type="simple">EOO</abbrev> = 18,428,537 km<sup>2</sup> [<abbrev xmlns:xlink="http://www.w3.org/1999/xlink" xlink:title="Least Concern" id="ABBRID0EEIOO" xlink:type="simple">LC</abbrev>]; <abbrev xmlns:xlink="http://www.w3.org/1999/xlink" xlink:title="Area of Occurrence" id="ABBRID0EIIOO" xlink:type="simple">AOO</abbrev> = 596 km<sup>2</sup> [<abbrev xmlns:xlink="http://www.w3.org/1999/xlink" xlink:title="Vulnerable" id="ABBRID0EOIOO" xlink:type="simple">VU</abbrev>]; calculated on the global range. <italic><tp:taxon-name><tp:taxon-name-part taxon-name-part-type="genus" reg="Solanum">Solanum</tp:taxon-name-part><tp:taxon-name-part taxon-name-part-type="species" reg="pygmaeum">pygmaeum</tp:taxon-name-part></tp:taxon-name></italic> is widespread in its native range and is a patch-forming species of open areas and many different habitat types.</p></tp:treatment-sec><tp:treatment-sec sec-type="discussion" id="SECID0E4IOO"><title>Discussion.</title><p><italic><tp:taxon-name><tp:taxon-name-part taxon-name-part-type="genus" reg="Solanum">Solanum</tp:taxon-name-part><tp:taxon-name-part taxon-name-part-type="species" reg="pygmaeum">pygmaeum</tp:taxon-name-part></tp:taxon-name></italic> is a plant that spreads by underground stems, often forming dense stands of small straggling plants along roads and in grassy vegetation. It is easy to distinguish by its large flowers (anthers more than 3.5 mm long), narrowly elliptic calyx lobes (1.5–1.8 mm long) , and rhizomatous habit. Leaves are quite variable in size, but are usually narrowly elliptic, less often wider in the lower half. It is most similar to <italic><tp:taxon-name><tp:taxon-name-part taxon-name-part-type="genus" reg="Solanum">S.</tp:taxon-name-part><tp:taxon-name-part taxon-name-part-type="species" reg="rhizomatum">rhizomatum</tp:taxon-name-part></tp:taxon-name></italic> of the Bolivian Andes but differs from that species in its unbranched (versus forked) inflorescences, larger anthers (those of <italic><tp:taxon-name><tp:taxon-name-part taxon-name-part-type="genus" reg="Solanum">S.</tp:taxon-name-part><tp:taxon-name-part taxon-name-part-type="species" reg="rhizomatum">rhizomatum</tp:taxon-name-part></tp:taxon-name></italic> are less than 3.5 mm long) and berries with 15–25 seeds (versus more than 50 seeds in <italic><tp:taxon-name><tp:taxon-name-part taxon-name-part-type="genus" reg="Solanum">S.</tp:taxon-name-part><tp:taxon-name-part taxon-name-part-type="species" reg="rhizomatum">rhizomatum</tp:taxon-name-part></tp:taxon-name></italic>). The two species are not sympatric.</p><p>Details of typification of the synonyms of <italic><tp:taxon-name><tp:taxon-name-part taxon-name-part-type="genus" reg="Solanum">S.</tp:taxon-name-part><tp:taxon-name-part taxon-name-part-type="species" reg="pygmaeum">pygmaeum</tp:taxon-name-part></tp:taxon-name></italic> can be found in <xref ref-type="bibr" rid="B209">Särkinen et al. (2018)</xref>; we have still been unable to trace original material of <tp:taxon-name><tp:taxon-name-part taxon-name-part-type="genus" reg="Solanum"/><tp:taxon-name-part taxon-name-part-type="species" reg="pygmaeum"/><tp:taxon-name-part taxon-name-part-type="infraspecific-rank">var.</tp:taxon-name-part><tp:taxon-name-part taxon-name-part-type="variety" reg="latifolium">latifolium</tp:taxon-name-part></tp:taxon-name>.</p></tp:treatment-sec><ref-list><ref id="B10"><mixed-citation xmlns:xlink="http://www.w3.org/1999/xlink" xlink:type="simple"><person-group><name name-style="western"><surname>Barboza</surname><given-names>GE</given-names></name><name name-style="western"><surname>Knapp</surname><given-names>S</given-names></name><name name-style="western"><surname>Särkinen</surname><given-names>T</given-names></name></person-group> (<year>2013</year>) <article-title>Grupo VII. Moreloide.</article-title> In: <person-group><name name-style="western"><surname>Anton</surname><given-names>AM</given-names></name><name name-style="western"><surname>Zuloaga</surname><given-names>FO</given-names></name></person-group> (<role>Eds</role>) <issue-title>Barboza GE (Coord.</issue-title><source>) Flora Argentina (Vol. 13), <tp:taxon-name><tp:taxon-name-part taxon-name-part-type="family">Solanaceae</tp:taxon-name-part></tp:taxon-name>. IOBDA- IMBIV, CONICET: Buenos Aires &amp; Córdoba, Argentina</source>, <fpage>231</fpage>–<lpage>264</lpage>.</mixed-citation></ref><ref id="B209"><mixed-citation xmlns:xlink="http://www.w3.org/1999/xlink" xlink:type="simple"><person-group><name name-style="western"><surname>Särkinen</surname><given-names>T</given-names></name><name name-style="western"><surname>Poczai</surname><given-names>P</given-names></name><name name-style="western"><surname>Barboza</surname><given-names>GE</given-names></name><name name-style="western"><surname>van der Weerden</surname><given-names>GM</given-names></name><name name-style="western"><surname>Baden</surname><given-names>M</given-names></name><name name-style="western"><surname>Knapp</surname><given-names>S</given-names></name></person-group> (<year>2018</year>) <article-title>A revision of the Old World black nightshades (Morelloid clade of <italic><tp:taxon-name><tp:taxon-name-part taxon-name-part-type="genus">Solanum</tp:taxon-name-part></tp:taxon-name></italic> L., <tp:taxon-name><tp:taxon-name-part taxon-name-part-type="family">Solanaceae</tp:taxon-name-part></tp:taxon-name>).</article-title><source>PhytoKeys</source><volume>106</volume>: <fpage>1</fpage>–<lpage>223</lpage>. <ext-link xlink:href="10.3897/phytokeys.106.21991" ext-link-type="doi" xlink:type="simple">https://doi.org/10.3897/phytokeys.106.21991</ext-link></mixed-citation></ref><ref id="B124"><mixed-citation xmlns:xlink="http://www.w3.org/1999/xlink" xlink:type="simple"><person-group><name name-style="western"><surname>Knapp</surname><given-names>S</given-names></name></person-group> (<year>2007</year>) <article-title>Lectotypification of Cavanilles’ names in <italic><tp:taxon-name><tp:taxon-name-part taxon-name-part-type="genus">Solanum</tp:taxon-name-part></tp:taxon-name></italic> (<tp:taxon-name><tp:taxon-name-part taxon-name-part-type="family">Solanaceae</tp:taxon-name-part></tp:taxon-name>).</article-title><source>Anales del Jardin Botanico de Madrid</source><volume>64</volume>(<issue>2</issue>): <fpage>195</fpage>–<lpage>203</lpage>. <ext-link xlink:href="10.3989/ajbm.2007.v64.i2.175" ext-link-type="doi" xlink:type="simple">https://doi.org/10.3989/ajbm.2007.v64.i2.175</ext-link></mixed-citation></ref><ref id="B168"><mixed-citation xmlns:xlink="http://www.w3.org/1999/xlink" xlink:type="simple"><person-group><name name-style="western"><surname>Moscone</surname><given-names>EA</given-names></name></person-group> (<year>1992</year>) <article-title>Estudios en cromosomas meióticos en <tp:taxon-name><tp:taxon-name-part taxon-name-part-type="family">Solanaceae</tp:taxon-name-part></tp:taxon-name> de Argentina.</article-title><source>Darwiniana</source><volume>31</volume>: <fpage>261</fpage>–<lpage>297</lpage>. <ext-link xlink:href="https://www.jstor.org/stable/23222568" ext-link-type="uri" xlink:type="simple">https://www.jstor.org/stable/23222568</ext-link></mixed-citation></ref><ref id="B116"><mixed-citation xmlns:xlink="http://www.w3.org/1999/xlink" xlink:type="simple">IUCN (<year>2022</year>) Guidelines for Using the IUCN Red List Categories and Criteria. Version 15.1. Prepared by the Standards and Petitions Subcommittee. [Downloaded 9 Dec 2022] <ext-link xlink:href="https://www.iucnredlist.org/resources/redlistguidelines" ext-link-type="uri" xlink:type="simple">https://www.iucnredlist.org/resources/redlistguidelines</ext-link></mixed-citation></ref></ref-list></tp:taxon-treatment>
