# Supplementary material for: ﻿A revision of the South American species of the Morelloid clade (Solanum L., Solanaceae)
Source: PhytoKeys. 2023 Aug 29;231:1–342. doi: 10.3897/phytokeys.231.100894 (PMC10481398; doi:10.3897/phytokeys.231.100894)
Supplement: XML Treatment for Solanum radicans [file phytokeys.231.100894-treatment46.xml]

<!DOCTYPE tp:taxon-treatment
  PUBLIC "-//TaxonX//DTD Taxonomic Treatment Publishing DTD v0 20100105//EN" "tax-treatment-NSO.dtd">
<tp:taxon-treatment xmlns:tp="http://www.plazi.org/taxpub"><tp:treatment-meta><kwd-group><label>Taxon classification</label><kwd>
                <named-content content-type="kingdom">Plantae</named-content>
              </kwd><kwd>
                <named-content content-type="order">Solanales</named-content>
              </kwd><kwd>
                <named-content content-type="family">Solanaceae</named-content>
              </kwd></kwd-group><mixed-citation publication-type="journal"><person-group><name><surname>Knapp</surname><given-names>Sandra</given-names></name><name><surname>Särkinen</surname><given-names>Tiina</given-names></name><name><surname>Barboza</surname><given-names>Gloria E.</given-names></name></person-group><article-title>﻿A revision of the South American species of the Morelloid clade (<italic><tp:taxon-name><tp:taxon-name-part taxon-name-part-type="genus" reg="Solanum">Solanum</tp:taxon-name-part></tp:taxon-name></italic> L., <tp:taxon-name><tp:taxon-name-part taxon-name-part-type="family">Solanaceae</tp:taxon-name-part></tp:taxon-name>)</article-title><source>PhytoKeys</source><day>29</day><month>08</month><year>2023</year><volume>231</volume><fpage>1</fpage><lpage>342</lpage><pub-id pub-id-type="doi">10.3897/phytokeys.231.100894</pub-id></mixed-citation></tp:treatment-meta><tp:nomenclature><label>﻿46.</label><tp:taxon-name>
              <tp:taxon-name-part taxon-name-part-type="genus" reg="Solanum">Solanum</tp:taxon-name-part>
              <tp:taxon-name-part taxon-name-part-type="species" reg="radicans">radicans</tp:taxon-name-part>
            </tp:taxon-name><tp:taxon-authority>L.f., Dec. Pl. Horti Upsal. 1. Apr-Jul 1762.</tp:taxon-authority><xref ref-type="fig" rid="F3">Figs 3D</xref><xref ref-type="fig" rid="F140">, 140</xref><xref ref-type="fig" rid="F141">, 141</xref><tp:nomenclature-citation-list><tp:nomenclature-citation><tp:taxon-name>
                  <tp:taxon-name-part taxon-name-part-type="genus" reg="Witheringia">Witheringia</tp:taxon-name-part>
                  <tp:taxon-name-part taxon-name-part-type="species" reg="ruderalis">ruderalis</tp:taxon-name-part>
                </tp:taxon-name><comment>J.Rémy, Fl. Chil. [Gay] 5: 69. 1849. Type. Chile. Región IV (Coquimbo): Coquimbo, <italic>C. Gay 297</italic> (neotype, designated here: P [P00370543]; isolectotype: P [P00370544]).</comment></tp:nomenclature-citation><tp:nomenclature-citation><tp:taxon-name>
                  <tp:taxon-name-part taxon-name-part-type="genus" reg="Solanum">Solanum</tp:taxon-name-part>
                  <tp:taxon-name-part taxon-name-part-type="species" reg="ruderale">ruderale</tp:taxon-name-part>
                </tp:taxon-name><comment>(J.Rémy) F.Phil., Cat. Pl. Vasc. Chil. 229. 1881. Type. Based on <tp:taxon-name><tp:taxon-name-part taxon-name-part-type="genus" reg="Witheringia">Witheringia</tp:taxon-name-part><tp:taxon-name-part taxon-name-part-type="species" reg="ruderale">ruderale</tp:taxon-name-part></tp:taxon-name> J.Rémy.</comment></tp:nomenclature-citation></tp:nomenclature-citation-list></tp:nomenclature><tp:treatment-sec sec-type="material" id="SECID0EHOOO"><title>Type.</title><p>Cultivated in Uppsala, from Peru, <italic>Anon. s.n.</italic> (lectotype, designated by Knapp in <xref ref-type="bibr" rid="B117">Jarvis 2007</xref>, pg. 861: LINN [LINN 248.9]).</p><fig id="F140" position="float" orientation="portrait"><object-id xmlns:xlink="http://www.w3.org/1999/xlink" content-type="doi" xlink:type="simple">10.3897/phytokeys.231.100894.figure140</object-id><label>Figure 140.</label><caption><p><italic><tp:taxon-name><tp:taxon-name-part taxon-name-part-type="genus" reg="Solanum">Solanum</tp:taxon-name-part><tp:taxon-name-part taxon-name-part-type="species" reg="radicans">radicans</tp:taxon-name-part></tp:taxon-name></italic><bold>A</bold> flowering habit <bold>B</bold> fruiting habit <bold>C</bold> detail of adaxial leaf surface <bold>D</bold> detail of abaxial leaf surface <bold>E</bold> flower bud <bold>F</bold> dissected flower <bold>G</bold> fruit (<bold>A, D–F</bold><italic>Knapp et al. 10267</italic><bold>B</bold><italic>Knapp et al. 10416</italic>). Illustration by R. Wise.</p></caption><graphic xmlns:xlink="http://www.w3.org/1999/xlink" xlink:href="phytokeys-231-001_article-100894__-g140.jpg" position="float" orientation="portrait" xlink:type="simple" id="oo_897601.jpg"><uri content-type="original_file" xlink:type="simple">https://binary.pensoft.net/fig/897601</uri></graphic></fig></tp:treatment-sec><tp:treatment-sec sec-type="description" id="SECID0EBQOO"><title>Description.</title><p>Creeping herbs to sprawling subshrubs, 0.2–0.75 m high, branches occasionally rooting at the lower nodes. Stems strongly angled to winged from the decurrent leaf bases, with occasional spinescent process along the angles, sparsely pubescent with white eglandular 2–3-celled uniseriate trichomes ca. 0.5 mm long, glabrescent; new growth glabrous to sparsely pubescent with a few scattered white eglandular trichomes like those of the stems, the new leaves densely papillate. Sympodial units difoliate, the leaves not geminate. Leaves simple and deeply 5-lobed, the blades 2.5–14 cm long, 2.5–6 cm wide, elliptic to ovate in outline, widest at the middle or in the lower half, chartaceous, concolorous; adaxial surfaces glabrous or with a few scattered white eglandular simple uniseriate trichomes to 0.5 mm long along the midrib and principal veins, the midrib raised above; abaxial surfaces glabrous or with a few scattered white eglandular simple uniseriate trichomes to 0.5 mm long along the midrib and principal veins; principal veins 2–3 pairs, the midrib raised above; base attenuate onto the stem; margins deeply (3)5-lobed nearly to the midrib, the lobes 3–5 cm long, ca. 2 cm wide, widest in the distal third, asymmetrically elliptic, narrowed near the base, the terminal lobe the largest, occasionally the lateral lobes with minute secondary lobes, the sinuses 3/4 or more of the distance to the midrib, often sparsely ciliate; petiole 0–1 cm long, winged for most of its length. Inflorescences internodal to almost opposite the leaves, usually unbranched, occasionally forked, 2–7 cm long, with 10–20 flowers, sparsely to moderately pubescent with white simple uniseriate trichomes like those of the stems; peduncle 1–3 cm long; pedicels 0.5–1 cm long, 0.4–0.5 mm in diameter at the base, 0.4–0.6 mm in diameter at the apex, with a few scattered white simple trichomes near the base, distally glabrous, articulated at the base; pedicel scars irregularly spaced 1.5–2.5 mm apart. Buds globose, purple-tinged, the corolla halfway to strongly exserted from the calyx before anthesis. Flowers 5-merous, cosexual (hermaphroditic). Calyx tube 1.5–2 mm long, cup-shaped and abruptly narrowing to the pedicel, the lobes 0.75–2 mm long, 0.5–0.9 mm wide, triangular to long-triangular, slightly fleshy, glabrous. Corolla 1–1.2 cm in diameter, rotate-stellate, pale violet to purple, with a greenish yellow central star, lobed ca. halfway to the base, the lobes 2.5–4 mm long, 3–4 mm wide, spreading at anthesis, glabrous adaxially and abaxially, except for the densely papillate lobe tips. Stamens equal; filament tube minute; free portion of the filaments 0.3–0.4 mm long, pubescent with tangled white simple uniseriate trichomes adaxially; anthers 1.5–2 mm long, ca. 1 mm wide, plumply ellipsoid, yellow, poricidal at the tips, the pores lengthening to slits with age. Ovary globose, glabrous; style 4–5 mm long, straight, exserted beyond the anther cone, densely papillate in the lower third; stigma large-capitate and strongly bilobed, the surfaces minutely papillate, bright green in live plants. Fruit a globose to occasionally somewhat flattened-globose berry, 0.5–1 cm in diameter, orange-yellow or slightly greenish yellow when mature, the pericarp thin, matte to slightly shiny, translucent, glabrous; fruiting pedicels 0.6–1 cm long, ca. 1 mm in diameter at the base, ca. 1.5 mm in diameter at the apex, somewhat thickened and woody, deflexed and strongly bent at the base, not persistent; fruiting calyx not markedly accrescent, the tube appressed to the berry, the lobes to 3 mm long, spreading or reflexed in the distal half. Seeds 20–50 per berry, ca. 2 mm long, ca. 1.5 mm wide, teardrop shaped, not markedly flattened, reddish tan or pale tan, the surfaces minutely pitted, the testal cells sinuate in outline. Stone cells 5–6, with 2 larger, 1.2–1.5 mm in diameter and apically positioned, 3–4 smaller, 0.4–0.5 mm in diameter and throughout the berry flesh, all cream-coloured. Chromosome number: 2n = 24 (<xref ref-type="bibr" rid="B40">Chiarini et al. 2017</xref>; voucher <italic>Särkinen et al. 4008</italic>).</p><fig id="F141" position="float" orientation="portrait"><object-id xmlns:xlink="http://www.w3.org/1999/xlink" content-type="doi" xlink:type="simple">10.3897/phytokeys.231.100894.figure141</object-id><label>Figure 141.</label><caption><p><italic><tp:taxon-name><tp:taxon-name-part taxon-name-part-type="genus" reg="Solanum">Solanum</tp:taxon-name-part><tp:taxon-name-part taxon-name-part-type="species" reg="radicans">radicans</tp:taxon-name-part></tp:taxon-name></italic><bold>A</bold> habit <bold>B</bold> flowering branch <bold>C</bold> flowers at full anthesis with flower buds <bold>D</bold> maturing fruits (<bold>A</bold><italic>Särkinen et al. 4065</italic><bold>B</bold><italic>Knapp et al. 10417</italic><bold>C</bold><italic>Gonzáles et al. 2877</italic><bold>D</bold><italic>Knapp et al. 10304</italic>). Photos by S. Knapp.</p></caption><graphic xmlns:xlink="http://www.w3.org/1999/xlink" xlink:href="phytokeys-231-001_article-100894__-g141.jpg" position="float" orientation="portrait" xlink:type="simple" id="oo_897602.jpg"><uri content-type="original_file" xlink:type="simple">https://binary.pensoft.net/fig/897602</uri></graphic></fig></tp:treatment-sec><tp:treatment-sec sec-type="distribution" id="SECID0E4ROO"><title>Distribution</title><p><bold>(Fig. <xref ref-type="fig" rid="F142">142</xref>).</bold><italic><tp:taxon-name><tp:taxon-name-part taxon-name-part-type="genus" reg="Solanum">Solanum</tp:taxon-name-part><tp:taxon-name-part taxon-name-part-type="species" reg="radicans">radicans</tp:taxon-name-part></tp:taxon-name></italic> occurs from Ecuador (Provs. Carchi, Chimborazo, Cotopaxi, El Oro, Esmeraldas, Imbabura, Pichincha, Tungurahua) and Peru (Depts. Arequipa, Apurímac, Ayacucho, Cajamarca, Cusco, Huancavelica, Huánuco, Ica, Junín, Lima, Moquegua, Piura, Tacna) to Bolivia (Depts. Cochabamba, La Paz) and central Chile (Regions I [Tarapacá], III [Atacama], IV [Coquimbo], XV [Arica y Parinacota]). Most collections are from the western Andean slopes.</p><fig id="F142" position="float" orientation="portrait"><object-id xmlns:xlink="http://www.w3.org/1999/xlink" content-type="doi" xlink:type="simple">10.3897/phytokeys.231.100894.figure142</object-id><label>Figure 142.</label><caption><p>Distribution map of <italic><tp:taxon-name><tp:taxon-name-part taxon-name-part-type="genus" reg="Solanum">Solanum</tp:taxon-name-part><tp:taxon-name-part taxon-name-part-type="species" reg="radicans">radicans</tp:taxon-name-part></tp:taxon-name></italic>.</p></caption><graphic xmlns:xlink="http://www.w3.org/1999/xlink" xlink:href="phytokeys-231-001_article-100894__-g142.jpg" position="float" orientation="portrait" xlink:type="simple" id="oo_897603.jpg"><uri content-type="original_file" xlink:type="simple">https://binary.pensoft.net/fig/897603</uri></graphic></fig></tp:treatment-sec><tp:treatment-sec sec-type="ecology" id="SECID0ENTOO"><title>Ecology and habitat.</title><p><italic><tp:taxon-name><tp:taxon-name-part taxon-name-part-type="genus" reg="Solanum">Solanum</tp:taxon-name-part><tp:taxon-name-part taxon-name-part-type="species" reg="radicans">radicans</tp:taxon-name-part></tp:taxon-name></italic> is a plant of open places usually at high elevations but can occur to almost sea level in the southern part of its range, from (40-) 1,500 to 3,700 m elevation. It is generally a weedy species and is found in disturbed areas, often associated with human habitation.</p></tp:treatment-sec><tp:treatment-sec sec-type="Common names and uses" id="SECID0E5TOO"><title>Common names and uses.</title><p>Peru. Arequipa: uva de sapo (<italic>Gonzáles J. 26</italic>); Cusco: cusmayllo (<italic>Valenzuela et al. 6189</italic>); Huánuco: bapichinga (<italic>Woytkowski 738</italic>); Lima: hierba mora (<italic>Espinoza 39</italic>); Moquegua: nucchu (<italic>Blanchard et al. s.n.</italic>), uva de sapo (<italic>Núñez 5</italic>). No uses recorded.</p></tp:treatment-sec><tp:treatment-sec sec-type="Preliminary conservation status" id="SECID0EQUOO"><title>Preliminary conservation status</title><p><bold>(<xref ref-type="bibr" rid="B116">IUCN 2022</xref>).</bold> Least Concern [<abbrev xmlns:xlink="http://www.w3.org/1999/xlink" xlink:title="Least Concern" id="ABBRID0E4UOO" xlink:type="simple">LC</abbrev>]. <abbrev xmlns:xlink="http://www.w3.org/1999/xlink" xlink:title="Extent of Occurrence" id="ABBRID0EBVOO" xlink:type="simple">EOO</abbrev> = 2,210,753 km<sup>2</sup> [<abbrev xmlns:xlink="http://www.w3.org/1999/xlink" xlink:title="Least Concern" id="ABBRID0EHVOO" xlink:type="simple">LC</abbrev>]; <abbrev xmlns:xlink="http://www.w3.org/1999/xlink" xlink:title="Area of Occurrence" id="ABBRID0ELVOO" xlink:type="simple">AOO</abbrev> = 484 km<sup>2</sup> [<abbrev xmlns:xlink="http://www.w3.org/1999/xlink" xlink:title="Endangered" id="ABBRID0ERVOO" xlink:type="simple">EN</abbrev>]. <italic><tp:taxon-name><tp:taxon-name-part taxon-name-part-type="genus" reg="Solanum">Solanum</tp:taxon-name-part><tp:taxon-name-part taxon-name-part-type="species" reg="radicans">radicans</tp:taxon-name-part></tp:taxon-name></italic> is widely distributed and is often found in conjunction with people (in villages and along roadsides and streams). It has been collected around protected archaeological sites in Cusco (Peru).</p></tp:treatment-sec><tp:treatment-sec sec-type="discussion" id="SECID0EAWOO"><title>Discussion.</title><p><italic><tp:taxon-name><tp:taxon-name-part taxon-name-part-type="genus" reg="Solanum">Solanum</tp:taxon-name-part><tp:taxon-name-part taxon-name-part-type="species" reg="radicans">radicans</tp:taxon-name-part></tp:taxon-name></italic> is a member of a small clade (Radicans clade of <xref ref-type="bibr" rid="B206">Särkinen et al. 2015b</xref>) also containing the Andean species <italic><tp:taxon-name><tp:taxon-name-part taxon-name-part-type="genus" reg="Solanum">S.</tp:taxon-name-part><tp:taxon-name-part taxon-name-part-type="species" reg="corymbosum">corymbosum</tp:taxon-name-part></tp:taxon-name></italic>, <italic><tp:taxon-name><tp:taxon-name-part taxon-name-part-type="genus" reg="Solanum">S.</tp:taxon-name-part><tp:taxon-name-part taxon-name-part-type="species" reg="palitans">palitans</tp:taxon-name-part></tp:taxon-name></italic> and <italic><tp:taxon-name><tp:taxon-name-part taxon-name-part-type="genus" reg="Solanum">S.</tp:taxon-name-part><tp:taxon-name-part taxon-name-part-type="species" reg="tripartitum">tripartitum</tp:taxon-name-part></tp:taxon-name></italic>. Like them, it is a small herbaceous species that often occurs in disturbed areas. It differs from <italic><tp:taxon-name><tp:taxon-name-part taxon-name-part-type="genus" reg="Solanum">S.</tp:taxon-name-part><tp:taxon-name-part taxon-name-part-type="species" reg="corymbosum">corymbosum</tp:taxon-name-part></tp:taxon-name></italic> in its 5-parted leaves (versus entire) and orange (versus bright red) berries. From <italic><tp:taxon-name><tp:taxon-name-part taxon-name-part-type="genus" reg="Solanum">S.</tp:taxon-name-part><tp:taxon-name-part taxon-name-part-type="species" reg="palitans">palitans</tp:taxon-name-part></tp:taxon-name></italic> and <italic><tp:taxon-name><tp:taxon-name-part taxon-name-part-type="genus" reg="Solanum">S.</tp:taxon-name-part><tp:taxon-name-part taxon-name-part-type="species" reg="tripartitum">tripartitum</tp:taxon-name-part></tp:taxon-name></italic> it differs in berry colour (orange versus red or yellow), consistently 5-parted leaves (versus 3–4-parted leaves) and usually violet flowers with a prominent globose green stigma. The buds of <italic><tp:taxon-name><tp:taxon-name-part taxon-name-part-type="genus" reg="Solanum">S.</tp:taxon-name-part><tp:taxon-name-part taxon-name-part-type="species" reg="radicans">radicans</tp:taxon-name-part></tp:taxon-name></italic> are often dark purple, but at anthesis the corolla is usually white (Fig. <xref ref-type="fig" rid="F3">3D</xref>).</p><p>No specimens or herbaria were cited in the protologue of <italic><tp:taxon-name><tp:taxon-name-part taxon-name-part-type="genus" reg="Witheringia">W.</tp:taxon-name-part><tp:taxon-name-part taxon-name-part-type="species" reg="ruderalis">ruderalis</tp:taxon-name-part></tp:taxon-name></italic> (<xref ref-type="bibr" rid="B187">Rémy 1849</xref>), but the publication was largely based on the collections of Claudio Gay. We have selected the one of the two specimens of <italic>Gay 267</italic> at Paris (P00370543) that has a label corresponding to the protologue text as the neotype of this name and combinations based upon it. The other specimen of <italic>Gay 297</italic> at P (P00370544) has no annotations and is clearly a duplicate.</p></tp:treatment-sec><tp:treatment-sec><!--Section generated to contain objects referenced in tp:taxon-treatment.--><fig id="F3" position="float" orientation="portrait"><object-id xmlns:xlink="http://www.w3.org/1999/xlink" content-type="doi" xlink:type="simple">10.3897/phytokeys.231.100894.figure3</object-id><label>Figure 3.</label><caption><p>Representative flowers of South American morelloids <bold>A</bold> campanulate purple corollas in forked internodal inflorescences in <italic><tp:taxon-name><tp:taxon-name-part taxon-name-part-type="genus" reg="Solanum">S.</tp:taxon-name-part><tp:taxon-name-part taxon-name-part-type="species" reg="fiebrigii">fiebrigii</tp:taxon-name-part></tp:taxon-name></italic><bold>B</bold> pentagonal white corollas in <italic><tp:taxon-name><tp:taxon-name-part taxon-name-part-type="genus" reg="Solanum">S.</tp:taxon-name-part><tp:taxon-name-part taxon-name-part-type="species" reg="annuum">annuum</tp:taxon-name-part></tp:taxon-name></italic><bold>C</bold> broadly stellate purple corollas with long-exerted styles in <italic><tp:taxon-name><tp:taxon-name-part taxon-name-part-type="genus" reg="Solanum">S.</tp:taxon-name-part><tp:taxon-name-part taxon-name-part-type="species" reg="pentlandii">pentlandii</tp:taxon-name-part></tp:taxon-name></italic><bold>D</bold> broadly stellate white corollas with slightly exerted globose stigmas in <italic><tp:taxon-name><tp:taxon-name-part taxon-name-part-type="genus" reg="Solanum">S.</tp:taxon-name-part><tp:taxon-name-part taxon-name-part-type="species" reg="radicans">radicans</tp:taxon-name-part></tp:taxon-name></italic><bold>E</bold> deeply stellate pale yellow corollas in <italic><tp:taxon-name><tp:taxon-name-part taxon-name-part-type="genus" reg="Solanum">S.</tp:taxon-name-part><tp:taxon-name-part taxon-name-part-type="species" reg="huayavillense">huayavillense</tp:taxon-name-part></tp:taxon-name></italic><bold>F</bold> deeply stellate purple corollas with dark central eye colouration in <italic><tp:taxon-name><tp:taxon-name-part taxon-name-part-type="genus" reg="Solanum">S.</tp:taxon-name-part><tp:taxon-name-part taxon-name-part-type="species" reg="salicifolium">salicifolium</tp:taxon-name-part></tp:taxon-name></italic><bold>G</bold> bumblebee visiting and buzzing the anther cone in <italic><tp:taxon-name><tp:taxon-name-part taxon-name-part-type="genus" reg="Solanum">S.</tp:taxon-name-part><tp:taxon-name-part taxon-name-part-type="species" reg="cochabambense">cochabambense</tp:taxon-name-part></tp:taxon-name></italic><bold>H</bold> variation in corolla shape, size and colouration within a single individual of <italic><tp:taxon-name><tp:taxon-name-part taxon-name-part-type="genus" reg="Solanum">S.</tp:taxon-name-part><tp:taxon-name-part taxon-name-part-type="species" reg="cochabambense">cochabambense</tp:taxon-name-part></tp:taxon-name></italic> (<bold>A</bold><italic>Barboza et al. 3548</italic><bold>B</bold><italic>Barboza et al. 3495</italic><bold>C</bold><italic>Knapp et al. 10248</italic><bold>D</bold><italic>Knapp et al. 10277</italic><bold>E</bold><italic>Barboza et al. 3531</italic><bold>F</bold><italic>Chiarini et al. 819</italic><bold>G</bold><italic>Särkinen et al. 4036</italic><bold>H</bold><italic>Knapp et al. 10669</italic>). Photos by S. Knapp and T. Särkinen.</p></caption><graphic xmlns:xlink="http://www.w3.org/1999/xlink" xlink:href="phytokeys-231-001_article-100894__-g003.jpg" position="float" orientation="portrait" xlink:type="simple" id="oo_897464.jpg"><uri content-type="original_file" xlink:type="simple">https://binary.pensoft.net/fig/897464</uri></graphic></fig></tp:treatment-sec><ref-list><ref id="B117"><mixed-citation xmlns:xlink="http://www.w3.org/1999/xlink" xlink:type="simple"><person-group><name name-style="western"><surname>Jarvis</surname><given-names>CE</given-names></name></person-group> (<year>2007</year>) Order out of chaos: Linnean plant names and their types. Natural History Museum and Linnean Society of London, London.</mixed-citation></ref><ref id="B40"><mixed-citation xmlns:xlink="http://www.w3.org/1999/xlink" xlink:type="simple"><person-group><name name-style="western"><surname>Chiarini</surname><given-names>FE</given-names></name><name name-style="western"><surname>Lipari</surname><given-names>D</given-names></name><name name-style="western"><surname>Barboza</surname><given-names>GE</given-names></name><name name-style="western"><surname>Knapp</surname><given-names>S</given-names></name></person-group> (<year>2017</year>) <article-title><tp:taxon-name><tp:taxon-name-part taxon-name-part-type="family">Solanaceae</tp:taxon-name-part></tp:taxon-name>.</article-title> In: <person-group><name name-style="western"><surname>Marhold</surname><given-names>K</given-names></name><name name-style="western"><surname>Bresitwiser</surname><given-names>I</given-names></name></person-group> (<role>Eds</role>) <issue-title>IAPT/IOPB chromosome data 25.</issue-title><source>Taxon 66(5)</source>, <fpage>1246</fpage>–<lpage>1247</lpage>. <ext-link xlink:href="10.12705/665.29" ext-link-type="doi" xlink:type="simple">https://doi.org/10.12705/665.29</ext-link></mixed-citation></ref><ref id="B116"><mixed-citation xmlns:xlink="http://www.w3.org/1999/xlink" xlink:type="simple">IUCN (<year>2022</year>) Guidelines for Using the IUCN Red List Categories and Criteria. Version 15.1. Prepared by the Standards and Petitions Subcommittee. [Downloaded 9 Dec 2022] <ext-link xlink:href="https://www.iucnredlist.org/resources/redlistguidelines" ext-link-type="uri" xlink:type="simple">https://www.iucnredlist.org/resources/redlistguidelines</ext-link></mixed-citation></ref><ref id="B206"><mixed-citation xmlns:xlink="http://www.w3.org/1999/xlink" xlink:type="simple"><person-group><name name-style="western"><surname>Särkinen</surname><given-names>T</given-names></name><name name-style="western"><surname>Barboza</surname><given-names>GE</given-names></name><name name-style="western"><surname>Knapp</surname><given-names>S</given-names></name></person-group> (<year>2015b</year>) <article-title>True Black nightshades: Phylogeny and delimitation of the Morelloid clade of <italic><tp:taxon-name><tp:taxon-name-part taxon-name-part-type="genus">Solanum</tp:taxon-name-part></tp:taxon-name></italic>.</article-title><source>Taxon</source><volume>64</volume>(<issue>5</issue>): <fpage>945</fpage>–<lpage>958</lpage>. <ext-link xlink:href="10.12705/645.5" ext-link-type="doi" xlink:type="simple">https://doi.org/10.12705/645.5</ext-link></mixed-citation></ref><ref id="B187"><mixed-citation xmlns:xlink="http://www.w3.org/1999/xlink" xlink:type="simple"><person-group><name name-style="western"><surname>Rémy</surname><given-names>J</given-names></name></person-group> (<year>1849</year>) <article-title>XCVI. Solaneas.</article-title> In: <person-group><name name-style="western"><surname>Gay</surname><given-names>C</given-names></name></person-group> (<role>Ed.</role>) <issue-title>Historia Politica y Fisica de Chile.</issue-title><source>Botánica [Flora chilena]</source><volume>5</volume>: <fpage>38</fpage>–<lpage>98</lpage>.</mixed-citation></ref></ref-list></tp:taxon-treatment>
