# Supplementary material for: ﻿A revision of the South American species of the Morelloid clade (Solanum L., Solanaceae)
Source: PhytoKeys. 2023 Aug 29;231:1–342. doi: 10.3897/phytokeys.231.100894 (PMC10481398; doi:10.3897/phytokeys.231.100894)
Supplement: XML Treatment for Solanum rhizomatum [file phytokeys.231.100894-treatment47.xml]

<!DOCTYPE tp:taxon-treatment
  PUBLIC "-//TaxonX//DTD Taxonomic Treatment Publishing DTD v0 20100105//EN" "tax-treatment-NSO.dtd">
<tp:taxon-treatment xmlns:tp="http://www.plazi.org/taxpub"><tp:treatment-meta><kwd-group><label>Taxon classification</label><kwd>
                <named-content content-type="kingdom">Plantae</named-content>
              </kwd><kwd>
                <named-content content-type="order">Solanales</named-content>
              </kwd><kwd>
                <named-content content-type="family">Solanaceae</named-content>
              </kwd></kwd-group><mixed-citation publication-type="journal"><person-group><name><surname>Knapp</surname><given-names>Sandra</given-names></name><name><surname>Särkinen</surname><given-names>Tiina</given-names></name><name><surname>Barboza</surname><given-names>Gloria E.</given-names></name></person-group><article-title>﻿A revision of the South American species of the Morelloid clade (<italic><tp:taxon-name><tp:taxon-name-part taxon-name-part-type="genus" reg="Solanum">Solanum</tp:taxon-name-part></tp:taxon-name></italic> L., <tp:taxon-name><tp:taxon-name-part taxon-name-part-type="family">Solanaceae</tp:taxon-name-part></tp:taxon-name>)</article-title><source>PhytoKeys</source><day>29</day><month>08</month><year>2023</year><volume>231</volume><fpage>1</fpage><lpage>342</lpage><pub-id pub-id-type="doi">10.3897/phytokeys.231.100894</pub-id></mixed-citation></tp:treatment-meta><tp:nomenclature><label>﻿47.</label><tp:taxon-name>
              <tp:taxon-name-part taxon-name-part-type="genus" reg="Solanum">Solanum</tp:taxon-name-part>
              <tp:taxon-name-part taxon-name-part-type="species" reg="rhizomatum">rhizomatum</tp:taxon-name-part>
            </tp:taxon-name><tp:taxon-authority>Särkinen &amp; M.Nee, PhytoKeys 47: 102. 2015.</tp:taxon-authority><xref ref-type="fig" rid="F143">Figs 143</xref><xref ref-type="fig" rid="F144">, 144</xref></tp:nomenclature><tp:treatment-sec sec-type="material" id="SECID0EI2OO"><title>Type.</title><p>Bolivia. Santa Cruz: Prov. Vallegrande, 10 km (by air) NNW of Vallegrande, <named-content xmlns:xlink="http://www.w3.org/1999/xlink" content-type="dwc:verbatimCoordinates" xlink:type="simple"><named-content content-type="geo-json" specific-use="{&#34;type&#34;:&#34;Point&#34;,&#34;coordinates&#34;:[-64.133333,-18.383333]}" id="NCID0ER2OO" xlink:type="simple">18°23'S, 64°08'W</named-content></named-content>, 1,850 m, 1 Feb 1987, <italic>M. Nee 33947</italic> (holotype: LPB; isotypes: CORD [CORD00082080], G, MO [MO-5894880, acc. # 5894880], NY [00824501], US [02836499, acc. # 3146806] and to be distributed).</p><fig id="F143" position="float" orientation="portrait"><object-id xmlns:xlink="http://www.w3.org/1999/xlink" content-type="doi" xlink:type="simple">10.3897/phytokeys.231.100894.figure143</object-id><label>Figure 143.</label><caption><p><italic><tp:taxon-name><tp:taxon-name-part taxon-name-part-type="genus" reg="Solanum">Solanum</tp:taxon-name-part><tp:taxon-name-part taxon-name-part-type="species" reg="rhizomatum">rhizomatum</tp:taxon-name-part></tp:taxon-name></italic><bold>A</bold> habit <bold>B</bold> inflorescence <bold>C</bold> infructescence with maturing fruits (<bold>A, B</bold><italic>Wood 17690</italic> [K000658383]; <bold>C</bold><italic>Wood 11974</italic> [K000658384]). Reproduced with permission of the Trustees of the Royal Botanic Gardens, Kew.</p></caption><graphic xmlns:xlink="http://www.w3.org/1999/xlink" xlink:href="phytokeys-231-001_article-100894__-g143.jpg" position="float" orientation="portrait" xlink:type="simple" id="oo_897604.jpg"><uri content-type="original_file" xlink:type="simple">https://binary.pensoft.net/fig/897604</uri></graphic></fig></tp:treatment-sec><tp:treatment-sec sec-type="description" id="SECID0E53OO"><title>Description.</title><p>Perennial rhizomatous herbs with erect stems to 0.15–0.2 m high rising from an underground rhizome. Stems 1.5–2 mm in diameter at base, slightly flexuous, terete to ridged, often slightly winged, often purple-coloured, glabrous to sparsely pubescent with appressed 1–4-celled simple uniseriate trichomes ca. 0.5 mm long. Sympodial units difoliate, not geminate. Leaves simple or shallowly toothed or lobed, the blades 2.3–8 cm long, 1.2–4.3 cm wide, ovate-lanceolate, widest in the lower third, membranous, concolorous; adaxial surface glabrous or sparsely pubescent with 1–2-celled spreading hairs along lamina and veins; abaxial surface pubescent only along veins; principal veins 4–6 pairs; base attenuate to decurrent; margins shallowly toothed to entire, often purple-tinged, pubescent with short, 1-celled simple uniseriate trichomes, teeth, if present, most commonly only in the basal 1/3 of the blade; apex acute to acuminate; petiole 0.5–1.2 cm long, sparsely pubescent with spreading, simple uniseriate trichomes like those of the stems and leaves. Inflorescences internodal, forked or several times branched (rarely unbranched), 1.5–3.1 cm long, with 6–15 flowers, sparsely pubescent with simple 1–4-celled uniseriate appressed trichomes; peduncle 1–2.4 cm long and if the inflorescence branched, each branch with a flower-bearing axis 3–4 mm long; pedicels 4–6 mm long, ca. 0.3 mm in diameter at the base and ca. 0.4 mm in diameter at the apex, straight and spreading at anthesis, articulated at the base; pedicel scars spaced 1–2 mm apart. Buds ovoid, white or purple-tinged. Flowers 5-merous, cosexual (hermaphroditic). Calyx tube ca. 2–2.5 mm long, the lobes 1–1.5 mm long, triangular with acute apices, sparsely pubescent with simple 1–3-celled appressed uniseriate trichomes. Corolla 1.2–1.5 cm in diameter, white or flushed blue, with a yellow-green basal star, stellate, lobed halfway to 2/3 of the way to the base, the lobes 4–5 mm long, 2.5–3 mm wide, reflexed at anthesis, later spreading, densely pubescent abaxially with 1–2-celled simple uniseriate trichomes, these usually shorter than the trichomes of stems and leaves. Stamens equal; filament tube 1.2–1.5 mm long; free portion of the filaments 1–1.2 mm long, pubescent along internal side with spreading hairs like those of the stems and leaves; anthers 3.2–3.5 mm long, 0.9–1 mm wide, ellipsoid or rectangular in outline, yellow. Ovary globose, glabrous; style 6–7 mm long, straight, long-exserted beyond the anther cone, densely pubescent with 4-celled simple uniseriate trichomes in the basal 2/3; stigma globose, minutely papillate. Fruit a globose berry, 0.6–0.7 cm in diameter, pale green (mature ?), the pericarp thin, matte, glabrous; fruiting pedicels 1.2–1.4 cm long, ca. 0.6 mm in diameter at the base, ca. 0.8 mm in diameter at the apex, strongly deflexed, not persistent; fruiting calyx lobes 2.5–3.5 mm long, appressed to the berry with the tips slightly reflexed. Seeds 15–25 per berry, 1.7–1.8 mm long, 1.4–1.5 mm wide, tear-drop shaped, pale brown, the hilum positioned towards the narrower end of the seed, the testal cells pentagonal in outline. Stone cells 4–7 per berry, ca. 0.5 mm in diameter, pale tan or creamy white. Chromosome number not known.</p><fig id="F144" position="float" orientation="portrait"><object-id xmlns:xlink="http://www.w3.org/1999/xlink" content-type="doi" xlink:type="simple">10.3897/phytokeys.231.100894.figure144</object-id><label>Figure 144.</label><caption><p><italic><tp:taxon-name><tp:taxon-name-part taxon-name-part-type="genus" reg="Solanum">Solanum</tp:taxon-name-part><tp:taxon-name-part taxon-name-part-type="species" reg="rhizomatum">rhizomatum</tp:taxon-name-part></tp:taxon-name></italic><bold>A</bold> habitat of seasonally dry forests <bold>B</bold> rhizome <bold>C, D</bold> inflorescence with flowers at anthesis (<bold>A–D</bold><italic>Nee &amp; Mendoza 57594</italic>). Photos by M. Nee. Previously published in <xref ref-type="bibr" rid="B208">Särkinen et al. (2015d</xref>: 105).</p></caption><graphic xmlns:xlink="http://www.w3.org/1999/xlink" xlink:href="phytokeys-231-001_article-100894__-g144.jpg" position="float" orientation="portrait" xlink:type="simple" id="oo_897605.jpg"><uri content-type="original_file" xlink:type="simple">https://binary.pensoft.net/fig/897605</uri></graphic></fig></tp:treatment-sec><tp:treatment-sec sec-type="distribution" id="SECID0EJ5OO"><title>Distribution</title><p><bold>(Fig. <xref ref-type="fig" rid="F145">145</xref>).</bold><italic><tp:taxon-name><tp:taxon-name-part taxon-name-part-type="genus" reg="Solanum">Solanum</tp:taxon-name-part><tp:taxon-name-part taxon-name-part-type="species" reg="rhizomatum">rhizomatum</tp:taxon-name-part></tp:taxon-name></italic> is endemic to the arid interior valleys of the Bolivian Andes (Depts. Cochabamba, Potosí, Santa Cruz and also expected to occur in Chuquisaca).</p><fig id="F145" position="float" orientation="portrait"><object-id xmlns:xlink="http://www.w3.org/1999/xlink" content-type="doi" xlink:type="simple">10.3897/phytokeys.231.100894.figure145</object-id><label>Figure 145.</label><caption><p>Distribution map of <italic><tp:taxon-name><tp:taxon-name-part taxon-name-part-type="genus" reg="Solanum">Solanum</tp:taxon-name-part><tp:taxon-name-part taxon-name-part-type="species" reg="rhizomatum">rhizomatum</tp:taxon-name-part></tp:taxon-name></italic>.</p></caption><graphic xmlns:xlink="http://www.w3.org/1999/xlink" xlink:href="phytokeys-231-001_article-100894__-g145.jpg" position="float" orientation="portrait" xlink:type="simple" id="oo_897606.jpg"><uri content-type="original_file" xlink:type="simple">https://binary.pensoft.net/fig/897606</uri></graphic></fig></tp:treatment-sec><tp:treatment-sec sec-type="ecology" id="SECID0EZ6OO"><title>Ecology and habitat.</title><p><italic><tp:taxon-name><tp:taxon-name-part taxon-name-part-type="genus" reg="Solanum">Solanum</tp:taxon-name-part><tp:taxon-name-part taxon-name-part-type="species" reg="rhizomatum">rhizomatum</tp:taxon-name-part></tp:taxon-name></italic> grows in seasonally dry tropical forests and dry matorral vegetation, along slopes and on rocky and sandy soils, found often growing in moist depressions under the shade of larger trees and thickets; between 1,300 and 2,900 m elevation.</p></tp:treatment-sec><tp:treatment-sec sec-type="Common names and uses" id="SECID0EKAPO"><title>Common names and uses.</title><p>None recorded.</p></tp:treatment-sec><tp:treatment-sec sec-type="Preliminary conservation status" id="SECID0EPAPO"><title>Preliminary conservation status.</title><p>Least Concern [<abbrev xmlns:xlink="http://www.w3.org/1999/xlink" xlink:title="Least Concern" id="ABBRID0EVAPO" xlink:type="simple">LC</abbrev>]. <abbrev xmlns:xlink="http://www.w3.org/1999/xlink" xlink:title="Extent of Occurrence" id="ABBRID0EZAPO" xlink:type="simple">EOO</abbrev> = 71,565 km<sup>2</sup> [<abbrev xmlns:xlink="http://www.w3.org/1999/xlink" xlink:title="Least Concern" id="ABBRID0E6APO" xlink:type="simple">LC</abbrev>]; <abbrev xmlns:xlink="http://www.w3.org/1999/xlink" xlink:title="Area of Occurrence" id="ABBRID0EDBPO" xlink:type="simple">AOO</abbrev> = 80 km<sup>2</sup> [<abbrev xmlns:xlink="http://www.w3.org/1999/xlink" xlink:title="Endangered" id="ABBRID0EJBPO" xlink:type="simple">EN</abbrev>]. Knowing that collection densities in the tropical Andes remain extremely low and considering that current collections of <italic><tp:taxon-name><tp:taxon-name-part taxon-name-part-type="genus" reg="Solanum">S.</tp:taxon-name-part><tp:taxon-name-part taxon-name-part-type="species" reg="rhizomatum">rhizomatum</tp:taxon-name-part></tp:taxon-name></italic> are from &gt;10 different localities, we suggest this species is not of particular conservation concern. It is not known whether <italic><tp:taxon-name><tp:taxon-name-part taxon-name-part-type="genus" reg="Solanum">S.</tp:taxon-name-part><tp:taxon-name-part taxon-name-part-type="species" reg="rhizomatum">rhizomatum</tp:taxon-name-part></tp:taxon-name></italic> is similar in its biology and vegetative spread to <italic><tp:taxon-name><tp:taxon-name-part taxon-name-part-type="genus" reg="Solanum">S.</tp:taxon-name-part><tp:taxon-name-part taxon-name-part-type="species" reg="pygmaeum">pygmaeum</tp:taxon-name-part></tp:taxon-name></italic> and further studies may clarify this aspect for potential conservation assessments in the future. No populations are known thus far from the protected area network in Bolivia. The rhizomatous growth form that allows effective vegetative spreading would indicate that the species can withstand grazing pressures moderately well.</p></tp:treatment-sec><tp:treatment-sec sec-type="discussion" id="SECID0EOCPO"><title>Discussion.</title><p><italic><tp:taxon-name><tp:taxon-name-part taxon-name-part-type="genus" reg="Solanum">Solanum</tp:taxon-name-part><tp:taxon-name-part taxon-name-part-type="species" reg="rhizomatum">rhizomatum</tp:taxon-name-part></tp:taxon-name></italic> is most similar to <italic><tp:taxon-name><tp:taxon-name-part taxon-name-part-type="genus" reg="Solanum">S.</tp:taxon-name-part><tp:taxon-name-part taxon-name-part-type="species" reg="pygmaeum">pygmaeum</tp:taxon-name-part></tp:taxon-name></italic> from central and littoral Argentina (see <xref ref-type="bibr" rid="B10">Barboza et al. 2013</xref>; <xref ref-type="bibr" rid="B208">Särkinen et al. 2015d</xref>) and differs from <italic><tp:taxon-name><tp:taxon-name-part taxon-name-part-type="genus" reg="Solanum">S.</tp:taxon-name-part><tp:taxon-name-part taxon-name-part-type="species" reg="pygmaeum">pygmaeum</tp:taxon-name-part></tp:taxon-name></italic> in having mostly forked (or sometimes more highly branched) inflorescences with 6–15 flowers, anthers 3.2–3.5 mm long, strongly recurving pedicels in fruit, and berries with 15–25 seeds, while <italic><tp:taxon-name><tp:taxon-name-part taxon-name-part-type="genus" reg="Solanum">S.</tp:taxon-name-part><tp:taxon-name-part taxon-name-part-type="species" reg="pygmaeum">pygmaeum</tp:taxon-name-part></tp:taxon-name></italic> always has simple inflorescences with 2–6 flowers, anthers usually &gt;3.5 mm long, pedicels that are broadly spreading in fruit and berries with &gt; 50 seeds. Although these sets of characters to some extent overlap, <italic><tp:taxon-name><tp:taxon-name-part taxon-name-part-type="genus" reg="Solanum">S.</tp:taxon-name-part><tp:taxon-name-part taxon-name-part-type="species" reg="pygmaeum">pygmaeum</tp:taxon-name-part></tp:taxon-name></italic> individuals are generally smaller than those of <italic><tp:taxon-name><tp:taxon-name-part taxon-name-part-type="genus" reg="Solanum">S.</tp:taxon-name-part><tp:taxon-name-part taxon-name-part-type="species" reg="rhizomatum">rhizomatum</tp:taxon-name-part></tp:taxon-name></italic> (10–20 cm high), with smaller leaves 1–5 cm long and 0.5–2.2 cm wide, while <italic><tp:taxon-name><tp:taxon-name-part taxon-name-part-type="genus" reg="Solanum">S.</tp:taxon-name-part><tp:taxon-name-part taxon-name-part-type="species" reg="rhizomatum">rhizomatum</tp:taxon-name-part></tp:taxon-name></italic> grows 15–50 cm high, with larger leaves 2.3–8 cm long and 1.2–4.3 cm wide.</p><p>Like many species of <italic><tp:taxon-name><tp:taxon-name-part taxon-name-part-type="genus" reg="Solanum">Solanum</tp:taxon-name-part></tp:taxon-name></italic>, colour variation of the corolla based on herbarium labels is observed in <italic><tp:taxon-name><tp:taxon-name-part taxon-name-part-type="genus" reg="Solanum">S.</tp:taxon-name-part><tp:taxon-name-part taxon-name-part-type="species" reg="rhizomatum">rhizomatum</tp:taxon-name-part></tp:taxon-name></italic> where the corolla varies from white to pale lilac, even within individuals. <italic>Nee &amp; Mendoza 57954</italic> note changes in the corolla colour during development, where the <italic>c</italic>orolla is white in bud, violet in anthesis (Fig. <xref ref-type="fig" rid="F144">144D</xref>), but darker after wilting.</p></tp:treatment-sec><ref-list><ref id="B208"><mixed-citation xmlns:xlink="http://www.w3.org/1999/xlink" xlink:type="simple"><person-group><name name-style="western"><surname>Särkinen</surname><given-names>T</given-names></name><name name-style="western"><surname>Knapp</surname><given-names>S</given-names></name><name name-style="western"><surname>Nee</surname><given-names>M</given-names></name></person-group> (<year>2015d</year>) <article-title>Two new non-spiny <italic><tp:taxon-name><tp:taxon-name-part taxon-name-part-type="genus">Solanum</tp:taxon-name-part></tp:taxon-name></italic> species from the Bolivian Andes (Morelloid clade).</article-title><source>PhytoKeys</source><volume>47</volume>: <fpage>97</fpage>–<lpage>109</lpage>. <ext-link xlink:href="10.3897/phytokeys.47.4423" ext-link-type="doi" xlink:type="simple">https://doi.org/10.3897/phytokeys.47.4423</ext-link></mixed-citation></ref><ref id="B10"><mixed-citation xmlns:xlink="http://www.w3.org/1999/xlink" xlink:type="simple"><person-group><name name-style="western"><surname>Barboza</surname><given-names>GE</given-names></name><name name-style="western"><surname>Knapp</surname><given-names>S</given-names></name><name name-style="western"><surname>Särkinen</surname><given-names>T</given-names></name></person-group> (<year>2013</year>) <article-title>Grupo VII. Moreloide.</article-title> In: <person-group><name name-style="western"><surname>Anton</surname><given-names>AM</given-names></name><name name-style="western"><surname>Zuloaga</surname><given-names>FO</given-names></name></person-group> (<role>Eds</role>) <issue-title>Barboza GE (Coord.</issue-title><source>) Flora Argentina (Vol. 13), <tp:taxon-name><tp:taxon-name-part taxon-name-part-type="family">Solanaceae</tp:taxon-name-part></tp:taxon-name>. IOBDA- IMBIV, CONICET: Buenos Aires &amp; Córdoba, Argentina</source>, <fpage>231</fpage>–<lpage>264</lpage>.</mixed-citation></ref></ref-list></tp:taxon-treatment>
