# Supplementary material for: ﻿A revision of the South American species of the Morelloid clade (Solanum L., Solanaceae)
Source: PhytoKeys. 2023 Aug 29;231:1–342. doi: 10.3897/phytokeys.231.100894 (PMC10481398; doi:10.3897/phytokeys.231.100894)
Supplement: XML Treatment for Solanum riojense [file phytokeys.231.100894-treatment48.xml]

<!DOCTYPE tp:taxon-treatment
  PUBLIC "-//TaxonX//DTD Taxonomic Treatment Publishing DTD v0 20100105//EN" "tax-treatment-NSO.dtd">
<tp:taxon-treatment xmlns:tp="http://www.plazi.org/taxpub"><tp:treatment-meta><kwd-group><label>Taxon classification</label><kwd>
                <named-content content-type="kingdom">Plantae</named-content>
              </kwd><kwd>
                <named-content content-type="order">Solanales</named-content>
              </kwd><kwd>
                <named-content content-type="family">Solanaceae</named-content>
              </kwd></kwd-group><mixed-citation publication-type="journal"><person-group><name><surname>Knapp</surname><given-names>Sandra</given-names></name><name><surname>Särkinen</surname><given-names>Tiina</given-names></name><name><surname>Barboza</surname><given-names>Gloria E.</given-names></name></person-group><article-title>﻿A revision of the South American species of the Morelloid clade (<italic><tp:taxon-name><tp:taxon-name-part taxon-name-part-type="genus" reg="Solanum">Solanum</tp:taxon-name-part></tp:taxon-name></italic> L., <tp:taxon-name><tp:taxon-name-part taxon-name-part-type="family">Solanaceae</tp:taxon-name-part></tp:taxon-name>)</article-title><source>PhytoKeys</source><day>29</day><month>08</month><year>2023</year><volume>231</volume><fpage>1</fpage><lpage>342</lpage><pub-id pub-id-type="doi">10.3897/phytokeys.231.100894</pub-id></mixed-citation></tp:treatment-meta><tp:nomenclature><label>﻿48.</label><tp:taxon-name>
              <tp:taxon-name-part taxon-name-part-type="genus" reg="Solanum">Solanum</tp:taxon-name-part>
              <tp:taxon-name-part taxon-name-part-type="species" reg="riojense">riojense</tp:taxon-name-part>
            </tp:taxon-name><tp:taxon-authority>Bitter, Repert. Spec. Nov. Regni Veg. 11: 481. 1913.</tp:taxon-authority><xref ref-type="fig" rid="F146">Figs 146</xref><xref ref-type="fig" rid="F147">, 147</xref><tp:nomenclature-citation-list><tp:nomenclature-citation><tp:taxon-name>
                  <tp:taxon-name-part taxon-name-part-type="genus" reg="Solanum">Solanum</tp:taxon-name-part>
                  <tp:taxon-name-part taxon-name-part-type="species" reg="andicola">andicola</tp:taxon-name-part>
                </tp:taxon-name><comment>C.V.Morton, Revis. Argentine Sp. Solanum 75. 1976. Type. Argentina. Tucumán: Dpto Tafí del Valle, Paso del Infiernillo, 3,000 m, 18 Feb 1924, <italic>S. Venturi 7776</italic> (holotype: US [00027450, acc. # 1549026]).</comment></tp:nomenclature-citation></tp:nomenclature-citation-list></tp:nomenclature><tp:treatment-sec sec-type="material" id="SECID0ECIPO"><title>Type.</title><p>Argentina. La Rioja: [Dpto. Vinchina], al pie del Peñón, Cordillera de la Rioja, <italic>G. Hieronymus &amp; G. Niederlein 233</italic> (lectotype, designated by <xref ref-type="bibr" rid="B166">Morton 1976</xref>, pg. 79: CORD [CORD00004290]).</p><fig id="F146" position="float" orientation="portrait"><object-id xmlns:xlink="http://www.w3.org/1999/xlink" content-type="doi" xlink:type="simple">10.3897/phytokeys.231.100894.figure146</object-id><label>Figure 146.</label><caption><p><italic><tp:taxon-name><tp:taxon-name-part taxon-name-part-type="genus" reg="Solanum">Solanum</tp:taxon-name-part><tp:taxon-name-part taxon-name-part-type="species" reg="riojense">riojense</tp:taxon-name-part></tp:taxon-name></italic><bold>A</bold> habit <bold>B</bold> flower at anthesis <bold>C</bold> stamen <bold>D</bold> style with pubescence in basal half <bold>E</bold> fruit with slightly reflexed calyx lobes (<bold>A–D</bold><italic>Cabrera et al. 21489</italic>). Illustration by V. Dudas. Previously published in <xref ref-type="bibr" rid="B36">Cabrera (1983</xref>: 418) and in part in <xref ref-type="bibr" rid="B10">Barboza et al. (2013</xref>: 244), as <italic><tp:taxon-name><tp:taxon-name-part taxon-name-part-type="genus" reg="Solanum">S.</tp:taxon-name-part><tp:taxon-name-part taxon-name-part-type="species" reg="echegarayi">echegarayi</tp:taxon-name-part></tp:taxon-name></italic>.</p></caption><graphic xmlns:xlink="http://www.w3.org/1999/xlink" xlink:href="phytokeys-231-001_article-100894__-g146.jpg" position="float" orientation="portrait" xlink:type="simple" id="oo_897607.jpg"><uri content-type="original_file" xlink:type="simple">https://binary.pensoft.net/fig/897607</uri></graphic></fig></tp:treatment-sec><tp:treatment-sec sec-type="description" id="SECID0EHKPO"><title>Description.</title><p>Small herbs from a woody rhizomatous base, 0.1–0.2 m high, the branches usually spreading. Stems terete, moderately pubescent with white eglandular 2–6-celled simple uniseriate trichomes to 0.5 mm long, these usually curled and somewhat tangled; new growth moderately to densely pubescent with tangled white eglandular simple uniseriate trichomes like those of the stems, these denser along the veins; bark of older stems glabrescent, pale greenish brown. Sympodial units plurifoliate, the leaves not geminate. Leaves simple and shallowly toothed, the blades 1.8–4.5 cm long, 0.8–2.4 cm wide, elliptic, widest at the middle, somewhat thick and coriaceous or fleshy, concolorous, very variable in size on individual plants; adaxial and abaxial surfaces sparsely and evenly pubescent with curled white eglandular simple uniseriate trichomes like the stems to 0.5 mm long or glabrous with only a few trichomes along the veins; principal veins 3–4(6) pairs, sparsely pubescent on both surfaces; base attenuate; margins shallowly toothed along entire length or less teeth only present near the base, the teeth 3–5 mm long, 4–6 mm wide, with rounded or pointed tips; apex acute or occasionally bluntly rounded; petiole absent to minute (ca. 0.1 mm), sparsely pubescent with curled white eglandular simple uniseriate trichomes ca. 0.5 mm long like those of the stems. Inflorescences terminal, unbranched, 1–2.5(3) cm long, with 5–7 flowers clustered at the tips, sparsely tangled white-pubescent like the stems and leaves; peduncle 0.8–2.3 cm long; pedicels 0.8–1.1 cm long, ca. 0.5 mm in diameter at the base, 2–2.5 mm in diameter at the base, strongly tapering, spreading at anthesis, sparsely pubescent with tangled white eglandular trichomes like those of the stems and rest of the inflorescence, articulated at the base; pedicel scars evenly spaced 1–3 mm apart. Buds broadly ellipsoid, the corolla ca. halfway exserted from the calyx tube before anthesis, the style often emerging from the unopened flowers in bud. Flowers 5-merous, cosexual (hermaphroditic). Calyx tube 1.5–2.5 mm long, conical, the lobes 2.5–3 mm long, broadly deltate with rounded tips, sparsely pubescent with tangled white eglandular trichomes to 0.5 mm long. Corolla 1.8–2 cm in diameter, white or pale lavender adaxially, purple abaxially, with a greenish yellow central star or eye, stellate, lobed halfway to 2/3 of the way to the base, the lobes 5–6 mm long, 3.5–5 mm wide, spreading at anthesis, adaxially glabrous, abaxially pubescent where exposed in bud with curled and tangled white eglandular simple uniseriate trichomes 0.5–0.75 mm long, these denser at tips and margins. Stamens equal; filament tube minute; free portion of the filaments ca. 0.5 mm long, sparsely pubescent with tangled weak simple uniseriate trichomes adaxially; anthers 3.5–4.5 mm long, 1.5–2 mm wide, ellipsoid, yellow, poricidal at the tips, the pores lengthening to slits with age. Ovary conical, glabrous; style 10–11 mm long, straight, exserted beyond the anther cone, moderately pubescent with transparent uniseriate papillae and trichomes in the lower half within the anther tube; stigma capitate and usually somewhat bilobed, the surface minutely papillate. Fruit a globose berry, 0.8–1.1 cm in diameter, mature colour not known, the pericarp thin, matte, opaque, glabrous; fruiting pedicels 1.3–1.5 cm long, ca. 0.5 mm in diameter at the base, ca. 2.5 mm in diameter at the apex, deflexed, somewhat woody, not persistent; fruiting calyx not accrescent, appressed to the berry surface or slightly reflexed, not enlarging from size in flower. Seeds ca. 20 per berry, 2.5–3 mm long, ca. 2.5 mm wide, flattened and teardrop shaped, reddish brown, the surfaces minutely pitted, the testal cells deeply sinuate in outline. Stone cells absent (<italic>Barboza 3253</italic>) or 4–10 per berry, 2–2.5 mm in diameter, pale cream. Chromosome number: n = 12 (<xref ref-type="bibr" rid="B169">Moyetta et al. 2013</xref>, voucher <italic>Barboza et al. 3253</italic>, as <italic><tp:taxon-name><tp:taxon-name-part taxon-name-part-type="genus" reg="Solanum">S.</tp:taxon-name-part><tp:taxon-name-part taxon-name-part-type="species" reg="echegarayi">echegarayi</tp:taxon-name-part></tp:taxon-name></italic>).</p><fig id="F147" position="float" orientation="portrait"><object-id xmlns:xlink="http://www.w3.org/1999/xlink" content-type="doi" xlink:type="simple">10.3897/phytokeys.231.100894.figure147</object-id><label>Figure 147.</label><caption><p><italic><tp:taxon-name><tp:taxon-name-part taxon-name-part-type="genus" reg="Solanum">Solanum</tp:taxon-name-part><tp:taxon-name-part taxon-name-part-type="species" reg="riojense">riojense</tp:taxon-name-part></tp:taxon-name></italic><bold>A</bold> habit <bold>B</bold> flowers at full anthesis <bold>C</bold> flower with 4-parted corolla (<bold>A</bold><italic>Hieronymus &amp; Niederlein 233</italic> [CORD00004290], reproduced with permission of the Universidad Nacional de Córdoba <bold>B, C</bold><italic>Barboza 3253</italic>). Photos of live plants by G.E. Barboza.</p></caption><graphic xmlns:xlink="http://www.w3.org/1999/xlink" xlink:href="phytokeys-231-001_article-100894__-g147.jpg" position="float" orientation="portrait" xlink:type="simple" id="oo_897608.jpg"><uri content-type="original_file" xlink:type="simple">https://binary.pensoft.net/fig/897608</uri></graphic></fig></tp:treatment-sec><tp:treatment-sec sec-type="distribution" id="SECID0EGMPO"><title>Distribution</title><p><bold>(Fig. <xref ref-type="fig" rid="F148">148</xref>).</bold><italic><tp:taxon-name><tp:taxon-name-part taxon-name-part-type="genus" reg="Solanum">Solanum</tp:taxon-name-part><tp:taxon-name-part taxon-name-part-type="species" reg="riojense">riojense</tp:taxon-name-part></tp:taxon-name></italic> is endemic to the Andes of northern Argentina (Provs. Jujuy, La Rioja, Salta, Tucumán).</p><fig id="F148" position="float" orientation="portrait"><object-id xmlns:xlink="http://www.w3.org/1999/xlink" content-type="doi" xlink:type="simple">10.3897/phytokeys.231.100894.figure148</object-id><label>Figure 148.</label><caption><p>Distribution map of <italic><tp:taxon-name><tp:taxon-name-part taxon-name-part-type="genus" reg="Solanum">Solanum</tp:taxon-name-part><tp:taxon-name-part taxon-name-part-type="species" reg="riojense">riojense</tp:taxon-name-part></tp:taxon-name></italic>.</p></caption><graphic xmlns:xlink="http://www.w3.org/1999/xlink" xlink:href="phytokeys-231-001_article-100894__-g148.jpg" position="float" orientation="portrait" xlink:type="simple" id="oo_897609.jpg"><uri content-type="original_file" xlink:type="simple">https://binary.pensoft.net/fig/897609</uri></graphic></fig></tp:treatment-sec><tp:treatment-sec sec-type="ecology" id="SECID0EWNPO"><title>Ecology and habitat.</title><p><italic><tp:taxon-name><tp:taxon-name-part taxon-name-part-type="genus" reg="Solanum">Solanum</tp:taxon-name-part><tp:taxon-name-part taxon-name-part-type="species" reg="riojense">riojense</tp:taxon-name-part></tp:taxon-name></italic> grows in prepuna and puna vegetation, usually in open rocky areas, often at the edges of fields or in other disturbed areas, from 2,000 to 3,800 m elevation.</p></tp:treatment-sec><tp:treatment-sec sec-type="Common names and uses" id="SECID0EHOPO"><title>Common names and uses.</title><p>None recorded.</p></tp:treatment-sec><tp:treatment-sec sec-type="Preliminary conservation status" id="SECID0EMOPO"><title>Preliminary conservation status</title><p><bold>(<xref ref-type="bibr" rid="B116">IUCN 2022</xref>).</bold> Least Concern [<abbrev xmlns:xlink="http://www.w3.org/1999/xlink" xlink:title="Least Concern" id="ABBRID0EZOPO" xlink:type="simple">LC</abbrev>]. <abbrev xmlns:xlink="http://www.w3.org/1999/xlink" xlink:title="Extent of Occurrence" id="ABBRID0E4OPO" xlink:type="simple">EOO</abbrev> = 128,085 km<sup>2</sup> [<abbrev xmlns:xlink="http://www.w3.org/1999/xlink" xlink:title="Least Concern" id="ABBRID0EDPPO" xlink:type="simple">LC</abbrev>]; <abbrev xmlns:xlink="http://www.w3.org/1999/xlink" xlink:title="Area of Occurrence" id="ABBRID0EHPPO" xlink:type="simple">AOO</abbrev> = 88 km<sup>2</sup> [<abbrev xmlns:xlink="http://www.w3.org/1999/xlink" xlink:title="Endangered" id="ABBRID0ENPPO" xlink:type="simple">EN</abbrev>]. <italic><tp:taxon-name><tp:taxon-name-part taxon-name-part-type="genus" reg="Solanum">Solanum</tp:taxon-name-part><tp:taxon-name-part taxon-name-part-type="species" reg="riojense">riojense</tp:taxon-name-part></tp:taxon-name></italic> occurs in approximately eight locations along the eastern Andean slope and has a relatively wide distribution. It has been collected in the higher elevations of the Yungas Biosphere Reserve, but most collections are outside of protected areas.</p></tp:treatment-sec><tp:treatment-sec sec-type="discussion" id="SECID0E3PPO"><title>Discussion.</title><p><italic><tp:taxon-name><tp:taxon-name-part taxon-name-part-type="genus" reg="Solanum">Solanum</tp:taxon-name-part><tp:taxon-name-part taxon-name-part-type="species" reg="riojense">riojense</tp:taxon-name-part></tp:taxon-name></italic> is a member of the <italic><tp:taxon-name><tp:taxon-name-part taxon-name-part-type="genus" reg="Episarcophyllum">Episarcophyllum</tp:taxon-name-part></tp:taxon-name></italic> clade (<xref ref-type="bibr" rid="B206">Särkinen et al. 2015b</xref>), together with <italic><tp:taxon-name><tp:taxon-name-part taxon-name-part-type="genus" reg="Solanum">S.</tp:taxon-name-part><tp:taxon-name-part taxon-name-part-type="species" reg="echegarayi">echegarayi</tp:taxon-name-part></tp:taxon-name></italic> and <italic><tp:taxon-name><tp:taxon-name-part taxon-name-part-type="genus" reg="Solanum">S.</tp:taxon-name-part><tp:taxon-name-part taxon-name-part-type="species" reg="sinuatirecurvum">sinuatirecurvum</tp:taxon-name-part></tp:taxon-name></italic>. The identity of this species has been somewhat obscured by issues over the type specimen (see below), <xref ref-type="bibr" rid="B10">Barboza et al. (2013)</xref> placed it in synonymy <italic>with <tp:taxon-name><tp:taxon-name-part taxon-name-part-type="genus" reg="Solanum">S.</tp:taxon-name-part><tp:taxon-name-part taxon-name-part-type="species" reg="echegarayi">echegarayi</tp:taxon-name-part></tp:taxon-name></italic>, but <xref ref-type="bibr" rid="B36">Cabrera (1983)</xref> correctly identified it as distinct. It differs from <italic><tp:taxon-name><tp:taxon-name-part taxon-name-part-type="genus" reg="Solanum">S.</tp:taxon-name-part><tp:taxon-name-part taxon-name-part-type="species" reg="echegarayi">echegarayi</tp:taxon-name-part></tp:taxon-name></italic> in the tangled, floccose pubescence of new growth (versus uniform, short erect, trichomes or absence of pubescence in <italic><tp:taxon-name><tp:taxon-name-part taxon-name-part-type="genus" reg="Solanum">S.</tp:taxon-name-part><tp:taxon-name-part taxon-name-part-type="species" reg="echegarayi">echegarayi</tp:taxon-name-part></tp:taxon-name></italic>) and the calyx lobes with rounded rather than sharply acute tips. <italic><tp:taxon-name><tp:taxon-name-part taxon-name-part-type="genus" reg="Solanum">Solanum</tp:taxon-name-part><tp:taxon-name-part taxon-name-part-type="species" reg="riojense">riojense</tp:taxon-name-part></tp:taxon-name></italic> is similar to <italic><tp:taxon-name><tp:taxon-name-part taxon-name-part-type="genus" reg="Solanum">S.</tp:taxon-name-part><tp:taxon-name-part taxon-name-part-type="species" reg="sinuatirecurvum">sinuatirecurvum</tp:taxon-name-part></tp:taxon-name></italic> in the floccose pubescence of new growth, but differs in having smaller flowers (1.8–2 cm in diameter versus 2–2.6 cm in diameter in <italic><tp:taxon-name><tp:taxon-name-part taxon-name-part-type="genus" reg="Solanum">S.</tp:taxon-name-part><tp:taxon-name-part taxon-name-part-type="species" reg="sinuatirecurvum">sinuatirecurvum</tp:taxon-name-part></tp:taxon-name></italic>) and berries (0.8–1.1 cm in diameter versus 1–1.3 cm in diameter in <italic><tp:taxon-name><tp:taxon-name-part taxon-name-part-type="genus" reg="Solanum">S.</tp:taxon-name-part><tp:taxon-name-part taxon-name-part-type="species" reg="sinuatirecurvum">sinuatirecurvum</tp:taxon-name-part></tp:taxon-name></italic>). The rounded calyx lobe apices of <italic><tp:taxon-name><tp:taxon-name-part taxon-name-part-type="genus" reg="Solanum">S.</tp:taxon-name-part><tp:taxon-name-part taxon-name-part-type="species" reg="riojense">riojense</tp:taxon-name-part></tp:taxon-name></italic> in both flower and fruit differentiate it from <italic><tp:taxon-name><tp:taxon-name-part taxon-name-part-type="genus" reg="Solanum">S.</tp:taxon-name-part><tp:taxon-name-part taxon-name-part-type="species" reg="sinuatirecurvum">sinuatirecurvum</tp:taxon-name-part></tp:taxon-name></italic> (with sharply pointed calyx lobe tips). Mature fruit colour of <italic><tp:taxon-name><tp:taxon-name-part taxon-name-part-type="genus" reg="Solanum">S.</tp:taxon-name-part><tp:taxon-name-part taxon-name-part-type="species" reg="riojense">riojense</tp:taxon-name-part></tp:taxon-name></italic> is not known.</p><p>A specimen in CORD (CORD00012856) labelled “Echegaray 472”, came to CORD from SI and undoubtably represents a mix-up of labels. The name <italic><tp:taxon-name><tp:taxon-name-part taxon-name-part-type="genus" reg="Solanum">Solanum</tp:taxon-name-part><tp:taxon-name-part taxon-name-part-type="species" reg="echegarayi">echegarayi</tp:taxon-name-part></tp:taxon-name></italic> Hieron. was based on an un-numbered collection of Saale Echegaray from Leoncito (San Juan) that lacked pubescence (as noted by A.T. Hunziker on CORD00012858 in pencil); the protologue notes that the plant is completely glabrous and the lectotype of <italic><tp:taxon-name><tp:taxon-name-part taxon-name-part-type="genus" reg="Solanum">S.</tp:taxon-name-part><tp:taxon-name-part taxon-name-part-type="species" reg="echegarayi">echegarayi</tp:taxon-name-part></tp:taxon-name></italic> (CORD00004197) matches the protologue. CORD00012856 has tangled white uniseriate trichomes and is therefore in conflict with the protologue.</p><p>The specimen CORD00012856 matches perfectly one of the syntypes of <italic><tp:taxon-name><tp:taxon-name-part taxon-name-part-type="genus" reg="Solanum">Solanum</tp:taxon-name-part><tp:taxon-name-part taxon-name-part-type="species" reg="riojense">riojense</tp:taxon-name-part></tp:taxon-name></italic> Bitter, <italic>Hieronymus &amp; Neiderlein 472</italic> (CORD00004291) a similar small, high elevation species that has tangled white trichomes on all new growth and inflorescences. What appears to have happened is a complex exchange of specimens from CORD to SI, then back to CORD, with the collector and locality being copied in error to this duplicate (and that at SI) of <italic>Hieronymus &amp; Niederlein 472</italic>. Therefore, this sheet (CORD00012856) and the corresponding sheet in SI (003309) should be considered duplicates of <italic>Hieronymus &amp; Niederlein 472</italic>, thus isosyntypes of <italic><tp:taxon-name><tp:taxon-name-part taxon-name-part-type="genus" reg="Solanum">Solanum</tp:taxon-name-part><tp:taxon-name-part taxon-name-part-type="species" reg="riojense">riojense</tp:taxon-name-part></tp:taxon-name></italic>, not type material of <italic><tp:taxon-name><tp:taxon-name-part taxon-name-part-type="genus" reg="Solanum">Solanum</tp:taxon-name-part><tp:taxon-name-part taxon-name-part-type="species" reg="echegarayi">echegarayi</tp:taxon-name-part></tp:taxon-name></italic>.</p></tp:treatment-sec><ref-list><ref id="B36"><mixed-citation xmlns:xlink="http://www.w3.org/1999/xlink" xlink:type="simple"><person-group><name name-style="western"><surname>Cabrera</surname><given-names>A</given-names></name></person-group> (<year>1983</year>) <article-title><tp:taxon-name><tp:taxon-name-part taxon-name-part-type="family">Solanaceae</tp:taxon-name-part></tp:taxon-name>. In: Cabrera A (Ed.</article-title><source>) Flora de la Provincia de Jujuy</source><volume>13</volume>(<issue>8</issue>): <fpage>292</fpage>–<lpage>493</lpage>.</mixed-citation></ref><ref id="B10"><mixed-citation xmlns:xlink="http://www.w3.org/1999/xlink" xlink:type="simple"><person-group><name name-style="western"><surname>Barboza</surname><given-names>GE</given-names></name><name name-style="western"><surname>Knapp</surname><given-names>S</given-names></name><name name-style="western"><surname>Särkinen</surname><given-names>T</given-names></name></person-group> (<year>2013</year>) <article-title>Grupo VII. Moreloide.</article-title> In: <person-group><name name-style="western"><surname>Anton</surname><given-names>AM</given-names></name><name name-style="western"><surname>Zuloaga</surname><given-names>FO</given-names></name></person-group> (<role>Eds</role>) <issue-title>Barboza GE (Coord.</issue-title><source>) Flora Argentina (Vol. 13), <tp:taxon-name><tp:taxon-name-part taxon-name-part-type="family">Solanaceae</tp:taxon-name-part></tp:taxon-name>. IOBDA- IMBIV, CONICET: Buenos Aires &amp; Córdoba, Argentina</source>, <fpage>231</fpage>–<lpage>264</lpage>.</mixed-citation></ref><ref id="B166"><mixed-citation xmlns:xlink="http://www.w3.org/1999/xlink" xlink:type="simple"><person-group><name name-style="western"><surname>Morton</surname><given-names>CV</given-names></name></person-group> (<year>1976</year>) A revision of the Argentine species of <italic><tp:taxon-name><tp:taxon-name-part taxon-name-part-type="genus">Solanum</tp:taxon-name-part></tp:taxon-name></italic>. Academia Nacional de Ciencias, Córdoba.</mixed-citation></ref><ref id="B169"><mixed-citation xmlns:xlink="http://www.w3.org/1999/xlink" xlink:type="simple"><person-group><name name-style="western"><surname>Moyetta</surname><given-names>NR</given-names></name><name name-style="western"><surname>Stiefkensa</surname><given-names>LB</given-names></name><name name-style="western"><surname>Bernardello</surname><given-names>G</given-names></name></person-group> (<year>2013</year>) <article-title>Karyotypes of South American species of the Morelloid and Dulcamaroid clades (<italic><tp:taxon-name><tp:taxon-name-part taxon-name-part-type="genus">Solanum</tp:taxon-name-part></tp:taxon-name></italic>, <tp:taxon-name><tp:taxon-name-part taxon-name-part-type="family">Solanaceae</tp:taxon-name-part></tp:taxon-name>).</article-title><source>Caryologia</source><volume>66</volume>(<issue>4</issue>): <fpage>333</fpage>–<lpage>345</lpage>. <ext-link xlink:href="10.1080/00087114.2013.855389" ext-link-type="doi" xlink:type="simple">https://doi.org/10.1080/00087114.2013.855389</ext-link></mixed-citation></ref><ref id="B116"><mixed-citation xmlns:xlink="http://www.w3.org/1999/xlink" xlink:type="simple">IUCN (<year>2022</year>) Guidelines for Using the IUCN Red List Categories and Criteria. Version 15.1. Prepared by the Standards and Petitions Subcommittee. [Downloaded 9 Dec 2022] <ext-link xlink:href="https://www.iucnredlist.org/resources/redlistguidelines" ext-link-type="uri" xlink:type="simple">https://www.iucnredlist.org/resources/redlistguidelines</ext-link></mixed-citation></ref><ref id="B206"><mixed-citation xmlns:xlink="http://www.w3.org/1999/xlink" xlink:type="simple"><person-group><name name-style="western"><surname>Särkinen</surname><given-names>T</given-names></name><name name-style="western"><surname>Barboza</surname><given-names>GE</given-names></name><name name-style="western"><surname>Knapp</surname><given-names>S</given-names></name></person-group> (<year>2015b</year>) <article-title>True Black nightshades: Phylogeny and delimitation of the Morelloid clade of <italic><tp:taxon-name><tp:taxon-name-part taxon-name-part-type="genus">Solanum</tp:taxon-name-part></tp:taxon-name></italic>.</article-title><source>Taxon</source><volume>64</volume>(<issue>5</issue>): <fpage>945</fpage>–<lpage>958</lpage>. <ext-link xlink:href="10.12705/645.5" ext-link-type="doi" xlink:type="simple">https://doi.org/10.12705/645.5</ext-link></mixed-citation></ref></ref-list></tp:taxon-treatment>
