# Supplementary material for: ﻿A revision of the South American species of the Morelloid clade (Solanum L., Solanaceae)
Source: PhytoKeys. 2023 Aug 29;231:1–342. doi: 10.3897/phytokeys.231.100894 (PMC10481398; doi:10.3897/phytokeys.231.100894)
Supplement: XML Treatment for Solanum salicifolium [file phytokeys.231.100894-treatment50.xml]

<!DOCTYPE tp:taxon-treatment
  PUBLIC "-//TaxonX//DTD Taxonomic Treatment Publishing DTD v0 20100105//EN" "tax-treatment-NSO.dtd">
<tp:taxon-treatment xmlns:tp="http://www.plazi.org/taxpub"><tp:treatment-meta><kwd-group><label>Taxon classification</label><kwd>
                <named-content content-type="kingdom">Plantae</named-content>
              </kwd><kwd>
                <named-content content-type="order">Solanales</named-content>
              </kwd><kwd>
                <named-content content-type="family">Solanaceae</named-content>
              </kwd></kwd-group><mixed-citation publication-type="journal"><person-group><name><surname>Knapp</surname><given-names>Sandra</given-names></name><name><surname>Särkinen</surname><given-names>Tiina</given-names></name><name><surname>Barboza</surname><given-names>Gloria E.</given-names></name></person-group><article-title>﻿A revision of the South American species of the Morelloid clade (<italic><tp:taxon-name><tp:taxon-name-part taxon-name-part-type="genus" reg="Solanum">Solanum</tp:taxon-name-part></tp:taxon-name></italic> L., <tp:taxon-name><tp:taxon-name-part taxon-name-part-type="family">Solanaceae</tp:taxon-name-part></tp:taxon-name>)</article-title><source>PhytoKeys</source><day>29</day><month>08</month><year>2023</year><volume>231</volume><fpage>1</fpage><lpage>342</lpage><pub-id pub-id-type="doi">10.3897/phytokeys.231.100894</pub-id></mixed-citation></tp:treatment-meta><tp:nomenclature><label>﻿50.</label><tp:taxon-name>
              <tp:taxon-name-part taxon-name-part-type="genus" reg="Solanum">Solanum</tp:taxon-name-part>
              <tp:taxon-name-part taxon-name-part-type="species" reg="salicifolium">salicifolium</tp:taxon-name-part>
            </tp:taxon-name><tp:taxon-authority>Phil., Anal. Univ. Chile 36: 195. 1870.</tp:taxon-authority><xref ref-type="fig" rid="F2">Figs 2H</xref><xref ref-type="fig" rid="F3">, 3F</xref><xref ref-type="fig" rid="F152">, 152</xref><xref ref-type="fig" rid="F153">, 153</xref><tp:nomenclature-citation-list><tp:nomenclature-citation><tp:taxon-name>
                  <tp:taxon-name-part taxon-name-part-type="genus" reg="Solanum">Solanum</tp:taxon-name-part>
                  <tp:taxon-name-part taxon-name-part-type="species" reg="incisum">incisum</tp:taxon-name-part>
                </tp:taxon-name><comment>Griseb., Abh. Königl. Ges. Wiss. Göttingen 24: 251. 1879. Type. Argentina. Córdoba: Sierra de Achala, 24–25 Mar 1874, <italic>G. Hieronymus 220</italic> (lectotype, designated by <xref ref-type="bibr" rid="B166">Morton 1976</xref>, pg. 99: GOET [GOET003582]; isolectotypes: B, destroyed [F neg. 2779], CORD [CORD00006112]).</comment></tp:nomenclature-citation><tp:nomenclature-citation><tp:taxon-name>
                  <tp:taxon-name-part taxon-name-part-type="genus" reg="Solanum">Solanum</tp:taxon-name-part>
                  <tp:taxon-name-part taxon-name-part-type="species" reg="sericeum">sericeum</tp:taxon-name-part>
                  <tp:taxon-name-part taxon-name-part-type="authority">Ruiz &amp; Pav.</tp:taxon-name-part>
                  <tp:taxon-name-part taxon-name-part-type="infraspecific-rank">var.</tp:taxon-name-part>
                  <tp:taxon-name-part taxon-name-part-type="variety" reg="strigillosum">strigillosum</tp:taxon-name-part>
                </tp:taxon-name><comment>Griseb., Abh. Königl. Ges. Wiss. Göttingen 24: 252. 1879. Type. Argentina. Córdoba: Dpto. Las Minas, Cerro de Orcosu [Achala in protologue], 20 Feb 1876, <italic>G. Hieronymus 812</italic> (holotype: GOET [GOET003580]; isotypes: CORD [CORD00006115], US [00027795, acc. # 2678278]).</comment></tp:nomenclature-citation><tp:nomenclature-citation><tp:taxon-name>
                  <tp:taxon-name-part taxon-name-part-type="genus" reg="Solanum">Solanum</tp:taxon-name-part>
                  <tp:taxon-name-part taxon-name-part-type="species" reg="tenuisectum">tenuisectum</tp:taxon-name-part>
                </tp:taxon-name><comment>Kuntze, Revis. Gen. Pl. 3(2): 227. 1898. Type. Argentina. “western Pampas, 34 degrees”, Jan 1892, <italic>O. Kuntze s.n.</italic> (lectotype, designated by <xref ref-type="bibr" rid="B127">Knapp 2013</xref>, pg. 238: NY [00172207]; isolectotype: NY [00172206]).</comment></tp:nomenclature-citation><tp:nomenclature-citation><tp:taxon-name>
                  <tp:taxon-name-part taxon-name-part-type="genus" reg="Solanum">Solanum</tp:taxon-name-part>
                  <tp:taxon-name-part taxon-name-part-type="species" reg="incisum">incisum</tp:taxon-name-part>
                  <tp:taxon-name-part taxon-name-part-type="authority">Griseb.</tp:taxon-name-part>
                  <tp:taxon-name-part taxon-name-part-type="infraspecific-rank">var.</tp:taxon-name-part>
                  <tp:taxon-name-part taxon-name-part-type="variety" reg="septatopilosum">septatopilosum</tp:taxon-name-part>
                </tp:taxon-name><comment>C.V. Morton, Revis. Argentine Sp. Solanum 100. 1976. Type. Argentina. Catamarca: Dpto. Belén, Pozo de Piedra, 1,900 m, 25–31 Jan 1952, <italic>H. Sleumer &amp; F. Vervoorst 2375</italic> (holotype: US [01049780, acc. #2173088]; isotype: LIL).</comment></tp:nomenclature-citation><tp:nomenclature-citation><tp:taxon-name>
                  <tp:taxon-name-part taxon-name-part-type="genus" reg="Solanum">Solanum</tp:taxon-name-part>
                  <tp:taxon-name-part taxon-name-part-type="species" reg="crebrum">crebrum</tp:taxon-name-part>
                </tp:taxon-name><comment>C.V.Morton &amp; L.B.Sm., Revis. Argentine Sp. Solanum 80. 1976. Type. Argentina. Catamarca: Dpto. Andalgalá, Alto de las Juntas y alrededores, 1–16 Jan 1952, 2,700–2,830 m, <italic>H. Sleumer 2166</italic> (holotype: US [00027530, acc. # 2168362]; isotypes: CORD [CORD00012840], G [G00357861], LIL [LIL-394778]).</comment></tp:nomenclature-citation><tp:nomenclature-citation><tp:taxon-name>
                  <tp:taxon-name-part taxon-name-part-type="genus" reg="Solanum">Solanum</tp:taxon-name-part>
                  <tp:taxon-name-part taxon-name-part-type="species" reg="incisum">incisum</tp:taxon-name-part>
                  <tp:taxon-name-part taxon-name-part-type="authority">Griseb.</tp:taxon-name-part>
                  <tp:taxon-name-part taxon-name-part-type="infraspecific-rank">var.</tp:taxon-name-part>
                  <tp:taxon-name-part taxon-name-part-type="variety" reg="tenuisectum">tenuisectum</tp:taxon-name-part>
                </tp:taxon-name><comment>(Kuntze) C.V. Morton, Revis. Argentine Sp. Solanum 100. 1976. Type. Based on <tp:taxon-name><tp:taxon-name-part taxon-name-part-type="genus" reg="Solanum">Solanum</tp:taxon-name-part><tp:taxon-name-part taxon-name-part-type="species" reg="tenuisectum">tenuisectum</tp:taxon-name-part></tp:taxon-name> Kuntze.</comment></tp:nomenclature-citation><tp:nomenclature-citation><tp:taxon-name>
                  <tp:taxon-name-part taxon-name-part-type="genus" reg="Solanum">Solanum</tp:taxon-name-part>
                  <tp:taxon-name-part taxon-name-part-type="species" reg="vervoorstii">vervoorstii</tp:taxon-name-part>
                </tp:taxon-name><comment>C.V.Morton, Revis. Argentine Sp. Solanum 128. 1976. Type. Argentina. Catamarca: Dpto. Belén, Quebrada de los Potrerillos above El Rodeo, Granadillas, 26 Jan 1952, 2,700–2,830 m, <italic>H. Sleumer &amp; F. Vervoorst 2481</italic> (holotype: US [00027846, acc. # 2168145]; isotypes: G, LIL [acc. # 394789]).</comment></tp:nomenclature-citation><tp:nomenclature-citation><tp:taxon-name>
                  <tp:taxon-name-part taxon-name-part-type="genus" reg="Solanum">Solanum</tp:taxon-name-part>
                  <tp:taxon-name-part taxon-name-part-type="species" reg="restrictum">restrictum</tp:taxon-name-part>
                </tp:taxon-name><comment>C.V.Morton, Revis. Argentine Sp. Solanum 128. 1976. Type. Argentina. Córdoba: Dpto. Punilla, Estancia El Rosario, east of La Cumbre, Sierra de Córdoba, 20 Mar 1943, <italic>H.H. Bartlett 20171</italic> (holotype: US [00027775, acc. # 2320061]).</comment></tp:nomenclature-citation><tp:nomenclature-citation><tp:taxon-name>
                  <tp:taxon-name-part taxon-name-part-type="genus" reg="Solanum">Solanum</tp:taxon-name-part>
                  <tp:taxon-name-part taxon-name-part-type="species" reg="ratum">ratum</tp:taxon-name-part>
                </tp:taxon-name><comment>C.V.Morton, Revis. Argentine Sp. Solanum 130. 1976. Type. Argentina. Córdoba: Dpto. Punilla, El Durazno, 18 Mar 1944, <italic>C.A. O’Donell &amp; J.M. Rodriguez V. 805</italic> (holotype: A [00077745]; isotype: LIL [acc. # 97232]).</comment></tp:nomenclature-citation></tp:nomenclature-citation-list></tp:nomenclature><tp:treatment-sec sec-type="material" id="SECID0EKLQO"><title>Type.</title><p>Argentina. Mendoza: Villavicencio, <italic>R.A. Philippi s.n.</italic> (lectotype, designated by <xref ref-type="bibr" rid="B127">Knapp 2013</xref>, pg. 238: SI [acc. # 26577]; isolectotypes: G [G00070190, F neg. 23156], SGO [SGO acc. # 42739, acc. # 55501], W [acc. # 0001341]).</p><fig id="F152" position="float" orientation="portrait"><object-id xmlns:xlink="http://www.w3.org/1999/xlink" content-type="doi" xlink:type="simple">10.3897/phytokeys.231.100894.figure152</object-id><label>Figure 152.</label><caption><p><italic><tp:taxon-name><tp:taxon-name-part taxon-name-part-type="genus" reg="Solanum">Solanum</tp:taxon-name-part><tp:taxon-name-part taxon-name-part-type="species" reg="salicifolium">salicifolium</tp:taxon-name-part></tp:taxon-name></italic><bold>A, B</bold> flowering habit <bold>C</bold> fruiting habit <bold>D, E</bold> sterile habit showing leaf shape variation <bold>F</bold> inflorescence in bud <bold>G</bold> flower bud <bold>H, I</bold> flower <bold>J, K</bold> stamens <bold>L, M</bold> gynoecium <bold>N</bold> maturing fruit (<bold>A, I, K, M</bold><italic>Kiesling et al. 7929</italic><bold>B, F–H, J, L</bold><italic>Varela 633</italic><bold>C, N</bold><italic>Kuntze s.n</italic>., Dec 1891 <bold>D</bold><italic>King 151</italic><bold>E</bold><italic>Hieronymus s.n.</italic>, collected in 1878). Illustration by B. Angell. Previously published in <xref ref-type="bibr" rid="B127">Knapp (2013</xref>: 240).</p></caption><graphic xmlns:xlink="http://www.w3.org/1999/xlink" xlink:href="phytokeys-231-001_article-100894__-g152.jpg" position="float" orientation="portrait" xlink:type="simple" id="oo_897613.jpg"><uri content-type="original_file" xlink:type="simple">https://binary.pensoft.net/fig/897613</uri></graphic></fig></tp:treatment-sec><tp:treatment-sec sec-type="description" id="SECID0EYNQO"><title>Description.</title><p>Suffrutescent herbs to small shrubs, 0.5–1.5 m high, arising from a woody rootstock. Stems slightly angled when young, sparsely to densely pubescent with simple uniseriate trichomes to 0.5 mm long, these strongly antrorse and all appressed to stem, occasionally (collections from <tp:taxon-name><tp:taxon-name-part taxon-name-part-type="genus">Famatina</tp:taxon-name-part></tp:taxon-name> in La Rioja Province, Argentina) more floccose, the trichome base enlarged and slightly bulbous; new growth glabrous or densely pubescent with simple white trichomes like those of the stems. Bark of older stems yellowish grey, glabrescent. Sympodial units difoliate to plurifoliate, if difoliate, the leaves not geminate. Leaves simple to variably pinnatifid, the blades 2.5–10 cm long, 1–7 cm wide, more or less lanceolate to narrowly elliptic in outline, widest at the middle, membranous to chartaceous, concolorous or slightly discolorous; adaxial surfaces glabrous or with scattered simple uniseriate trichomes at the base and along the veins, these all appressed and pointing distally; abaxial surfaces glabrous to uniformly pubescent with appressed and ascending simple uniseriate trichomes &lt; 0.2 mm long; principal veins 10–20 pairs, drying yellowish grey; base attenuate, winged along the stem; margins entire to 3–5-lobed, the lobes 0.5–3.5 cm long, 0.2–0.7 cm wide, incised to the midrib or very shallowly, in the basal part of the leaf; apex acute to acuminate; petioles very short to apparently absent, sparsely pubescent with ascending appressed trichomes on all surfaces like those of the stems. Inflorescences internodal, occasionally opposite the leaves, unbranched or forked, 1–2.5 cm long, with 4–10 flowers in a pseudoumbel, glabrous to pubescent with ascending appressed simple uniseriate trichomes like those of the stems and leaves; peduncle 1–2.2 cm long; pedicels 0.7–1.2 cm long, filiform, ca. 0.5 mm in diameter, nodding at anthesis, pubescent like the rest of the inflorescence, articulated at the base in a very small sleeve; pedicel scars tightly packed at the tip of the inflorescence on a small platform. Buds ellipsoid to fusiform and elongate, the corolla strongly exserted from the calyx tube before anthesis. Flowers 5-merous, cosexual (hermaphroditic). Calyx tube 1–1.5 mm long, conical, the lobes 2.5–3 mm long, long-triangular to lanceolate, glabrous to pubescent with appressed white simple trichomes like those of the stems and leaves. Corolla 1–1.6 cm in diameter, violet or white, often with a green or yellowish green eye, stellate, lobed nearly to the base, the lobes 6–8 mm long, 3–4 mm wide, strongly reflexed at anthesis, densely and uniformly pubescent abaxially with minute simple uniseriate trichomes &lt; 0.1 mm long, glabrous adaxially. Stamens equal; filament tube ca. 0.5 mm long; free portion of the filaments 0.5–1 mm long, densely pubescent adaxially with tangled simple trichomes 0.5–1 mm long; anthers (3–)5–5.5 mm long, ca. 1 mm wide, ellipsoid, loosely connivent to occasionally somewhat spreading, poricidal at the tips, the pores lengthening to slits with age. Ovary glabrous; style 9–11 mm long, straight, exserted beyond the anther cone, glabrous or pubescent with weak simple trichomes in the basal 2/3; stigma capitate, the surface minutely papillose. Fruit a globose berry, 0.5–0.7 cm in diameter, purple or reddish purple when ripe, the pericarp thin and somewhat shiny, opaque, glabrous; fruiting pedicels 1–1.5 cm long, ca. 1 mm in diameter at base and apex, not particularly woody, pendent from weight of fruit, not persistent. Seeds 20–50 per berry, ca. 1.5 mm long, ca. 1.5 mm wide, flattened reniform, yellowish brown, the surfaces minutely pitted, the testal cells rectangular. Stone cells ca. 10 per berry, 0.7–1 mm in diameter. Chromosome number: n = 12 (<xref ref-type="bibr" rid="B168">Moscone 1992</xref>, vouchers <italic>Ambrosetti &amp; Moscone 1477</italic>, <italic>Del Vitto &amp; Moscone 852</italic>; <italic>Hunziker et al. 24876</italic>, <italic>24882</italic>, <italic>25043</italic>, <italic>Moscone et al. 91</italic>, <italic>92</italic> as <italic><tp:taxon-name><tp:taxon-name-part taxon-name-part-type="genus" reg="Solanum">S.</tp:taxon-name-part><tp:taxon-name-part taxon-name-part-type="species" reg="incisum">incisum</tp:taxon-name-part></tp:taxon-name></italic>; <xref ref-type="bibr" rid="B169">Moyetta et al. 2013</xref>, vouchers <italic>Barboza et al. 3488</italic>, <italic>3158</italic>, <italic>Chiarini et al. 818</italic>, <italic>794</italic>).</p><fig id="F153" position="float" orientation="portrait"><object-id xmlns:xlink="http://www.w3.org/1999/xlink" content-type="doi" xlink:type="simple">10.3897/phytokeys.231.100894.figure153</object-id><label>Figure 153.</label><caption><p><italic><tp:taxon-name><tp:taxon-name-part taxon-name-part-type="genus" reg="Solanum">Solanum</tp:taxon-name-part><tp:taxon-name-part taxon-name-part-type="species" reg="salicifolium">salicifolium</tp:taxon-name-part></tp:taxon-name></italic><bold>A</bold> habit with less divided leaves <bold>B</bold> habit with more divided leaves <bold>C</bold> flowers and buds <bold>D</bold> flowers at anthesis (<bold>A</bold><italic>Barboza et al. 3465</italic><bold>B, D</bold><italic>Barboza et al. 3494</italic><bold>C</bold><italic>Barboza et al. 3473</italic>). Photos S. Knapp.</p></caption><graphic xmlns:xlink="http://www.w3.org/1999/xlink" xlink:href="phytokeys-231-001_article-100894__-g153.jpg" position="float" orientation="portrait" xlink:type="simple" id="oo_897614.jpg"><uri content-type="original_file" xlink:type="simple">https://binary.pensoft.net/fig/897614</uri></graphic></fig></tp:treatment-sec><tp:treatment-sec sec-type="distribution" id="SECID0EYQQO"><title>Distribution</title><p><bold>(Fig. <xref ref-type="fig" rid="F154">154</xref>).</bold><italic><tp:taxon-name><tp:taxon-name-part taxon-name-part-type="genus" reg="Solanum">Solanum</tp:taxon-name-part><tp:taxon-name-part taxon-name-part-type="species" reg="salicifolium">salicifolium</tp:taxon-name-part></tp:taxon-name></italic> occurs on the eastern slopes and foothills of the Andes in western Argentina (Provs. Catamarca, Córdoba, Entre Ríos, Jujuy, La Pampa, La Rioja, Mendoza, Salta, San Juan, San Luis, Tucumán) and Paraguay (Dept. Presidente Hayes). Nineteenth century collections labelled as being collected in “Chile” are almost certainly from adjacent Argentina near Mendoza (e.g., <italic>Cuming s.n.</italic>, <italic>Gillies 32</italic>, <italic>Née s.n.</italic>).</p><fig id="F154" position="float" orientation="portrait"><object-id xmlns:xlink="http://www.w3.org/1999/xlink" content-type="doi" xlink:type="simple">10.3897/phytokeys.231.100894.figure154</object-id><label>Figure 154.</label><caption><p>Distribution map of <italic><tp:taxon-name><tp:taxon-name-part taxon-name-part-type="genus" reg="Solanum">Solanum</tp:taxon-name-part><tp:taxon-name-part taxon-name-part-type="species" reg="salicifolium">salicifolium</tp:taxon-name-part></tp:taxon-name></italic>.</p></caption><graphic xmlns:xlink="http://www.w3.org/1999/xlink" xlink:href="phytokeys-231-001_article-100894__-g154.jpg" position="float" orientation="portrait" xlink:type="simple" id="oo_897615.jpg"><uri content-type="original_file" xlink:type="simple">https://binary.pensoft.net/fig/897615</uri></graphic></fig></tp:treatment-sec><tp:treatment-sec sec-type="ecology" id="SECID0EOSQO"><title>Ecology and habitat.</title><p><italic><tp:taxon-name><tp:taxon-name-part taxon-name-part-type="genus" reg="Solanum">Solanum</tp:taxon-name-part><tp:taxon-name-part taxon-name-part-type="species" reg="salicifolium">salicifolium</tp:taxon-name-part></tp:taxon-name></italic> occupies a wide range of dry forested and open habitats, from Chaco woodlands to puna areas above treeline, often growing amongst rocks in grazed areas or on roadsides, from 600 to 4,100 m elevation.</p></tp:treatment-sec><tp:treatment-sec sec-type="Common names and uses" id="SECID0E6SQO"><title>Common names and uses.</title><p>Argentina. Córdoba: yerba mora (<italic>Kurtz 8324</italic>). No uses recorded.</p></tp:treatment-sec><tp:treatment-sec sec-type="Preliminary conservation status" id="SECID0EHTQO"><title>Preliminary conservation status</title><p><bold>(<xref ref-type="bibr" rid="B116">IUCN 2022</xref>).</bold> Least Concern [<abbrev xmlns:xlink="http://www.w3.org/1999/xlink" xlink:title="Least Concern" id="ABBRID0EUTQO" xlink:type="simple">LC</abbrev>]. <abbrev xmlns:xlink="http://www.w3.org/1999/xlink" xlink:title="Extent of Occurrence" id="ABBRID0EYTQO" xlink:type="simple">EOO</abbrev> = 1,063,580 km<sup>2</sup> [<abbrev xmlns:xlink="http://www.w3.org/1999/xlink" xlink:title="Least Concern" id="ABBRID0E5TQO" xlink:type="simple">LC</abbrev>]; <abbrev xmlns:xlink="http://www.w3.org/1999/xlink" xlink:title="Area of Occurrence" id="ABBRID0ECUQO" xlink:type="simple">AOO</abbrev> = 896 km<sup>2</sup> [<abbrev xmlns:xlink="http://www.w3.org/1999/xlink" xlink:title="Vulnerable" id="ABBRID0EIUQO" xlink:type="simple">VU</abbrev>]. <italic><tp:taxon-name><tp:taxon-name-part taxon-name-part-type="genus" reg="Solanum">Solanum</tp:taxon-name-part><tp:taxon-name-part taxon-name-part-type="species" reg="salicifolium">salicifolium</tp:taxon-name-part></tp:taxon-name></italic> is common where it occurs, is widely distributed geographically and occurs in a number of different habitats. It is found in protected areas in the Argentine Provinces of Mendoza (e.g., Puente del Inca, Parque Provincial Aconcagua) and Córdoba (e.g., Pampa de Achala).</p></tp:treatment-sec><tp:treatment-sec sec-type="discussion" id="SECID0EXUQO"><title>Discussion.</title><p><xref ref-type="bibr" rid="B127">Knapp (2013)</xref> treated <italic><tp:taxon-name><tp:taxon-name-part taxon-name-part-type="genus" reg="Solanum">S.</tp:taxon-name-part><tp:taxon-name-part taxon-name-part-type="species" reg="salicifolium">salicifolium</tp:taxon-name-part></tp:taxon-name></italic> as a member of the Dulcamaroid clade due to its possession of a small pedicel sleeve (swollen insertion point), a characteristic of the dulcamaroids. Molecular sequence data, however, show that <italic><tp:taxon-name><tp:taxon-name-part taxon-name-part-type="genus" reg="Solanum">S.</tp:taxon-name-part><tp:taxon-name-part taxon-name-part-type="species" reg="salicifolium">salicifolium</tp:taxon-name-part></tp:taxon-name></italic> belongs to the Morelloid clade (<xref ref-type="bibr" rid="B206">Särkinen et al. 2015b</xref>; <xref ref-type="bibr" rid="B92">Gagnon et al. 2022</xref>). Possession of stone cells in the berries, noted as unusual in the dulcamaroids by <xref ref-type="bibr" rid="B127">Knapp (2013)</xref> also points to its morelloid affinities. <italic><tp:taxon-name><tp:taxon-name-part taxon-name-part-type="genus" reg="Solanum">Solanum</tp:taxon-name-part><tp:taxon-name-part taxon-name-part-type="species" reg="salicifolium">salicifolium</tp:taxon-name-part></tp:taxon-name></italic> is extremely (almost incredibly) variable in leaf shape (see Figs <xref ref-type="fig" rid="F2">2H</xref>, <xref ref-type="fig" rid="F152">152D, E</xref>, <xref ref-type="fig" rid="F153">153 A, B</xref>), ranging from simple and linear (the type of <italic><tp:taxon-name><tp:taxon-name-part taxon-name-part-type="genus" reg="Solanum">S.</tp:taxon-name-part><tp:taxon-name-part taxon-name-part-type="species" reg="salicifolium">salicifolium</tp:taxon-name-part></tp:taxon-name></italic>) to deeply pinnatifid with very narrow lobes (the type of <italic><tp:taxon-name><tp:taxon-name-part taxon-name-part-type="genus" reg="Solanum">S.</tp:taxon-name-part><tp:taxon-name-part taxon-name-part-type="species" reg="tenuisectum">tenuisectum</tp:taxon-name-part></tp:taxon-name></italic>). This is an extreme of variation in leaf shape and has led to considerable confusion over the identity and synonymy of this species. <xref ref-type="bibr" rid="B166">Morton (1976)</xref> suggested that leaves with a single pair of lobes at the base might be a late season growth form, but we have seen all leaf shapes on a single plant.</p><p>The pinnatifid leaves of <italic><tp:taxon-name><tp:taxon-name-part taxon-name-part-type="genus" reg="Solanum">S.</tp:taxon-name-part><tp:taxon-name-part taxon-name-part-type="species" reg="salicifolium">salicifolium</tp:taxon-name-part></tp:taxon-name></italic> are somewhat morphologically similar to those of members of the Radicans clade (<italic><tp:taxon-name><tp:taxon-name-part taxon-name-part-type="genus" reg="Solanum">S.</tp:taxon-name-part><tp:taxon-name-part taxon-name-part-type="species" reg="corymbosum">corymbosum</tp:taxon-name-part></tp:taxon-name></italic>, <italic><tp:taxon-name><tp:taxon-name-part taxon-name-part-type="genus" reg="Solanum">S.</tp:taxon-name-part><tp:taxon-name-part taxon-name-part-type="species" reg="palitans">palitans</tp:taxon-name-part></tp:taxon-name></italic>, <italic><tp:taxon-name><tp:taxon-name-part taxon-name-part-type="genus" reg="Solanum">S.</tp:taxon-name-part><tp:taxon-name-part taxon-name-part-type="species" reg="radicans">radicans</tp:taxon-name-part></tp:taxon-name></italic> and<italic><tp:taxon-name><tp:taxon-name-part taxon-name-part-type="genus" reg="Solanum">S.</tp:taxon-name-part><tp:taxon-name-part taxon-name-part-type="species" reg="tripartitum">tripartitum</tp:taxon-name-part></tp:taxon-name></italic>). These taxa have pedicels that are flush with the inflorescence axis, rather than inserted into a small sleeve, and the flowers are spaced along the inflorescence axis rather than being clustered at the tip on a small platform. The flowers of <italic><tp:taxon-name><tp:taxon-name-part taxon-name-part-type="genus" reg="Solanum">S.</tp:taxon-name-part><tp:taxon-name-part taxon-name-part-type="species" reg="salicifolium">salicifolium</tp:taxon-name-part></tp:taxon-name></italic> are much larger than those of members of the Radicans clade, with anthers 3–5.5 mm long versus 1–2 mm long.</p><p>For details of typification of the many synonyms of <italic><tp:taxon-name><tp:taxon-name-part taxon-name-part-type="genus" reg="Solanum">S.</tp:taxon-name-part><tp:taxon-name-part taxon-name-part-type="species" reg="salicifolium">salicifolium</tp:taxon-name-part></tp:taxon-name></italic> see <xref ref-type="bibr" rid="B127">Knapp (2013)</xref>.</p></tp:treatment-sec><tp:treatment-sec><!--Section generated to contain objects referenced in tp:taxon-treatment.--><fig id="F2" position="float" orientation="portrait"><object-id xmlns:xlink="http://www.w3.org/1999/xlink" content-type="doi" xlink:type="simple">10.3897/phytokeys.231.100894.figure2</object-id><label>Figure 2.</label><caption><p>Representative habits and leaves of South American morelloids <bold>A</bold> prostrate annual herbs (<italic><tp:taxon-name><tp:taxon-name-part taxon-name-part-type="genus" reg="Solanum">S.</tp:taxon-name-part><tp:taxon-name-part taxon-name-part-type="species" reg="weddellii">weddellii</tp:taxon-name-part></tp:taxon-name></italic>) <bold>B</bold> large lax shrubs (<italic><tp:taxon-name><tp:taxon-name-part taxon-name-part-type="genus" reg="Solanum">S.</tp:taxon-name-part><tp:taxon-name-part taxon-name-part-type="species" reg="aloysiifolium">aloysiifolium</tp:taxon-name-part></tp:taxon-name></italic>) <bold>C</bold> roots forming along a creeping stem (<italic><tp:taxon-name><tp:taxon-name-part taxon-name-part-type="genus" reg="Solanum">S.</tp:taxon-name-part><tp:taxon-name-part taxon-name-part-type="species" reg="juninense">juninense</tp:taxon-name-part></tp:taxon-name></italic>) <bold>D</bold> spinose processes on stems of many species (<italic><tp:taxon-name><tp:taxon-name-part taxon-name-part-type="genus" reg="Solanum">S.</tp:taxon-name-part><tp:taxon-name-part taxon-name-part-type="species" reg="huayavillense">huayavillense</tp:taxon-name-part></tp:taxon-name></italic>) <bold>E</bold> glandular trichomes found in some members of the clade (<italic><tp:taxon-name><tp:taxon-name-part taxon-name-part-type="genus" reg="Solanum">S.</tp:taxon-name-part><tp:taxon-name-part taxon-name-part-type="species" reg="glandulosipilosum">glandulosipilosum</tp:taxon-name-part></tp:taxon-name></italic>) <bold>F</bold> dendritic/branched trichomes found in <italic><tp:taxon-name><tp:taxon-name-part taxon-name-part-type="genus" reg="Solanum">S.</tp:taxon-name-part><tp:taxon-name-part taxon-name-part-type="species" reg="pallidum">pallidum</tp:taxon-name-part></tp:taxon-name></italic><bold>G</bold> regularly 3-lobed leaves in <italic><tp:taxon-name><tp:taxon-name-part taxon-name-part-type="genus" reg="Solanum">S.</tp:taxon-name-part><tp:taxon-name-part taxon-name-part-type="species" reg="palitans">palitans</tp:taxon-name-part></tp:taxon-name></italic><bold>H</bold> highly variable leaves along a single stem in <italic><tp:taxon-name><tp:taxon-name-part taxon-name-part-type="genus" reg="Solanum">S.</tp:taxon-name-part><tp:taxon-name-part taxon-name-part-type="species" reg="salicifolium">salicifolium</tp:taxon-name-part></tp:taxon-name></italic> (<bold>A</bold><italic>Särkinen et al. 4038</italic><bold>B</bold><italic>Barboza et al. 3505</italic><bold>C</bold><italic>Särkinen et al. 4754</italic><bold>D</bold><italic>Barboza et al. 3536</italic><bold>E</bold><italic>Barboza et al. 3520</italic><bold>F</bold><italic>Särkinen et al. 4010</italic><bold>G</bold><italic>Atchison &amp; Gagnon 25</italic><bold>H</bold><italic>Barboza et al. 3473</italic>). Photos by S. Knapp, G. Atchison, and T. Särkinen.</p></caption><graphic xmlns:xlink="http://www.w3.org/1999/xlink" xlink:href="phytokeys-231-001_article-100894__-g002.jpg" position="float" orientation="portrait" xlink:type="simple" id="oo_897463.jpg"><uri content-type="original_file" xlink:type="simple">https://binary.pensoft.net/fig/897463</uri></graphic></fig><fig id="F3" position="float" orientation="portrait"><object-id xmlns:xlink="http://www.w3.org/1999/xlink" content-type="doi" xlink:type="simple">10.3897/phytokeys.231.100894.figure3</object-id><label>Figure 3.</label><caption><p>Representative flowers of South American morelloids <bold>A</bold> campanulate purple corollas in forked internodal inflorescences in <italic><tp:taxon-name><tp:taxon-name-part taxon-name-part-type="genus" reg="Solanum">S.</tp:taxon-name-part><tp:taxon-name-part taxon-name-part-type="species" reg="fiebrigii">fiebrigii</tp:taxon-name-part></tp:taxon-name></italic><bold>B</bold> pentagonal white corollas in <italic><tp:taxon-name><tp:taxon-name-part taxon-name-part-type="genus" reg="Solanum">S.</tp:taxon-name-part><tp:taxon-name-part taxon-name-part-type="species" reg="annuum">annuum</tp:taxon-name-part></tp:taxon-name></italic><bold>C</bold> broadly stellate purple corollas with long-exerted styles in <italic><tp:taxon-name><tp:taxon-name-part taxon-name-part-type="genus" reg="Solanum">S.</tp:taxon-name-part><tp:taxon-name-part taxon-name-part-type="species" reg="pentlandii">pentlandii</tp:taxon-name-part></tp:taxon-name></italic><bold>D</bold> broadly stellate white corollas with slightly exerted globose stigmas in <italic><tp:taxon-name><tp:taxon-name-part taxon-name-part-type="genus" reg="Solanum">S.</tp:taxon-name-part><tp:taxon-name-part taxon-name-part-type="species" reg="radicans">radicans</tp:taxon-name-part></tp:taxon-name></italic><bold>E</bold> deeply stellate pale yellow corollas in <italic><tp:taxon-name><tp:taxon-name-part taxon-name-part-type="genus" reg="Solanum">S.</tp:taxon-name-part><tp:taxon-name-part taxon-name-part-type="species" reg="huayavillense">huayavillense</tp:taxon-name-part></tp:taxon-name></italic><bold>F</bold> deeply stellate purple corollas with dark central eye colouration in <italic><tp:taxon-name><tp:taxon-name-part taxon-name-part-type="genus" reg="Solanum">S.</tp:taxon-name-part><tp:taxon-name-part taxon-name-part-type="species" reg="salicifolium">salicifolium</tp:taxon-name-part></tp:taxon-name></italic><bold>G</bold> bumblebee visiting and buzzing the anther cone in <italic><tp:taxon-name><tp:taxon-name-part taxon-name-part-type="genus" reg="Solanum">S.</tp:taxon-name-part><tp:taxon-name-part taxon-name-part-type="species" reg="cochabambense">cochabambense</tp:taxon-name-part></tp:taxon-name></italic><bold>H</bold> variation in corolla shape, size and colouration within a single individual of <italic><tp:taxon-name><tp:taxon-name-part taxon-name-part-type="genus" reg="Solanum">S.</tp:taxon-name-part><tp:taxon-name-part taxon-name-part-type="species" reg="cochabambense">cochabambense</tp:taxon-name-part></tp:taxon-name></italic> (<bold>A</bold><italic>Barboza et al. 3548</italic><bold>B</bold><italic>Barboza et al. 3495</italic><bold>C</bold><italic>Knapp et al. 10248</italic><bold>D</bold><italic>Knapp et al. 10277</italic><bold>E</bold><italic>Barboza et al. 3531</italic><bold>F</bold><italic>Chiarini et al. 819</italic><bold>G</bold><italic>Särkinen et al. 4036</italic><bold>H</bold><italic>Knapp et al. 10669</italic>). Photos by S. Knapp and T. Särkinen.</p></caption><graphic xmlns:xlink="http://www.w3.org/1999/xlink" xlink:href="phytokeys-231-001_article-100894__-g003.jpg" position="float" orientation="portrait" xlink:type="simple" id="oo_897464.jpg"><uri content-type="original_file" xlink:type="simple">https://binary.pensoft.net/fig/897464</uri></graphic></fig></tp:treatment-sec><ref-list><ref id="B127"><mixed-citation xmlns:xlink="http://www.w3.org/1999/xlink" xlink:type="simple"><person-group><name name-style="western"><surname>Knapp</surname><given-names>S</given-names></name></person-group> (<year>2013</year>) <article-title>A revision of the Dulcamaroid clade of <italic><tp:taxon-name><tp:taxon-name-part taxon-name-part-type="genus">Solanum</tp:taxon-name-part></tp:taxon-name></italic> L. (<tp:taxon-name><tp:taxon-name-part taxon-name-part-type="family">Solanaceae</tp:taxon-name-part></tp:taxon-name>).</article-title><source>PhytoKeys</source><volume>22</volume>(<issue>0</issue>): <fpage>1</fpage>–<lpage>432</lpage>. <ext-link xlink:href="10.3897/phytokeys.22.4041" ext-link-type="doi" xlink:type="simple">https://doi.org/10.3897/phytokeys.22.4041</ext-link></mixed-citation></ref><ref id="B166"><mixed-citation xmlns:xlink="http://www.w3.org/1999/xlink" xlink:type="simple"><person-group><name name-style="western"><surname>Morton</surname><given-names>CV</given-names></name></person-group> (<year>1976</year>) A revision of the Argentine species of <italic><tp:taxon-name><tp:taxon-name-part taxon-name-part-type="genus">Solanum</tp:taxon-name-part></tp:taxon-name></italic>. Academia Nacional de Ciencias, Córdoba.</mixed-citation></ref><ref id="B168"><mixed-citation xmlns:xlink="http://www.w3.org/1999/xlink" xlink:type="simple"><person-group><name name-style="western"><surname>Moscone</surname><given-names>EA</given-names></name></person-group> (<year>1992</year>) <article-title>Estudios en cromosomas meióticos en <tp:taxon-name><tp:taxon-name-part taxon-name-part-type="family">Solanaceae</tp:taxon-name-part></tp:taxon-name> de Argentina.</article-title><source>Darwiniana</source><volume>31</volume>: <fpage>261</fpage>–<lpage>297</lpage>. <ext-link xlink:href="https://www.jstor.org/stable/23222568" ext-link-type="uri" xlink:type="simple">https://www.jstor.org/stable/23222568</ext-link></mixed-citation></ref><ref id="B169"><mixed-citation xmlns:xlink="http://www.w3.org/1999/xlink" xlink:type="simple"><person-group><name name-style="western"><surname>Moyetta</surname><given-names>NR</given-names></name><name name-style="western"><surname>Stiefkensa</surname><given-names>LB</given-names></name><name name-style="western"><surname>Bernardello</surname><given-names>G</given-names></name></person-group> (<year>2013</year>) <article-title>Karyotypes of South American species of the Morelloid and Dulcamaroid clades (<italic><tp:taxon-name><tp:taxon-name-part taxon-name-part-type="genus">Solanum</tp:taxon-name-part></tp:taxon-name></italic>, <tp:taxon-name><tp:taxon-name-part taxon-name-part-type="family">Solanaceae</tp:taxon-name-part></tp:taxon-name>).</article-title><source>Caryologia</source><volume>66</volume>(<issue>4</issue>): <fpage>333</fpage>–<lpage>345</lpage>. <ext-link xlink:href="10.1080/00087114.2013.855389" ext-link-type="doi" xlink:type="simple">https://doi.org/10.1080/00087114.2013.855389</ext-link></mixed-citation></ref><ref id="B116"><mixed-citation xmlns:xlink="http://www.w3.org/1999/xlink" xlink:type="simple">IUCN (<year>2022</year>) Guidelines for Using the IUCN Red List Categories and Criteria. Version 15.1. Prepared by the Standards and Petitions Subcommittee. [Downloaded 9 Dec 2022] <ext-link xlink:href="https://www.iucnredlist.org/resources/redlistguidelines" ext-link-type="uri" xlink:type="simple">https://www.iucnredlist.org/resources/redlistguidelines</ext-link></mixed-citation></ref><ref id="B206"><mixed-citation xmlns:xlink="http://www.w3.org/1999/xlink" xlink:type="simple"><person-group><name name-style="western"><surname>Särkinen</surname><given-names>T</given-names></name><name name-style="western"><surname>Barboza</surname><given-names>GE</given-names></name><name name-style="western"><surname>Knapp</surname><given-names>S</given-names></name></person-group> (<year>2015b</year>) <article-title>True Black nightshades: Phylogeny and delimitation of the Morelloid clade of <italic><tp:taxon-name><tp:taxon-name-part taxon-name-part-type="genus">Solanum</tp:taxon-name-part></tp:taxon-name></italic>.</article-title><source>Taxon</source><volume>64</volume>(<issue>5</issue>): <fpage>945</fpage>–<lpage>958</lpage>. <ext-link xlink:href="10.12705/645.5" ext-link-type="doi" xlink:type="simple">https://doi.org/10.12705/645.5</ext-link></mixed-citation></ref><ref id="B92"><mixed-citation xmlns:xlink="http://www.w3.org/1999/xlink" xlink:type="simple"><person-group><name name-style="western"><surname>Gagnon</surname><given-names>E</given-names></name><name name-style="western"><surname>Hilgenhof</surname><given-names>R</given-names></name><name name-style="western"><surname>Orejuela</surname><given-names>A</given-names></name><name name-style="western"><surname>McDonnell</surname><given-names>A</given-names></name><name name-style="western"><surname>Sablok</surname><given-names>G</given-names></name><name name-style="western"><surname>Aubriot</surname><given-names>X</given-names></name><name name-style="western"><surname>Giacomin</surname><given-names>LL</given-names></name><name name-style="western"><surname>Gouvêa</surname><given-names>Y</given-names></name><name name-style="western"><surname>Bohs</surname><given-names>L</given-names></name><name name-style="western"><surname>Dodsworth</surname><given-names>S</given-names></name><name name-style="western"><surname>Martine</surname><given-names>C</given-names></name><name name-style="western"><surname>Poczai</surname><given-names>P</given-names></name><name name-style="western"><surname>Knapp</surname><given-names>S</given-names></name><name name-style="western"><surname>Särkinen</surname><given-names>T</given-names></name></person-group> (<year>2022</year>) <article-title>Phylogenomic discordance suggests polytomies along the backbone of the large genus <italic><tp:taxon-name><tp:taxon-name-part taxon-name-part-type="genus">Solanum</tp:taxon-name-part></tp:taxon-name></italic>.</article-title><source>American Journal of Botany</source><volume>109</volume>(<issue>4</issue>): <fpage>580</fpage>–<lpage>601</lpage>. <ext-link xlink:href="10.1002/ajb2.1827" ext-link-type="doi" xlink:type="simple">https://doi.org/10.1002/ajb2.1827</ext-link></mixed-citation></ref></ref-list></tp:taxon-treatment>
