# Supplementary material for: ﻿A revision of the South American species of the Morelloid clade (Solanum L., Solanaceae)
Source: PhytoKeys. 2023 Aug 29;231:1–342. doi: 10.3897/phytokeys.231.100894 (PMC10481398; doi:10.3897/phytokeys.231.100894)
Supplement: XML Treatment for Solanum sarrachoides [file phytokeys.231.100894-treatment51.xml]

<!DOCTYPE tp:taxon-treatment
  PUBLIC "-//TaxonX//DTD Taxonomic Treatment Publishing DTD v0 20100105//EN" "tax-treatment-NSO.dtd">
<tp:taxon-treatment xmlns:tp="http://www.plazi.org/taxpub"><tp:treatment-meta><kwd-group><label>Taxon classification</label><kwd>
                <named-content content-type="kingdom">Plantae</named-content>
              </kwd><kwd>
                <named-content content-type="order">Solanales</named-content>
              </kwd><kwd>
                <named-content content-type="family">Solanaceae</named-content>
              </kwd></kwd-group><mixed-citation publication-type="journal"><person-group><name><surname>Knapp</surname><given-names>Sandra</given-names></name><name><surname>Särkinen</surname><given-names>Tiina</given-names></name><name><surname>Barboza</surname><given-names>Gloria E.</given-names></name></person-group><article-title>﻿A revision of the South American species of the Morelloid clade (<italic><tp:taxon-name><tp:taxon-name-part taxon-name-part-type="genus" reg="Solanum">Solanum</tp:taxon-name-part></tp:taxon-name></italic> L., <tp:taxon-name><tp:taxon-name-part taxon-name-part-type="family">Solanaceae</tp:taxon-name-part></tp:taxon-name>)</article-title><source>PhytoKeys</source><day>29</day><month>08</month><year>2023</year><volume>231</volume><fpage>1</fpage><lpage>342</lpage><pub-id pub-id-type="doi">10.3897/phytokeys.231.100894</pub-id></mixed-citation></tp:treatment-meta><tp:nomenclature><label>﻿51.</label><tp:taxon-name>
              <tp:taxon-name-part taxon-name-part-type="genus" reg="Solanum">Solanum</tp:taxon-name-part>
              <tp:taxon-name-part taxon-name-part-type="species" reg="sarrachoides">sarrachoides</tp:taxon-name-part>
            </tp:taxon-name><tp:taxon-authority>Sendtn., Fl. Bras. (Martius) 10: 18, tab. 1, figs 1–8. 1846.</tp:taxon-authority><xref ref-type="fig" rid="F155">Figs 155</xref><xref ref-type="fig" rid="F156">, 156</xref><xref ref-type="bibr" rid="B209">Types based on American specimens only; for full synonymy, see Särkinen et al. (2018: 141)</xref><tp:nomenclature-citation-list><tp:nomenclature-citation><tp:taxon-name>
                  <tp:taxon-name-part taxon-name-part-type="genus" reg="Solanum">Solanum</tp:taxon-name-part>
                  <tp:taxon-name-part taxon-name-part-type="species" reg="sarachidium">sarachidium</tp:taxon-name-part>
                </tp:taxon-name><comment>Bitter, Repert. Spec. Nov. Regni Veg. 11: 211. 1912. Type. Paraguay. Gran Chaco: Loma Clavel, Nov 1903, <italic>T. Rojas 2493</italic> (lectotype, designated by <xref ref-type="bibr" rid="B81">Edmonds 1986</xref>, pg. 17: BM [BM000087577]; isolectotype: G [G00306752]).</comment></tp:nomenclature-citation><tp:nomenclature-citation><tp:taxon-name>
                  <tp:taxon-name-part taxon-name-part-type="genus" reg="Solanum">Solanum</tp:taxon-name-part>
                  <tp:taxon-name-part taxon-name-part-type="species" reg="sarrachoides">sarrachoides</tp:taxon-name-part>
                  <tp:taxon-name-part taxon-name-part-type="authority">Sendtn.</tp:taxon-name-part>
                  <tp:taxon-name-part taxon-name-part-type="infraspecific-rank">var.</tp:taxon-name-part>
                  <tp:taxon-name-part taxon-name-part-type="variety" reg="sarachidium">sarachidium</tp:taxon-name-part>
                </tp:taxon-name><comment>(Bitter) C.V.Morton, Revis. Argentine Sp. Solanum 122. 1976. Type. Based on <tp:taxon-name><tp:taxon-name-part taxon-name-part-type="genus" reg="Solanum">Solanum</tp:taxon-name-part><tp:taxon-name-part taxon-name-part-type="species" reg="sarachidium">sarachidium</tp:taxon-name-part></tp:taxon-name> Bitter.</comment></tp:nomenclature-citation></tp:nomenclature-citation-list></tp:nomenclature><tp:treatment-sec sec-type="material" id="SECID0EQ4QO"><title>Type.</title><p>Brazil. “Brasilia australis”, <italic>F. Sellow s.n.</italic> (lectotype, designated by <xref ref-type="bibr" rid="B81">Edmonds 1986</xref>, pg. 16: P [P00371162]).</p><fig id="F155" position="float" orientation="portrait"><object-id xmlns:xlink="http://www.w3.org/1999/xlink" content-type="doi" xlink:type="simple">10.3897/phytokeys.231.100894.figure155</object-id><label>Figure 155.</label><caption><p><italic><tp:taxon-name><tp:taxon-name-part taxon-name-part-type="genus" reg="Solanum">Solanum</tp:taxon-name-part><tp:taxon-name-part taxon-name-part-type="species" reg="sarrachoides">sarrachoides</tp:taxon-name-part></tp:taxon-name></italic><bold>A</bold> habit <bold>B</bold> detail of adaxial leaf surface <bold>C</bold> detail of abaxial leaf surface <bold>D</bold> bud <bold>E</bold> flower <bold>F</bold> fruiting habit <bold>G</bold> maturing fruit (<bold>A–E</bold><italic>Macoun s.n.</italic><bold>F, G</bold><italic>Ahles 55038</italic>). Illustration by R. Wise. Previously published in <xref ref-type="bibr" rid="B209">Särkinen et al. (2018</xref>: 142) and <xref ref-type="bibr" rid="B136">Knapp et al. (2019</xref>: 108).</p></caption><graphic xmlns:xlink="http://www.w3.org/1999/xlink" xlink:href="phytokeys-231-001_article-100894__-g155.jpg" position="float" orientation="portrait" xlink:type="simple" id="oo_897616.jpg"><uri content-type="original_file" xlink:type="simple">https://binary.pensoft.net/fig/897616</uri></graphic></fig></tp:treatment-sec><tp:treatment-sec sec-type="description" id="SECID0ES6QO"><title>Description.</title><p>Annual herbs to 0.7 m high, usually smaller (but very rarely to 1 m), spreading and decumbent with age. Stems terete, green, generally erect, branching and later spreading, not markedly hollow; new growth densely viscid-pubescent with simple, uniseriate, spreading trichomes with a glandular apical cell, the trichomes of two lengths, 1–4-celled trichomes to 0.5 mm long and 5–14-celled trichomes to 2 mm long; older stems glabrescent. Sympodial units difoliate, the leaves not geminate. Leaves simple and sinuate-dentate, the blades 3–7.5 cm long, 3–6 cm wide, broadly ovate, widest in the lower third, thinly membranous, concolorous; adaxial and abaxial surfaces sparsely to densely pubescent with spreading, simple, uniseriate glandular trichomes like those of the stem, evenly distributed on lamina and veins; major veins 3–4 pairs; base truncate to cordate, sometimes asymmetric; margins entire or regularly sinuate-dentate; apex acute; petioles 0.5–3.2 cm long, sparsely pubescent with trichomes like those of the stem and leaves. Inflorescences usually opposite the leaves but occasionally internodal (always very near the node), unbranched, 0.7–1.7 cm long, with 2–5(6–7) flowers clustered at the tip (sub-umbelliform), sparsely pubescent with spreading trichomes like those of the stems; peduncle 0.7–1 cm long; pedicels 5–7 mm long, 0.1–0.2 mm in diameter at the base, 0.3–0.4 mm in diameter at the apex, straight and spreading, articulated at the base; pedicel scars spaced ca. 0(–1) mm apart. Buds globose, the corolla only slightly exserted from the calyx tube before anthesis, almost completely included within the calyx lobes and only the tip of the corolla showing. Flowers 5-merous, cosexual (hermaphroditic). Calyx tube 0.5–1 mm long, the lobes 1.5–2 mm long, 1.3–1.5 mm wide, lanceolate to narrowly ovate with acute apices, sparsely pubescent with 1–4-celled spreading glandular trichomes like those on the pedicels but shorter. Corolla 0.5–0.8 cm in diameter, white with a yellow-green central eye, pentagonal-stellate, lobed 1/3 of the way to halfway to the base, the lobes 3–4.5 mm long, 5–7 mm wide, spreading at anthesis, sparsely papillate-pubescent abaxially with glandular 1–4-celled simple uniseriate trichomes and eglandular papillae, these denser along margins, tips and midvein. Stamens equal; filament tube minute; free portion of the filaments 1–1.5 mm long, adaxially sparsely pubescent with tangled uniseriate 4–6-celled simple trichomes; anthers 1.2–2 mm long, 0.4–0.8 mm wide, ellipsoid, yellow, poricidal at the tips, the pores lengthening to slits with age and drying. Ovary globose, glabrous; style 3–3.5 mm long, straight, not usually exserted beyond the anther cone, densely pubescent with 2–3-celled simple uniseriate trichomes in the lower half to 2/3 where included in the anther cone; stigma capitate, minutely papillate, green in live plants. Fruit a globose berry, 0.6–0.9 cm in diameter, green brownish grey at maturity, the pericarp usually matte, opaque, glabrous; fruiting pedicels 5–9 mm long, 0.2–0.3 mm in diameter at the base, ca. 1 mm in diameter at the apex, spaced 0–1 mm apart, reflexed, not persistent; fruiting calyx accrescent, becoming papery in mature fruit, the tube 3–4 mm long, the lobes 5.5–8 mm long and 3.5–4 mm wide, the tips slightly reflexed or spreading. Seeds (23-)59–69(-93) per berry, 1.3–1.7 mm long, 1–1.5 mm wide, flattened and teardrop shaped with a subapical hilum, pale yellow, the surfaces minutely pitted, the testal cells pentagonal in outline. Stone cells 4–6 per berry, (0.5) 0.8–1 mm in diameter. Chromosome number: 2n = 24 (see <xref ref-type="bibr" rid="B209">Särkinen et al. 2018</xref>).</p><fig id="F156" position="float" orientation="portrait"><object-id xmlns:xlink="http://www.w3.org/1999/xlink" content-type="doi" xlink:type="simple">10.3897/phytokeys.231.100894.figure156</object-id><label>Figure 156.</label><caption><p><italic><tp:taxon-name><tp:taxon-name-part taxon-name-part-type="genus" reg="Solanum">Solanum</tp:taxon-name-part><tp:taxon-name-part taxon-name-part-type="species" reg="sarrachoides">sarrachoides</tp:taxon-name-part></tp:taxon-name></italic><bold>A</bold> habit <bold>B</bold> inflorescence <bold>C</bold> flowers at full anthesis <bold>D</bold> developing fruits (unvouchered). Photos by D.G. Smith, S. Martín de la Vega, and B.W. Wells Association. Previously published in <xref ref-type="bibr" rid="B209">Särkinen et al. (2018</xref>: 143) and <xref ref-type="bibr" rid="B136">Knapp et al. (2019</xref>: 109).</p></caption><graphic xmlns:xlink="http://www.w3.org/1999/xlink" xlink:href="phytokeys-231-001_article-100894__-g156.jpg" position="float" orientation="portrait" xlink:type="simple" id="oo_897617.jpg"><uri content-type="original_file" xlink:type="simple">https://binary.pensoft.net/fig/897617</uri></graphic></fig></tp:treatment-sec><tp:treatment-sec sec-type="distribution" id="SECID0EEBRO"><title>Distribution</title><p><bold>(Fig. <xref ref-type="fig" rid="F157">157</xref>).</bold><italic><tp:taxon-name><tp:taxon-name-part taxon-name-part-type="genus" reg="Solanum">Solanum</tp:taxon-name-part><tp:taxon-name-part taxon-name-part-type="species" reg="sarrachoides">sarrachoides</tp:taxon-name-part></tp:taxon-name></italic> is native to southern South America, occurring in Brazil (States of Paraná, Rio Grande do Sul, Santa Catarina, São Paulo,), Bolivia (Dept. Santa Cruz), Argentina (Provs. Buenos Aires, Catamarca, Chaco, Entre Ríos, Formosa, San Luis, Santiago del Estero), Paraguay (Depts. Boquerón, Nueva Asunción, Presidente Hayes) and Uruguay (Depts. Florida, Lavalleja, Montevideo, San José). It is sporadically introduced in the temperate zones of both Northern and Southern Hemispheres, where it is much less common than the morphologically similar <italic><tp:taxon-name><tp:taxon-name-part taxon-name-part-type="genus" reg="Solanum">S.</tp:taxon-name-part><tp:taxon-name-part taxon-name-part-type="species" reg="nitidibaccatum">nitidibaccatum</tp:taxon-name-part></tp:taxon-name></italic> (see <xref ref-type="bibr" rid="B209">Särkinen et al. 2018</xref>, <xref ref-type="bibr" rid="B136">Knapp et al. 2019</xref> for details of extra-South American distribution of both these species).</p><fig id="F157" position="float" orientation="portrait"><object-id xmlns:xlink="http://www.w3.org/1999/xlink" content-type="doi" xlink:type="simple">10.3897/phytokeys.231.100894.figure157</object-id><label>Figure 157.</label><caption><p>Distribution map of <italic><tp:taxon-name><tp:taxon-name-part taxon-name-part-type="genus" reg="Solanum">Solanum</tp:taxon-name-part><tp:taxon-name-part taxon-name-part-type="species" reg="sarrachoides">sarrachoides</tp:taxon-name-part></tp:taxon-name></italic> in South America. For adventive distribution in North and Central America and the Caribbean, see <xref ref-type="bibr" rid="B136">Knapp et al. (2019</xref>: 111) and <xref ref-type="bibr" rid="B209">Särkinen et al. (2018</xref>: 145) for the Eastern Hemisphere.</p></caption><graphic xmlns:xlink="http://www.w3.org/1999/xlink" xlink:href="phytokeys-231-001_article-100894__-g157.jpg" position="float" orientation="portrait" xlink:type="simple" id="oo_897618.jpg"><uri content-type="original_file" xlink:type="simple">https://binary.pensoft.net/fig/897618</uri></graphic></fig></tp:treatment-sec><tp:treatment-sec sec-type="ecology" id="SECID0EPDRO"><title>Ecology and habitat.</title><p><italic><tp:taxon-name><tp:taxon-name-part taxon-name-part-type="genus" reg="Solanum">Solanum</tp:taxon-name-part><tp:taxon-name-part taxon-name-part-type="species" reg="sarrachoides">sarrachoides</tp:taxon-name-part></tp:taxon-name></italic> occurs in a wide variety of dry and semi-humid habitats, often in open or disturbed areas such as the edges of agricultural fields, and sporadically occurs as a weed of cultivation in urban areas, from sea level to 1,000 m elevation.</p></tp:treatment-sec><tp:treatment-sec sec-type="Common names and uses" id="SECID0EAERO"><title>Common names and uses.</title><p>Bolivia. Santa Cruz: huiraquillomi (Guaraní, <italic>Michel et al. 2769</italic>). No uses recorded.</p></tp:treatment-sec><tp:treatment-sec sec-type="Preliminary conservation status" id="SECID0EIERO"><title>Preliminary conservation status</title><p><bold>(<xref ref-type="bibr" rid="B116">IUCN 2022</xref>).</bold> Least Concern [<abbrev xmlns:xlink="http://www.w3.org/1999/xlink" xlink:title="Least Concern" id="ABBRID0EVERO" xlink:type="simple">LC</abbrev>]. <abbrev xmlns:xlink="http://www.w3.org/1999/xlink" xlink:title="Extent of Occurrence" id="ABBRID0EZERO" xlink:type="simple">EOO</abbrev> = 2,194,057 km<sup>2</sup> [<abbrev xmlns:xlink="http://www.w3.org/1999/xlink" xlink:title="Least Concern" id="ABBRID0E6ERO" xlink:type="simple">LC</abbrev>]; <abbrev xmlns:xlink="http://www.w3.org/1999/xlink" xlink:title="Area of Occurrence" id="ABBRID0EDFRO" xlink:type="simple">AOO</abbrev> = 128 km<sup>2</sup> [<abbrev xmlns:xlink="http://www.w3.org/1999/xlink" xlink:title="Endangered" id="ABBRID0EJFRO" xlink:type="simple">EN</abbrev>]; calculated on South American range only. <italic><tp:taxon-name><tp:taxon-name-part taxon-name-part-type="genus" reg="Solanum">Solanum</tp:taxon-name-part><tp:taxon-name-part taxon-name-part-type="species" reg="sarrachoides">sarrachoides</tp:taxon-name-part></tp:taxon-name></italic> is widespread in the Paraná Basin and is a weedy somewhat ephemeral species in a wide variety of habitats; it is introduced elsewhere as an agricultural weed (see <xref ref-type="bibr" rid="B209">Särkinen et al. 2018</xref>; <xref ref-type="bibr" rid="B136">Knapp et al. 2019</xref> for details).</p></tp:treatment-sec><tp:treatment-sec sec-type="discussion" id="SECID0EAGRO"><title>Discussion.</title><p>Many accounts of morelloid solanums from outside South America have treated as <italic><tp:taxon-name><tp:taxon-name-part taxon-name-part-type="genus" reg="Solanum">Solanum</tp:taxon-name-part><tp:taxon-name-part taxon-name-part-type="species" reg="sarrachoides">sarrachoides</tp:taxon-name-part></tp:taxon-name></italic> specimens of the species whose correct name is <italic><tp:taxon-name><tp:taxon-name-part taxon-name-part-type="genus" reg="Solanum">S.</tp:taxon-name-part><tp:taxon-name-part taxon-name-part-type="species" reg="nitidibaccatum">nitidibaccatum</tp:taxon-name-part></tp:taxon-name></italic> (see references in <xref ref-type="bibr" rid="B209">Särkinen et al. 2018</xref>; <xref ref-type="bibr" rid="B136">Knapp et al. 2019</xref>). Records of <italic><tp:taxon-name><tp:taxon-name-part taxon-name-part-type="genus" reg="Solanum">S.</tp:taxon-name-part><tp:taxon-name-part taxon-name-part-type="species" reg="sarrachoides">sarrachoides</tp:taxon-name-part></tp:taxon-name></italic> in the literature should therefore be dealt with care due to common misidentification of voucher material. The two species can be distinguished based using the following suite of characters: <italic><tp:taxon-name><tp:taxon-name-part taxon-name-part-type="genus" reg="Solanum">S.</tp:taxon-name-part><tp:taxon-name-part taxon-name-part-type="species" reg="sarrachoides">sarrachoides</tp:taxon-name-part></tp:taxon-name></italic> has generally truncate leaf bases, umbellate to sub-umbellate mature inflorescences opposite the leaves (Fig. <xref ref-type="fig" rid="F156">156B</xref>) with fewer flowers (2–5), shorter calyx lobes 1–1.4 mm long and a corolla with yellow-green central eye. <italic><tp:taxon-name><tp:taxon-name-part taxon-name-part-type="genus" reg="Solanum">Solanum</tp:taxon-name-part><tp:taxon-name-part taxon-name-part-type="species" reg="nitidibaccatum">nitidibaccatum</tp:taxon-name-part></tp:taxon-name></italic> has cuneate leaf bases, usually internodal mature inflorescences with an elongate flower-bearing axis with more flowers (4–8), longer calyx lobes 1.8–2.5 mm long, and corolla with black-purple edged central eye. The accrescent calyx almost completely encloses the matte-surfaced mature berry in <italic><tp:taxon-name><tp:taxon-name-part taxon-name-part-type="genus" reg="Solanum">S.</tp:taxon-name-part><tp:taxon-name-part taxon-name-part-type="species" reg="sarrachoides">sarrachoides</tp:taxon-name-part></tp:taxon-name></italic>, while the shiny, marbled berry of <italic><tp:taxon-name><tp:taxon-name-part taxon-name-part-type="genus" reg="Solanum">S.</tp:taxon-name-part><tp:taxon-name-part taxon-name-part-type="species" reg="nitidibaccatum">nitidibaccatum</tp:taxon-name-part></tp:taxon-name></italic> is always ca. halfway exserted from the calyx lobes. <italic><tp:taxon-name><tp:taxon-name-part taxon-name-part-type="genus" reg="Solanum">Solanum</tp:taxon-name-part><tp:taxon-name-part taxon-name-part-type="species" reg="sarrachoides">sarrachoides</tp:taxon-name-part></tp:taxon-name></italic> usually has more stone cells in each berry (4–6) than does <italic><tp:taxon-name><tp:taxon-name-part taxon-name-part-type="genus" reg="Solanum">S.</tp:taxon-name-part><tp:taxon-name-part taxon-name-part-type="species" reg="nitidibaccatum">nitidibaccatum</tp:taxon-name-part></tp:taxon-name></italic> (1–2, or absent). Though morphologically very similar, data from both nuclear and plastid DNA sequences suggests the two species are not closely related (<xref ref-type="bibr" rid="B92">Gagnon et al. 2022</xref>).</p><p>Typification details of the synonyms of <italic><tp:taxon-name><tp:taxon-name-part taxon-name-part-type="genus" reg="Solanum">S.</tp:taxon-name-part><tp:taxon-name-part taxon-name-part-type="species" reg="sarrachoides">sarrachoides</tp:taxon-name-part></tp:taxon-name></italic> can be found in <xref ref-type="bibr" rid="B10">Barboza et al. (2013)</xref> and <xref ref-type="bibr" rid="B209">Särkinen et al. (2018)</xref>.</p></tp:treatment-sec><ref-list><ref id="B209"><mixed-citation xmlns:xlink="http://www.w3.org/1999/xlink" xlink:type="simple"><person-group><name name-style="western"><surname>Särkinen</surname><given-names>T</given-names></name><name name-style="western"><surname>Poczai</surname><given-names>P</given-names></name><name name-style="western"><surname>Barboza</surname><given-names>GE</given-names></name><name name-style="western"><surname>van der Weerden</surname><given-names>GM</given-names></name><name name-style="western"><surname>Baden</surname><given-names>M</given-names></name><name name-style="western"><surname>Knapp</surname><given-names>S</given-names></name></person-group> (<year>2018</year>) <article-title>A revision of the Old World black nightshades (Morelloid clade of <italic><tp:taxon-name><tp:taxon-name-part taxon-name-part-type="genus">Solanum</tp:taxon-name-part></tp:taxon-name></italic> L., <tp:taxon-name><tp:taxon-name-part taxon-name-part-type="family">Solanaceae</tp:taxon-name-part></tp:taxon-name>).</article-title><source>PhytoKeys</source><volume>106</volume>: <fpage>1</fpage>–<lpage>223</lpage>. <ext-link xlink:href="10.3897/phytokeys.106.21991" ext-link-type="doi" xlink:type="simple">https://doi.org/10.3897/phytokeys.106.21991</ext-link></mixed-citation></ref><ref id="B136"><mixed-citation xmlns:xlink="http://www.w3.org/1999/xlink" xlink:type="simple"><person-group><name name-style="western"><surname>Knapp</surname><given-names>S</given-names></name><name name-style="western"><surname>Barboza</surname><given-names>GE</given-names></name><name name-style="western"><surname>Bohs</surname><given-names>L</given-names></name><name name-style="western"><surname>Särkinen</surname><given-names>T</given-names></name></person-group> (<year>2019</year>) <article-title>A revision of the Morelloid Clade of <italic><tp:taxon-name><tp:taxon-name-part taxon-name-part-type="genus">Solanum</tp:taxon-name-part></tp:taxon-name></italic> L. (<tp:taxon-name><tp:taxon-name-part taxon-name-part-type="family">Solanaceae</tp:taxon-name-part></tp:taxon-name>) in the Caribbean and North and Central America.</article-title><source>PhytoKeys</source><volume>123</volume>: <fpage>1</fpage>–<lpage>174</lpage>. <ext-link xlink:href="10.3897/phytokeys.123.31738" ext-link-type="doi" xlink:type="simple">https://doi.org/10.3897/phytokeys.123.31738</ext-link></mixed-citation></ref><ref id="B81"><mixed-citation xmlns:xlink="http://www.w3.org/1999/xlink" xlink:type="simple"><person-group><name name-style="western"><surname>Edmonds</surname><given-names>JM</given-names></name></person-group> (<year>1986</year>) <article-title>Biosystematics of <italic><tp:taxon-name><tp:taxon-name-part taxon-name-part-type="genus">Solanum</tp:taxon-name-part><tp:taxon-name-part taxon-name-part-type="species">sarrachoides</tp:taxon-name-part></tp:taxon-name></italic> Sendtn. and <italic><tp:taxon-name><tp:taxon-name-part taxon-name-part-type="genus">S.</tp:taxon-name-part><tp:taxon-name-part taxon-name-part-type="species">physalifolium</tp:taxon-name-part></tp:taxon-name></italic> Rusby (<italic><tp:taxon-name><tp:taxon-name-part taxon-name-part-type="genus">S.</tp:taxon-name-part><tp:taxon-name-part taxon-name-part-type="species">nitidibaccatum</tp:taxon-name-part></tp:taxon-name></italic> Bitter).</article-title><source>Botanical Journal of the Linnean Society</source><volume>92</volume>(<issue>1</issue>): <fpage>1</fpage>–<lpage>38</lpage>. <ext-link xlink:href="10.1111/j.1095-8339.1986.tb01425.x" ext-link-type="doi" xlink:type="simple">https://doi.org/10.1111/j.1095-8339.1986.tb01425.x</ext-link></mixed-citation></ref><ref id="B116"><mixed-citation xmlns:xlink="http://www.w3.org/1999/xlink" xlink:type="simple">IUCN (<year>2022</year>) Guidelines for Using the IUCN Red List Categories and Criteria. Version 15.1. Prepared by the Standards and Petitions Subcommittee. [Downloaded 9 Dec 2022] <ext-link xlink:href="https://www.iucnredlist.org/resources/redlistguidelines" ext-link-type="uri" xlink:type="simple">https://www.iucnredlist.org/resources/redlistguidelines</ext-link></mixed-citation></ref><ref id="B92"><mixed-citation xmlns:xlink="http://www.w3.org/1999/xlink" xlink:type="simple"><person-group><name name-style="western"><surname>Gagnon</surname><given-names>E</given-names></name><name name-style="western"><surname>Hilgenhof</surname><given-names>R</given-names></name><name name-style="western"><surname>Orejuela</surname><given-names>A</given-names></name><name name-style="western"><surname>McDonnell</surname><given-names>A</given-names></name><name name-style="western"><surname>Sablok</surname><given-names>G</given-names></name><name name-style="western"><surname>Aubriot</surname><given-names>X</given-names></name><name name-style="western"><surname>Giacomin</surname><given-names>LL</given-names></name><name name-style="western"><surname>Gouvêa</surname><given-names>Y</given-names></name><name name-style="western"><surname>Bohs</surname><given-names>L</given-names></name><name name-style="western"><surname>Dodsworth</surname><given-names>S</given-names></name><name name-style="western"><surname>Martine</surname><given-names>C</given-names></name><name name-style="western"><surname>Poczai</surname><given-names>P</given-names></name><name name-style="western"><surname>Knapp</surname><given-names>S</given-names></name><name name-style="western"><surname>Särkinen</surname><given-names>T</given-names></name></person-group> (<year>2022</year>) <article-title>Phylogenomic discordance suggests polytomies along the backbone of the large genus <italic><tp:taxon-name><tp:taxon-name-part taxon-name-part-type="genus">Solanum</tp:taxon-name-part></tp:taxon-name></italic>.</article-title><source>American Journal of Botany</source><volume>109</volume>(<issue>4</issue>): <fpage>580</fpage>–<lpage>601</lpage>. <ext-link xlink:href="10.1002/ajb2.1827" ext-link-type="doi" xlink:type="simple">https://doi.org/10.1002/ajb2.1827</ext-link></mixed-citation></ref><ref id="B10"><mixed-citation xmlns:xlink="http://www.w3.org/1999/xlink" xlink:type="simple"><person-group><name name-style="western"><surname>Barboza</surname><given-names>GE</given-names></name><name name-style="western"><surname>Knapp</surname><given-names>S</given-names></name><name name-style="western"><surname>Särkinen</surname><given-names>T</given-names></name></person-group> (<year>2013</year>) <article-title>Grupo VII. Moreloide.</article-title> In: <person-group><name name-style="western"><surname>Anton</surname><given-names>AM</given-names></name><name name-style="western"><surname>Zuloaga</surname><given-names>FO</given-names></name></person-group> (<role>Eds</role>) <issue-title>Barboza GE (Coord.</issue-title><source>) Flora Argentina (Vol. 13), <tp:taxon-name><tp:taxon-name-part taxon-name-part-type="family">Solanaceae</tp:taxon-name-part></tp:taxon-name>. IOBDA- IMBIV, CONICET: Buenos Aires &amp; Córdoba, Argentina</source>, <fpage>231</fpage>–<lpage>264</lpage>.</mixed-citation></ref></ref-list></tp:taxon-treatment>
