# Supplementary material for: ﻿A revision of the South American species of the Morelloid clade (Solanum L., Solanaceae)
Source: PhytoKeys. 2023 Aug 29;231:1–342. doi: 10.3897/phytokeys.231.100894 (PMC10481398; doi:10.3897/phytokeys.231.100894)
Supplement: XML Treatment for Solanum scabrum [file phytokeys.231.100894-treatment52.xml]

<!DOCTYPE tp:taxon-treatment
  PUBLIC "-//TaxonX//DTD Taxonomic Treatment Publishing DTD v0 20100105//EN" "tax-treatment-NSO.dtd">
<tp:taxon-treatment xmlns:tp="http://www.plazi.org/taxpub"><tp:treatment-meta><kwd-group><label>Taxon classification</label><kwd>
                <named-content content-type="kingdom">Plantae</named-content>
              </kwd><kwd>
                <named-content content-type="order">Solanales</named-content>
              </kwd><kwd>
                <named-content content-type="family">Solanaceae</named-content>
              </kwd></kwd-group><mixed-citation publication-type="journal"><person-group><name><surname>Knapp</surname><given-names>Sandra</given-names></name><name><surname>Särkinen</surname><given-names>Tiina</given-names></name><name><surname>Barboza</surname><given-names>Gloria E.</given-names></name></person-group><article-title>﻿A revision of the South American species of the Morelloid clade (<italic><tp:taxon-name><tp:taxon-name-part taxon-name-part-type="genus" reg="Solanum">Solanum</tp:taxon-name-part></tp:taxon-name></italic> L., <tp:taxon-name><tp:taxon-name-part taxon-name-part-type="family">Solanaceae</tp:taxon-name-part></tp:taxon-name>)</article-title><source>PhytoKeys</source><day>29</day><month>08</month><year>2023</year><volume>231</volume><fpage>1</fpage><lpage>342</lpage><pub-id pub-id-type="doi">10.3897/phytokeys.231.100894</pub-id></mixed-citation></tp:treatment-meta><tp:nomenclature><label>﻿52.</label><tp:taxon-name>
              <tp:taxon-name-part taxon-name-part-type="genus" reg="Solanum">Solanum</tp:taxon-name-part>
              <tp:taxon-name-part taxon-name-part-type="species" reg="scabrum">scabrum</tp:taxon-name-part>
            </tp:taxon-name><tp:taxon-authority>Mill., Gard. Dict. ed. 8, no. 6. 1768.</tp:taxon-authority><xref ref-type="fig" rid="F158">Figs 158</xref><xref ref-type="fig" rid="F159">, 159</xref><xref ref-type="bibr" rid="B209">Types based on American specimens only; for full synonymy, see Särkinen et al. (2018: 146–147)</xref><tp:nomenclature-citation-list><tp:nomenclature-citation><tp:taxon-name>
                  <tp:taxon-name-part taxon-name-part-type="genus" reg="Solanum">Solanum</tp:taxon-name-part>
                  <tp:taxon-name-part taxon-name-part-type="species" reg="fistulosum">fistulosum</tp:taxon-name-part>
                </tp:taxon-name><comment>Dunal, Encycl. [J. Lamarck &amp; al.] Suppl. 3: 749. 1814. Type. “Originaire de l’Isle de France [Mauritius], est cultivée en Amerique [Brazil]”, <italic>Herb. Richard s.n.</italic> (lectotype, designated by <xref ref-type="bibr" rid="B53">D’Arcy 1974a</xref>, pg. 735: P [P00335259]).</comment></tp:nomenclature-citation><tp:nomenclature-citation><tp:taxon-name>
                  <tp:taxon-name-part taxon-name-part-type="genus" reg="Solanum">Solanum</tp:taxon-name-part>
                  <tp:taxon-name-part taxon-name-part-type="species" reg="oleraceum">oleraceum</tp:taxon-name-part>
                  <tp:taxon-name-part taxon-name-part-type="authority">Dunal</tp:taxon-name-part>
                  <tp:taxon-name-part taxon-name-part-type="infraspecific-rank">var.</tp:taxon-name-part>
                  <tp:taxon-name-part taxon-name-part-type="variety" reg="macrocarpum">macrocarpum</tp:taxon-name-part>
                </tp:taxon-name><comment>Dunal, Prodr. [A. P. de Candolle] 13(1): 50. 1852. Type. Brazil. Bahia: Ilheus, 1841, <italic>C.F.P. Martius 1255</italic> (lectotype, designated by <xref ref-type="bibr" rid="B73">Edmonds 1972</xref>, pg. 108 [as holotype]: G-DC [G00144295]; isolectotype: P [P00366815]).</comment></tp:nomenclature-citation></tp:nomenclature-citation-list></tp:nomenclature><tp:treatment-sec sec-type="material" id="SECID0ERNRO"><title>Type.</title><p>Cultivated in Chelsea Physic Garden, said in protologue to “grow naturally in North America”, <italic>Herb. Miller s.n.</italic> (lectotype, designated by <xref ref-type="bibr" rid="B105">Henderson 1974</xref>, pg. 61 [as type]: BM [BM000847083]).</p><fig id="F158" position="float" orientation="portrait"><object-id xmlns:xlink="http://www.w3.org/1999/xlink" content-type="doi" xlink:type="simple">10.3897/phytokeys.231.100894.figure158</object-id><label>Figure 158.</label><caption><p><italic><tp:taxon-name><tp:taxon-name-part taxon-name-part-type="genus" reg="Solanum">Solanum</tp:taxon-name-part><tp:taxon-name-part taxon-name-part-type="species" reg="scabrum">scabrum</tp:taxon-name-part></tp:taxon-name></italic><bold>A</bold> habit of wild form <bold>B</bold> flower of wild form <bold>C</bold> infructescence of wild form <bold>D</bold> habit of cultivated form <bold>E</bold> inflorescence of cultivated form <bold>F</bold> fruit of cultivated form <bold>G</bold> seed (<bold>A–C</bold><italic>Pilz 2108</italic><bold>D–G</bold><italic>Nee 16088</italic>). Illustration by L. Smith. Previously published in <xref ref-type="bibr" rid="B209">Särkinen et al. (2018</xref>: 148) and <xref ref-type="bibr" rid="B136">Knapp et al. (2019</xref>: 113).</p></caption><graphic xmlns:xlink="http://www.w3.org/1999/xlink" xlink:href="phytokeys-231-001_article-100894__-g158.jpg" position="float" orientation="portrait" xlink:type="simple" id="oo_897619.jpg"><uri content-type="original_file" xlink:type="simple">https://binary.pensoft.net/fig/897619</uri></graphic></fig></tp:treatment-sec><tp:treatment-sec sec-type="description" id="SECID0ETPRO"><title>Description.</title><p>Annual or short-lived perennial herbs to 1.5 m high, often woody at the base. Stems terete, ridged, or winged, green to purple, erect or ascending, if ridged or winged the stems later with spinose processes, usually somewhat hollow; new growth puberulent with simple spreading uniseriate 2–8-celled eglandular trichomes 0.3–0.8 mm long; older stems glabrescent, with or without prominent spinose processes. Sympodial units difoliate, the leaves usually not geminate, but if leaves paired, then one is usually smaller. Leaves simple to rarely shallowly sinuate, the blades 4–15(20) cm long, 3–10(16) cm wide, broadly ovate to elliptic, widest in the lower half, very variable in size depending on cultivars and growth conditions, membranous, usually discolorous; adaxial and abaxial surfaces glabrous or sparsely pubescent with simple uniseriate trichomes like those on the stem mainly along veins and scattered along lamina; principal veins 3–6(–8) pairs, paler green or often purple tinged; base abruptly acute or truncate, narrowly winged onto the petiole; margins entire or rarely shallowly sinuate; apex rounded to acute; petioles 1–5(8) cm long, glabrous or sparsely pubescent with simple uniseriate trichomes like those of the stem. Inflorescences internodal, unbranched, forked or many times branched (in cultivars), 1–2 (–4) cm long, with 4–10(30+) flowers clustered towards the tips (sub-umbelliform) or spread along the axis, glabrous or sparsely pubescent with simple uniseriate trichomes like those on the stem; peduncle 1–5(–8) cm long, erect and thick, much thickened at the apex, subwoody, green or purple-tinged; pedicels 0.4–1 cm long, 0.3–0.5 mm in diameter at the base, 0.75–0.9 mm in diameter at the apex and abruptly expanding to the calyx tube, stout, erect and/or spreading, green or purple-tinged, glabrous or minutely pubescent like the peduncle, articulated at the base; pedicel scars tightly clustered near the tip of the axis, spaced 0–2 mm apart, sometimes with short stumps ca. 0.5–1 mm long. Buds globose to subglobose, the corolla exserted 1/2–1/3 from the calyx tube before anthesis. Flowers 5-merous or occasionally fasciate and 6–7-merous in cultivars, cosexual (hermaphroditic). Calyx tube 0.9–1.1 mm long, abruptly cup-shaped with a broad base, the lobes slightly unequal, 0.9–1.5 mm long, 0.5–1.5 mm wide, broadly deltate with a rounded tip, green or purple-tinged, glabrous or sparsely pubescent with simple uniseriate trichomes like those of the pedicels, the margins often drying scarious and white. Corolla 0.7–1.2 cm in diameter, white, purple-tinged or occasionally lilac to dark purple, with a yellow basal star, stellate, lobed ca. 1/2 of the way to the base, the lobes 2.5–4 mm long, 1.5–3 mm wide, spreading or reflexed, densely papillate on tips and margins. Stamens equal; filament tube very short, to 0.1 mm long; free portion of the filaments 0.5–0.8 mm long, glabrous or pubescent with tangled uniseriate simple trichomes; anthers 2–3 mm long, ellipsoid or slightly tapering towards the tips, yellow, orange or brown, poricidal at the tips, the pores lengthening to slits with age and drying, the connective often becoming brownish black in dry specimens. Ovary rounded, glabrous; style 2.5–5 mm long, straight, exserted beyond the anther cone, densely pubescent with simple uniseriate trichomes 0.2–0.5 mm long in the basal 1/2 where included in the anther cone; stigma capitate, the surface minutely papillate. Fruit a globose to slightly flattened berry, 1–2 cm in diameter, purplish black at maturity, the pericarp thick, shiny, opaque, glabrous; fruiting pedicels 0.7–1.5(2) cm long, 0.5–1 mm in diameter at the base, 1.1–1.5 mm in diameter at the apex, stout, erect and spreading, purple or brown, usually not falling with the fruit, persistent, remaining on the plant on older inflorescences; fruiting calyx not accrescent, the tube 1.5–2 mm long, usually tearing unevenly, the lobes 2–3 mm long, usually with thicker white margins in dry material, appressed or spreading to slightly reflexed. Seeds (20-)100–150 per berry, 2–2.8 mm long, 1.5–1.8 mm wide, flattened and teardrop shaped with a subapical hilum, yellow-brown or purple, the surfaces minutely pitted, thin and the embryo clearly visible, the testal cells rectangular to pentagonal in outline. Stone cells absent. Chromosome number: <italic>2</italic>n = 72 (see <xref ref-type="bibr" rid="B209">Särkinen et al. 2018</xref>).</p><fig id="F159" position="float" orientation="portrait"><object-id xmlns:xlink="http://www.w3.org/1999/xlink" content-type="doi" xlink:type="simple">10.3897/phytokeys.231.100894.figure159</object-id><label>Figure 159.</label><caption><p><italic><tp:taxon-name><tp:taxon-name-part taxon-name-part-type="genus" reg="Solanum">Solanum</tp:taxon-name-part><tp:taxon-name-part taxon-name-part-type="species" reg="scabrum">scabrum</tp:taxon-name-part></tp:taxon-name></italic><bold>A</bold> common habit <bold>B</bold> habit in taller varieties <bold>C</bold> flowers of the larger berried variety at full anthesis <bold>D</bold> fruits of a large-berried morph <bold>E</bold> flowers of the small-berried morph at full anthesis <bold>F</bold> fruits of a small-berried morph (<bold>A</bold> Nijmegen acc. # BG13 <bold>B</bold> Nijmegen acc. # A34750072 <bold>C</bold> Nijmegen acc. # GB22 <bold>D</bold> Nijmegen accession H065 <bold>E</bold> Nijmegen acc. # A34750067 <bold>F</bold> Nijmegen acc. # 2010/3). Photos by S. Knapp. Previously published in <xref ref-type="bibr" rid="B209">Särkinen et al. (2018</xref>: 149) and <xref ref-type="bibr" rid="B136">Knapp et al. (2019</xref>: 114).</p></caption><graphic xmlns:xlink="http://www.w3.org/1999/xlink" xlink:href="phytokeys-231-001_article-100894__-g159.jpg" position="float" orientation="portrait" xlink:type="simple" id="oo_897620.jpg"><uri content-type="original_file" xlink:type="simple">https://binary.pensoft.net/fig/897620</uri></graphic></fig></tp:treatment-sec><tp:treatment-sec sec-type="distribution" id="SECID0EXRRO"><title>Distribution.</title><p><italic><tp:taxon-name><tp:taxon-name-part taxon-name-part-type="genus" reg="Solanum">Solanum</tp:taxon-name-part><tp:taxon-name-part taxon-name-part-type="species" reg="scabrum">scabrum</tp:taxon-name-part></tp:taxon-name></italic> is native to tropical Africa and has been introduced worldwide as a cultivated plant as a result of trafficking in enslaved peoples. In South America, apart from the type of <italic><tp:taxon-name><tp:taxon-name-part taxon-name-part-type="genus" reg="Solanum">S.</tp:taxon-name-part><tp:taxon-name-part taxon-name-part-type="species" reg="fistulosum">fistulosum</tp:taxon-name-part></tp:taxon-name></italic>, we have only seen two collections, both from Brazil (States of Bahia, Rio de Janeiro), one of these (<italic>Amorim 21</italic>) cultivated in the Jardim Botânico do Rio de Janeiro and the other (<italic>Martius 1255</italic>) of uncertain origin. A map of the native distribution of <italic><tp:taxon-name><tp:taxon-name-part taxon-name-part-type="genus" reg="Solanum">S.</tp:taxon-name-part><tp:taxon-name-part taxon-name-part-type="species" reg="scabrum">scabrum</tp:taxon-name-part></tp:taxon-name></italic> can be seen in <xref ref-type="bibr" rid="B209">Särkinen et al. (2018</xref>: 151, Fig. <xref ref-type="fig" rid="F48">48</xref>).</p></tp:treatment-sec><tp:treatment-sec sec-type="ecology" id="SECID0EKTRO"><title>Ecology and habitat.</title><p><italic><tp:taxon-name><tp:taxon-name-part taxon-name-part-type="genus" reg="Solanum">Solanum</tp:taxon-name-part><tp:taxon-name-part taxon-name-part-type="species" reg="scabrum">scabrum</tp:taxon-name-part></tp:taxon-name></italic> is only known from cultivation in South America, although plants could persist in subtropical areas.</p></tp:treatment-sec><tp:treatment-sec sec-type="Common names and uses" id="SECID0E2TRO"><title>Common names and uses.</title><p>In its native range <italic><tp:taxon-name><tp:taxon-name-part taxon-name-part-type="genus" reg="Solanum">S.</tp:taxon-name-part><tp:taxon-name-part taxon-name-part-type="species" reg="scabrum">scabrum</tp:taxon-name-part></tp:taxon-name></italic> is a prized plant for its juicy berries and its nutritious leaves that are used as a potherb (see <xref ref-type="bibr" rid="B209">Särkinen et al. 2018</xref> for a summary of the uses of <italic><tp:taxon-name><tp:taxon-name-part taxon-name-part-type="genus" reg="Solanum">S.</tp:taxon-name-part><tp:taxon-name-part taxon-name-part-type="species" reg="scabrum">scabrum</tp:taxon-name-part></tp:taxon-name></italic>).</p></tp:treatment-sec><tp:treatment-sec sec-type="Preliminary conservation status" id="SECID0E2URO"><title>Preliminary conservation status</title><p><bold>(<xref ref-type="bibr" rid="B116">IUCN 2022</xref>).</bold> We have not assessed <italic><tp:taxon-name><tp:taxon-name-part taxon-name-part-type="genus" reg="Solanum">S.</tp:taxon-name-part><tp:taxon-name-part taxon-name-part-type="species" reg="scabrum">scabrum</tp:taxon-name-part></tp:taxon-name></italic> for South America since it is only cultivated here; for conservation status in its native range in Africa see <xref ref-type="bibr" rid="B209">Särkinen et al. (2018)</xref>.</p></tp:treatment-sec><tp:treatment-sec sec-type="discussion" id="SECID0EXVRO"><title>Discussion.</title><p><italic><tp:taxon-name><tp:taxon-name-part taxon-name-part-type="genus" reg="Solanum">Solanum</tp:taxon-name-part><tp:taxon-name-part taxon-name-part-type="species" reg="scabrum">scabrum</tp:taxon-name-part></tp:taxon-name></italic> is a species known only from cultivation in the Americas. It is the mostly commonly cultivated morelloid species in Africa, and there is used for both its leaves (eaten as a potherb) and its fruits. Specimens of <italic><tp:taxon-name><tp:taxon-name-part taxon-name-part-type="genus" reg="Solanum">S.</tp:taxon-name-part><tp:taxon-name-part taxon-name-part-type="species" reg="scabrum">scabrum</tp:taxon-name-part></tp:taxon-name></italic> occasionally have been collected from areas where enslaved people were brought from western Africa (e.g., Bahia, <italic>Martius 1255</italic>), so it is possible it could occur elsewhere in the region.</p><p><italic><tp:taxon-name><tp:taxon-name-part taxon-name-part-type="genus" reg="Solanum">Solanum</tp:taxon-name-part><tp:taxon-name-part taxon-name-part-type="species" reg="scabrum">scabrum</tp:taxon-name-part></tp:taxon-name></italic> can be distinguished from the somewhat similar <italic><tp:taxon-name><tp:taxon-name-part taxon-name-part-type="genus" reg="Solanum">S.</tp:taxon-name-part><tp:taxon-name-part taxon-name-part-type="species" reg="americanum">americanum</tp:taxon-name-part></tp:taxon-name></italic> by the larger anthers (2.5–3 mm long versus 0.8–1.5 mm long) that usually dry a dirty brownish tan. In both these species the berries drop off without the pedicels at maturity and lack stone cells except in some populations of <italic><tp:taxon-name><tp:taxon-name-part taxon-name-part-type="genus" reg="Solanum">S.</tp:taxon-name-part><tp:taxon-name-part taxon-name-part-type="species" reg="americanum">americanum</tp:taxon-name-part></tp:taxon-name></italic> where up to four stone cells have been observed (other populations lacking stone cells completely). Both <italic><tp:taxon-name><tp:taxon-name-part taxon-name-part-type="genus" reg="Solanum">S.</tp:taxon-name-part><tp:taxon-name-part taxon-name-part-type="species" reg="scabrum">scabrum</tp:taxon-name-part></tp:taxon-name></italic> and <italic><tp:taxon-name><tp:taxon-name-part taxon-name-part-type="genus" reg="Solanum">S.</tp:taxon-name-part><tp:taxon-name-part taxon-name-part-type="species" reg="americanum">americanum</tp:taxon-name-part></tp:taxon-name></italic> have purple-black, shiny berries.</p><p>Material seen from South America represents only a fraction of the diversity of <italic><tp:taxon-name><tp:taxon-name-part taxon-name-part-type="genus" reg="Solanum">S.</tp:taxon-name-part><tp:taxon-name-part taxon-name-part-type="species" reg="scabrum">scabrum</tp:taxon-name-part></tp:taxon-name></italic> across its native range in Africa (see <xref ref-type="bibr" rid="B174">Olet 2004</xref>; <xref ref-type="bibr" rid="B175">Olet et al. 2006</xref>; <xref ref-type="bibr" rid="B152">Manoko 2007</xref>) and are specimens of cultivars with simple inflorescences, possibly originally brought for use as vegetables or fruits.</p><p>Typification details for the synonyms of <italic><tp:taxon-name><tp:taxon-name-part taxon-name-part-type="genus" reg="Solanum">S.</tp:taxon-name-part><tp:taxon-name-part taxon-name-part-type="species" reg="scabrum">scabrum</tp:taxon-name-part></tp:taxon-name></italic>, and a complete discussion of its morphological variability and many uses in its native range can be found in <xref ref-type="bibr" rid="B209">Särkinen et al. (2018)</xref>.</p></tp:treatment-sec><tp:treatment-sec><!--Section generated to contain objects referenced in tp:taxon-treatment.--><fig id="F48" position="float" orientation="portrait"><object-id xmlns:xlink="http://www.w3.org/1999/xlink" content-type="doi" xlink:type="simple">10.3897/phytokeys.231.100894.figure48</object-id><label>Figure 48.</label><caption><p><italic><tp:taxon-name><tp:taxon-name-part taxon-name-part-type="genus" reg="Solanum">Solanum</tp:taxon-name-part><tp:taxon-name-part taxon-name-part-type="species" reg="echegarayi">echegarayi</tp:taxon-name-part></tp:taxon-name></italic><bold>A</bold> habit <bold>B</bold> underground woody rhizomes <bold>C</bold> flowers at anthesis <bold>D</bold> immature and mature fruits (<bold>A, C, D</bold><italic>Barboza et al. 4783</italic><bold>B</bold><italic>Knapp et al. 10540</italic>). Photos by G.E. Barboza and S. Knapp.</p></caption><graphic xmlns:xlink="http://www.w3.org/1999/xlink" xlink:href="phytokeys-231-001_article-100894__-g048.jpg" position="float" orientation="portrait" xlink:type="simple" id="oo_897509.jpg"><uri content-type="original_file" xlink:type="simple">https://binary.pensoft.net/fig/897509</uri></graphic></fig></tp:treatment-sec><ref-list><ref id="B209"><mixed-citation xmlns:xlink="http://www.w3.org/1999/xlink" xlink:type="simple"><person-group><name name-style="western"><surname>Särkinen</surname><given-names>T</given-names></name><name name-style="western"><surname>Poczai</surname><given-names>P</given-names></name><name name-style="western"><surname>Barboza</surname><given-names>GE</given-names></name><name name-style="western"><surname>van der Weerden</surname><given-names>GM</given-names></name><name name-style="western"><surname>Baden</surname><given-names>M</given-names></name><name name-style="western"><surname>Knapp</surname><given-names>S</given-names></name></person-group> (<year>2018</year>) <article-title>A revision of the Old World black nightshades (Morelloid clade of <italic><tp:taxon-name><tp:taxon-name-part taxon-name-part-type="genus">Solanum</tp:taxon-name-part></tp:taxon-name></italic> L., <tp:taxon-name><tp:taxon-name-part taxon-name-part-type="family">Solanaceae</tp:taxon-name-part></tp:taxon-name>).</article-title><source>PhytoKeys</source><volume>106</volume>: <fpage>1</fpage>–<lpage>223</lpage>. <ext-link xlink:href="10.3897/phytokeys.106.21991" ext-link-type="doi" xlink:type="simple">https://doi.org/10.3897/phytokeys.106.21991</ext-link></mixed-citation></ref><ref id="B136"><mixed-citation xmlns:xlink="http://www.w3.org/1999/xlink" xlink:type="simple"><person-group><name name-style="western"><surname>Knapp</surname><given-names>S</given-names></name><name name-style="western"><surname>Barboza</surname><given-names>GE</given-names></name><name name-style="western"><surname>Bohs</surname><given-names>L</given-names></name><name name-style="western"><surname>Särkinen</surname><given-names>T</given-names></name></person-group> (<year>2019</year>) <article-title>A revision of the Morelloid Clade of <italic><tp:taxon-name><tp:taxon-name-part taxon-name-part-type="genus">Solanum</tp:taxon-name-part></tp:taxon-name></italic> L. (<tp:taxon-name><tp:taxon-name-part taxon-name-part-type="family">Solanaceae</tp:taxon-name-part></tp:taxon-name>) in the Caribbean and North and Central America.</article-title><source>PhytoKeys</source><volume>123</volume>: <fpage>1</fpage>–<lpage>174</lpage>. <ext-link xlink:href="10.3897/phytokeys.123.31738" ext-link-type="doi" xlink:type="simple">https://doi.org/10.3897/phytokeys.123.31738</ext-link></mixed-citation></ref><ref id="B53"><mixed-citation xmlns:xlink="http://www.w3.org/1999/xlink" xlink:type="simple"><person-group><name name-style="western"><surname>D’Arcy</surname><given-names>WG</given-names></name></person-group> (<year>1974a</year>) <article-title>[1973]) <tp:taxon-name><tp:taxon-name-part taxon-name-part-type="family">Solanaceae</tp:taxon-name-part></tp:taxon-name>, Flora of Panama. Part 9.</article-title><source>Annals of the Missouri Botanical Garden</source><volume>60</volume>: <fpage>573</fpage>–<lpage>780</lpage>. <ext-link xlink:href="10.2307/2395139" ext-link-type="doi" xlink:type="simple">https://doi.org/10.2307/2395139</ext-link></mixed-citation></ref><ref id="B73"><mixed-citation xmlns:xlink="http://www.w3.org/1999/xlink" xlink:type="simple"><person-group><name name-style="western"><surname>Edmonds</surname><given-names>JM</given-names></name></person-group> (<year>1972</year>) <article-title>A synopsis of the taxonomy of <tp:taxon-name><tp:taxon-name-part taxon-name-part-type="genus">Solanum</tp:taxon-name-part><tp:taxon-name-part taxon-name-part-type="infraspecific-rank">sect.</tp:taxon-name-part><tp:taxon-name-part taxon-name-part-type="section">Solanum</tp:taxon-name-part></tp:taxon-name> (<tp:taxon-name><tp:taxon-name-part taxon-name-part-type="genus">Maurella</tp:taxon-name-part></tp:taxon-name>) in South America.</article-title><source>Kew Bulletin</source><volume>27</volume>(<issue>1</issue>): <fpage>95</fpage>–<lpage>114</lpage>. <ext-link xlink:href="10.2307/4117874" ext-link-type="doi" xlink:type="simple">https://doi.org/10.2307/4117874</ext-link></mixed-citation></ref><ref id="B105"><mixed-citation xmlns:xlink="http://www.w3.org/1999/xlink" xlink:type="simple"><person-group><name name-style="western"><surname>Henderson</surname><given-names>RJF</given-names></name></person-group> (<year>1974</year>) <article-title><italic><tp:taxon-name><tp:taxon-name-part taxon-name-part-type="genus">Solanum</tp:taxon-name-part><tp:taxon-name-part taxon-name-part-type="species">nigrum</tp:taxon-name-part></tp:taxon-name></italic> L. (<tp:taxon-name><tp:taxon-name-part taxon-name-part-type="family">Solanaceae</tp:taxon-name-part></tp:taxon-name>) and related species in Australia.</article-title><source>Contributions from the Queensland Herbarium</source><volume>16</volume>: <fpage>1</fpage>–<lpage>78</lpage>.</mixed-citation></ref><ref id="B116"><mixed-citation xmlns:xlink="http://www.w3.org/1999/xlink" xlink:type="simple">IUCN (<year>2022</year>) Guidelines for Using the IUCN Red List Categories and Criteria. Version 15.1. Prepared by the Standards and Petitions Subcommittee. [Downloaded 9 Dec 2022] <ext-link xlink:href="https://www.iucnredlist.org/resources/redlistguidelines" ext-link-type="uri" xlink:type="simple">https://www.iucnredlist.org/resources/redlistguidelines</ext-link></mixed-citation></ref><ref id="B174"><mixed-citation xmlns:xlink="http://www.w3.org/1999/xlink" xlink:type="simple"><person-group><name name-style="western"><surname>Olet</surname><given-names>EA</given-names></name></person-group> (<year>2004</year>) Taxonomy of <tp:taxon-name><tp:taxon-name-part taxon-name-part-type="genus">Solanum</tp:taxon-name-part><tp:taxon-name-part taxon-name-part-type="authority">L.</tp:taxon-name-part><tp:taxon-name-part taxon-name-part-type="infraspecific-rank">section</tp:taxon-name-part><tp:taxon-name-part taxon-name-part-type="section">Solanum</tp:taxon-name-part></tp:taxon-name> in Uganda. PhD thesis, Agricultural University of Norway, Ås.</mixed-citation></ref><ref id="B175"><mixed-citation xmlns:xlink="http://www.w3.org/1999/xlink" xlink:type="simple"><person-group><name name-style="western"><surname>Olet</surname><given-names>EA</given-names></name><name name-style="western"><surname>Heun</surname><given-names>M</given-names></name><name name-style="western"><surname>Lye</surname><given-names>KA</given-names></name></person-group> (<year>2006</year>) A new subspecies of <italic><tp:taxon-name><tp:taxon-name-part taxon-name-part-type="genus">Solanum</tp:taxon-name-part><tp:taxon-name-part taxon-name-part-type="species">scabrum</tp:taxon-name-part></tp:taxon-name></italic> Miller found in Uganda. Novon 16(4): 508–511. <ext-link xlink:href="10.3417/1055-3177(2006)16%5B508:ANSOSS%5D2.0.CO;2" ext-link-type="doi" xlink:type="simple">https://doi.org/10.3417/1055-3177(2006)16[508:ANSOSS]2.0.CO;2</ext-link></mixed-citation></ref><ref id="B152"><mixed-citation xmlns:xlink="http://www.w3.org/1999/xlink" xlink:type="simple"><person-group><name name-style="western"><surname>Manoko</surname><given-names>MLK</given-names></name></person-group> (<year>2007</year>) A systematic study of African <tp:taxon-name><tp:taxon-name-part taxon-name-part-type="genus">Solanum</tp:taxon-name-part><tp:taxon-name-part taxon-name-part-type="authority">L.</tp:taxon-name-part><tp:taxon-name-part taxon-name-part-type="infraspecific-rank">section</tp:taxon-name-part><tp:taxon-name-part taxon-name-part-type="section">Solanum</tp:taxon-name-part></tp:taxon-name> (<tp:taxon-name><tp:taxon-name-part taxon-name-part-type="family">Solanaceae</tp:taxon-name-part></tp:taxon-name>). PhD Thesis, Radboud University, Nijmegen, The Netherlands. <ext-link xlink:href="http://dare.ubn.kun.nl/bitstream/2066/30032/1/30032.pdf" ext-link-type="uri" xlink:type="simple">http://dare.ubn.kun.nl/bitstream/2066/30032/1/30032.pdf</ext-link></mixed-citation></ref></ref-list></tp:taxon-treatment>
