# Supplementary material for: ﻿A revision of the South American species of the Morelloid clade (Solanum L., Solanaceae)
Source: PhytoKeys. 2023 Aug 29;231:1–342. doi: 10.3897/phytokeys.231.100894 (PMC10481398; doi:10.3897/phytokeys.231.100894)
Supplement: XML Treatment for Solanum subtusviolaceum [file phytokeys.231.100894-treatment55.xml]

<!DOCTYPE tp:taxon-treatment
  PUBLIC "-//TaxonX//DTD Taxonomic Treatment Publishing DTD v0 20100105//EN" "tax-treatment-NSO.dtd">
<tp:taxon-treatment xmlns:tp="http://www.plazi.org/taxpub"><tp:treatment-meta><kwd-group><label>Taxon classification</label><kwd>
                <named-content content-type="kingdom">Plantae</named-content>
              </kwd><kwd>
                <named-content content-type="order">Solanales</named-content>
              </kwd><kwd>
                <named-content content-type="family">Solanaceae</named-content>
              </kwd></kwd-group><mixed-citation publication-type="journal"><person-group><name><surname>Knapp</surname><given-names>Sandra</given-names></name><name><surname>Särkinen</surname><given-names>Tiina</given-names></name><name><surname>Barboza</surname><given-names>Gloria E.</given-names></name></person-group><article-title>﻿A revision of the South American species of the Morelloid clade (<italic><tp:taxon-name><tp:taxon-name-part taxon-name-part-type="genus" reg="Solanum">Solanum</tp:taxon-name-part></tp:taxon-name></italic> L., <tp:taxon-name><tp:taxon-name-part taxon-name-part-type="family">Solanaceae</tp:taxon-name-part></tp:taxon-name>)</article-title><source>PhytoKeys</source><day>29</day><month>08</month><year>2023</year><volume>231</volume><fpage>1</fpage><lpage>342</lpage><pub-id pub-id-type="doi">10.3897/phytokeys.231.100894</pub-id></mixed-citation></tp:treatment-meta><tp:nomenclature><label>﻿55.</label><tp:taxon-name>
              <tp:taxon-name-part taxon-name-part-type="genus" reg="Solanum">Solanum</tp:taxon-name-part>
              <tp:taxon-name-part taxon-name-part-type="species" reg="subtusviolaceum">subtusviolaceum</tp:taxon-name-part>
            </tp:taxon-name><tp:taxon-authority>Bitter, Repert. Spec. Nov. Regni Veg. 11: 207. 1912.</tp:taxon-authority><xref ref-type="fig" rid="F166">Figs 166</xref><xref ref-type="fig" rid="F167">, 167</xref></tp:nomenclature><tp:treatment-sec sec-type="material" id="SECID0E5XSO"><title>Type.</title><p>Bolivia. “Yungas”, 22 Aug 1894, M. <italic>Bang 2392</italic> (lectotype, designated here: NY [00172194]; isolectotypes BM [BM000617681], E [E00190737], F [v0073422F, acc. # 163942], G [2 sheets], GH [00077769], K [K000585515], M [M0166060], MO [MO-503622, acc. # 1815481], NY [00172192, 00172193], PH [00030484], US [00650473, acc. # 32986; 00027817, acc. # 1324786], W [acc.# 1895-001067], WIS [v0256269WIS]).</p><fig id="F166" position="float" orientation="portrait"><object-id xmlns:xlink="http://www.w3.org/1999/xlink" content-type="doi" xlink:type="simple">10.3897/phytokeys.231.100894.figure166</object-id><label>Figure 166.</label><caption><p><italic><tp:taxon-name><tp:taxon-name-part taxon-name-part-type="genus" reg="Solanum">Solanum</tp:taxon-name-part><tp:taxon-name-part taxon-name-part-type="species" reg="subtusviolaceum">subtusviolaceum</tp:taxon-name-part></tp:taxon-name></italic><bold>A</bold> flowering branch <bold>B</bold> inflorescence <bold>C</bold> flower at anthesis <bold>D</bold> flower opened <bold>E</bold> calyx <bold>F</bold> glandular trichome <bold>G</bold> stamen adaxial view <bold>H</bold> stamen abaxial view <bold>I</bold> style <bold>J</bold> eglandular trichome (<bold>A–J</bold><italic>Krukoff 10378</italic>). Illustration by L. Ribulgo.</p></caption><graphic xmlns:xlink="http://www.w3.org/1999/xlink" xlink:href="phytokeys-231-001_article-100894__-g166.jpg" position="float" orientation="portrait" xlink:type="simple" id="oo_897627.jpg"><uri content-type="original_file" xlink:type="simple">https://binary.pensoft.net/fig/897627</uri></graphic></fig></tp:treatment-sec><tp:treatment-sec sec-type="description" id="SECID0EWZSO"><title>Description.</title><p>Sprawling herbs to small shrubs to 0.45 m high, the branches erect or somewhat lax. Stems terete, densely pubescent with spreading transparent glandular simple uniseriate ca. 10-celled trichomes 3(4) mm long, the gland single-celled and globose or with more than one cell and slightly elongate; new growth densely pubescent with transparent glandular simple uniseriate trichomes to 4 mm long like those of the stems, these spreading; bark of older stems somewhat glabrescent, brownish red or pale tan. Sympodial units unifoliate or difoliate, the leaves not geminate. Leaves simple and variously irregularly toothed, the blades 2.5–13 cm long, 1.5–9 cm wide, larger on lower branches, ovate or slightly rhomboidal, widest in the lower third, membranous, discolorous; adaxial surfaces moderately and evenly pubescent on veins and lamina with transparent glandular 6–10-celled simple uniseriate trichomes to 3 mm long, these spreading and somewhat weak and collapsing in dry specimens, the glands usually single-celled; abaxial surfaces similarly pubescent with transparent glandular trichomes on veins and lamina, often purplish in both live plants and dried specimens; principal veins 6–8 pairs, drying yellowish or pale green; base truncate then abruptly attenuate and somewhat decurrent onto the petiole; margins irregularly toothed, the teeth to 10 mm long, ca. 7 mm wide, with acute apices, the sinuses rounded, reaching to 1/4 of the way to the midrib; apex acuminate; petioles 1–3.5 cm long, glandular-pubescent like the stems and leaves. Inflorescences opposite the leaves or borne just below the leaf node, unbranched (occasionally forked), 2–3 cm long, with 4–6 flowers in the distal third of the axis, densely pubescent with spreading, transparent glandular 6–10-celled simple uniseriate trichomes to 3 mm long, the glands usually single-celled; peduncle 1.5–2 cm long; pedicels (0.5)0.7–1 cm long, ca. 0.5 mm in diameter at the base, ca. 1 mm in diameter at the apex, tapering, spreading to deflexed at anthesis, densely pubescent with spreading, transparent glandular 6–10-celled simple uniseriate trichomes like the rest of the inflorescence, articulated at the base; pedicel scars 0.5–2 mm apart, more closely spaced distally. Buds ellipsoid to globose-ellipsoid, the corolla barely exceeding the calyx lobes before anthesis. Flowers 5-merous, cosexual (hermaphroditic). Calyx tube 1.5–2 mm long, conical, the lobes (2)2.5–3.5 mm long, ca. 1 mm wide, long-triangular (lobes on type triangular), distinctly different in texture to the tube, densely pubescent with spreading, transparent glandular 6–10-celled simple uniseriate trichomes to 3 mm long, the glands usually single-celled. Corolla (1.5)1.8–2 cm in diameter, white or white tinged or striped with violet, with a darker yellow-green or purple eye (the eye drying dark), stellate, lobed ca. 2/3 of the way to the base, the lobes 4–7 mm long, 2–3 mm wide, triangular, spreading to strongly reflexed at anthesis, adaxially glabrous, abaxially densely papillate at the tips and margins, sparsely pubescent with transparent eglandular simple uniseriate trichomes to 2.5 mm long at lobe tips and along petal midveins. Stamens equal; filament tube minute; free portion of the filaments 1–1.5 mm long, glabrous or with a few tangled transparent eglandular simple uniseriate trichomes adaxially; anthers 3–4 mm long, 1–1.2 mm wide, ellipsoid, yellow, poricidal at the tips the pores lengthening to slits with age. Ovary conical, glabrous; style 5–6(7) mm long, straight, exserted beyond the anther cone, densely papillate and pubescent with eglandular transparent tangled simple uniseriate trichomes to 0.5 mm in the lower 2/3; stigma small capitate, the surface minutely papillate. Fruit a globose berry, 0.7–0.8 cm in diameter, green (immature ?), drying pale whitish grey, the pericarp thin, matte, opaque, glabrous; fruiting pedicels 1–1.2 cm long, ca. 0.75 mm in diameter at the base, ca. 1.5 mm in diameter at the apex, not markedly woody, deflexed or spreading, not persistent; fruiting calyx slightly accrescent, the tube ca. 2 mm long, the lobes to 5 mm long, appressed or the tips spreading. Seeds ca. 20 per berry, ca. 1.5 mm long, ca. 1 mm wide, flattened and teardrop shaped, tan, the surfaces minutely pitted, the testal cells pentagonal in outline or the walls somewhat sinuate. Stone cells 4, scattered through the mesocarp or sometimes 2 more apically (<italic>fide</italic><xref ref-type="bibr" rid="B18">Bitter 1912c</xref>), ca. 0.5 mm in diameter, cream-coloured. Chromosome number not known.</p><fig id="F167" position="float" orientation="portrait"><object-id xmlns:xlink="http://www.w3.org/1999/xlink" content-type="doi" xlink:type="simple">10.3897/phytokeys.231.100894.figure167</object-id><label>Figure 167.</label><caption><p><italic><tp:taxon-name><tp:taxon-name-part taxon-name-part-type="genus" reg="Solanum">Solanum</tp:taxon-name-part><tp:taxon-name-part taxon-name-part-type="species" reg="subtusviolaceum">subtusviolaceum</tp:taxon-name-part></tp:taxon-name></italic><bold>A</bold> habit <bold>B</bold> flowering branch with flowers at full anthesis <bold>C</bold> maturing fruits (<bold>A–C</bold><italic>Orejuela 2833</italic>). Photos by A. Orejuela.</p></caption><graphic xmlns:xlink="http://www.w3.org/1999/xlink" xlink:href="phytokeys-231-001_article-100894__-g167.jpg" position="float" orientation="portrait" xlink:type="simple" id="oo_897628.jpg"><uri content-type="original_file" xlink:type="simple">https://binary.pensoft.net/fig/897628</uri></graphic></fig></tp:treatment-sec><tp:treatment-sec sec-type="distribution" id="SECID0EE2SO"><title>Distribution</title><p><bold>(Fig. <xref ref-type="fig" rid="F168">168</xref>).</bold><italic><tp:taxon-name><tp:taxon-name-part taxon-name-part-type="genus" reg="Solanum">Solanum</tp:taxon-name-part><tp:taxon-name-part taxon-name-part-type="species" reg="subtusviolaceum">subtusviolaceum</tp:taxon-name-part></tp:taxon-name></italic> occurs along the eastern slopes of the Andes in Peru (Depts. Cusco, Junín, Pasco) and northern Bolivia (Depts. Cochabamba, La Paz).</p><fig id="F168" position="float" orientation="portrait"><object-id xmlns:xlink="http://www.w3.org/1999/xlink" content-type="doi" xlink:type="simple">10.3897/phytokeys.231.100894.figure168</object-id><label>Figure 168.</label><caption><p>Distribution map of <italic><tp:taxon-name><tp:taxon-name-part taxon-name-part-type="genus" reg="Solanum">Solanum</tp:taxon-name-part><tp:taxon-name-part taxon-name-part-type="species" reg="subtusviolaceum">subtusviolaceum</tp:taxon-name-part></tp:taxon-name></italic>.</p></caption><graphic xmlns:xlink="http://www.w3.org/1999/xlink" xlink:href="phytokeys-231-001_article-100894__-g168.jpg" position="float" orientation="portrait" xlink:type="simple" id="oo_897629.jpg"><uri content-type="original_file" xlink:type="simple">https://binary.pensoft.net/fig/897629</uri></graphic></fig></tp:treatment-sec><tp:treatment-sec sec-type="ecology" id="SECID0EU3SO"><title>Ecology and habitat.</title><p><italic><tp:taxon-name><tp:taxon-name-part taxon-name-part-type="genus" reg="Solanum">Solanum</tp:taxon-name-part><tp:taxon-name-part taxon-name-part-type="species" reg="subtusviolaceum">subtusviolaceum</tp:taxon-name-part></tp:taxon-name></italic> grows in premontane, montane and cloud forests, at forest gap edges and along roadsides, from 750 to 4,100 m elevation.</p></tp:treatment-sec><tp:treatment-sec sec-type="Common names and uses" id="SECID0EF4SO"><title>Common names and uses.</title><p>None recorded.</p></tp:treatment-sec><tp:treatment-sec sec-type="Preliminary conservation status" id="SECID0EK4SO"><title>Preliminary conservation status</title><p><bold>(<xref ref-type="bibr" rid="B116">IUCN 2022</xref>).</bold> Least Concern [<abbrev xmlns:xlink="http://www.w3.org/1999/xlink" xlink:title="Least Concern" id="ABBRID0EX4SO" xlink:type="simple">LC</abbrev>]. <abbrev xmlns:xlink="http://www.w3.org/1999/xlink" xlink:title="Extent of Occurrence" id="ABBRID0E24SO" xlink:type="simple">EOO</abbrev> = 163,921 km<sup>2</sup> [<abbrev xmlns:xlink="http://www.w3.org/1999/xlink" xlink:title="Least Concern" id="ABBRID0EB5SO" xlink:type="simple">LC</abbrev>]; <abbrev xmlns:xlink="http://www.w3.org/1999/xlink" xlink:title="Area of Occurrence" id="ABBRID0EF5SO" xlink:type="simple">AOO</abbrev> = 100 km<sup>2</sup> [<abbrev xmlns:xlink="http://www.w3.org/1999/xlink" xlink:title="Endangered" id="ABBRID0EL5SO" xlink:type="simple">EN</abbrev>]. <italic><tp:taxon-name><tp:taxon-name-part taxon-name-part-type="genus" reg="Solanum">Solanum</tp:taxon-name-part><tp:taxon-name-part taxon-name-part-type="species" reg="subtusviolaceum">subtusviolaceum</tp:taxon-name-part></tp:taxon-name></italic> has a broad geographical distribution and is a plant of forest edges and borders. It has been collected in protected areas in Bolivia (Parque Nacional Carrasco) and Peru (Parque Nacional Yanachaga-Chemillén).</p></tp:treatment-sec><tp:treatment-sec sec-type="discussion" id="SECID0E15SO"><title>Discussion.</title><p><italic><tp:taxon-name><tp:taxon-name-part taxon-name-part-type="genus" reg="Solanum">Solanum</tp:taxon-name-part><tp:taxon-name-part taxon-name-part-type="species" reg="subtusviolaceum">subtusviolaceum</tp:taxon-name-part></tp:taxon-name></italic> is one of the glandular-pubescent species from the Andes without accrescent calyces (although <italic>Nee 55287</italic> from Dept. Cochabamba in Bolivia is an aberrant glabrous individual). It is morphologically most similar to <italic><tp:taxon-name><tp:taxon-name-part taxon-name-part-type="genus" reg="Solanum">S.</tp:taxon-name-part><tp:taxon-name-part taxon-name-part-type="species" reg="juninense">juninense</tp:taxon-name-part></tp:taxon-name></italic>, with which it shares shallowly toothed leaves, long (to 2 mm long) glandular trichomes and corollas with a dark central eye. <italic><tp:taxon-name><tp:taxon-name-part taxon-name-part-type="genus" reg="Solanum">Solanum</tp:taxon-name-part><tp:taxon-name-part taxon-name-part-type="species" reg="subtusviolaceum">subtusviolaceum</tp:taxon-name-part></tp:taxon-name></italic> has longer, more narrowly triangular (2.5–3.5 mm long versus 1.5–2 mm long) calyx lobes and more stone cells per berry (4 versus 1–2) than <italic><tp:taxon-name><tp:taxon-name-part taxon-name-part-type="genus" reg="Solanum">S.</tp:taxon-name-part><tp:taxon-name-part taxon-name-part-type="species" reg="juninense">juninense</tp:taxon-name-part></tp:taxon-name></italic>, and the inflorescences are usually unbranched (rather than consistently forked) although some specimens of <italic><tp:taxon-name><tp:taxon-name-part taxon-name-part-type="genus" reg="Solanum">S.</tp:taxon-name-part><tp:taxon-name-part taxon-name-part-type="species" reg="subtusviolaceum">subtusviolaceum</tp:taxon-name-part></tp:taxon-name></italic> have some forked inflorescences. <italic><tp:taxon-name><tp:taxon-name-part taxon-name-part-type="genus" reg="Solanum">Solanum</tp:taxon-name-part><tp:taxon-name-part taxon-name-part-type="species" reg="juninense">juninense</tp:taxon-name-part></tp:taxon-name></italic> has a more northerly distribution in Peru than <italic><tp:taxon-name><tp:taxon-name-part taxon-name-part-type="genus" reg="Solanum">S.</tp:taxon-name-part><tp:taxon-name-part taxon-name-part-type="species" reg="subtusviolaceum">subtusviolaceum</tp:taxon-name-part></tp:taxon-name></italic>, which occurs from central Peru to northern Bolivia. Leaves of <italic><tp:taxon-name><tp:taxon-name-part taxon-name-part-type="genus" reg="Solanum">S.</tp:taxon-name-part><tp:taxon-name-part taxon-name-part-type="species" reg="subtusviolaceum">subtusviolaceum</tp:taxon-name-part></tp:taxon-name></italic> are often tinged with purple beneath and usually more truncate at the base than those of <italic><tp:taxon-name><tp:taxon-name-part taxon-name-part-type="genus" reg="Solanum">S.</tp:taxon-name-part><tp:taxon-name-part taxon-name-part-type="species" reg="juninense">juninense</tp:taxon-name-part></tp:taxon-name></italic>. In <italic><tp:taxon-name><tp:taxon-name-part taxon-name-part-type="genus" reg="Solanum">S.</tp:taxon-name-part><tp:taxon-name-part taxon-name-part-type="species" reg="subtusviolaceum">subtusviolaceum</tp:taxon-name-part></tp:taxon-name></italic>, the corolla eye is markedly dark in dry material, although this can also be the case in some specimens of <italic><tp:taxon-name><tp:taxon-name-part taxon-name-part-type="genus" reg="Solanum">S.</tp:taxon-name-part><tp:taxon-name-part taxon-name-part-type="species" reg="juninense">juninense</tp:taxon-name-part></tp:taxon-name></italic>. <italic><tp:taxon-name><tp:taxon-name-part taxon-name-part-type="genus" reg="Solanum">Solanum</tp:taxon-name-part><tp:taxon-name-part taxon-name-part-type="species" reg="subtusviolaceum">subtusviolaceum</tp:taxon-name-part></tp:taxon-name></italic> differs from the lower elevation glandular-pubescent <italic><tp:taxon-name><tp:taxon-name-part taxon-name-part-type="genus" reg="Solanum">S.</tp:taxon-name-part><tp:taxon-name-part taxon-name-part-type="species" reg="arenicola">arenicola</tp:taxon-name-part></tp:taxon-name></italic> in its larger flowers (1.5–2 cm in diameter versus 0.8–1.2 cm in diameter), its more deeply divided calyx and the slightly larger (0.7–0.8 cm in diameter versus 0.3–0.7 cm in diameter) with fewer (ca. 20 versus 35–45) seeds.</p><p><xref ref-type="bibr" rid="B17">Bitter (1912b)</xref> cited <italic>Bang 2392</italic> from “herb. Berol.!, Vratisl.!” in the protologue of <italic><tp:taxon-name><tp:taxon-name-part taxon-name-part-type="genus" reg="Solanum">S.</tp:taxon-name-part><tp:taxon-name-part taxon-name-part-type="species" reg="subtusviolaceum">subtusviolaceum</tp:taxon-name-part></tp:taxon-name></italic>, also stating that the specimens had been determined as “<italic><tp:taxon-name><tp:taxon-name-part taxon-name-part-type="genus" reg="Solanum">S.</tp:taxon-name-part><tp:taxon-name-part taxon-name-part-type="species" reg="atriplicifolium">atriplicifolium</tp:taxon-name-part></tp:taxon-name></italic> Gill.” We have not found either of these two duplicates of this widely distributed Miguel Bang gathering and so designate the best preserved of the three duplicates of <italic>Bang 2392</italic> at NY (barcode 00172194) as the lectotype for <italic><tp:taxon-name><tp:taxon-name-part taxon-name-part-type="genus" reg="Solanum">S.</tp:taxon-name-part><tp:taxon-name-part taxon-name-part-type="species" reg="subtusviolaceum">subtusviolaceum</tp:taxon-name-part></tp:taxon-name></italic>; this sheet bears Bang’s original field label and has both flowers and immature fruits.</p></tp:treatment-sec><ref-list><ref id="B18"><mixed-citation xmlns:xlink="http://www.w3.org/1999/xlink" xlink:type="simple"><person-group><name name-style="western"><surname>Bitter</surname><given-names>G</given-names></name></person-group> (<year>1912c</year>) <article-title>Solana nova vel minus cognita III.</article-title><source>Repertorium Specierum Novarum Regni Vegetabilis</source><volume>11</volume>(<issue>9–15</issue>): <fpage>202</fpage>–<lpage>237</lpage>. <ext-link xlink:href="10.1002/fedr.19120110917" ext-link-type="doi" xlink:type="simple">https://doi.org/10.1002/fedr.19120110917</ext-link></mixed-citation></ref><ref id="B116"><mixed-citation xmlns:xlink="http://www.w3.org/1999/xlink" xlink:type="simple">IUCN (<year>2022</year>) Guidelines for Using the IUCN Red List Categories and Criteria. Version 15.1. Prepared by the Standards and Petitions Subcommittee. [Downloaded 9 Dec 2022] <ext-link xlink:href="https://www.iucnredlist.org/resources/redlistguidelines" ext-link-type="uri" xlink:type="simple">https://www.iucnredlist.org/resources/redlistguidelines</ext-link></mixed-citation></ref><ref id="B17"><mixed-citation xmlns:xlink="http://www.w3.org/1999/xlink" xlink:type="simple"><person-group><name name-style="western"><surname>Bitter</surname><given-names>G</given-names></name></person-group> (<year>1912b</year>) <article-title>Solana nova vel minus cognita II.</article-title><source>Repertorium Specierum Novarum Regni Vegetabilis</source><volume>11</volume>: <fpage>1</fpage>–<lpage>15</lpage>. <ext-link xlink:href="10.1002/fedr.19120110103" ext-link-type="doi" xlink:type="simple">https://doi.org/10.1002/fedr.19120110103</ext-link></mixed-citation></ref></ref-list></tp:taxon-treatment>
