# Supplementary material for: ﻿A revision of the South American species of the Morelloid clade (Solanum L., Solanaceae)
Source: PhytoKeys. 2023 Aug 29;231:1–342. doi: 10.3897/phytokeys.231.100894 (PMC10481398; doi:10.3897/phytokeys.231.100894)
Supplement: XML Treatment for Solanum tiinae [file phytokeys.231.100894-treatment56.xml]

<!DOCTYPE tp:taxon-treatment
  PUBLIC "-//TaxonX//DTD Taxonomic Treatment Publishing DTD v0 20100105//EN" "tax-treatment-NSO.dtd">
<tp:taxon-treatment xmlns:tp="http://www.plazi.org/taxpub"><tp:treatment-meta><kwd-group><label>Taxon classification</label><kwd>
                <named-content content-type="kingdom">Plantae</named-content>
              </kwd><kwd>
                <named-content content-type="order">Solanales</named-content>
              </kwd><kwd>
                <named-content content-type="family">Solanaceae</named-content>
              </kwd></kwd-group><mixed-citation publication-type="journal"><person-group><name><surname>Knapp</surname><given-names>Sandra</given-names></name><name><surname>Särkinen</surname><given-names>Tiina</given-names></name><name><surname>Barboza</surname><given-names>Gloria E.</given-names></name></person-group><article-title>﻿A revision of the South American species of the Morelloid clade (<italic><tp:taxon-name><tp:taxon-name-part taxon-name-part-type="genus" reg="Solanum">Solanum</tp:taxon-name-part></tp:taxon-name></italic> L., <tp:taxon-name><tp:taxon-name-part taxon-name-part-type="family">Solanaceae</tp:taxon-name-part></tp:taxon-name>)</article-title><source>PhytoKeys</source><day>29</day><month>08</month><year>2023</year><volume>231</volume><fpage>1</fpage><lpage>342</lpage><pub-id pub-id-type="doi">10.3897/phytokeys.231.100894</pub-id></mixed-citation></tp:treatment-meta><tp:nomenclature><label>﻿56.</label><tp:taxon-name>
              <tp:taxon-name-part taxon-name-part-type="genus" reg="Solanum">Solanum</tp:taxon-name-part>
              <tp:taxon-name-part taxon-name-part-type="species" reg="tiinae">tiinae</tp:taxon-name-part>
            </tp:taxon-name><tp:taxon-authority>Barboza &amp; S.Knapp, PhytoKeys 164: 52. 2020.</tp:taxon-authority><xref ref-type="fig" rid="F2">Figs 2D</xref><xref ref-type="fig" rid="F169">, 169</xref><xref ref-type="fig" rid="F170">, 170</xref></tp:nomenclature><tp:treatment-sec sec-type="material" id="SECID0ENGTO"><title>Type.</title><p>Argentina. Tucumán: Dpto. Tafí del Valle, El Infiernillo, en el parador, 3,042 m, 13 Feb 2012, <italic>G.E. Barboza, S. Knapp &amp; T. Särkinen 3496</italic> (holotype: CORD [CORD00013848]; isotypes: BM [BM001115408, BM001115409], others to be distributed).</p><fig id="F169" position="float" orientation="portrait"><object-id xmlns:xlink="http://www.w3.org/1999/xlink" content-type="doi" xlink:type="simple">10.3897/phytokeys.231.100894.figure169</object-id><label>Figure 169.</label><caption><p><italic><tp:taxon-name><tp:taxon-name-part taxon-name-part-type="genus" reg="Solanum">Solanum</tp:taxon-name-part><tp:taxon-name-part taxon-name-part-type="species" reg="tiinae">tiinae</tp:taxon-name-part></tp:taxon-name></italic><bold>A</bold> flowering branch <bold>B</bold> flower bud <bold>C</bold> flower <bold>D</bold> calyx <bold>E</bold> dissected flower <bold>F</bold> gynoecium <bold>G</bold> infructescence (<bold>A, C–G</bold><italic>Barboza et al. 3491</italic><bold>B</bold><italic>Barboza et al. 3496</italic>). Illustration by S. Montecchiesi.</p></caption><graphic xmlns:xlink="http://www.w3.org/1999/xlink" xlink:href="phytokeys-231-001_article-100894__-g169.jpg" position="float" orientation="portrait" xlink:type="simple" id="oo_897630.jpg"><uri content-type="original_file" xlink:type="simple">https://binary.pensoft.net/fig/897630</uri></graphic></fig></tp:treatment-sec><tp:treatment-sec sec-type="description" id="SECID0EDITO"><title>Description.</title><p>Perennial herbs or subshrubs to 0.5 m high, usually sprawling from a woody base. Stems narrowly winged, the wing to 0.5 mm wide, often invested with spinose processes (enlarged trichome bases), sparsely pubescent with appressed, antrorse eglandular, simple uniseriate trichomes, 6–10-celled, ca. 0.5 mm long, these white when dry; new growth densely to moderately pubescent with antrorse eglandular, simple 2–8-celled uniseriate trichomes, ca. 0.5 mm long; bark of older stems pale greenish brown, glabrescent. Sympodial units plurifoliate, the leaves not geminate. Leaves simple, the blades 2–5 cm long, 0.6–2 cm wide, narrowly elliptic to almost lanceolate in some individuals, widest at the middle, membranous, concolorous; adaxial surfaces sparsely and evenly pubescent with antrorse eglandular simple 2–4-celled uniseriate trichomes to 0.5 mm long, the trichomes slightly longer on the veins, white when dry; abaxial surfaces with similar, but denser eglandular antrorse pubescence; principal veins 4–6 pairs, drying yellow, especially abaxially; base attenuate and decurrent onto the winged stem and the leaves sessile or nearly so; margins entire or with a few teeth ca. 2 mm long, ca. 2 mm wide with blunt tips in the lower third to half; apex acute to slightly blunt-tipped; petiole absent to 0.2 mm long, eglandular pubescent like the stems and leaves. Inflorescences opposite the leaves or internodal, forked with 2 short branches, 2.5–5 cm long, with 10–20 flowers clustered at the tips of the inflorescence branches, sparsely pubescent with antrorse eglandular simple uniseriate trichomes like those of the stems; peduncle 1.2–2.5 cm long; pedicels 0.8–1 cm long, ca. 0.5 mm in diameter at the base, ca. 1 mm in diameter at the apex, strongly tapering, spreading to somewhat deflexed at anthesis, sparsely to moderately pubescent with antrorse eglandular simple uniseriate trichomes like the rest of the inflorescence, articulated at the base; pedicel scars clustered at the tips of the inflorescence branches, ca. 0.5 mm apart. Buds ellipsoid to somewhat turbinate (widest in lower third), the corolla strongly exserted from the calyx tube before anthesis, the style sometimes exserted from the bud before anthesis. Flowers 5-merous, cosexual (hermaphroditic). Calyx tube 1.5–2 mm long, conical, the lobes (0.5)1–2 mm long, deltate with lanceolate tips, the sinuses rounded, sparsely pubescent with antrorse eglandular trichomes like the pedicels. Corolla 1.2–2.2 cm in diameter, white, pale violet or white tinged with violet, sometimes changing colour through anthesis, with a brownish yellow to yellow-green central star edged with brownish purple, stellate, lobed halfway to the base, the lobes 5–8 mm long, 4–5 mm wide, deltate to triangular, spreading or slightly reflexed at anthesis, adaxially glabrous, abaxially densely pubescent with eglandular papillae and simple uniseriate trichomes to 0.2 mm long. Stamens equal; filament tube minute; free portion of the filaments 0.5–1 mm long, adaxially densely pubescent with tangled transparent simple uniseriate trichomes; anthers 4–5 mm long, 1–1.25 mm wide, ellipsoid, yellow, the abaxial surfaces occasionally papillate, poricidal at the tips, the pores lengthening to slits with age. Ovary conical, glabrous; style 7–10 mm long, straight, more or less long-exserted beyond the anther cone, pubescent along almost the entire length, more densely in the lower half with tangled transparent simple trichomes to 0.5 mm long; stigma capitate to clavate, bright green in live plants, the surface minutely papillose. Fruit a globose berry, 0.8–0.9 cm in diameter, green with tiny white spots (immature?), the pericarp thin, matte, opaque, glabrous; fruiting pedicels 0.8–1 cm long, ca. 0.75 mm in diameter at the base, ca. 1.5 mm in diameter at the apex, thickened but not woody, strongly deflexed with a distinct bend at the pedicel base, persistent; fruiting calyx not enlarged or accrescent, the lobes appressed to the surface of the berry. Seeds 10–30 per berry, 1.7–2 mm long, 1–1.5 mm wide, not markedly flattened, teardrop shaped with an apical hilum, pale tan, the surfaces minutely pitted, the testal cells sinuate in outline. Stone cells 4–9 per berry, 0.7–1.5 mm in diameter, 2 usually larger than the rest. Chromosome number: n = 12 (<xref ref-type="bibr" rid="B168">Moscone 1992</xref>, as <tp:taxon-name><tp:taxon-name-part taxon-name-part-type="genus" reg="Solanum">S.</tp:taxon-name-part><tp:taxon-name-part taxon-name-part-type="species" reg="lorentzii">lorentzii</tp:taxon-name-part><tp:taxon-name-part taxon-name-part-type="authority">Bitter</tp:taxon-name-part><tp:taxon-name-part taxon-name-part-type="infraspecific-rank">var.</tp:taxon-name-part><tp:taxon-name-part taxon-name-part-type="variety" reg="montigenum">montigenum</tp:taxon-name-part></tp:taxon-name> C.V.Morton).</p><fig id="F170" position="float" orientation="portrait"><object-id xmlns:xlink="http://www.w3.org/1999/xlink" content-type="doi" xlink:type="simple">10.3897/phytokeys.231.100894.figure170</object-id><label>Figure 170.</label><caption><p><italic><tp:taxon-name><tp:taxon-name-part taxon-name-part-type="genus" reg="Solanum">Solanum</tp:taxon-name-part><tp:taxon-name-part taxon-name-part-type="species" reg="tiinae">tiinae</tp:taxon-name-part></tp:taxon-name></italic><bold>A</bold> habit <bold>B</bold> stem with spinose processes and enlarged trichome bases <bold>C</bold> inflorescence with flowers and buds <bold>D</bold> maturing fruits <bold>E</bold> flower at anthesis <bold>F</bold> mature and nearly mature berries showing strongly deflexed pedicels (<bold>A–F</bold><italic>Barboza et al. 3491</italic>). Photos by S. Knapp. <bold>A–D</bold> previously published in <xref ref-type="bibr" rid="B137">Knapp et al. (2020</xref>: 53).</p></caption><graphic xmlns:xlink="http://www.w3.org/1999/xlink" xlink:href="phytokeys-231-001_article-100894__-g170.jpg" position="float" orientation="portrait" xlink:type="simple" id="oo_897631.jpg"><uri content-type="original_file" xlink:type="simple">https://binary.pensoft.net/fig/897631</uri></graphic></fig></tp:treatment-sec><tp:treatment-sec sec-type="distribution" id="SECID0EPKTO"><title>Distribution</title><p><bold>(Fig. <xref ref-type="fig" rid="F171">171</xref>).</bold><italic><tp:taxon-name><tp:taxon-name-part taxon-name-part-type="genus" reg="Solanum">Solanum</tp:taxon-name-part><tp:taxon-name-part taxon-name-part-type="species" reg="tiinae">tiinae</tp:taxon-name-part></tp:taxon-name></italic> is endemic to Argentina (Provs. Jujuy, Salta, Tucumán) with most collections from the area around the type locality at El Infiernillo. The distribution coincides with the Jujuy-Tucumán area of endemism of <xref ref-type="bibr" rid="B1">Aagensen et al. (2012)</xref>.</p><fig id="F171" position="float" orientation="portrait"><object-id xmlns:xlink="http://www.w3.org/1999/xlink" content-type="doi" xlink:type="simple">10.3897/phytokeys.231.100894.figure171</object-id><label>Figure 171.</label><caption><p>Distribution map of <italic><tp:taxon-name><tp:taxon-name-part taxon-name-part-type="genus" reg="Solanum">Solanum</tp:taxon-name-part><tp:taxon-name-part taxon-name-part-type="species" reg="tiinae">tiinae</tp:taxon-name-part></tp:taxon-name></italic>.</p></caption><graphic xmlns:xlink="http://www.w3.org/1999/xlink" xlink:href="phytokeys-231-001_article-100894__-g171.jpg" position="float" orientation="portrait" xlink:type="simple" id="oo_897632.jpg"><uri content-type="original_file" xlink:type="simple">https://binary.pensoft.net/fig/897632</uri></graphic></fig></tp:treatment-sec><tp:treatment-sec sec-type="ecology" id="SECID0EDMTO"><title>Ecology and habitat.</title><p><italic><tp:taxon-name><tp:taxon-name-part taxon-name-part-type="genus" reg="Solanum">Solanum</tp:taxon-name-part><tp:taxon-name-part taxon-name-part-type="species" reg="tiinae">tiinae</tp:taxon-name-part></tp:taxon-name></italic> grows among rocks and in open areas in pre-puna habitats in the Andes, from 2,400 to 4,000 m elevation.</p></tp:treatment-sec><tp:treatment-sec sec-type="Common names and uses" id="SECID0EUMTO"><title>Common names and uses.</title><p>None recorded.</p></tp:treatment-sec><tp:treatment-sec sec-type="Preliminary conservation status" id="SECID0EZMTO"><title>Preliminary conservation status</title><p><bold>(<xref ref-type="bibr" rid="B116">IUCN 2022</xref>).</bold> Near Threatened [<abbrev xmlns:xlink="http://www.w3.org/1999/xlink" xlink:title="Near Threatened" id="ABBRID0EGNTO" xlink:type="simple">NT</abbrev>]. <abbrev xmlns:xlink="http://www.w3.org/1999/xlink" xlink:title="Extent of Occurrence" id="ABBRID0EKNTO" xlink:type="simple">EOO</abbrev> = 40,977 km<sup>2</sup> [<abbrev xmlns:xlink="http://www.w3.org/1999/xlink" xlink:title="Least Concern" id="ABBRID0EQNTO" xlink:type="simple">LC</abbrev>]; <abbrev xmlns:xlink="http://www.w3.org/1999/xlink" xlink:title="Area of Occurrence" id="ABBRID0EUNTO" xlink:type="simple">AOO</abbrev> = 84 km<sup>2</sup> [<abbrev xmlns:xlink="http://www.w3.org/1999/xlink" xlink:title="Endangered" id="ABBRID0E1NTO" xlink:type="simple">EN</abbrev>]. Most collections of <italic><tp:taxon-name><tp:taxon-name-part taxon-name-part-type="genus" reg="Solanum">S.</tp:taxon-name-part><tp:taxon-name-part taxon-name-part-type="species" reg="tiinae">tiinae</tp:taxon-name-part></tp:taxon-name></italic> are from a very few commonly visited localities and the main road between Tafí del Valle and Amaicha del Valle in the Province of Tucumán. <italic><tp:taxon-name><tp:taxon-name-part taxon-name-part-type="genus" reg="Solanum">Solanum</tp:taxon-name-part><tp:taxon-name-part taxon-name-part-type="species" reg="tiinae">tiinae</tp:taxon-name-part></tp:taxon-name></italic> to date has not been collected in protected areas; based on the number of localities (ca. 5), the area of occupancy and the extent of occurrence it may be of conservation concern. <xref ref-type="bibr" rid="B137">Knapp et al. (2020)</xref> assessed it as Vulnerable. Where it occurs <italic><tp:taxon-name><tp:taxon-name-part taxon-name-part-type="genus" reg="Solanum">S.</tp:taxon-name-part><tp:taxon-name-part taxon-name-part-type="species" reg="tiinae">tiinae</tp:taxon-name-part></tp:taxon-name></italic> is not common or weedy, although it does grow in open areas.</p></tp:treatment-sec><tp:treatment-sec sec-type="discussion" id="SECID0EDPTO"><title>Discussion.</title><p><italic><tp:taxon-name><tp:taxon-name-part taxon-name-part-type="genus" reg="Solanum">Solanum</tp:taxon-name-part><tp:taxon-name-part taxon-name-part-type="species" reg="tiinae">tiinae</tp:taxon-name-part></tp:taxon-name></italic> is often identified in herbaria as <italic><tp:taxon-name><tp:taxon-name-part taxon-name-part-type="genus" reg="Solanum">S.</tp:taxon-name-part><tp:taxon-name-part taxon-name-part-type="species" reg="aloysiifolium">aloysiifolium</tp:taxon-name-part></tp:taxon-name></italic> (and its synonyms, see <xref ref-type="bibr" rid="B10">Barboza et al. 2013</xref>) or <italic><tp:taxon-name><tp:taxon-name-part taxon-name-part-type="genus" reg="Solanum">S.</tp:taxon-name-part><tp:taxon-name-part taxon-name-part-type="species" reg="cochabambense">cochabambense</tp:taxon-name-part></tp:taxon-name></italic>. It is similar to those species in its forked inflorescence with a long peduncle, but differs from <italic><tp:taxon-name><tp:taxon-name-part taxon-name-part-type="genus" reg="Solanum">S.</tp:taxon-name-part><tp:taxon-name-part taxon-name-part-type="species" reg="aloysiifolium">aloysiifolium</tp:taxon-name-part></tp:taxon-name></italic> in its larger, less deeply stellate purple or purplish cream (rather than usually white) corollas, and from <italic><tp:taxon-name><tp:taxon-name-part taxon-name-part-type="genus" reg="Solanum">S.</tp:taxon-name-part><tp:taxon-name-part taxon-name-part-type="species" reg="cochabambense">cochabambense</tp:taxon-name-part></tp:taxon-name></italic> in its smaller habit and winged stems. The strongly antrorse pubescence of <italic><tp:taxon-name><tp:taxon-name-part taxon-name-part-type="genus" reg="Solanum">S.</tp:taxon-name-part><tp:taxon-name-part taxon-name-part-type="species" reg="tiinae">tiinae</tp:taxon-name-part></tp:taxon-name></italic> is distinctive and not found in either <italic><tp:taxon-name><tp:taxon-name-part taxon-name-part-type="genus" reg="Solanum">S.</tp:taxon-name-part><tp:taxon-name-part taxon-name-part-type="species" reg="aloysiifolium">aloysiifolium</tp:taxon-name-part></tp:taxon-name></italic> or <italic><tp:taxon-name><tp:taxon-name-part taxon-name-part-type="genus" reg="Solanum">S.</tp:taxon-name-part><tp:taxon-name-part taxon-name-part-type="species" reg="cochabambense">cochabambense</tp:taxon-name-part></tp:taxon-name></italic>.</p><p><xref ref-type="bibr" rid="B36">Cabrera (1983)</xref> cited specimens of what we recognise as <italic><tp:taxon-name><tp:taxon-name-part taxon-name-part-type="genus" reg="Solanum">S.</tp:taxon-name-part><tp:taxon-name-part taxon-name-part-type="species" reg="tiinae">tiinae</tp:taxon-name-part></tp:taxon-name></italic> as <italic><tp:taxon-name><tp:taxon-name-part taxon-name-part-type="genus" reg="Solanum">S.</tp:taxon-name-part><tp:taxon-name-part taxon-name-part-type="species" reg="bangii">bangii</tp:taxon-name-part></tp:taxon-name></italic>, a synonym of <italic><tp:taxon-name><tp:taxon-name-part taxon-name-part-type="genus" reg="Solanum">S.</tp:taxon-name-part><tp:taxon-name-part taxon-name-part-type="species" reg="gonocladum">gonocladum</tp:taxon-name-part></tp:taxon-name></italic> of high elevation Bolivia and southern Peru. Both these species are subshrubs that are markedly woody at the base with anthers ca. 5 mm long, but <italic><tp:taxon-name><tp:taxon-name-part taxon-name-part-type="genus" reg="Solanum">S.</tp:taxon-name-part><tp:taxon-name-part taxon-name-part-type="species" reg="tiinae">tiinae</tp:taxon-name-part></tp:taxon-name></italic> differs from <italic><tp:taxon-name><tp:taxon-name-part taxon-name-part-type="genus" reg="Solanum">S.</tp:taxon-name-part><tp:taxon-name-part taxon-name-part-type="species" reg="gonocladum">gonocladum</tp:taxon-name-part></tp:taxon-name></italic> in its deltate calyx lobes with lanceolate tips (versus spathulate in <italic><tp:taxon-name><tp:taxon-name-part taxon-name-part-type="genus" reg="Solanum">S.</tp:taxon-name-part><tp:taxon-name-part taxon-name-part-type="species" reg="gonocladum">gonocladum</tp:taxon-name-part></tp:taxon-name></italic>), capitate to clavate stigma (versus large capitate in <italic><tp:taxon-name><tp:taxon-name-part taxon-name-part-type="genus" reg="Solanum">S.</tp:taxon-name-part><tp:taxon-name-part taxon-name-part-type="species" reg="gonocladum">gonocladum</tp:taxon-name-part></tp:taxon-name></italic>) and in its strongly antrorse stem pubescence (versus spreading in <italic><tp:taxon-name><tp:taxon-name-part taxon-name-part-type="genus" reg="Solanum">S.</tp:taxon-name-part><tp:taxon-name-part taxon-name-part-type="species" reg="gonocladum">gonocladum</tp:taxon-name-part></tp:taxon-name></italic>).</p><p><italic><tp:taxon-name><tp:taxon-name-part taxon-name-part-type="genus" reg="Solanum">Solanum</tp:taxon-name-part><tp:taxon-name-part taxon-name-part-type="species" reg="tiinae">tiinae</tp:taxon-name-part></tp:taxon-name></italic> also resembles the highly variable species <italic><tp:taxon-name><tp:taxon-name-part taxon-name-part-type="genus" reg="Solanum">S.</tp:taxon-name-part><tp:taxon-name-part taxon-name-part-type="species" reg="salicifolium">salicifolium</tp:taxon-name-part></tp:taxon-name></italic>, from which it can be distinguished by its shorter (1–2 mm versus 2.5–3 mm long) calyx lobes, the appressed strongly antrorse pubescence (Fig. <xref ref-type="fig" rid="F170">170B</xref>), the strictly forked (versus only occasionally once-branched) inflorescences with more flowers (10–20 versus 4–10) and the calyx lobes (Fig. <xref ref-type="fig" rid="F170">170F</xref>) that are tightly appressed to the berry (versus spreading and slightly recurved in <italic><tp:taxon-name><tp:taxon-name-part taxon-name-part-type="genus" reg="Solanum">S.</tp:taxon-name-part><tp:taxon-name-part taxon-name-part-type="species" reg="salicifolium">salicifolium</tp:taxon-name-part></tp:taxon-name></italic>, Fig. <xref ref-type="fig" rid="F153">153C</xref>). These two species have been collected growing side by side in the same habitat (e.g., <italic>Barboza et al. 3491</italic>, <italic><tp:taxon-name><tp:taxon-name-part taxon-name-part-type="genus" reg="Solanum">S.</tp:taxon-name-part><tp:taxon-name-part taxon-name-part-type="species" reg="tiinae">tiinae</tp:taxon-name-part></tp:taxon-name></italic> and <italic>Barboza et al. 3494</italic>, <italic><tp:taxon-name><tp:taxon-name-part taxon-name-part-type="genus" reg="Solanum">S.</tp:taxon-name-part><tp:taxon-name-part taxon-name-part-type="species" reg="salicifolium">salicifolium</tp:taxon-name-part></tp:taxon-name></italic> from km 92 on the Amaicha del Valle to Tafí del Valle road) and can be easily distinguished in the field using corolla shape – those of <italic><tp:taxon-name><tp:taxon-name-part taxon-name-part-type="genus" reg="Solanum">S.</tp:taxon-name-part><tp:taxon-name-part taxon-name-part-type="species" reg="salicifolium">salicifolium</tp:taxon-name-part></tp:taxon-name></italic> are deeply stellate with relatively narrow lobes (Fig. <xref ref-type="fig" rid="F153">153D</xref>), while those of <italic><tp:taxon-name><tp:taxon-name-part taxon-name-part-type="genus" reg="Solanum">S.</tp:taxon-name-part><tp:taxon-name-part taxon-name-part-type="species" reg="tiinae">tiinae</tp:taxon-name-part></tp:taxon-name></italic> are less deeply and more broadly lobed (Fig. <xref ref-type="fig" rid="F170">170C</xref>).</p></tp:treatment-sec><tp:treatment-sec><!--Section generated to contain objects referenced in tp:taxon-treatment.--><fig id="F2" position="float" orientation="portrait"><object-id xmlns:xlink="http://www.w3.org/1999/xlink" content-type="doi" xlink:type="simple">10.3897/phytokeys.231.100894.figure2</object-id><label>Figure 2.</label><caption><p>Representative habits and leaves of South American morelloids <bold>A</bold> prostrate annual herbs (<italic><tp:taxon-name><tp:taxon-name-part taxon-name-part-type="genus" reg="Solanum">S.</tp:taxon-name-part><tp:taxon-name-part taxon-name-part-type="species" reg="weddellii">weddellii</tp:taxon-name-part></tp:taxon-name></italic>) <bold>B</bold> large lax shrubs (<italic><tp:taxon-name><tp:taxon-name-part taxon-name-part-type="genus" reg="Solanum">S.</tp:taxon-name-part><tp:taxon-name-part taxon-name-part-type="species" reg="aloysiifolium">aloysiifolium</tp:taxon-name-part></tp:taxon-name></italic>) <bold>C</bold> roots forming along a creeping stem (<italic><tp:taxon-name><tp:taxon-name-part taxon-name-part-type="genus" reg="Solanum">S.</tp:taxon-name-part><tp:taxon-name-part taxon-name-part-type="species" reg="juninense">juninense</tp:taxon-name-part></tp:taxon-name></italic>) <bold>D</bold> spinose processes on stems of many species (<italic><tp:taxon-name><tp:taxon-name-part taxon-name-part-type="genus" reg="Solanum">S.</tp:taxon-name-part><tp:taxon-name-part taxon-name-part-type="species" reg="huayavillense">huayavillense</tp:taxon-name-part></tp:taxon-name></italic>) <bold>E</bold> glandular trichomes found in some members of the clade (<italic><tp:taxon-name><tp:taxon-name-part taxon-name-part-type="genus" reg="Solanum">S.</tp:taxon-name-part><tp:taxon-name-part taxon-name-part-type="species" reg="glandulosipilosum">glandulosipilosum</tp:taxon-name-part></tp:taxon-name></italic>) <bold>F</bold> dendritic/branched trichomes found in <italic><tp:taxon-name><tp:taxon-name-part taxon-name-part-type="genus" reg="Solanum">S.</tp:taxon-name-part><tp:taxon-name-part taxon-name-part-type="species" reg="pallidum">pallidum</tp:taxon-name-part></tp:taxon-name></italic><bold>G</bold> regularly 3-lobed leaves in <italic><tp:taxon-name><tp:taxon-name-part taxon-name-part-type="genus" reg="Solanum">S.</tp:taxon-name-part><tp:taxon-name-part taxon-name-part-type="species" reg="palitans">palitans</tp:taxon-name-part></tp:taxon-name></italic><bold>H</bold> highly variable leaves along a single stem in <italic><tp:taxon-name><tp:taxon-name-part taxon-name-part-type="genus" reg="Solanum">S.</tp:taxon-name-part><tp:taxon-name-part taxon-name-part-type="species" reg="salicifolium">salicifolium</tp:taxon-name-part></tp:taxon-name></italic> (<bold>A</bold><italic>Särkinen et al. 4038</italic><bold>B</bold><italic>Barboza et al. 3505</italic><bold>C</bold><italic>Särkinen et al. 4754</italic><bold>D</bold><italic>Barboza et al. 3536</italic><bold>E</bold><italic>Barboza et al. 3520</italic><bold>F</bold><italic>Särkinen et al. 4010</italic><bold>G</bold><italic>Atchison &amp; Gagnon 25</italic><bold>H</bold><italic>Barboza et al. 3473</italic>). Photos by S. Knapp, G. Atchison, and T. Särkinen.</p></caption><graphic xmlns:xlink="http://www.w3.org/1999/xlink" xlink:href="phytokeys-231-001_article-100894__-g002.jpg" position="float" orientation="portrait" xlink:type="simple" id="oo_897463.jpg"><uri content-type="original_file" xlink:type="simple">https://binary.pensoft.net/fig/897463</uri></graphic></fig><fig id="F153" position="float" orientation="portrait"><object-id xmlns:xlink="http://www.w3.org/1999/xlink" content-type="doi" xlink:type="simple">10.3897/phytokeys.231.100894.figure153</object-id><label>Figure 153.</label><caption><p><italic><tp:taxon-name><tp:taxon-name-part taxon-name-part-type="genus" reg="Solanum">Solanum</tp:taxon-name-part><tp:taxon-name-part taxon-name-part-type="species" reg="salicifolium">salicifolium</tp:taxon-name-part></tp:taxon-name></italic><bold>A</bold> habit with less divided leaves <bold>B</bold> habit with more divided leaves <bold>C</bold> flowers and buds <bold>D</bold> flowers at anthesis (<bold>A</bold><italic>Barboza et al. 3465</italic><bold>B, D</bold><italic>Barboza et al. 3494</italic><bold>C</bold><italic>Barboza et al. 3473</italic>). Photos S. Knapp.</p></caption><graphic xmlns:xlink="http://www.w3.org/1999/xlink" xlink:href="phytokeys-231-001_article-100894__-g153.jpg" position="float" orientation="portrait" xlink:type="simple" id="oo_897614.jpg"><uri content-type="original_file" xlink:type="simple">https://binary.pensoft.net/fig/897614</uri></graphic></fig></tp:treatment-sec><ref-list><ref id="B137"><mixed-citation xmlns:xlink="http://www.w3.org/1999/xlink" xlink:type="simple"><person-group><name name-style="western"><surname>Knapp</surname><given-names>S</given-names></name><name name-style="western"><surname>Chiarini</surname><given-names>F</given-names></name><name name-style="western"><surname>Cantero</surname><given-names>JJ</given-names></name><name name-style="western"><surname>Barboza</surname><given-names>GE</given-names></name></person-group> (<year>2020</year>) <article-title>The Morelloid clade of <italic><tp:taxon-name><tp:taxon-name-part taxon-name-part-type="genus">Solanum</tp:taxon-name-part></tp:taxon-name></italic> L. (<tp:taxon-name><tp:taxon-name-part taxon-name-part-type="family">Solanaceae</tp:taxon-name-part></tp:taxon-name>) in Argentina: Nomenclatural changes, three new species and an updated key to all taxa.</article-title><source>PhytoKeys</source><volume>164</volume>: <fpage>33</fpage>–<lpage>66</lpage>. <ext-link xlink:href="10.3897/phytokeys.164.54504" ext-link-type="doi" xlink:type="simple">https://doi.org/10.3897/phytokeys.164.54504</ext-link></mixed-citation></ref><ref id="B168"><mixed-citation xmlns:xlink="http://www.w3.org/1999/xlink" xlink:type="simple"><person-group><name name-style="western"><surname>Moscone</surname><given-names>EA</given-names></name></person-group> (<year>1992</year>) <article-title>Estudios en cromosomas meióticos en <tp:taxon-name><tp:taxon-name-part taxon-name-part-type="family">Solanaceae</tp:taxon-name-part></tp:taxon-name> de Argentina.</article-title><source>Darwiniana</source><volume>31</volume>: <fpage>261</fpage>–<lpage>297</lpage>. <ext-link xlink:href="https://www.jstor.org/stable/23222568" ext-link-type="uri" xlink:type="simple">https://www.jstor.org/stable/23222568</ext-link></mixed-citation></ref><ref id="B1"><mixed-citation xmlns:xlink="http://www.w3.org/1999/xlink" xlink:type="simple"><person-group><name name-style="western"><surname>Aagensen</surname><given-names>L</given-names></name><name name-style="western"><surname>Bena</surname><given-names>MJ</given-names></name><name name-style="western"><surname>Nomdedeu</surname><given-names>S</given-names></name><name name-style="western"><surname>Panizza</surname><given-names>A</given-names></name><name name-style="western"><surname>López</surname><given-names>RP</given-names></name><name name-style="western"><surname>Zuloaga</surname><given-names>FO</given-names></name></person-group> (<year>2012</year>) <article-title>Areas of endemism in the southern central Andes.</article-title><source>Darwiniana</source><volume>50</volume>(<issue>2</issue>): <fpage>218</fpage>–<lpage>251</lpage>.</mixed-citation></ref><ref id="B116"><mixed-citation xmlns:xlink="http://www.w3.org/1999/xlink" xlink:type="simple">IUCN (<year>2022</year>) Guidelines for Using the IUCN Red List Categories and Criteria. Version 15.1. Prepared by the Standards and Petitions Subcommittee. [Downloaded 9 Dec 2022] <ext-link xlink:href="https://www.iucnredlist.org/resources/redlistguidelines" ext-link-type="uri" xlink:type="simple">https://www.iucnredlist.org/resources/redlistguidelines</ext-link></mixed-citation></ref><ref id="B10"><mixed-citation xmlns:xlink="http://www.w3.org/1999/xlink" xlink:type="simple"><person-group><name name-style="western"><surname>Barboza</surname><given-names>GE</given-names></name><name name-style="western"><surname>Knapp</surname><given-names>S</given-names></name><name name-style="western"><surname>Särkinen</surname><given-names>T</given-names></name></person-group> (<year>2013</year>) <article-title>Grupo VII. Moreloide.</article-title> In: <person-group><name name-style="western"><surname>Anton</surname><given-names>AM</given-names></name><name name-style="western"><surname>Zuloaga</surname><given-names>FO</given-names></name></person-group> (<role>Eds</role>) <issue-title>Barboza GE (Coord.</issue-title><source>) Flora Argentina (Vol. 13), <tp:taxon-name><tp:taxon-name-part taxon-name-part-type="family">Solanaceae</tp:taxon-name-part></tp:taxon-name>. IOBDA- IMBIV, CONICET: Buenos Aires &amp; Córdoba, Argentina</source>, <fpage>231</fpage>–<lpage>264</lpage>.</mixed-citation></ref><ref id="B36"><mixed-citation xmlns:xlink="http://www.w3.org/1999/xlink" xlink:type="simple"><person-group><name name-style="western"><surname>Cabrera</surname><given-names>A</given-names></name></person-group> (<year>1983</year>) <article-title><tp:taxon-name><tp:taxon-name-part taxon-name-part-type="family">Solanaceae</tp:taxon-name-part></tp:taxon-name>. In: Cabrera A (Ed.</article-title><source>) Flora de la Provincia de Jujuy</source><volume>13</volume>(<issue>8</issue>): <fpage>292</fpage>–<lpage>493</lpage>.</mixed-citation></ref></ref-list></tp:taxon-treatment>
