# Supplementary material for: ﻿A revision of the South American species of the Morelloid clade (Solanum L., Solanaceae)
Source: PhytoKeys. 2023 Aug 29;231:1–342. doi: 10.3897/phytokeys.231.100894 (PMC10481398; doi:10.3897/phytokeys.231.100894)
Supplement: XML Treatment for Solanum triflorum [file phytokeys.231.100894-treatment57.xml]

<!DOCTYPE tp:taxon-treatment
  PUBLIC "-//TaxonX//DTD Taxonomic Treatment Publishing DTD v0 20100105//EN" "tax-treatment-NSO.dtd">
<tp:taxon-treatment xmlns:tp="http://www.plazi.org/taxpub"><tp:treatment-meta><kwd-group><label>Taxon classification</label><kwd>
                <named-content content-type="kingdom">Plantae</named-content>
              </kwd><kwd>
                <named-content content-type="order">Solanales</named-content>
              </kwd><kwd>
                <named-content content-type="family">Solanaceae</named-content>
              </kwd></kwd-group><mixed-citation publication-type="journal"><person-group><name><surname>Knapp</surname><given-names>Sandra</given-names></name><name><surname>Särkinen</surname><given-names>Tiina</given-names></name><name><surname>Barboza</surname><given-names>Gloria E.</given-names></name></person-group><article-title>﻿A revision of the South American species of the Morelloid clade (<italic><tp:taxon-name><tp:taxon-name-part taxon-name-part-type="genus" reg="Solanum">Solanum</tp:taxon-name-part></tp:taxon-name></italic> L., <tp:taxon-name><tp:taxon-name-part taxon-name-part-type="family">Solanaceae</tp:taxon-name-part></tp:taxon-name>)</article-title><source>PhytoKeys</source><day>29</day><month>08</month><year>2023</year><volume>231</volume><fpage>1</fpage><lpage>342</lpage><pub-id pub-id-type="doi">10.3897/phytokeys.231.100894</pub-id></mixed-citation></tp:treatment-meta><tp:nomenclature><label>﻿57.</label><tp:taxon-name>
              <tp:taxon-name-part taxon-name-part-type="genus" reg="Solanum">Solanum</tp:taxon-name-part>
              <tp:taxon-name-part taxon-name-part-type="species" reg="triflorum">triflorum</tp:taxon-name-part>
            </tp:taxon-name><tp:taxon-authority>Nutt., Gen. N. Amer. Pl. 1: 128. 1818.</tp:taxon-authority><xref ref-type="fig" rid="F4">Figs 4I</xref><xref ref-type="fig" rid="F172">, 172</xref><xref ref-type="fig" rid="F173">, 173</xref><xref ref-type="bibr" rid="B209">Types based on American specimens only; for full synonymy, see Särkinen et al. (2018: 167–168)</xref><tp:nomenclature-citation-list><tp:nomenclature-citation><tp:taxon-name>
                  <tp:taxon-name-part taxon-name-part-type="genus" reg="Solanum">Solanum</tp:taxon-name-part>
                  <tp:taxon-name-part taxon-name-part-type="species" reg="triflorum">triflorum</tp:taxon-name-part>
                  <tp:taxon-name-part taxon-name-part-type="authority">Nutt.</tp:taxon-name-part>
                  <tp:taxon-name-part taxon-name-part-type="infraspecific-rank">var.</tp:taxon-name-part>
                  <tp:taxon-name-part taxon-name-part-type="variety" reg="majus">majus</tp:taxon-name-part>
                </tp:taxon-name><comment>Hook., Fl. Bor.-Amer. 2: 90. 1837, as “<italic>major</italic>”. Type. Canada. Saskatchewan: “Carleton House Fort, Saskatchewan River”, <italic>J. Richardson s.n.</italic> (lectotype, designated by <xref ref-type="bibr" rid="B209">Särkinen et al. 2018</xref>, pg. 167: BM [BM000934745]; isolectotype: K [K001159656, large plants]).</comment></tp:nomenclature-citation><tp:nomenclature-citation><tp:taxon-name>
                  <tp:taxon-name-part taxon-name-part-type="genus" reg="Solanum">Solanum</tp:taxon-name-part>
                  <tp:taxon-name-part taxon-name-part-type="species" reg="triflorum">triflorum</tp:taxon-name-part>
                  <tp:taxon-name-part taxon-name-part-type="authority">Nutt.</tp:taxon-name-part>
                  <tp:taxon-name-part taxon-name-part-type="infraspecific-rank">var.</tp:taxon-name-part>
                  <tp:taxon-name-part taxon-name-part-type="variety" reg="minus">minus</tp:taxon-name-part>
                </tp:taxon-name><comment>Hook., Fl. Bor.-Amer. 2: 90. 1837, as “<italic>minor</italic>”. Type. Canada. Saskatchewan: “In the Garden (a weed) of Carleton House Fort, entrance of Badger’s Hole, and Saskatchewan River to Edmonton House” [protologue], <italic>T. Drummond s.n.</italic> (lectotype, designated by <xref ref-type="bibr" rid="B209">Särkinen et al. 2018</xref>, pg. 167: E [E00526685]; isolectotypes: BM [BM000934744], K [K001159656]).</comment></tp:nomenclature-citation><tp:nomenclature-citation><tp:taxon-name>
                  <tp:taxon-name-part taxon-name-part-type="genus" reg="Solanum">Solanum</tp:taxon-name-part>
                  <tp:taxon-name-part taxon-name-part-type="species" reg="mendocinum">mendocinum</tp:taxon-name-part>
                </tp:taxon-name><comment>Phil., Anales Univ. Chile 21(2): 403. 1862. Type. Argentina. Mendoza: Mendoza, 1860–1861, <italic>W. Díaz s.n.</italic> (lectotype, designated by <xref ref-type="bibr" rid="B112">Hunziker 1989</xref>, pg. 184 [superfluously by <xref ref-type="bibr" rid="B10">Barboza et al. 2013</xref>, pg. 260]: SGO [SGO000004580, acc. # 055499]).</comment></tp:nomenclature-citation><tp:nomenclature-citation><tp:taxon-name>
                  <tp:taxon-name-part taxon-name-part-type="genus" reg="Solanum">Solanum</tp:taxon-name-part>
                  <tp:taxon-name-part taxon-name-part-type="species" reg="calophyllum">calophyllum</tp:taxon-name-part>
                </tp:taxon-name><comment>Phil., Anales Univ. Chile 21(2): 403. 1862. Type. Argentina. Mendoza: Mendoza, 1860–1861, <italic>R. Philippi s.n.</italic> (lectotype, designated by <xref ref-type="bibr" rid="B112">Hunziker 1989</xref>, pg. 184 [superfluously by <xref ref-type="bibr" rid="B209">Särkinen et al. 2018</xref>, pg. 167; cited as holotype in <xref ref-type="bibr" rid="B10">Barboza et al. 2013</xref>]: SGO [SGO000004552]; isolectotype: G [G00343450]).</comment></tp:nomenclature-citation><tp:nomenclature-citation><tp:taxon-name>
                  <tp:taxon-name-part taxon-name-part-type="genus" reg="Solanum">Solanum</tp:taxon-name-part>
                  <tp:taxon-name-part taxon-name-part-type="species" reg="pyrethrifolium">pyrethrifolium</tp:taxon-name-part>
                </tp:taxon-name><comment>Griseb., Abh. Königl. Ges. Wiss. Göttingen 24: 250. 1879. Type. Argentina. Tucumán: Lules, Dec 1873, <italic>P. G. Lorentz &amp; G. Hieronymus 1132</italic> (lectotype, designated by <xref ref-type="bibr" rid="B166">Morton 1976</xref>, pg. 102: CORD [CORD00006111]; isolectotype: GOET [GOET003594]).</comment></tp:nomenclature-citation><tp:nomenclature-citation><tp:taxon-name>
                  <tp:taxon-name-part taxon-name-part-type="genus" reg="Solanum">Solanum</tp:taxon-name-part>
                  <tp:taxon-name-part taxon-name-part-type="species" reg="gaudichaudii">gaudichaudii</tp:taxon-name-part>
                  <tp:taxon-name-part taxon-name-part-type="authority">Dunal</tp:taxon-name-part>
                  <tp:taxon-name-part taxon-name-part-type="infraspecific-rank">var.</tp:taxon-name-part>
                  <tp:taxon-name-part taxon-name-part-type="variety" reg="pyrethrifolium">pyrethrifolium</tp:taxon-name-part>
                </tp:taxon-name><comment>(Griseb.) Kuntze, Revis. Gen. Pl. 3(3): 226. 1898. Type. Based on <tp:taxon-name><tp:taxon-name-part taxon-name-part-type="genus" reg="Solanum">Solanum</tp:taxon-name-part><tp:taxon-name-part taxon-name-part-type="species" reg="pyrethrifolium">pyrethrifolium</tp:taxon-name-part></tp:taxon-name> Griseb.</comment></tp:nomenclature-citation><tp:nomenclature-citation><tp:taxon-name>
                  <tp:taxon-name-part taxon-name-part-type="genus" reg="Solanum">Solanum</tp:taxon-name-part>
                  <tp:taxon-name-part taxon-name-part-type="species" reg="triflorum">triflorum</tp:taxon-name-part>
                  <tp:taxon-name-part taxon-name-part-type="authority">Nutt.</tp:taxon-name-part>
                  <tp:taxon-name-part taxon-name-part-type="infraspecific-rank">var.</tp:taxon-name-part>
                  <tp:taxon-name-part taxon-name-part-type="variety" reg="calophyllum">calophyllum</tp:taxon-name-part>
                </tp:taxon-name><comment>(Phil.) Bitter, Abh. Naturwiss. Vereine Bremen 23: 144. 1914. Type. Based on <tp:taxon-name><tp:taxon-name-part taxon-name-part-type="genus" reg="Solanum">Solanum</tp:taxon-name-part><tp:taxon-name-part taxon-name-part-type="species" reg="calophyllum">calophyllum</tp:taxon-name-part></tp:taxon-name> Phil.</comment></tp:nomenclature-citation><tp:nomenclature-citation><tp:taxon-name>
                  <tp:taxon-name-part taxon-name-part-type="genus" reg="Solanum">Solanum</tp:taxon-name-part>
                  <tp:taxon-name-part taxon-name-part-type="species" reg="triflorum">triflorum</tp:taxon-name-part>
                  <tp:taxon-name-part taxon-name-part-type="authority">Nutt.</tp:taxon-name-part>
                  <tp:taxon-name-part taxon-name-part-type="infraspecific-rank">var.</tp:taxon-name-part>
                  <tp:taxon-name-part taxon-name-part-type="variety" reg="pyrethrifolium">pyrethrifolium</tp:taxon-name-part>
                </tp:taxon-name><comment>(Griseb.) Bitter ex Probst, Mitteil. Naturfor. Gesellsch. Solothurn 9: 41. 1932. Type. Based on <tp:taxon-name><tp:taxon-name-part taxon-name-part-type="genus" reg="Solanum">Solanum</tp:taxon-name-part><tp:taxon-name-part taxon-name-part-type="species" reg="pyrethrifolium">pyrethrifolium</tp:taxon-name-part></tp:taxon-name> Griseb.</comment></tp:nomenclature-citation></tp:nomenclature-citation-list></tp:nomenclature><tp:treatment-sec sec-type="material" id="SECID0EHBUO"><title>Type.</title><p>United States of America. North Dakota [McLean County]: Near Fort Mandan, <italic>Anon. [Lewis &amp; Clark] s.n.</italic> (lectotype, designated by <xref ref-type="bibr" rid="B112">Hunziker 1989</xref>, pg. 189 [superfluously by <xref ref-type="bibr" rid="B10">Barboza et al. 2013</xref>, pg. 260]: PH [00030496]).</p><fig id="F172" position="float" orientation="portrait"><object-id xmlns:xlink="http://www.w3.org/1999/xlink" content-type="doi" xlink:type="simple">10.3897/phytokeys.231.100894.figure172</object-id><label>Figure 172.</label><caption><p><italic><tp:taxon-name><tp:taxon-name-part taxon-name-part-type="genus" reg="Solanum">Solanum</tp:taxon-name-part><tp:taxon-name-part taxon-name-part-type="species" reg="triflorum">triflorum</tp:taxon-name-part></tp:taxon-name></italic><bold>A</bold> flowering habit <bold>B</bold> fruiting habit <bold>C</bold> flowering branch <bold>D</bold> detail of adaxial leaf surface <bold>E</bold> detail of adaxial leaf surface <bold>F</bold> flower bud <bold>G</bold> flower <bold>H</bold> fruit (<bold>A, C, F, G</bold><italic>Donat 55</italic><bold>B, D, E, H</bold><italic>Baker 577</italic>). Illustration by R. Wise. Previously published in <xref ref-type="bibr" rid="B209">Särkinen et al. (2018</xref>: 169) and <xref ref-type="bibr" rid="B136">Knapp et al. (2019</xref>: 118).</p></caption><graphic xmlns:xlink="http://www.w3.org/1999/xlink" xlink:href="phytokeys-231-001_article-100894__-g172.jpg" position="float" orientation="portrait" xlink:type="simple" id="oo_897633.jpg"><uri content-type="original_file" xlink:type="simple">https://binary.pensoft.net/fig/897633</uri></graphic></fig></tp:treatment-sec><tp:treatment-sec sec-type="description" id="SECID0EPDUO"><title>Description.</title><p>Annual herbs to 0.4 m high, much branched at the base, to 0.7 m in diameter. Stems terete, green, decumbent and prostrate, forming adventitious roots at the nodes, not markedly hollow; new growth glabrous to sparsely pubescent with eglandular simple, uniseriate (3–)4–10-celled spreading trichomes 0.5–2 mm long, occasionally with a few glandular trichomes with a 1-many-celled apical gland; older stems glabrescent. Sympodial units difoliate or trifoliate, the leaves not geminate. Leaves simple and shallowly lobed to deeply pinnatifid, the blades (1–)2–4(–5) cm long, 0.2–2.9 cm wide, narrowly elliptic to oblong or ovate-elliptic, widest in the lower half, membranous to somewhat fleshy, discolorous; adaxial surface glabrous to sparsely pubescent with simple, uniseriate trichomes like those on stem, scattered along lamina and more densely along the veins; abaxial surface more densely pubescent on veins and lamina; major veins 3–6 pairs, not clearly evident abaxially; base cuneate, decurrent on the petiole; margins almost entire to sinuate-lobate to deeply pinnatifid to near-pinnate, with 3–6 linear to triangular pairs of lobes; apex acute; petioles (0.5–)1–2(–2.4) cm long, pubescent with simple uniseriate trichomes like those of the stems. Inflorescences internodal, unbranched, 1–2 cm long, with 1–5(–6) flowers clustered near the tips (sub-umbelliform), glabrous to sparsely pubescent with spreading trichomes like those of the stems; peduncle 0.8–3.5 cm long, often with apical leafy “bracteoles” (small, leaf-like structures amongst the pedicels); pedicels 3–12 mm long, 0.4–0.5 mm in diameter at the base and 0.4–0.5 mm in diameter at the apex, straight and spreading, articulated at the base; pedicel scars spaced 0(-0.5) mm apart. Buds narrowly ellipsoid or occasionally narrowly ovoid, the corolla exserted 1/5–2/5 from the calyx tube before anthesis. Flowers 5-merous, cosexual (hermaphroditic). Calyx tube 1–1.5 mm long, conical, the lobes 2.5–3.5(–7) mm long, 0.8–1(–4) mm wide, triangular-oblong with acute apices, densely pubescent with simple, uniseriate eglandular trichomes like those of the stem. Corolla 1–1.4 cm in diameter, white to lilac with a yellow-green central eye with black-purple colouration at the base, deeply stellate, lobed halfway to 3/4 of the way to the base, the lobes 4–5 mm long, 1.8–2.2 mm wide, reflexed at anthesis, densely pubescent abaxially with short simple uniseriate eglandular trichomes like those on stems and leaves. Stamens equal; filament tube minute; free portion of the filaments 0.6–1 mm long, adaxially sparsely pubescent with tangled simple, uniseriate trichomes; anthers 2.8–3.1(–4) mm long, 0.4–0.5 mm wide, narrowly ellipsoid, pale yellow, poricidal at the tips, the pores lengthening to slits with age and drying. Ovary globose, glabrous; style 2.5–3.5 mm long, straight, not exserted beyond the anther cone, densely pubescent with 2–3-celled simple uniseriate trichomes to 1/2 from the base; stigma capitate, minutely papillate, green in live plants. Fruit a globose berry, 0.8–1(–2) cm in diameter, dark green at maturity, the pericarp thin, usually shiny, opaque, glabrous; fruiting pedicels 12–17 mm long, 0.5–1 mm in diameter at the base, 1–1.5 mm in diameter at the apex, spaced 0–0.5(–1) mm apart, reflexed and becoming woody, not persistent; fruiting calyx somewhat accrescent in fruit, but not becoming papery nor covering the berry, the tube 2.5–3 mm long, the lobes (4–)4.5–5.5(–8) mm long and 2.2–3.5 mm wide, strongly reflexed to spreading. Seeds 40–60 per berry, 2–2.5 mm long, 1.7–2 mm wide, subglobose, yellow, the surfaces minutely pitted, the testal cells pentagonal in outline. Stone cells 13–30, 1–1.5 mm in diameter, creamy white or pale tan. Chromosome number: <italic>n</italic> = 12 (<xref ref-type="bibr" rid="B169">Moyetta et al. 2013</xref>, voucher <italic>Chiapella et al. 1839</italic>).</p><fig id="F173" position="float" orientation="portrait"><object-id xmlns:xlink="http://www.w3.org/1999/xlink" content-type="doi" xlink:type="simple">10.3897/phytokeys.231.100894.figure173</object-id><label>Figure 173.</label><caption><p><italic><tp:taxon-name><tp:taxon-name-part taxon-name-part-type="genus" reg="Solanum">Solanum</tp:taxon-name-part><tp:taxon-name-part taxon-name-part-type="species" reg="triflorum">triflorum</tp:taxon-name-part></tp:taxon-name></italic><bold>A</bold> habit <bold>B</bold> flowering habit <bold>C</bold> flower bud and flower <bold>D</bold> flower (<bold>A</bold><italic>Sérsic 5040</italic><bold>B, D</bold> Knapp et al. 10488 <bold>C</bold><italic>Barboza et al. 2345</italic>). Photos by G. Barboza, S. Knapp and A. Sérsic. Partly previously published in <xref ref-type="bibr" rid="B209">Särkinen et al. (2018</xref>: 170) and <xref ref-type="bibr" rid="B136">Knapp et al. (2019</xref>: 119).</p></caption><graphic xmlns:xlink="http://www.w3.org/1999/xlink" xlink:href="phytokeys-231-001_article-100894__-g173.jpg" position="float" orientation="portrait" xlink:type="simple" id="oo_897634.jpg"><uri content-type="original_file" xlink:type="simple">https://binary.pensoft.net/fig/897634</uri></graphic></fig></tp:treatment-sec><tp:treatment-sec sec-type="distribution" id="SECID0EPFUO"><title>Distribution</title><p><bold>(Fig. <xref ref-type="fig" rid="F174">174</xref>).</bold><italic><tp:taxon-name><tp:taxon-name-part taxon-name-part-type="genus" reg="Solanum">Solanum</tp:taxon-name-part><tp:taxon-name-part taxon-name-part-type="species" reg="triflorum">triflorum</tp:taxon-name-part></tp:taxon-name></italic> is native to the Americas with a disjunct (amphitropical) distribution between temperate South and North America (see <xref ref-type="bibr" rid="B136">Knapp et al. 2019</xref>). In South America it is only known from Argentina (Provs. Buenos Aires, Chubut, Córdoba, La Pampa, Mendoza, Neuquén, Río Negro, San Juan, San Luis, Santa Cruz), largely in Patagonia. The species has been introduced outside its native range in temperate areas of Europe, South Africa and Australia (see <xref ref-type="bibr" rid="B209">Särkinen et al. 2018</xref>).</p><fig id="F174" position="float" orientation="portrait"><object-id xmlns:xlink="http://www.w3.org/1999/xlink" content-type="doi" xlink:type="simple">10.3897/phytokeys.231.100894.figure174</object-id><label>Figure 174.</label><caption><p>Distribution map of <italic><tp:taxon-name><tp:taxon-name-part taxon-name-part-type="genus" reg="Solanum">Solanum</tp:taxon-name-part><tp:taxon-name-part taxon-name-part-type="species" reg="triflorum">triflorum</tp:taxon-name-part></tp:taxon-name></italic> in South America. For distribution in North America and the Eastern Hemisphere, see <xref ref-type="bibr" rid="B136">Knapp et al. (2019</xref>: 120) and <xref ref-type="bibr" rid="B209">Särkinen et al. (2018</xref>: 171), respectively.</p></caption><graphic xmlns:xlink="http://www.w3.org/1999/xlink" xlink:href="phytokeys-231-001_article-100894__-g174.jpg" position="float" orientation="portrait" xlink:type="simple" id="oo_897635.jpg"><uri content-type="original_file" xlink:type="simple">https://binary.pensoft.net/fig/897635</uri></graphic></fig></tp:treatment-sec><tp:treatment-sec sec-type="ecology" id="SECID0EPHUO"><title>Ecology and habitat.</title><p><italic><tp:taxon-name><tp:taxon-name-part taxon-name-part-type="genus" reg="Solanum">Solanum</tp:taxon-name-part><tp:taxon-name-part taxon-name-part-type="species" reg="triflorum">triflorum</tp:taxon-name-part></tp:taxon-name></italic> shows broad ecological lability, growing along roadsides, sandy soils, in cultivation, and in salt plains (salinas) between (0-)700 and 2,900 m elevation..</p></tp:treatment-sec><tp:treatment-sec sec-type="Common names and uses" id="SECID0EAIUO"><title>Common names and uses.</title><p>Argentina. Córdoba: meloncillo (<italic>Kurtz 4612</italic>). In North America berries eaten in times of famine and used medicinally (see <xref ref-type="bibr" rid="B136">Knapp et al. 2019</xref>); no uses have been recorded from South American specimens.</p></tp:treatment-sec><tp:treatment-sec sec-type="Preliminary conservation status" id="SECID0EMIUO"><title>Preliminary conservation status</title><p><bold>(<xref ref-type="bibr" rid="B116">IUCN 2022</xref>).</bold> Least Concern [<abbrev xmlns:xlink="http://www.w3.org/1999/xlink" xlink:title="Least Concern" id="ABBRID0EZIUO" xlink:type="simple">LC</abbrev>]. <abbrev xmlns:xlink="http://www.w3.org/1999/xlink" xlink:title="Extent of Occurrence" id="ABBRID0E4IUO" xlink:type="simple">EOO</abbrev> = 92,225,775 km<sup>2</sup> [<abbrev xmlns:xlink="http://www.w3.org/1999/xlink" xlink:title="Least Concern" id="ABBRID0EDJUO" xlink:type="simple">LC</abbrev>]; <abbrev xmlns:xlink="http://www.w3.org/1999/xlink" xlink:title="Area of Occurrence" id="ABBRID0EHJUO" xlink:type="simple">AOO</abbrev> = 3,708 km<sup>2</sup> [<abbrev xmlns:xlink="http://www.w3.org/1999/xlink" xlink:title="Endangered" id="ABBRID0ENJUO" xlink:type="simple">EN</abbrev>]; calculated on global range. <italic><tp:taxon-name><tp:taxon-name-part taxon-name-part-type="genus" reg="Solanum">Solanum</tp:taxon-name-part><tp:taxon-name-part taxon-name-part-type="species" reg="triflorum">triflorum</tp:taxon-name-part></tp:taxon-name></italic> is weedy and common where it occurs (<xref ref-type="bibr" rid="B209">Särkinen et al. 2018</xref>, <xref ref-type="bibr" rid="B136">Knapp et al. 2019</xref>). In Patagonia it is common along roads and in highly disturbed sites.</p></tp:treatment-sec><tp:treatment-sec sec-type="discussion" id="SECID0EEKUO"><title>Discussion.</title><p><italic><tp:taxon-name><tp:taxon-name-part taxon-name-part-type="genus" reg="Solanum">Solanum</tp:taxon-name-part><tp:taxon-name-part taxon-name-part-type="species" reg="triflorum">triflorum</tp:taxon-name-part></tp:taxon-name></italic> is a distinctive species with a prostrate habit, fleshy, usually pinnatifid, leaves, and deeply stellate flowers with long, thin anthers. The inflorescences usually have a small bracetole at the apex and berry size varies from small (ca. 10 mm) to very large (ca. 20 mm), but usually a given plant has either small or large berries. Numerous stone cells are found in the berries, sometimes almost outnumbering seeds, and large berries can have as many as 30 stone cells. <italic><tp:taxon-name><tp:taxon-name-part taxon-name-part-type="genus" reg="Solanum">Solanum</tp:taxon-name-part><tp:taxon-name-part taxon-name-part-type="species" reg="triflorum">triflorum</tp:taxon-name-part></tp:taxon-name></italic> is difficult to confuse with any other morelloid solanum. It was thought to be related to members of the Radicans clade based on morphology (<xref ref-type="bibr" rid="B42">Child 1994</xref>) but molecular data refute this and place the species as the first branching species of the Black nightshade clade (sensu <xref ref-type="bibr" rid="B206">Särkinen et al. 2015b</xref>).</p><p>Leaf shape can be quite variable in <italic><tp:taxon-name><tp:taxon-name-part taxon-name-part-type="genus" reg="Solanum">S.</tp:taxon-name-part><tp:taxon-name-part taxon-name-part-type="species" reg="triflorum">triflorum</tp:taxon-name-part></tp:taxon-name></italic> although not within individual plants. Most plants have deeply dissected leaves, but some (e.g., <italic>Knapp et al. 10488</italic> and <italic>Kurtz 5534b</italic> from Prov. Mendoza, Argentina, <italic>Chiapella et al. al. 1809</italic> from Prov. Neuquén, Argentina) have leaves that are only shallowly toothed. The glandular trichomes reported on leaves of <italic><tp:taxon-name><tp:taxon-name-part taxon-name-part-type="genus" reg="Solanum">S.</tp:taxon-name-part><tp:taxon-name-part taxon-name-part-type="species" reg="triflorum">triflorum</tp:taxon-name-part></tp:taxon-name></italic> (<xref ref-type="bibr" rid="B228">Subils 1989</xref>) are very sparse and never give the plants a viscid, sticky feel.</p><p><italic><tp:taxon-name><tp:taxon-name-part taxon-name-part-type="genus" reg="Solanum">Solanum</tp:taxon-name-part><tp:taxon-name-part taxon-name-part-type="species" reg="triflorum">triflorum</tp:taxon-name-part></tp:taxon-name></italic> has a classic American Amphitropical Distribution (<xref ref-type="bibr" rid="B97">Gray and Hooker 1880</xref>; <xref ref-type="bibr" rid="B186">Raven 1963</xref>; AAD sensu <xref ref-type="bibr" rid="B218">Simpson et al. 2017</xref>), with populations occuring in North and South America, but not between (see also <italic><tp:taxon-name><tp:taxon-name-part taxon-name-part-type="genus" reg="Solanum">S.</tp:taxon-name-part><tp:taxon-name-part taxon-name-part-type="species" reg="nitidibaccatum">nitidibaccatum</tp:taxon-name-part></tp:taxon-name></italic>). Due to its weedy nature, it is often assumed to be introduced to North America (see discussion in <xref ref-type="bibr" rid="B136">Knapp et al. 2019</xref>), but the amphitropical distribution pattern is found in other <tp:taxon-name><tp:taxon-name-part taxon-name-part-type="family">Solanaceae</tp:taxon-name-part></tp:taxon-name> native to both regions such as <italic><tp:taxon-name><tp:taxon-name-part taxon-name-part-type="genus" reg="Lycium">Lycium</tp:taxon-name-part></tp:taxon-name></italic> L. (<xref ref-type="bibr" rid="B141">Levin et al. 2007</xref>) and groups of solanums such as the Carolinense (subsection <tp:taxon-name><tp:taxon-name-part taxon-name-part-type="genus" reg="Lycium"/><tp:taxon-name-part taxon-name-part-type="subsection" reg="Lathyrocarpum">Lathyrocarpum</tp:taxon-name-part></tp:taxon-name> G.Don, <xref ref-type="bibr" rid="B243">Wahlert et al. 2015</xref>, as “section”) and Elaeagnifolium (<xref ref-type="bibr" rid="B134">Knapp et al. 2017</xref>) clades. <italic><tp:taxon-name><tp:taxon-name-part taxon-name-part-type="genus" reg="Solanum">Solanum</tp:taxon-name-part><tp:taxon-name-part taxon-name-part-type="species" reg="elaeagnifolium">elaeagnifolium</tp:taxon-name-part></tp:taxon-name></italic> Cav. (Elaeagnifolium clade, <xref ref-type="bibr" rid="B134">Knapp et al. 2017</xref>) has an almost identical amphitropical distribution (AAD sensu <xref ref-type="bibr" rid="B218">Simpson et al. 2017</xref>), and is similarly weedy; it has also been assumed to be introduced to North America. Distribution of these disjunct group is more likely to be the result of long distance dispersal than of vicariance (<xref ref-type="bibr" rid="B98">Guilliams et al. 2017</xref>), with dispersal after being eaten and passing through an animal’s gut (endozoochory) being less common than disperal via attachment to an animal fur or feathers (epizoochory) (<xref ref-type="bibr" rid="B210">Schenk and Saunders 2017</xref>). In the case of <tp:taxon-name><tp:taxon-name-part taxon-name-part-type="family">Solanaceae</tp:taxon-name-part></tp:taxon-name>, soft juicy berries make endozoochory more likely as a distribution mechanism, although there is no information on frugivores or fruit dispersal for <italic><tp:taxon-name><tp:taxon-name-part taxon-name-part-type="genus" reg="Solanum">S.</tp:taxon-name-part><tp:taxon-name-part taxon-name-part-type="species" reg="triflorum">triflorum</tp:taxon-name-part></tp:taxon-name></italic>. The distribution of <italic><tp:taxon-name><tp:taxon-name-part taxon-name-part-type="genus" reg="Solanum">S.</tp:taxon-name-part><tp:taxon-name-part taxon-name-part-type="species" reg="triflorum">triflorum</tp:taxon-name-part></tp:taxon-name></italic> in temperate areas, but also at higher elevations in deserts and into the more boreal regions of North America places it in the temperate AAD category of <xref ref-type="bibr" rid="B218">Simpson et al. (2017)</xref>; annuals like <italic><tp:taxon-name><tp:taxon-name-part taxon-name-part-type="genus" reg="Solanum">S.</tp:taxon-name-part><tp:taxon-name-part taxon-name-part-type="species" reg="triflorum">triflorum</tp:taxon-name-part></tp:taxon-name></italic> predominate in this category. Amongst temperate AAD species the most common direction for distribution is from North to South America, but we suspect that like <tp:taxon-name><tp:taxon-name-part taxon-name-part-type="family">Verbenaceae</tp:taxon-name-part></tp:taxon-name> (<xref ref-type="bibr" rid="B90">Frost et al. 2017</xref>) and <italic><tp:taxon-name><tp:taxon-name-part taxon-name-part-type="genus" reg="Lycium">Lycium</tp:taxon-name-part></tp:taxon-name></italic> (<xref ref-type="bibr" rid="B141">Levin et al. 2007</xref>), most <italic><tp:taxon-name><tp:taxon-name-part taxon-name-part-type="genus" reg="Solanum">Solanum</tp:taxon-name-part></tp:taxon-name></italic> disjunctions will have a South America to North America directionality. To date, only North American populations of <italic><tp:taxon-name><tp:taxon-name-part taxon-name-part-type="genus" reg="Solanum">S.</tp:taxon-name-part><tp:taxon-name-part taxon-name-part-type="species" reg="triflorum">triflorum</tp:taxon-name-part></tp:taxon-name></italic> have been included in molecular phylogenetic studies (<xref ref-type="bibr" rid="B206">Särkinen et al. 2015b</xref>).</p><p><xref ref-type="bibr" rid="B112">Hunziker (1989)</xref> inadvertently lectotypifed (sensu <xref ref-type="bibr" rid="B185">Prado et al. 2015</xref>) <italic><tp:taxon-name><tp:taxon-name-part taxon-name-part-type="genus" reg="Solanum">S.</tp:taxon-name-part><tp:taxon-name-part taxon-name-part-type="species" reg="triflorum">triflorum</tp:taxon-name-part></tp:taxon-name></italic> in a note added in proof referring to a photocopy of the holotype from PH. <xref ref-type="bibr" rid="B10">Barboza et al. (2013)</xref> and <xref ref-type="bibr" rid="B209">Särkinen et al. (2018)</xref> superfluously lectotypified the synonyms <italic><tp:taxon-name><tp:taxon-name-part taxon-name-part-type="genus" reg="Solanum">S.</tp:taxon-name-part><tp:taxon-name-part taxon-name-part-type="species" reg="mendocinum">mendocinum</tp:taxon-name-part></tp:taxon-name></italic> and <italic><tp:taxon-name><tp:taxon-name-part taxon-name-part-type="genus" reg="Solanum">S.</tp:taxon-name-part><tp:taxon-name-part taxon-name-part-type="species" reg="calophyllum">calophyllum</tp:taxon-name-part></tp:taxon-name></italic> respectively; these names had also been inadvertently lectotypified by <xref ref-type="bibr" rid="B112">Hunziker (1989)</xref> via citation of a single specimen in a single herbarium.</p></tp:treatment-sec><tp:treatment-sec><!--Section generated to contain objects referenced in tp:taxon-treatment.--><fig id="F4" position="float" orientation="portrait"><object-id xmlns:xlink="http://www.w3.org/1999/xlink" content-type="doi" xlink:type="simple">10.3897/phytokeys.231.100894.figure4</object-id><label>Figure 4.</label><caption><p>Representative fruits, seeds and stone cells of South American morelloids <bold>A</bold> bilobed fruits in <italic><tp:taxon-name><tp:taxon-name-part taxon-name-part-type="genus" reg="Solanum">S.</tp:taxon-name-part><tp:taxon-name-part taxon-name-part-type="species" reg="tripartitum">tripartitum</tp:taxon-name-part></tp:taxon-name></italic> with fully mature red berries at the base of the inflorescence and maturing green, yellow, and orange fruits more distally <bold>B</bold> orange-red fleshy berries of <italic><tp:taxon-name><tp:taxon-name-part taxon-name-part-type="genus" reg="Solanum">S.</tp:taxon-name-part><tp:taxon-name-part taxon-name-part-type="species" reg="corymbosum">corymbosum</tp:taxon-name-part></tp:taxon-name></italic> in highly branched inflorescences <bold>C</bold> fully mature marbled fruits in <italic><tp:taxon-name><tp:taxon-name-part taxon-name-part-type="genus" reg="Solanum">S.</tp:taxon-name-part><tp:taxon-name-part taxon-name-part-type="species" reg="physalifolium">physalifolium</tp:taxon-name-part></tp:taxon-name></italic><bold>D</bold> immature ellipsoid fruits of <italic><tp:taxon-name><tp:taxon-name-part taxon-name-part-type="genus" reg="Solanum">S.</tp:taxon-name-part><tp:taxon-name-part taxon-name-part-type="species" reg="antisuyo">antisuyo</tp:taxon-name-part></tp:taxon-name></italic><bold>E</bold> fully mature fruits of <italic><tp:taxon-name><tp:taxon-name-part taxon-name-part-type="genus" reg="Solanum">S.</tp:taxon-name-part><tp:taxon-name-part taxon-name-part-type="species" reg="antisuyo">antisuyo</tp:taxon-name-part></tp:taxon-name></italic><bold>F</bold> immature green fruits amongst fully mature purple-black fruits in <italic><tp:taxon-name><tp:taxon-name-part taxon-name-part-type="genus" reg="Solanum">S.</tp:taxon-name-part><tp:taxon-name-part taxon-name-part-type="species" reg="cochabambense">cochabambense</tp:taxon-name-part></tp:taxon-name></italic><bold>G</bold> fully mature fruits of <italic><tp:taxon-name><tp:taxon-name-part taxon-name-part-type="genus" reg="Solanum">S.</tp:taxon-name-part><tp:taxon-name-part taxon-name-part-type="species" reg="polytrichostylum">polytrichostylum</tp:taxon-name-part></tp:taxon-name></italic><bold>H</bold> stone cells (also known as sclerotic granules or brachysclerids) found in the fruits of most species of the Morelloid clade (left side of photo) next to the teardrop shaped seeds (right side of photo; <italic><tp:taxon-name><tp:taxon-name-part taxon-name-part-type="genus" reg="Solanum">S.</tp:taxon-name-part><tp:taxon-name-part taxon-name-part-type="species" reg="umalilaense">umalilaense</tp:taxon-name-part></tp:taxon-name></italic> Manoko) <bold>I</bold> stone cells visible in dried fruits of herbarium specimens (<italic><tp:taxon-name><tp:taxon-name-part taxon-name-part-type="genus" reg="Solanum">S.</tp:taxon-name-part><tp:taxon-name-part taxon-name-part-type="species" reg="triflorum">triflorum</tp:taxon-name-part></tp:taxon-name></italic>). (<bold>A</bold><italic>Barboza 3563</italic><bold>B</bold><italic>Särkinen et al. 4604B</italic><bold>C</bold><italic>Knapp et al. 10334</italic><bold>D</bold><italic>Gonzáles 10256</italic><bold>E</bold><italic>Gonzáles 10256</italic><bold>F</bold><italic>Knapp et al. 10363</italic><bold>G</bold><italic>Särkinen et al. 5277</italic><bold>H</bold> Nijmegen accession A24750133 <bold>I</bold><italic>Podlech 8624</italic> BM000848286). Photos by P. Gonzáles, S. Knapp, and T. Särkinen.</p></caption><graphic xmlns:xlink="http://www.w3.org/1999/xlink" xlink:href="phytokeys-231-001_article-100894__-g004.jpg" position="float" orientation="portrait" xlink:type="simple" id="oo_897465.jpg"><uri content-type="original_file" xlink:type="simple">https://binary.pensoft.net/fig/897465</uri></graphic></fig></tp:treatment-sec><ref-list><ref id="B209"><mixed-citation xmlns:xlink="http://www.w3.org/1999/xlink" xlink:type="simple"><person-group><name name-style="western"><surname>Särkinen</surname><given-names>T</given-names></name><name name-style="western"><surname>Poczai</surname><given-names>P</given-names></name><name name-style="western"><surname>Barboza</surname><given-names>GE</given-names></name><name name-style="western"><surname>van der Weerden</surname><given-names>GM</given-names></name><name name-style="western"><surname>Baden</surname><given-names>M</given-names></name><name name-style="western"><surname>Knapp</surname><given-names>S</given-names></name></person-group> (<year>2018</year>) <article-title>A revision of the Old World black nightshades (Morelloid clade of <italic><tp:taxon-name><tp:taxon-name-part taxon-name-part-type="genus">Solanum</tp:taxon-name-part></tp:taxon-name></italic> L., <tp:taxon-name><tp:taxon-name-part taxon-name-part-type="family">Solanaceae</tp:taxon-name-part></tp:taxon-name>).</article-title><source>PhytoKeys</source><volume>106</volume>: <fpage>1</fpage>–<lpage>223</lpage>. <ext-link xlink:href="10.3897/phytokeys.106.21991" ext-link-type="doi" xlink:type="simple">https://doi.org/10.3897/phytokeys.106.21991</ext-link></mixed-citation></ref><ref id="B136"><mixed-citation xmlns:xlink="http://www.w3.org/1999/xlink" xlink:type="simple"><person-group><name name-style="western"><surname>Knapp</surname><given-names>S</given-names></name><name name-style="western"><surname>Barboza</surname><given-names>GE</given-names></name><name name-style="western"><surname>Bohs</surname><given-names>L</given-names></name><name name-style="western"><surname>Särkinen</surname><given-names>T</given-names></name></person-group> (<year>2019</year>) <article-title>A revision of the Morelloid Clade of <italic><tp:taxon-name><tp:taxon-name-part taxon-name-part-type="genus">Solanum</tp:taxon-name-part></tp:taxon-name></italic> L. (<tp:taxon-name><tp:taxon-name-part taxon-name-part-type="family">Solanaceae</tp:taxon-name-part></tp:taxon-name>) in the Caribbean and North and Central America.</article-title><source>PhytoKeys</source><volume>123</volume>: <fpage>1</fpage>–<lpage>174</lpage>. <ext-link xlink:href="10.3897/phytokeys.123.31738" ext-link-type="doi" xlink:type="simple">https://doi.org/10.3897/phytokeys.123.31738</ext-link></mixed-citation></ref><ref id="B112"><mixed-citation xmlns:xlink="http://www.w3.org/1999/xlink" xlink:type="simple"><person-group><name name-style="western"><surname>Hunziker</surname><given-names>AT</given-names></name></person-group> (<year>1989</year>) <article-title>Estudios sobre <tp:taxon-name><tp:taxon-name-part taxon-name-part-type="family">Solanaceae</tp:taxon-name-part></tp:taxon-name> XXVIII. Novedades sobre las especies argentinas de <italic><tp:taxon-name><tp:taxon-name-part taxon-name-part-type="genus">Solanum</tp:taxon-name-part></tp:taxon-name></italic> (Primera parte).</article-title><source>Kurtziana</source><volume>20</volume>: <fpage>181</fpage>–<lpage>194</lpage>.</mixed-citation></ref><ref id="B10"><mixed-citation xmlns:xlink="http://www.w3.org/1999/xlink" xlink:type="simple"><person-group><name name-style="western"><surname>Barboza</surname><given-names>GE</given-names></name><name name-style="western"><surname>Knapp</surname><given-names>S</given-names></name><name name-style="western"><surname>Särkinen</surname><given-names>T</given-names></name></person-group> (<year>2013</year>) <article-title>Grupo VII. Moreloide.</article-title> In: <person-group><name name-style="western"><surname>Anton</surname><given-names>AM</given-names></name><name name-style="western"><surname>Zuloaga</surname><given-names>FO</given-names></name></person-group> (<role>Eds</role>) <issue-title>Barboza GE (Coord.</issue-title><source>) Flora Argentina (Vol. 13), <tp:taxon-name><tp:taxon-name-part taxon-name-part-type="family">Solanaceae</tp:taxon-name-part></tp:taxon-name>. IOBDA- IMBIV, CONICET: Buenos Aires &amp; Córdoba, Argentina</source>, <fpage>231</fpage>–<lpage>264</lpage>.</mixed-citation></ref><ref id="B166"><mixed-citation xmlns:xlink="http://www.w3.org/1999/xlink" xlink:type="simple"><person-group><name name-style="western"><surname>Morton</surname><given-names>CV</given-names></name></person-group> (<year>1976</year>) A revision of the Argentine species of <italic><tp:taxon-name><tp:taxon-name-part taxon-name-part-type="genus">Solanum</tp:taxon-name-part></tp:taxon-name></italic>. Academia Nacional de Ciencias, Córdoba.</mixed-citation></ref><ref id="B169"><mixed-citation xmlns:xlink="http://www.w3.org/1999/xlink" xlink:type="simple"><person-group><name name-style="western"><surname>Moyetta</surname><given-names>NR</given-names></name><name name-style="western"><surname>Stiefkensa</surname><given-names>LB</given-names></name><name name-style="western"><surname>Bernardello</surname><given-names>G</given-names></name></person-group> (<year>2013</year>) <article-title>Karyotypes of South American species of the Morelloid and Dulcamaroid clades (<italic><tp:taxon-name><tp:taxon-name-part taxon-name-part-type="genus">Solanum</tp:taxon-name-part></tp:taxon-name></italic>, <tp:taxon-name><tp:taxon-name-part taxon-name-part-type="family">Solanaceae</tp:taxon-name-part></tp:taxon-name>).</article-title><source>Caryologia</source><volume>66</volume>(<issue>4</issue>): <fpage>333</fpage>–<lpage>345</lpage>. <ext-link xlink:href="10.1080/00087114.2013.855389" ext-link-type="doi" xlink:type="simple">https://doi.org/10.1080/00087114.2013.855389</ext-link></mixed-citation></ref><ref id="B116"><mixed-citation xmlns:xlink="http://www.w3.org/1999/xlink" xlink:type="simple">IUCN (<year>2022</year>) Guidelines for Using the IUCN Red List Categories and Criteria. Version 15.1. Prepared by the Standards and Petitions Subcommittee. [Downloaded 9 Dec 2022] <ext-link xlink:href="https://www.iucnredlist.org/resources/redlistguidelines" ext-link-type="uri" xlink:type="simple">https://www.iucnredlist.org/resources/redlistguidelines</ext-link></mixed-citation></ref><ref id="B42"><mixed-citation xmlns:xlink="http://www.w3.org/1999/xlink" xlink:type="simple"><person-group><name name-style="western"><surname>Child</surname><given-names>A</given-names></name></person-group> (<year>1994</year>) <article-title>Taxonomic studies in <tp:taxon-name><tp:taxon-name-part taxon-name-part-type="genus">Solanum</tp:taxon-name-part><tp:taxon-name-part taxon-name-part-type="authority">L. 2. Two new infrageneric taxa for the</tp:taxon-name-part><tp:taxon-name-part taxon-name-part-type="infraspecific-rank">subgenus</tp:taxon-name-part><tp:taxon-name-part taxon-name-part-type="subgenus">Solanum</tp:taxon-name-part></tp:taxon-name>.</article-title><source>Feddes Repertorium</source><volume>95</volume>(<issue>3</issue>): <fpage>141</fpage>–<lpage>150</lpage>. <ext-link xlink:href="10.1002/fedr.4910950302" ext-link-type="doi" xlink:type="simple">https://doi.org/10.1002/fedr.4910950302</ext-link></mixed-citation></ref><ref id="B206"><mixed-citation xmlns:xlink="http://www.w3.org/1999/xlink" xlink:type="simple"><person-group><name name-style="western"><surname>Särkinen</surname><given-names>T</given-names></name><name name-style="western"><surname>Barboza</surname><given-names>GE</given-names></name><name name-style="western"><surname>Knapp</surname><given-names>S</given-names></name></person-group> (<year>2015b</year>) <article-title>True Black nightshades: Phylogeny and delimitation of the Morelloid clade of <italic><tp:taxon-name><tp:taxon-name-part taxon-name-part-type="genus">Solanum</tp:taxon-name-part></tp:taxon-name></italic>.</article-title><source>Taxon</source><volume>64</volume>(<issue>5</issue>): <fpage>945</fpage>–<lpage>958</lpage>. <ext-link xlink:href="10.12705/645.5" ext-link-type="doi" xlink:type="simple">https://doi.org/10.12705/645.5</ext-link></mixed-citation></ref><ref id="B228"><mixed-citation xmlns:xlink="http://www.w3.org/1999/xlink" xlink:type="simple"><person-group><name name-style="western"><surname>Subils</surname><given-names>R</given-names></name></person-group> (<year>1989</year>) <article-title>Sobre el indumento de <italic><tp:taxon-name><tp:taxon-name-part taxon-name-part-type="genus">Solanum</tp:taxon-name-part><tp:taxon-name-part taxon-name-part-type="species">triflorum</tp:taxon-name-part></tp:taxon-name></italic> (<tp:taxon-name><tp:taxon-name-part taxon-name-part-type="family">Solanaceae</tp:taxon-name-part></tp:taxon-name>) y su importancia taxonómica.</article-title><source>Kurtziana</source><volume>20</volume>: <fpage>195</fpage>–<lpage>206</lpage>.</mixed-citation></ref><ref id="B97"><mixed-citation xmlns:xlink="http://www.w3.org/1999/xlink" xlink:type="simple"><person-group><name name-style="western"><surname>Gray</surname><given-names>A</given-names></name><name name-style="western"><surname>Hooker</surname><given-names>JD</given-names></name></person-group> (<year>1880</year>) <article-title>The vegetation of the Rocky Mountain region and a comparison with that of other parts of the world.</article-title><source>United States Geological and Geographical Survey of the Territories Bulletin</source><volume>6</volume>: <fpage>1</fpage>–<lpage>77</lpage>. <ext-link xlink:href="10.5962/bhl.title.62342" ext-link-type="doi" xlink:type="simple">https://doi.org/10.5962/bhl.title.62342</ext-link></mixed-citation></ref><ref id="B186"><mixed-citation xmlns:xlink="http://www.w3.org/1999/xlink" xlink:type="simple"><person-group><name name-style="western"><surname>Raven</surname><given-names>PH</given-names></name></person-group> (<year>1963</year>) <article-title>Amphitropical relationships in the floras of North and South America.</article-title><source>The Quarterly Review of Biology</source><volume>38</volume>(<issue>2</issue>): <fpage>151</fpage>–<lpage>177</lpage>. <ext-link xlink:href="10.1086/403797" ext-link-type="doi" xlink:type="simple">https://doi.org/10.1086/403797</ext-link></mixed-citation></ref><ref id="B218"><mixed-citation xmlns:xlink="http://www.w3.org/1999/xlink" xlink:type="simple"><person-group><name name-style="western"><surname>Simpson</surname><given-names>MG</given-names></name><name name-style="western"><surname>Johnson</surname><given-names>LA</given-names></name><name name-style="western"><surname>Villaverde</surname><given-names>T</given-names></name><name name-style="western"><surname>Guilliams</surname><given-names>CM</given-names></name></person-group> (<year>2017</year>) <article-title>American amphitropical disjuncts: Perspectives from vascular plant analyses and prospects for future research.</article-title><source>American Journal of Botany</source><volume>104</volume>(<issue>11</issue>): <fpage>1600</fpage>–<lpage>1650</lpage>. <ext-link xlink:href="10.3732/ajb.1700308" ext-link-type="doi" xlink:type="simple">https://doi.org/10.3732/ajb.1700308</ext-link></mixed-citation></ref><ref id="B141"><mixed-citation xmlns:xlink="http://www.w3.org/1999/xlink" xlink:type="simple"><person-group><name name-style="western"><surname>Levin</surname><given-names>RA</given-names></name><name name-style="western"><surname>Shak</surname><given-names>JR</given-names></name><name name-style="western"><surname>Miller</surname><given-names>JS</given-names></name><name name-style="western"><surname>Bernardello</surname><given-names>G</given-names></name><name name-style="western"><surname>Venter</surname><given-names>AM</given-names></name></person-group> (<year>2007</year>) Evolutionary relationships in the tribe <tp:taxon-name><tp:taxon-name-part taxon-name-part-type="tribe">Lycieae</tp:taxon-name-part></tp:taxon-name> (<tp:taxon-name><tp:taxon-name-part taxon-name-part-type="family">Solanaceae</tp:taxon-name-part></tp:taxon-name>). Acta Horticulturae (745): 225–240. <ext-link xlink:href="10.17660/ActaHortic.2007.745.9" ext-link-type="doi" xlink:type="simple">https://doi.org/10.17660/ActaHortic.2007.745.9</ext-link></mixed-citation></ref><ref id="B243"><mixed-citation xmlns:xlink="http://www.w3.org/1999/xlink" xlink:type="simple"><person-group><name name-style="western"><surname>Wahlert</surname><given-names>GA</given-names></name><name name-style="western"><surname>Chiarini</surname><given-names>FE</given-names></name><name name-style="western"><surname>Bohs</surname><given-names>L</given-names></name></person-group> (<year>2015</year>) <article-title>A revision of <tp:taxon-name><tp:taxon-name-part taxon-name-part-type="genus">Solanum</tp:taxon-name-part><tp:taxon-name-part taxon-name-part-type="infraspecific-rank">section</tp:taxon-name-part><tp:taxon-name-part taxon-name-part-type="section">Lathryocarpum</tp:taxon-name-part></tp:taxon-name> (the Carolinense clade, <tp:taxon-name><tp:taxon-name-part taxon-name-part-type="family">Solanaceae</tp:taxon-name-part></tp:taxon-name>).</article-title><source>Systematic Botany</source><volume>40</volume>(<issue>3</issue>): <fpage>843</fpage>–<lpage>887</lpage>. <ext-link xlink:href="10.1600/036364415X689302" ext-link-type="doi" xlink:type="simple">https://doi.org/10.1600/036364415X689302</ext-link></mixed-citation></ref><ref id="B134"><mixed-citation xmlns:xlink="http://www.w3.org/1999/xlink" xlink:type="simple"><person-group><name name-style="western"><surname>Knapp</surname><given-names>S</given-names></name><name name-style="western"><surname>Sagona</surname><given-names>E</given-names></name><name name-style="western"><surname>Carbonell</surname><given-names>AKZ</given-names></name><name name-style="western"><surname>Chiarini</surname><given-names>F</given-names></name></person-group> (<year>2017</year>) <article-title>A revision of the <italic><tp:taxon-name><tp:taxon-name-part taxon-name-part-type="genus">Solanum</tp:taxon-name-part><tp:taxon-name-part taxon-name-part-type="species">elaeagnifolium</tp:taxon-name-part></tp:taxon-name></italic> clade (Elaeagnifolium clade, subgenus <tp:taxon-name><tp:taxon-name-part taxon-name-part-type="subgenus">Leptostemonum</tp:taxon-name-part></tp:taxon-name>, <tp:taxon-name><tp:taxon-name-part taxon-name-part-type="family">Solanaceae</tp:taxon-name-part></tp:taxon-name>).</article-title><source>PhytoKeys</source><volume>84</volume>: <fpage>1</fpage>–<lpage>104</lpage>. <ext-link xlink:href="10.3897/phytokeys.84.12695" ext-link-type="doi" xlink:type="simple">https://doi.org/10.3897/phytokeys.84.12695</ext-link></mixed-citation></ref><ref id="B98"><mixed-citation xmlns:xlink="http://www.w3.org/1999/xlink" xlink:type="simple"><person-group><name name-style="western"><surname>Guilliams</surname><given-names>CM</given-names></name><name name-style="western"><surname>Hasenstab-Lehmann</surname><given-names>KE</given-names></name><name name-style="western"><surname>Mabry</surname><given-names>ME</given-names></name><name name-style="western"><surname>Simpson</surname><given-names>MG</given-names></name></person-group> (<year>2017</year>) <article-title>Memoirs of a frequent flyer: Phylogenomics reveals 18 long-distance dispersals between North America and South America in the popcorn flowers (<tp:taxon-name><tp:taxon-name-part taxon-name-part-type="subtribe">Amsinckiinae</tp:taxon-name-part></tp:taxon-name>).</article-title><source>American Journal of Botany</source><volume>104</volume>(<issue>11</issue>): <fpage>1717</fpage>–<lpage>1728</lpage>. <ext-link xlink:href="10.3732/ajb.1700369" ext-link-type="doi" xlink:type="simple">https://doi.org/10.3732/ajb.1700369</ext-link></mixed-citation></ref><ref id="B210"><mixed-citation xmlns:xlink="http://www.w3.org/1999/xlink" xlink:type="simple"><person-group><name name-style="western"><surname>Schenk</surname><given-names>JJ</given-names></name><name name-style="western"><surname>Saunders</surname><given-names>K</given-names></name></person-group> (<year>2017</year>) <article-title>Inferring long-distance dispersal modes in American amphitropically disjunct species through adaptive dispersal structures.</article-title><source>American Journal of Botany</source><volume>104</volume>(<issue>11</issue>): <fpage>1756</fpage>–<lpage>1764</lpage>. <ext-link xlink:href="10.3732/ajb.1700178" ext-link-type="doi" xlink:type="simple">https://doi.org/10.3732/ajb.1700178</ext-link></mixed-citation></ref><ref id="B90"><mixed-citation xmlns:xlink="http://www.w3.org/1999/xlink" xlink:type="simple"><person-group><name name-style="western"><surname>Frost</surname><given-names>LA</given-names></name><name name-style="western"><surname>McAdams Tyson</surname><given-names>S</given-names></name><name name-style="western"><surname>Lu-Irving</surname><given-names>P</given-names></name><name name-style="western"><surname>O’Leary</surname><given-names>N</given-names></name><name name-style="western"><surname>Olmstead</surname><given-names>RG</given-names></name></person-group> (<year>2017</year>) <article-title>Origins of North American <tp:taxon-name><tp:taxon-name-part taxon-name-part-type="family">Verbenaceae</tp:taxon-name-part></tp:taxon-name>: More than one way to skin a cat.</article-title><source>American Journal of Botany</source><volume>104</volume>(<issue>11</issue>): <fpage>1708</fpage>–<lpage>1716</lpage>. <ext-link xlink:href="10.3732/ajb.1700292" ext-link-type="doi" xlink:type="simple">https://doi.org/10.3732/ajb.1700292</ext-link></mixed-citation></ref><ref id="B185"><mixed-citation xmlns:xlink="http://www.w3.org/1999/xlink" xlink:type="simple"><person-group><name name-style="western"><surname>Prado</surname><given-names>J</given-names></name><name name-style="western"><surname>Hirai</surname><given-names>RY</given-names></name><name name-style="western"><surname>Moran</surname><given-names>RC</given-names></name></person-group> (<year>2015</year>) <article-title>(046–048) Proposals concerning inadvertent lectotypifications (and neotypifications).</article-title><source>Taxon</source><volume>64</volume>(<issue>3</issue>): <fpage>651</fpage>. <ext-link xlink:href="10.12705/643.29" ext-link-type="doi" xlink:type="simple">https://doi.org/10.12705/643.29</ext-link></mixed-citation></ref></ref-list></tp:taxon-treatment>
