# Supplementary material for: ﻿A revision of the South American species of the Morelloid clade (Solanum L., Solanaceae)
Source: PhytoKeys. 2023 Aug 29;231:1–342. doi: 10.3897/phytokeys.231.100894 (PMC10481398; doi:10.3897/phytokeys.231.100894)
Supplement: XML Treatment for Solanum tripartitum [file phytokeys.231.100894-treatment58.xml]

<!DOCTYPE tp:taxon-treatment
  PUBLIC "-//TaxonX//DTD Taxonomic Treatment Publishing DTD v0 20100105//EN" "tax-treatment-NSO.dtd">
<tp:taxon-treatment xmlns:tp="http://www.plazi.org/taxpub"><tp:treatment-meta><kwd-group><label>Taxon classification</label><kwd>
                <named-content content-type="kingdom">Plantae</named-content>
              </kwd><kwd>
                <named-content content-type="order">Solanales</named-content>
              </kwd><kwd>
                <named-content content-type="family">Solanaceae</named-content>
              </kwd></kwd-group><mixed-citation publication-type="journal"><person-group><name><surname>Knapp</surname><given-names>Sandra</given-names></name><name><surname>Särkinen</surname><given-names>Tiina</given-names></name><name><surname>Barboza</surname><given-names>Gloria E.</given-names></name></person-group><article-title>﻿A revision of the South American species of the Morelloid clade (<italic><tp:taxon-name><tp:taxon-name-part taxon-name-part-type="genus" reg="Solanum">Solanum</tp:taxon-name-part></tp:taxon-name></italic> L., <tp:taxon-name><tp:taxon-name-part taxon-name-part-type="family">Solanaceae</tp:taxon-name-part></tp:taxon-name>)</article-title><source>PhytoKeys</source><day>29</day><month>08</month><year>2023</year><volume>231</volume><fpage>1</fpage><lpage>342</lpage><pub-id pub-id-type="doi">10.3897/phytokeys.231.100894</pub-id></mixed-citation></tp:treatment-meta><tp:nomenclature><label>﻿58.</label><tp:taxon-name>
              <tp:taxon-name-part taxon-name-part-type="genus" reg="Solanum">Solanum</tp:taxon-name-part>
              <tp:taxon-name-part taxon-name-part-type="species" reg="tripartitum">tripartitum</tp:taxon-name-part>
            </tp:taxon-name><tp:taxon-authority>Dunal, Prodr. [A. P. de Candolle] 13(1): 72. 1852.</tp:taxon-authority><xref ref-type="fig" rid="F4">Figs 4A</xref><xref ref-type="fig" rid="F175">, 175</xref><xref ref-type="fig" rid="F176">, 176</xref><tp:nomenclature-citation-list><tp:nomenclature-citation><tp:taxon-name>
                  <tp:taxon-name-part taxon-name-part-type="genus" reg="Solanum">Solanum</tp:taxon-name-part>
                  <tp:taxon-name-part taxon-name-part-type="species" reg="quadripartitum">quadripartitum</tp:taxon-name-part>
                </tp:taxon-name><comment>Dunal, Prodr. [A. P. de Candolle] 13(1): 72. 1852. Type. Bolivia. Circa Miraflor, <italic>A.D.’Orbigny 1346</italic> (holotype: P [P00369233]; isotype: MPU [MPU830309]).</comment></tp:nomenclature-citation></tp:nomenclature-citation-list></tp:nomenclature><tp:treatment-sec sec-type="material" id="SECID0E1VUO"><title>Type.</title><p>Bolivia. La Paz: La Paz, 1842, <italic>A. D’Orbigny 1537</italic> (lectotype, designated by <xref ref-type="bibr" rid="B10">Barboza et al. 2013</xref>, pg. 261: P [P00445317]; isolectotypes: BR [BR0000005570737], G [G00343534], P [P00445318, P00445319], W [acc. # 1889-127572]).</p><fig id="F175" position="float" orientation="portrait"><object-id xmlns:xlink="http://www.w3.org/1999/xlink" content-type="doi" xlink:type="simple">10.3897/phytokeys.231.100894.figure175</object-id><label>Figure 175.</label><caption><p><italic><tp:taxon-name><tp:taxon-name-part taxon-name-part-type="genus" reg="Solanum">Solanum</tp:taxon-name-part><tp:taxon-name-part taxon-name-part-type="species" reg="tripartitum">tripartitum</tp:taxon-name-part></tp:taxon-name></italic><bold>A</bold> habit <bold>B</bold> habit of simple leaved population from Salta, Argentina <bold>C</bold> infructescence <bold>D</bold> flower <bold>E</bold> flower opened <bold>F</bold> calyx <bold>G</bold> stamen, lateral view <bold>H</bold> gynoecium <bold>I</bold> fruit <bold>J</bold> seed (<bold>A–F</bold><italic>Cabrera 19880</italic>). Illustration by M.T. Cabrera. Previously published in <xref ref-type="bibr" rid="B10">Barboza et al. (2013</xref>: 261).</p></caption><graphic xmlns:xlink="http://www.w3.org/1999/xlink" xlink:href="phytokeys-231-001_article-100894__-g175.jpg" position="float" orientation="portrait" xlink:type="simple" id="oo_897636.jpg"><uri content-type="original_file" xlink:type="simple">https://binary.pensoft.net/fig/897636</uri></graphic></fig></tp:treatment-sec><tp:treatment-sec sec-type="description" id="SECID0E1XUO"><title>Description.</title><p>Erect to spreading or decumbent perennial herbs or subshrubs, occasionally prostrate, if erect to 1.2 m high with several branches, the stems generally not rooting even where in contact with the soil, but sometimes rooting at the lowermost nodes. Stems terete or with small angles from the decurrent leaf bases, completely glabrous to sparsely pubescent with simple uniseriate eglandular trichomes to 0.4 mm long from the ciliate lower margin of the petiole; new growth glabrous or moderately pubescent with simple uniseriate eglandular trichomes to 0.4 mm long, these denser near the stems; bark of older stems pale greenish grey. Sympodial units difoliate, the leaves not geminate. Leaves deeply lobed or occasionally simple, the blades (2.5)3.5–11 cm long, (2.5)3–8 cm wide, broadly elliptic to ovate, widest at the middle or in the lower half, membranous to chartaceous, concolorous; adaxially and abaxially glabrous; principal veins 2(–4) pairs, the terminal leaf lobe with an additional 2–4 pairs of veins; base long-attenuate; margins occasionally entire (some populations in Salta, Argentina), more often lobed nearly to the midrib, the lobes usually 3, occasionally 5, rarely one of the lateral lobes with minute secondary lobes, the terminal lobe lanceolate, the lateral lobes asymmetrically lanceolate with more laminar tissue basiscopically, all narrower at the base and widest at the middle, the lobe tips acute; apex acute to slightly rounded; petioles 0.5–1.5 cm long, 1/10 to 1/5 the length of the blades, winged to the base, glabrous or sometimes sparsely ciliate with simple uniseriate trichomes near the base. Inflorescences extra-axillary, often just above the bifurcation of a stem, forked or many-branched, (1.5–) 2–4(–7) cm long, with 5–10 flowers per branch, glabrous or rarely minutely puberulent; peduncle 0.5–1 (–1.2) cm; pedicels 2–5 mm long, occasionally slightly angled at the apex from the base of the calyx, deflexed and nodding at anthesis, articulated at the base; pedicel scars irregularly spaced 2–4 mm apart. Buds elliptic to obelliptic, the corolla strongly exserted from the calyx tube before anthesis, buds purple-tinged to dark purple. Flowers 5-merous, cosexual (hermaphroditic). Calyx tube 1–1.5 mm long, cup-shaped and abruptly narrowing to the pedicel, the lobes 0.5–1.2 mm long, 0.6–1 mm wide, triangular with obtuse to acute tips, glabrous or rarely minutely puberulent, the sinuses somewhat scarious. Corolla 0.9–1.1 cm in diameter, shallowly stellate, white, violet or light violet, with a pale green or yellowish green central eye, lobed ca. halfway to the base, the lobes 2–3.5 mm long, 2–3 mm wide, broadly triangular, spreading, adaxially glabrous, abaxially minutely white-puberulent at least on the tips. Stamens equal; filament tube minute; free portion of the filaments 0.2–0.6 mm long, pubescent with tangled simple uniseriate trichomes abaxially; anthers 1.8–2.3 mm long, 0.5–0.9 mm wide, elliptic-oblong and wider in the distal third, somewhat connivent, yellow, poricidal at the tips, the pores lengthening to slits with age. Ovary conical, glabrous; style 3–5 mm long, straight, exserted beyond the anther cone, glabrous or minutely puberulent near the base; stigma capitate, the surfaces minutely papillate, pale green in live plants. Fruit a depressed-globose, flattened berry, 0.6–0.7 cm in diameter, markedly bilobed when immature, nearly globose when ripe, passing from green to orange to red when fully ripe, the pericarp thin, shiny, opaque, glabrous; fruiting pedicels 0.7–0.8 cm long, ca. 0.5 mm in diameter at the base, ca. 1 mm in diameter at the apex, strongly recurved at the base to hold the fruit downwards, but always well above the soil level, not persistent; fruiting calyx not accrescent, appressed to the berry surface or the tips slightly reflexed, not enlarging from size in flower. Seeds ca. 40 per berry, 1.4–2 mm long, 1.3–1.5 mm wide, flattened-reniform, light yellow or pale tan-brown, the surfaces minutely pitted, the testal cells sinuate in outline. Stone cells 2(-6) per berry, 2 of these apically positioned and 2–2.2 mm in diameter, occasionally with 1–4 additional smaller stone cells ca. 0.5 mm in diameter scatted throughout berry, all pale cream. Chromosome number: 2n = 24 (<xref ref-type="bibr" rid="B2">Acosta et al. 2005</xref>, voucher <italic>Hunziker et al. 24745</italic>).</p><fig id="F176" position="float" orientation="portrait"><object-id xmlns:xlink="http://www.w3.org/1999/xlink" content-type="doi" xlink:type="simple">10.3897/phytokeys.231.100894.figure176</object-id><label>Figure 176.</label><caption><p><italic><tp:taxon-name><tp:taxon-name-part taxon-name-part-type="genus" reg="Solanum">Solanum</tp:taxon-name-part><tp:taxon-name-part taxon-name-part-type="species" reg="tripartitum">tripartitum</tp:taxon-name-part></tp:taxon-name></italic><bold>A</bold> habit <bold>B</bold> flowering branch <bold>C</bold> flowers at full anthesis <bold>D</bold> maturing fruits (<bold>A–C</bold><italic>Barboza et al. 3561</italic><bold>D</bold><italic>Barboza et al. 3563</italic>). Photos by S. Knapp.</p></caption><graphic xmlns:xlink="http://www.w3.org/1999/xlink" xlink:href="phytokeys-231-001_article-100894__-g176.jpg" position="float" orientation="portrait" xlink:type="simple" id="oo_897637.jpg"><uri content-type="original_file" xlink:type="simple">https://binary.pensoft.net/fig/897637</uri></graphic></fig></tp:treatment-sec><tp:treatment-sec sec-type="distribution" id="SECID0EOZUO"><title>Distribution</title><p><bold>(Fig. <xref ref-type="fig" rid="F177">177</xref>).</bold><italic><tp:taxon-name><tp:taxon-name-part taxon-name-part-type="genus" reg="Solanum">Solanum</tp:taxon-name-part><tp:taxon-name-part taxon-name-part-type="species" reg="tripartitum">tripartitum</tp:taxon-name-part></tp:taxon-name></italic> is known from northern Argentina (Provs. Jujuy, Salta) and Bolivia (Depts. Chuquisaca, Cochabamba, La Paz, Oruro, Potosí, Santa Cruz, Tarija).</p><fig id="F177" position="float" orientation="portrait"><object-id xmlns:xlink="http://www.w3.org/1999/xlink" content-type="doi" xlink:type="simple">10.3897/phytokeys.231.100894.figure177</object-id><label>Figure 177.</label><caption><p>Distribution map of <italic><tp:taxon-name><tp:taxon-name-part taxon-name-part-type="genus" reg="Solanum">Solanum</tp:taxon-name-part><tp:taxon-name-part taxon-name-part-type="species" reg="tripartitum">tripartitum</tp:taxon-name-part></tp:taxon-name></italic>.</p></caption><graphic xmlns:xlink="http://www.w3.org/1999/xlink" xlink:href="phytokeys-231-001_article-100894__-g177.jpg" position="float" orientation="portrait" xlink:type="simple" id="oo_897638.jpg"><uri content-type="original_file" xlink:type="simple">https://binary.pensoft.net/fig/897638</uri></graphic></fig></tp:treatment-sec><tp:treatment-sec sec-type="ecology" id="SECID0E51UO"><title>Ecology and habitat.</title><p><italic><tp:taxon-name><tp:taxon-name-part taxon-name-part-type="genus" reg="Solanum">Solanum</tp:taxon-name-part><tp:taxon-name-part taxon-name-part-type="species" reg="tripartitum">tripartitum</tp:taxon-name-part></tp:taxon-name></italic> occurs on steep stony hillsides with low, rather poor vegetation with scattered shrubs and along roadsides in gravelly areas and in association with disturbed ground near habitations, from 600 to 4,270 m elevation.</p></tp:treatment-sec><tp:treatment-sec sec-type="Common names and uses" id="SECID0EP2UO"><title>Common names and uses.</title><p>Argentina. Jujuy: mora mora (<italic>Giberti et al. s.n.</italic>, <italic>Arenas et al. 822</italic>, <italic>Claren 11548</italic>), ñusco (<italic>Burkart et al. s.n.</italic>, <italic>Claren 11730</italic>, <italic>Ambrosetti 38</italic>, <italic>Budin s.n.</italic>, <italic>Hunziker 1290</italic>), tomatillo (<italic>Biloni 6555</italic>). Bolivia. Chuquisaca: ñuschuchu (<italic>Barboza 84 bis</italic>). In Argentina (Prov. Jujuy) the entire plant (excluding the root) is used medicinally (<xref ref-type="bibr" rid="B113">Hurrel 1991</xref>; <xref ref-type="bibr" rid="B148">Lupo and Echenique 1997</xref>); the flowers are also reported to be ornamental (<xref ref-type="bibr" rid="B148">Lupo and Echenique 1997</xref>).</p></tp:treatment-sec><tp:treatment-sec sec-type="Preliminary conservation status" id="SECID0EV3UO"><title>Preliminary conservation status</title><p><bold>(<xref ref-type="bibr" rid="B116">IUCN 2022</xref>).</bold> Least Concern [<abbrev xmlns:xlink="http://www.w3.org/1999/xlink" xlink:title="Least Concern" id="ABBRID0EC4UO" xlink:type="simple">LC</abbrev>]. <abbrev xmlns:xlink="http://www.w3.org/1999/xlink" xlink:title="Extent of Occurrence" id="ABBRID0EG4UO" xlink:type="simple">EOO</abbrev> = 410,690 km<sup>2</sup> [<abbrev xmlns:xlink="http://www.w3.org/1999/xlink" xlink:title="Least Concern" id="ABBRID0EM4UO" xlink:type="simple">LC</abbrev>]; <abbrev xmlns:xlink="http://www.w3.org/1999/xlink" xlink:title="Area of Occurrence" id="ABBRID0EQ4UO" xlink:type="simple">AOO</abbrev> = 564 km<sup>2</sup> [<abbrev xmlns:xlink="http://www.w3.org/1999/xlink" xlink:title="Endangered" id="ABBRID0EW4UO" xlink:type="simple">EN</abbrev>]. <italic><tp:taxon-name><tp:taxon-name-part taxon-name-part-type="genus" reg="Solanum">Solanum</tp:taxon-name-part><tp:taxon-name-part taxon-name-part-type="species" reg="tripartitum">tripartitum</tp:taxon-name-part></tp:taxon-name></italic> is a weedy plant of open areas and has a wide distribution. It has been collected in protected areas in Argentina (e.g., Humahuaca World Heritage site) and in the area of Parque Nacional Carrasco in Bolivia.</p></tp:treatment-sec><tp:treatment-sec sec-type="discussion" id="SECID0EF5UO"><title>Discussion.</title><p><italic><tp:taxon-name><tp:taxon-name-part taxon-name-part-type="genus" reg="Solanum">Solanum</tp:taxon-name-part><tp:taxon-name-part taxon-name-part-type="species" reg="tripartitum">tripartitum</tp:taxon-name-part></tp:taxon-name></italic> is a member of the Radicans clade (<xref ref-type="bibr" rid="B206">Särkinen et al. 2015b</xref>), together with <italic><tp:taxon-name><tp:taxon-name-part taxon-name-part-type="genus" reg="Solanum">S.</tp:taxon-name-part><tp:taxon-name-part taxon-name-part-type="species" reg="corymbosum">corymbosum</tp:taxon-name-part></tp:taxon-name></italic>, <italic><tp:taxon-name><tp:taxon-name-part taxon-name-part-type="genus" reg="Solanum">S.</tp:taxon-name-part><tp:taxon-name-part taxon-name-part-type="species" reg="palitans">palitans</tp:taxon-name-part></tp:taxon-name></italic> and <italic><tp:taxon-name><tp:taxon-name-part taxon-name-part-type="genus" reg="Solanum">S.</tp:taxon-name-part><tp:taxon-name-part taxon-name-part-type="species" reg="radicans">radicans</tp:taxon-name-part></tp:taxon-name></italic>. It is largely sympatric with and often is found growing with <italic><tp:taxon-name><tp:taxon-name-part taxon-name-part-type="genus" reg="Solanum">S.</tp:taxon-name-part><tp:taxon-name-part taxon-name-part-type="species" reg="palitans">palitans</tp:taxon-name-part></tp:taxon-name></italic> in the same sort of weedy habitats. Michael Nee (pers. comm.) has suggested they hybridise in Bolivia (see discussion of <italic><tp:taxon-name><tp:taxon-name-part taxon-name-part-type="genus" reg="Solanum">S.</tp:taxon-name-part><tp:taxon-name-part taxon-name-part-type="species" reg="palitans">palitans</tp:taxon-name-part></tp:taxon-name></italic>). Both taxa have deeply lobed leaves with mostly three leaflets, although <italic><tp:taxon-name><tp:taxon-name-part taxon-name-part-type="genus" reg="Solanum">S.</tp:taxon-name-part><tp:taxon-name-part taxon-name-part-type="species" reg="tripartitum">tripartitum</tp:taxon-name-part></tp:taxon-name></italic> occasionally has five leaflets. Poorly prepared herbarium specimens and those in young flowering condition can be difficult to identify; mixed collections are common. In the field the two species are distinct, with <italic><tp:taxon-name><tp:taxon-name-part taxon-name-part-type="genus" reg="Solanum">S.</tp:taxon-name-part><tp:taxon-name-part taxon-name-part-type="species" reg="tripartitum">tripartitum</tp:taxon-name-part></tp:taxon-name></italic> being an upright plant, the base often decumbent but not rooting, and with erect and branched inflorescences and red ripe berries, while <italic><tp:taxon-name><tp:taxon-name-part taxon-name-part-type="genus" reg="Solanum">S.</tp:taxon-name-part><tp:taxon-name-part taxon-name-part-type="species" reg="palitans">palitans</tp:taxon-name-part></tp:taxon-name></italic> is a prostrate plant, rooting at the nodes, and with the simple inflorescences holding the yellow-orange berries at the surface of the soil.</p><p>Variation in leaf and inflorescence morphology is very local in <italic><tp:taxon-name><tp:taxon-name-part taxon-name-part-type="genus" reg="Solanum">S.</tp:taxon-name-part><tp:taxon-name-part taxon-name-part-type="species" reg="tripartitum">tripartitum</tp:taxon-name-part></tp:taxon-name></italic>. In the Department of Potosí (Bolivia) leaflets are very narrow and the inflorescences are usually many times branched, and in the area of Salta (Argentina) a population is often collected that has undivided leaves (e.g., <italic>Varela &amp; del Castillo 1332</italic>; Fig. <xref ref-type="fig" rid="F175">175B</xref>). In other parts of the range the basal-most divisions of leaves of <italic><tp:taxon-name><tp:taxon-name-part taxon-name-part-type="genus" reg="Solanum">S.</tp:taxon-name-part><tp:taxon-name-part taxon-name-part-type="species" reg="tripartitum">tripartitum</tp:taxon-name-part></tp:taxon-name></italic> are occasionally further divided into secondary lobes.</p></tp:treatment-sec><tp:treatment-sec><!--Section generated to contain objects referenced in tp:taxon-treatment.--><fig id="F4" position="float" orientation="portrait"><object-id xmlns:xlink="http://www.w3.org/1999/xlink" content-type="doi" xlink:type="simple">10.3897/phytokeys.231.100894.figure4</object-id><label>Figure 4.</label><caption><p>Representative fruits, seeds and stone cells of South American morelloids <bold>A</bold> bilobed fruits in <italic><tp:taxon-name><tp:taxon-name-part taxon-name-part-type="genus" reg="Solanum">S.</tp:taxon-name-part><tp:taxon-name-part taxon-name-part-type="species" reg="tripartitum">tripartitum</tp:taxon-name-part></tp:taxon-name></italic> with fully mature red berries at the base of the inflorescence and maturing green, yellow, and orange fruits more distally <bold>B</bold> orange-red fleshy berries of <italic><tp:taxon-name><tp:taxon-name-part taxon-name-part-type="genus" reg="Solanum">S.</tp:taxon-name-part><tp:taxon-name-part taxon-name-part-type="species" reg="corymbosum">corymbosum</tp:taxon-name-part></tp:taxon-name></italic> in highly branched inflorescences <bold>C</bold> fully mature marbled fruits in <italic><tp:taxon-name><tp:taxon-name-part taxon-name-part-type="genus" reg="Solanum">S.</tp:taxon-name-part><tp:taxon-name-part taxon-name-part-type="species" reg="physalifolium">physalifolium</tp:taxon-name-part></tp:taxon-name></italic><bold>D</bold> immature ellipsoid fruits of <italic><tp:taxon-name><tp:taxon-name-part taxon-name-part-type="genus" reg="Solanum">S.</tp:taxon-name-part><tp:taxon-name-part taxon-name-part-type="species" reg="antisuyo">antisuyo</tp:taxon-name-part></tp:taxon-name></italic><bold>E</bold> fully mature fruits of <italic><tp:taxon-name><tp:taxon-name-part taxon-name-part-type="genus" reg="Solanum">S.</tp:taxon-name-part><tp:taxon-name-part taxon-name-part-type="species" reg="antisuyo">antisuyo</tp:taxon-name-part></tp:taxon-name></italic><bold>F</bold> immature green fruits amongst fully mature purple-black fruits in <italic><tp:taxon-name><tp:taxon-name-part taxon-name-part-type="genus" reg="Solanum">S.</tp:taxon-name-part><tp:taxon-name-part taxon-name-part-type="species" reg="cochabambense">cochabambense</tp:taxon-name-part></tp:taxon-name></italic><bold>G</bold> fully mature fruits of <italic><tp:taxon-name><tp:taxon-name-part taxon-name-part-type="genus" reg="Solanum">S.</tp:taxon-name-part><tp:taxon-name-part taxon-name-part-type="species" reg="polytrichostylum">polytrichostylum</tp:taxon-name-part></tp:taxon-name></italic><bold>H</bold> stone cells (also known as sclerotic granules or brachysclerids) found in the fruits of most species of the Morelloid clade (left side of photo) next to the teardrop shaped seeds (right side of photo; <italic><tp:taxon-name><tp:taxon-name-part taxon-name-part-type="genus" reg="Solanum">S.</tp:taxon-name-part><tp:taxon-name-part taxon-name-part-type="species" reg="umalilaense">umalilaense</tp:taxon-name-part></tp:taxon-name></italic> Manoko) <bold>I</bold> stone cells visible in dried fruits of herbarium specimens (<italic><tp:taxon-name><tp:taxon-name-part taxon-name-part-type="genus" reg="Solanum">S.</tp:taxon-name-part><tp:taxon-name-part taxon-name-part-type="species" reg="triflorum">triflorum</tp:taxon-name-part></tp:taxon-name></italic>). (<bold>A</bold><italic>Barboza 3563</italic><bold>B</bold><italic>Särkinen et al. 4604B</italic><bold>C</bold><italic>Knapp et al. 10334</italic><bold>D</bold><italic>Gonzáles 10256</italic><bold>E</bold><italic>Gonzáles 10256</italic><bold>F</bold><italic>Knapp et al. 10363</italic><bold>G</bold><italic>Särkinen et al. 5277</italic><bold>H</bold> Nijmegen accession A24750133 <bold>I</bold><italic>Podlech 8624</italic> BM000848286). Photos by P. Gonzáles, S. Knapp, and T. Särkinen.</p></caption><graphic xmlns:xlink="http://www.w3.org/1999/xlink" xlink:href="phytokeys-231-001_article-100894__-g004.jpg" position="float" orientation="portrait" xlink:type="simple" id="oo_897465.jpg"><uri content-type="original_file" xlink:type="simple">https://binary.pensoft.net/fig/897465</uri></graphic></fig></tp:treatment-sec><ref-list><ref id="B10"><mixed-citation xmlns:xlink="http://www.w3.org/1999/xlink" xlink:type="simple"><person-group><name name-style="western"><surname>Barboza</surname><given-names>GE</given-names></name><name name-style="western"><surname>Knapp</surname><given-names>S</given-names></name><name name-style="western"><surname>Särkinen</surname><given-names>T</given-names></name></person-group> (<year>2013</year>) <article-title>Grupo VII. Moreloide.</article-title> In: <person-group><name name-style="western"><surname>Anton</surname><given-names>AM</given-names></name><name name-style="western"><surname>Zuloaga</surname><given-names>FO</given-names></name></person-group> (<role>Eds</role>) <issue-title>Barboza GE (Coord.</issue-title><source>) Flora Argentina (Vol. 13), <tp:taxon-name><tp:taxon-name-part taxon-name-part-type="family">Solanaceae</tp:taxon-name-part></tp:taxon-name>. IOBDA- IMBIV, CONICET: Buenos Aires &amp; Córdoba, Argentina</source>, <fpage>231</fpage>–<lpage>264</lpage>.</mixed-citation></ref><ref id="B2"><mixed-citation xmlns:xlink="http://www.w3.org/1999/xlink" xlink:type="simple"><person-group><name name-style="western"><surname>Acosta</surname><given-names>MC</given-names></name><name name-style="western"><surname>Bernardello</surname><given-names>G</given-names></name><name name-style="western"><surname>Guerra</surname><given-names>M</given-names></name><name name-style="western"><surname>Moscone</surname><given-names>EA</given-names></name></person-group> (<year>2005</year>) <article-title>Karyotype analysis in several South American species of <italic><tp:taxon-name><tp:taxon-name-part taxon-name-part-type="genus">Solanum</tp:taxon-name-part></tp:taxon-name></italic> and <italic><tp:taxon-name><tp:taxon-name-part taxon-name-part-type="genus">Lycianthes</tp:taxon-name-part><tp:taxon-name-part taxon-name-part-type="species">rantonnei</tp:taxon-name-part></tp:taxon-name></italic> (<tp:taxon-name><tp:taxon-name-part taxon-name-part-type="family">Solanaceae</tp:taxon-name-part></tp:taxon-name>).</article-title><source>Taxon</source><volume>54</volume>(<issue>3</issue>): <fpage>713</fpage>–<lpage>723</lpage>. <ext-link xlink:href="10.2307/25065428" ext-link-type="doi" xlink:type="simple">https://doi.org/10.2307/25065428</ext-link></mixed-citation></ref><ref id="B113"><mixed-citation xmlns:xlink="http://www.w3.org/1999/xlink" xlink:type="simple"><person-group><name name-style="western"><surname>Hurrel</surname><given-names>JA</given-names></name></person-group> (<year>1991</year>) <article-title>Etnomedicina: Enfermedad y adaptación en Iruya y Santa Victoria (Salta, Argentina). Revista del Museo de La Plata.</article-title><source>Nueva Serie</source><volume>9</volume>(<issue>69</issue>): <fpage>109</fpage>–<lpage>124</lpage>.</mixed-citation></ref><ref id="B148"><mixed-citation xmlns:xlink="http://www.w3.org/1999/xlink" xlink:type="simple"><person-group><name name-style="western"><surname>Lupo</surname><given-names>C</given-names></name><name name-style="western"><surname>Echenique</surname><given-names>MR</given-names></name></person-group> (<year>1997</year>) <article-title>Etnobotánica en la comunidad puneña de Yavi, Jujuy, Argentina. Parte I.</article-title><source>Parodiana</source><volume>10</volume>(<issue>1–2</issue>): <fpage>19</fpage>–<lpage>34</lpage>.</mixed-citation></ref><ref id="B116"><mixed-citation xmlns:xlink="http://www.w3.org/1999/xlink" xlink:type="simple">IUCN (<year>2022</year>) Guidelines for Using the IUCN Red List Categories and Criteria. Version 15.1. Prepared by the Standards and Petitions Subcommittee. [Downloaded 9 Dec 2022] <ext-link xlink:href="https://www.iucnredlist.org/resources/redlistguidelines" ext-link-type="uri" xlink:type="simple">https://www.iucnredlist.org/resources/redlistguidelines</ext-link></mixed-citation></ref><ref id="B206"><mixed-citation xmlns:xlink="http://www.w3.org/1999/xlink" xlink:type="simple"><person-group><name name-style="western"><surname>Särkinen</surname><given-names>T</given-names></name><name name-style="western"><surname>Barboza</surname><given-names>GE</given-names></name><name name-style="western"><surname>Knapp</surname><given-names>S</given-names></name></person-group> (<year>2015b</year>) <article-title>True Black nightshades: Phylogeny and delimitation of the Morelloid clade of <italic><tp:taxon-name><tp:taxon-name-part taxon-name-part-type="genus">Solanum</tp:taxon-name-part></tp:taxon-name></italic>.</article-title><source>Taxon</source><volume>64</volume>(<issue>5</issue>): <fpage>945</fpage>–<lpage>958</lpage>. <ext-link xlink:href="10.12705/645.5" ext-link-type="doi" xlink:type="simple">https://doi.org/10.12705/645.5</ext-link></mixed-citation></ref></ref-list></tp:taxon-treatment>
