# Supplementary material for: ﻿A revision of the South American species of the Morelloid clade (Solanum L., Solanaceae)
Source: PhytoKeys. 2023 Aug 29;231:1–342. doi: 10.3897/phytokeys.231.100894 (PMC10481398; doi:10.3897/phytokeys.231.100894)
Supplement: XML Treatment for Solanum tweedieanum [file phytokeys.231.100894-treatment59.xml]

<!DOCTYPE tp:taxon-treatment
  PUBLIC "-//TaxonX//DTD Taxonomic Treatment Publishing DTD v0 20100105//EN" "tax-treatment-NSO.dtd">
<tp:taxon-treatment xmlns:tp="http://www.plazi.org/taxpub"><tp:treatment-meta><kwd-group><label>Taxon classification</label><kwd>
                <named-content content-type="kingdom">Plantae</named-content>
              </kwd><kwd>
                <named-content content-type="order">Solanales</named-content>
              </kwd><kwd>
                <named-content content-type="family">Solanaceae</named-content>
              </kwd></kwd-group><mixed-citation publication-type="journal"><person-group><name><surname>Knapp</surname><given-names>Sandra</given-names></name><name><surname>Särkinen</surname><given-names>Tiina</given-names></name><name><surname>Barboza</surname><given-names>Gloria E.</given-names></name></person-group><article-title>﻿A revision of the South American species of the Morelloid clade (<italic><tp:taxon-name><tp:taxon-name-part taxon-name-part-type="genus" reg="Solanum">Solanum</tp:taxon-name-part></tp:taxon-name></italic> L., <tp:taxon-name><tp:taxon-name-part taxon-name-part-type="family">Solanaceae</tp:taxon-name-part></tp:taxon-name>)</article-title><source>PhytoKeys</source><day>29</day><month>08</month><year>2023</year><volume>231</volume><fpage>1</fpage><lpage>342</lpage><pub-id pub-id-type="doi">10.3897/phytokeys.231.100894</pub-id></mixed-citation></tp:treatment-meta><tp:nomenclature><label>﻿59.</label><tp:taxon-name>
              <tp:taxon-name-part taxon-name-part-type="genus" reg="Solanum">Solanum</tp:taxon-name-part>
              <tp:taxon-name-part taxon-name-part-type="species" reg="tweedieanum">tweedieanum</tp:taxon-name-part>
            </tp:taxon-name><tp:taxon-authority>Hook., Bot. Mag. 62: tab. 3385. 1835, as “Tweedianum”.</tp:taxon-authority><xref ref-type="fig" rid="F178">Figs 178</xref><xref ref-type="fig" rid="F179">, 179</xref><tp:nomenclature-citation-list><tp:nomenclature-citation><tp:taxon-name>
                  <tp:taxon-name-part taxon-name-part-type="genus" reg="Solanum">Solanum</tp:taxon-name-part>
                  <tp:taxon-name-part taxon-name-part-type="species" reg="atriplicifolium">atriplicifolium</tp:taxon-name-part>
                </tp:taxon-name><comment>Gillies ex Nees, Nov. Act. Acad. Caes. Leop. 19, Suppl. 1: 386. 1843. Type. Argentina. Mendoza: El Diamante, [no date], <italic>J. Gillies s.n.</italic> (lectotype, designated by <xref ref-type="bibr" rid="B10">Barboza et al. 2013</xref>, pg. 239): E [E00112916]; isolectotypes: E [E00057545], K[K000585737], NY [00139057]).</comment></tp:nomenclature-citation><tp:nomenclature-citation><tp:taxon-name>
                  <tp:taxon-name-part taxon-name-part-type="genus" reg="Solanum">Solanum</tp:taxon-name-part>
                  <tp:taxon-name-part taxon-name-part-type="species" reg="nigrum">nigrum</tp:taxon-name-part>
                  <tp:taxon-name-part taxon-name-part-type="authority">L.</tp:taxon-name-part>
                  <tp:taxon-name-part taxon-name-part-type="infraspecific-rank">subsp.</tp:taxon-name-part>
                  <tp:taxon-name-part taxon-name-part-type="subspecies" reg="atriplicifolium">atriplicifolium</tp:taxon-name-part>
                </tp:taxon-name><comment>(Gillies ex Nees) Sendtn., Fl. Bras. (Martius) 10: 17. 1846. Type. Based on <tp:taxon-name><tp:taxon-name-part taxon-name-part-type="genus" reg="Solanum">S.</tp:taxon-name-part><tp:taxon-name-part taxon-name-part-type="species" reg="atriplicifolium">atriplicifolium</tp:taxon-name-part></tp:taxon-name> Gillies ex Nees.</comment></tp:nomenclature-citation><tp:nomenclature-citation><tp:taxon-name>
                  <tp:taxon-name-part taxon-name-part-type="genus" reg="Solanum">Solanum</tp:taxon-name-part>
                  <tp:taxon-name-part taxon-name-part-type="species" reg="haarupii">haarupii</tp:taxon-name-part>
                </tp:taxon-name><comment>Bitter, Repert. Spec. Nov. Regni Veg. 11: 210. 1912. Type. Argentina. Mendoza: Estancia Santa Rosa, 1904, <italic>A.C. Jensen-Haarup s.n.</italic> (holotype: UPS; isotype: US [00027594, acc. # 1081085]).</comment></tp:nomenclature-citation><tp:nomenclature-citation><tp:taxon-name>
                  <tp:taxon-name-part taxon-name-part-type="genus" reg="Solanum">Solanum</tp:taxon-name-part>
                  <tp:taxon-name-part taxon-name-part-type="species" reg="meizonanthum">meizonanthum</tp:taxon-name-part>
                </tp:taxon-name><comment>Bitter, Repert. Spec. Nov. Regni Veg. 11: 214. 1912. Type. Argentina. Entre Ríos: Paraná, 16 Aug 1892, <italic>G. Niederlein 270</italic> (holotype: B, destroyed [F neg. 2783]; lectotype, designated by <xref ref-type="bibr" rid="B137">Knapp et al. 2020</xref>, pg. 40: F [V0361924F, acc. # 621142]).</comment></tp:nomenclature-citation><tp:nomenclature-citation><tp:taxon-name>
                  <tp:taxon-name-part taxon-name-part-type="genus" reg="Solanum">Solanum</tp:taxon-name-part>
                  <tp:taxon-name-part taxon-name-part-type="species" reg="atriplicoides">atriplicoides</tp:taxon-name-part>
                </tp:taxon-name><comment>Herter, Rev. Sudamer. Bot. 7: 226. 1943, nom. illeg. superfl. Type. Based on <tp:taxon-name><tp:taxon-name-part taxon-name-part-type="genus" reg="Solanum">Solanum</tp:taxon-name-part><tp:taxon-name-part taxon-name-part-type="species" reg="atriplicifolium">atriplicifolium</tp:taxon-name-part></tp:taxon-name> Gillies ex Nees.</comment></tp:nomenclature-citation></tp:nomenclature-citation-list></tp:nomenclature><tp:treatment-sec sec-type="material" id="SECID0ESHVO"><title>Type.</title><p>Cultivated [Glasgow Botanical Garden, protologue] from seeds sent by J. Tweedie from “near Buenos Ayres”, <italic>Anon. s.n.</italic> (lectotype, designated by <xref ref-type="bibr" rid="B73">Edmonds 1972</xref>, pg. 102 [as “holotype”], second step designated by <xref ref-type="bibr" rid="B137">Knapp et al. 2020</xref>, pg. 40: K [K000585739]; isolectotype: K [K000585738]).</p><fig id="F178" position="float" orientation="portrait"><object-id xmlns:xlink="http://www.w3.org/1999/xlink" content-type="doi" xlink:type="simple">10.3897/phytokeys.231.100894.figure178</object-id><label>Figure 178.</label><caption><p><italic><tp:taxon-name><tp:taxon-name-part taxon-name-part-type="genus" reg="Solanum">Solanum</tp:taxon-name-part><tp:taxon-name-part taxon-name-part-type="species" reg="tweedieanum">tweedieanum</tp:taxon-name-part></tp:taxon-name></italic><bold>A</bold> flowering habit <bold>B</bold> fruiting habit <bold>C</bold> detail of adaxial leaf surface <bold>D</bold> detail of abaxial leaf surface <bold>E</bold> glandular trichome of the stem <bold>F</bold> flower bud <bold>G</bold> dissected flower <bold>H</bold> maturing fruit (<bold>A–D, F, G</bold><italic>Wood &amp; Goyder 16818</italic><bold>E</bold> voucher details missing). Illustration by R. Wise and V. Dudas. Previously published in part in <xref ref-type="bibr" rid="B36">Cabrera (1983</xref>: 404) and <xref ref-type="bibr" rid="B10">Barboza et al. (2013</xref>: 239) as <italic><tp:taxon-name><tp:taxon-name-part taxon-name-part-type="genus" reg="Solanum">S.</tp:taxon-name-part><tp:taxon-name-part taxon-name-part-type="species" reg="atriplicifolium">atriplicifolium</tp:taxon-name-part></tp:taxon-name></italic>.</p></caption><graphic xmlns:xlink="http://www.w3.org/1999/xlink" xlink:href="phytokeys-231-001_article-100894__-g178.jpg" position="float" orientation="portrait" xlink:type="simple" id="oo_897639.jpg"><uri content-type="original_file" xlink:type="simple">https://binary.pensoft.net/fig/897639</uri></graphic></fig></tp:treatment-sec><tp:treatment-sec sec-type="description" id="SECID0EDKVO"><title>Description.</title><p>Perennial herbs or subshrubs woody at the base, rhizomatous, 0.1–0.75 m high, viscid to the touch, the branches erect to spreading. Stems terete, densely pubescent with glandular transparent simple uniseriate trichomes mostly 0.5 mm long and 1–2-celled, but some scattered trichomes 6–10-celled, 1–1.5 mm long, the glandular tips unicellular; new growth viscid-pubescent with glandular simple uniseriate trichomes like those of the stems; bark of older stems pale tan, the longer trichomes deciduous, but stems remaining viscid with shorter glandular trichomes. Sympodial units difoliate, the leaves not geminate, but occasionally arising very near each other. Leaves simple and usually shallowly toothed, the blades (1.5)4–6 cm long, (0.8)2–5 cm wide, ovate to elliptic, widest at or just below the middle, membranous, concolorous, viscid to touch, extremely variable in size both between and within plants; adaxial surfaces evenly and more or less densely pubescent on the veins and lamina with transparent glandular simple uniseriate trichomes 0.2–0.5(–1) mm long; abaxial surfaces similarly viscid-pubescent, the glandular trichomes denser along the veins; principal veins (4)4–7 pairs, sometimes drying yellowish; base truncate, then slightly decurrent along the petiole as a wing less than 0.5 mm wide; margins usually shallowly toothed, occasionally almost entire, the teeth to 2.5 mm long, broadly deltate with acute to slightly rounded apices, the sinuses reaching less than 1/4 of the way to the midrib; apex acute; petiole 0.5–2.5 cm long, with a narrow wing of leaf tissue along most of its length. Inflorescences opposite the leaves, usually unbranched (forked in <italic>Wood et al. 18764</italic> from Bolivia), 1.5–6 cm long, with 4–8 flowers clustered in the distal portion, densely glandular pubescent with transparent, simple uniseriate trichomes to 1 mm long; peduncle 1–4 cm long; pedicels 0.7–1 cm long, ca. 0.5 mm in diameter at the base, gradually tapering to an apex ca. 1 mm in diameter, nodding or somewhat spreading at anthesis, densely glandular pubescent like the rest of the inflorescence, articulated at the base; pedicel scars clustered at the tips of the inflorescence 1–2 mm apart. Buds ellipsoid, the calyx ca. halfway exserted from the tips of the calyx lobes before anthesis. Flowers 5-merous, cosexual (hermaphroditic). Calyx tube (0.5)1–1.5 mm long, cup-shaped to somewhat urceolate, the lobes 3.5–5 mm long, 2–3 mm wide, narrowly triangular with pointed tips, densely glandular pubescent with transparent simple uniseriate trichomes. Corolla 1.2–1.6 cm in diameter, white or lavender with a pale greenish yellow central eye, stellate, lobed ca. 2/3 of the way to the base, the lobes 4–5 mm long, 3–5 mm wide, triangular, spreading or reflexed at anthesis, glabrous adaxially, densely glandular-papillate abaxially especially along the midvein and at lobe tips, with a few longer glandular simple uniseriate trichomes at the lobe tips. Stamens equal, or sometimes the lowermost apparently very slightly longer; filament tube minute; free portion of the filaments 0.5–1 mm long, slightly unequal, glabrous or sparsely pubescent adaxially with eglandular tangled simple uniseriate trichomes; anthers (3.6)4–5(6) cm long, 1–1.2 mm wide, ellipsoid, yellow, poricidal at the tips, the pores lengthening to slits with age. Ovary conical, glabrous; style ca. 9 mm long, slightly curved upwards, exserted beyond the anther cone, densely pubescent in the lower third with 2–3-celled simple uniseriate trichomes to 0.5 mm long; stigma large-capitate to somewhat bilobed, yellow-green in live plants, the surface minutely papillate. Fruit a globose berry, 0.4–0.8 cm in diameter, greenish white to cream at maturity, tightly enclosed in the accrescent calyx, the pericarp thin, matte, opaque, glabrous; fruiting pedicels 0.8–1.1 cm long, ca. 0.75 mm in diameter at the base, ca. 1.1 mm in diameter at the apex, nodding, strongly deflexed at the base with a distinct bend, not markedly woody, not persistent; fruiting calyx accrescent and tightly investing the berry, the tube 3–3.5 mm long, the lobes 2.5–8 mm long, the lobes expanding more than the tube, remaining viscid-pubescent. Seeds 10–20 per berry, ca. 2 mm long, ca. 1.5 mm wide, flattened and teardrop shaped, pale tan to reddish brown, the surfaces minutely pitted, the testal cells sinuate in outline. Stone cells 8–10 per berry, 2 apical (<italic>fide</italic><xref ref-type="bibr" rid="B20">Bitter 1914a</xref>), to 1.2 mm in diameter, the rest scattered through the mesocarp, 0.7–1 mm in diameter, all creamy white. Chromosome number: n = 12 (<xref ref-type="bibr" rid="B168">Moscone 1992</xref>, vouchers <italic>Del Vitto &amp; Moscone 854</italic>, <italic>Di Fulvio 783</italic>, <italic>Hunziker 24883, 25036</italic>, all as <italic><tp:taxon-name><tp:taxon-name-part taxon-name-part-type="genus" reg="Solanum">S.</tp:taxon-name-part><tp:taxon-name-part taxon-name-part-type="species" reg="atriplicifolium">atriplicifolium</tp:taxon-name-part></tp:taxon-name></italic>).</p><fig id="F179" position="float" orientation="portrait"><object-id xmlns:xlink="http://www.w3.org/1999/xlink" content-type="doi" xlink:type="simple">10.3897/phytokeys.231.100894.figure179</object-id><label>Figure 179.</label><caption><p><italic><tp:taxon-name><tp:taxon-name-part taxon-name-part-type="genus" reg="Solanum">Solanum</tp:taxon-name-part><tp:taxon-name-part taxon-name-part-type="species" reg="tweedieanum">tweedieanum</tp:taxon-name-part></tp:taxon-name></italic><bold>A</bold> habit <bold>B</bold> flowering branch <bold>C</bold> inflorescence with corolla colour variation <bold>D</bold> flower at anthesis (<bold>A</bold><italic>Barboza et al. 3483</italic><bold>B</bold><italic>Barboza et al. 3472</italic><bold>C</bold><italic>Barboza et al. 3486</italic><bold>D</bold><italic>Barboza et al. 3474</italic>). Photos by S. Knapp.</p></caption><graphic xmlns:xlink="http://www.w3.org/1999/xlink" xlink:href="phytokeys-231-001_article-100894__-g179.jpg" position="float" orientation="portrait" xlink:type="simple" id="oo_897640.jpg"><uri content-type="original_file" xlink:type="simple">https://binary.pensoft.net/fig/897640</uri></graphic></fig></tp:treatment-sec><tp:treatment-sec sec-type="distribution" id="SECID0EWMVO"><title>Distribution</title><p><bold>(Fig. <xref ref-type="fig" rid="F180">180</xref>).</bold><italic><tp:taxon-name><tp:taxon-name-part taxon-name-part-type="genus" reg="Solanum">Solanum</tp:taxon-name-part><tp:taxon-name-part taxon-name-part-type="species" reg="tweedieanum">tweedieanum</tp:taxon-name-part></tp:taxon-name></italic> occurs on the eastern Andean slopes and foothills and into the littoral (Argentina) in Bolivia (Depts. Santa Cruz, Tarija), Paraguay (Depts. Boquerón, Central), and across Argentina (Provs. Buenos Aires, Catamarca, Córdoba, Entre Ríos, Formosa, Jujuy, La Pampa, La Rioja, Mendoza, Río Negro, Salta, San Juan, San Luis, Santiago del Estero, Tucumán).</p><fig id="F180" position="float" orientation="portrait"><object-id xmlns:xlink="http://www.w3.org/1999/xlink" content-type="doi" xlink:type="simple">10.3897/phytokeys.231.100894.figure180</object-id><label>Figure 180.</label><caption><p>Distribution map of <italic><tp:taxon-name><tp:taxon-name-part taxon-name-part-type="genus" reg="Solanum">Solanum</tp:taxon-name-part><tp:taxon-name-part taxon-name-part-type="species" reg="tweedieanum">tweedieanum</tp:taxon-name-part></tp:taxon-name></italic>.</p></caption><graphic xmlns:xlink="http://www.w3.org/1999/xlink" xlink:href="phytokeys-231-001_article-100894__-g180.jpg" position="float" orientation="portrait" xlink:type="simple" id="oo_897641.jpg"><uri content-type="original_file" xlink:type="simple">https://binary.pensoft.net/fig/897641</uri></graphic></fig></tp:treatment-sec><tp:treatment-sec sec-type="ecology" id="SECID0EGOVO"><title>Ecology and habitat.</title><p><italic><tp:taxon-name><tp:taxon-name-part taxon-name-part-type="genus" reg="Solanum">Solanum</tp:taxon-name-part><tp:taxon-name-part taxon-name-part-type="species" reg="tweedieanum">tweedieanum</tp:taxon-name-part></tp:taxon-name></italic> grows in a very wide range of habitats from the littoral of Argentina, Chaco woodlands and high elevation open areas above tree line in the Andes, from near sea level to 3,500 m elevation. It often is found in the shade of trees in loose soil or in the cracks of rocks, often in large patches connected with underground rhizomes.</p></tp:treatment-sec><tp:treatment-sec sec-type="Common names and uses" id="SECID0EXOVO"><title>Common names and uses.</title><p>None recorded.</p></tp:treatment-sec><tp:treatment-sec sec-type="Preliminary conservation status" id="SECID0E3OVO"><title>Preliminary conservation status</title><p><bold>(<xref ref-type="bibr" rid="B116">IUCN 2022</xref>).</bold> Least Concern [<abbrev xmlns:xlink="http://www.w3.org/1999/xlink" xlink:title="Least Concern" id="ABBRID0EJPVO" xlink:type="simple">LC</abbrev>]. <abbrev xmlns:xlink="http://www.w3.org/1999/xlink" xlink:title="Extent of Occurrence" id="ABBRID0ENPVO" xlink:type="simple">EOO</abbrev> = 2,010,678 km<sup>2</sup> [<abbrev xmlns:xlink="http://www.w3.org/1999/xlink" xlink:title="Least Concern" id="ABBRID0ETPVO" xlink:type="simple">LC</abbrev>]; <abbrev xmlns:xlink="http://www.w3.org/1999/xlink" xlink:title="Area of Occurrence" id="ABBRID0EXPVO" xlink:type="simple">AOO</abbrev> = 1,420 km<sup>2</sup> [<abbrev xmlns:xlink="http://www.w3.org/1999/xlink" xlink:title="Vulnerable" id="ABBRID0E4PVO" xlink:type="simple">VU</abbrev>]. <italic><tp:taxon-name><tp:taxon-name-part taxon-name-part-type="genus" reg="Solanum">Solanum</tp:taxon-name-part><tp:taxon-name-part taxon-name-part-type="species" reg="tweedieanum">tweedieanum</tp:taxon-name-part></tp:taxon-name></italic> is a widespread species that reproduces clonally by rhizomes and occupies a wide range of habitats. It is found within protected areas in a variety of habitats in Argentina (e.g., Pampa de Achala, Ernesto Tornquist Provincial Park) and probably also occurs in the Paraguayan Parque Nacional Defensores del Chaco.</p></tp:treatment-sec><tp:treatment-sec sec-type="discussion" id="SECID0EMQVO"><title>Discussion.</title><p><italic><tp:taxon-name><tp:taxon-name-part taxon-name-part-type="genus" reg="Solanum">Solanum</tp:taxon-name-part><tp:taxon-name-part taxon-name-part-type="species" reg="tweedieanum">tweedieanum</tp:taxon-name-part></tp:taxon-name></italic> is one of the mostly widely distributed of the glandular-pubescent morelloid species with accrescent calyces in fruit. The name <italic><tp:taxon-name><tp:taxon-name-part taxon-name-part-type="genus" reg="Solanum">S.</tp:taxon-name-part><tp:taxon-name-part taxon-name-part-type="species" reg="atriplicifolium">atriplicifolium</tp:taxon-name-part></tp:taxon-name></italic> was formerly applied to this species (e.g., <xref ref-type="bibr" rid="B10">Barboza et al. 2013</xref>) but re-evaluation of taxon circumscription and types revealed that the names for glandular-haired species with accrescent calyces were previously incorrectly applied (<xref ref-type="bibr" rid="B137">Knapp et al. 2020</xref>). Previously <xref ref-type="bibr" rid="B10">Barboza et al. (2013)</xref> recognised <italic>S. “tweedianum</italic>” Hook. (a mis-spelling of <italic><tp:taxon-name><tp:taxon-name-part taxon-name-part-type="genus" reg="Solanum">S.</tp:taxon-name-part><tp:taxon-name-part taxon-name-part-type="species" reg="tweedieanum">tweedieanum</tp:taxon-name-part></tp:taxon-name></italic>, see below) and <italic><tp:taxon-name><tp:taxon-name-part taxon-name-part-type="genus" reg="Solanum">S.</tp:taxon-name-part><tp:taxon-name-part taxon-name-part-type="species" reg="atriplicifolium">atriplicifolium</tp:taxon-name-part></tp:taxon-name></italic> as distinct species and placed <italic><tp:taxon-name><tp:taxon-name-part taxon-name-part-type="genus" reg="Solanum">S.</tp:taxon-name-part><tp:taxon-name-part taxon-name-part-type="species" reg="physalidicalyx">physalidicalyx</tp:taxon-name-part></tp:taxon-name></italic> in synonymy with <italic><tp:taxon-name><tp:taxon-name-part taxon-name-part-type="genus" reg="Solanum">S.</tp:taxon-name-part><tp:taxon-name-part taxon-name-part-type="species" reg="tweedieanum">tweedieanum</tp:taxon-name-part></tp:taxon-name></italic>. The type of <italic><tp:taxon-name><tp:taxon-name-part taxon-name-part-type="genus" reg="Solanum">S.</tp:taxon-name-part><tp:taxon-name-part taxon-name-part-type="species" reg="tweedieanum">tweedieanum</tp:taxon-name-part></tp:taxon-name></italic> does not match these specimens but is a better match for the plants called <italic><tp:taxon-name><tp:taxon-name-part taxon-name-part-type="genus" reg="Solanum">S.</tp:taxon-name-part><tp:taxon-name-part taxon-name-part-type="species" reg="atriplicifolium">atriplicifolium</tp:taxon-name-part></tp:taxon-name></italic> in <xref ref-type="bibr" rid="B10">Barboza et al. (2013)</xref>. The type of <italic><tp:taxon-name><tp:taxon-name-part taxon-name-part-type="genus" reg="Solanum">S.</tp:taxon-name-part><tp:taxon-name-part taxon-name-part-type="species" reg="tweedieanum">tweedieanum</tp:taxon-name-part></tp:taxon-name></italic> comes from a plant cultivated at Kew that was collected in flower only; it lacks the diagnostic calyx characters (see fig. 1 in <xref ref-type="bibr" rid="B137">Knapp et al. 2020</xref>) that enable easy identification in this group, but anther length can also be used to distinguish those plants not in fruit. Plants with inflated calyces have shorter anthers than do those with calyces that are merely accrescent and tightly investing the berry; the types of both <italic><tp:taxon-name><tp:taxon-name-part taxon-name-part-type="genus" reg="Solanum">S.</tp:taxon-name-part><tp:taxon-name-part taxon-name-part-type="species" reg="tweedieanum">tweedieanum</tp:taxon-name-part></tp:taxon-name></italic> and <italic><tp:taxon-name><tp:taxon-name-part taxon-name-part-type="genus" reg="Solanum">S.</tp:taxon-name-part><tp:taxon-name-part taxon-name-part-type="species" reg="atriplicifolium">atriplicifolium</tp:taxon-name-part></tp:taxon-name></italic> have longer (to 6 mm) anthers and belong to the same species, for which the oldest name is <italic><tp:taxon-name><tp:taxon-name-part taxon-name-part-type="genus" reg="Solanum">S.</tp:taxon-name-part><tp:taxon-name-part taxon-name-part-type="species" reg="tweedieanum">tweedieanum</tp:taxon-name-part></tp:taxon-name></italic>.</p><p><italic><tp:taxon-name><tp:taxon-name-part taxon-name-part-type="genus" reg="Solanum">Solanum</tp:taxon-name-part><tp:taxon-name-part taxon-name-part-type="species" reg="tweedieanum">tweedieanum</tp:taxon-name-part></tp:taxon-name></italic> is most similar to <italic><tp:taxon-name><tp:taxon-name-part taxon-name-part-type="genus" reg="Solanum">S.</tp:taxon-name-part><tp:taxon-name-part taxon-name-part-type="species" reg="physalidicalyx">physalidicalyx</tp:taxon-name-part></tp:taxon-name></italic>, from which it differs in having longer anthers (4–6 mm long versus 3–4 mm long in <italic><tp:taxon-name><tp:taxon-name-part taxon-name-part-type="genus" reg="Solanum">S.</tp:taxon-name-part><tp:taxon-name-part taxon-name-part-type="species" reg="physalidicalyx">physalidicalyx</tp:taxon-name-part></tp:taxon-name></italic>) and a fruiting calyx that is accrescent but tightly invests the pale cream berry rather than the inflated accrescent calyx of <italic><tp:taxon-name><tp:taxon-name-part taxon-name-part-type="genus" reg="Solanum">S.</tp:taxon-name-part><tp:taxon-name-part taxon-name-part-type="species" reg="physalidicalyx">physalidicalyx</tp:taxon-name-part></tp:taxon-name></italic> that is somewhat invaginate at the base. In mature fruit, the calyx lobes are longer than the tube in <italic><tp:taxon-name><tp:taxon-name-part taxon-name-part-type="genus" reg="Solanum">S.</tp:taxon-name-part><tp:taxon-name-part taxon-name-part-type="species" reg="tweedieanum">tweedieanum</tp:taxon-name-part></tp:taxon-name></italic>, whereas in <italic><tp:taxon-name><tp:taxon-name-part taxon-name-part-type="genus" reg="Solanum">S.</tp:taxon-name-part><tp:taxon-name-part taxon-name-part-type="species" reg="physalidicalyx">physalidicalyx</tp:taxon-name-part></tp:taxon-name></italic> the inflated tube is longer than the lobes, but this can be difficult to see in herbarium specimens, and in the absence of mature fruit, determination can be difficult.</p><p>The chromosome count of 2n = 24 reported by <xref ref-type="bibr" rid="B73">Edmonds (1972)</xref> for <italic><tp:taxon-name><tp:taxon-name-part taxon-name-part-type="genus" reg="Solanum">S.</tp:taxon-name-part><tp:taxon-name-part taxon-name-part-type="species" reg="tweedieanum">tweedieanum</tp:taxon-name-part></tp:taxon-name></italic> (as <italic><tp:taxon-name><tp:taxon-name-part taxon-name-part-type="genus" reg="Solanum"/><tp:taxon-name-part taxon-name-part-type="species" reg="tweedianum">tweedianum</tp:taxon-name-part></tp:taxon-name></italic>) is based on a voucher (<italic>Hawkes et al. 3204</italic>) we have been unable to locate. From the locality (between Mina Clavero and Villa Dolores in Córdoba, Argentina), this could represent either <italic><tp:taxon-name><tp:taxon-name-part taxon-name-part-type="genus" reg="Solanum">S.</tp:taxon-name-part><tp:taxon-name-part taxon-name-part-type="species" reg="tweedieanum">tweedieanum</tp:taxon-name-part></tp:taxon-name></italic> or <italic><tp:taxon-name><tp:taxon-name-part taxon-name-part-type="genus" reg="Solanum">S.</tp:taxon-name-part><tp:taxon-name-part taxon-name-part-type="species" reg="physalidicalyx">physalidicalyx</tp:taxon-name-part></tp:taxon-name></italic>.</p><p>Details of the orthography of the name and typification of <italic><tp:taxon-name><tp:taxon-name-part taxon-name-part-type="genus" reg="Solanum">S.</tp:taxon-name-part><tp:taxon-name-part taxon-name-part-type="species" reg="tweedieanum">tweedieanum</tp:taxon-name-part></tp:taxon-name></italic> and its synonyms are treated in <xref ref-type="bibr" rid="B137">Knapp et al. (2020)</xref> as is the confusion over the application of this name.</p></tp:treatment-sec><ref-list><ref id="B36"><mixed-citation xmlns:xlink="http://www.w3.org/1999/xlink" xlink:type="simple"><person-group><name name-style="western"><surname>Cabrera</surname><given-names>A</given-names></name></person-group> (<year>1983</year>) <article-title><tp:taxon-name><tp:taxon-name-part taxon-name-part-type="family">Solanaceae</tp:taxon-name-part></tp:taxon-name>. In: Cabrera A (Ed.</article-title><source>) Flora de la Provincia de Jujuy</source><volume>13</volume>(<issue>8</issue>): <fpage>292</fpage>–<lpage>493</lpage>.</mixed-citation></ref><ref id="B10"><mixed-citation xmlns:xlink="http://www.w3.org/1999/xlink" xlink:type="simple"><person-group><name name-style="western"><surname>Barboza</surname><given-names>GE</given-names></name><name name-style="western"><surname>Knapp</surname><given-names>S</given-names></name><name name-style="western"><surname>Särkinen</surname><given-names>T</given-names></name></person-group> (<year>2013</year>) <article-title>Grupo VII. Moreloide.</article-title> In: <person-group><name name-style="western"><surname>Anton</surname><given-names>AM</given-names></name><name name-style="western"><surname>Zuloaga</surname><given-names>FO</given-names></name></person-group> (<role>Eds</role>) <issue-title>Barboza GE (Coord.</issue-title><source>) Flora Argentina (Vol. 13), <tp:taxon-name><tp:taxon-name-part taxon-name-part-type="family">Solanaceae</tp:taxon-name-part></tp:taxon-name>. IOBDA- IMBIV, CONICET: Buenos Aires &amp; Córdoba, Argentina</source>, <fpage>231</fpage>–<lpage>264</lpage>.</mixed-citation></ref><ref id="B137"><mixed-citation xmlns:xlink="http://www.w3.org/1999/xlink" xlink:type="simple"><person-group><name name-style="western"><surname>Knapp</surname><given-names>S</given-names></name><name name-style="western"><surname>Chiarini</surname><given-names>F</given-names></name><name name-style="western"><surname>Cantero</surname><given-names>JJ</given-names></name><name name-style="western"><surname>Barboza</surname><given-names>GE</given-names></name></person-group> (<year>2020</year>) <article-title>The Morelloid clade of <italic><tp:taxon-name><tp:taxon-name-part taxon-name-part-type="genus">Solanum</tp:taxon-name-part></tp:taxon-name></italic> L. (<tp:taxon-name><tp:taxon-name-part taxon-name-part-type="family">Solanaceae</tp:taxon-name-part></tp:taxon-name>) in Argentina: Nomenclatural changes, three new species and an updated key to all taxa.</article-title><source>PhytoKeys</source><volume>164</volume>: <fpage>33</fpage>–<lpage>66</lpage>. <ext-link xlink:href="10.3897/phytokeys.164.54504" ext-link-type="doi" xlink:type="simple">https://doi.org/10.3897/phytokeys.164.54504</ext-link></mixed-citation></ref><ref id="B73"><mixed-citation xmlns:xlink="http://www.w3.org/1999/xlink" xlink:type="simple"><person-group><name name-style="western"><surname>Edmonds</surname><given-names>JM</given-names></name></person-group> (<year>1972</year>) <article-title>A synopsis of the taxonomy of <tp:taxon-name><tp:taxon-name-part taxon-name-part-type="genus">Solanum</tp:taxon-name-part><tp:taxon-name-part taxon-name-part-type="infraspecific-rank">sect.</tp:taxon-name-part><tp:taxon-name-part taxon-name-part-type="section">Solanum</tp:taxon-name-part></tp:taxon-name> (<tp:taxon-name><tp:taxon-name-part taxon-name-part-type="genus">Maurella</tp:taxon-name-part></tp:taxon-name>) in South America.</article-title><source>Kew Bulletin</source><volume>27</volume>(<issue>1</issue>): <fpage>95</fpage>–<lpage>114</lpage>. <ext-link xlink:href="10.2307/4117874" ext-link-type="doi" xlink:type="simple">https://doi.org/10.2307/4117874</ext-link></mixed-citation></ref><ref id="B20"><mixed-citation xmlns:xlink="http://www.w3.org/1999/xlink" xlink:type="simple"><person-group><name name-style="western"><surname>Bitter</surname><given-names>G</given-names></name></person-group> (<year>1914a</year>) <article-title>Weitere Untersuchungen über das Vorkommen von Steinzellkonkretionen im Fruchtfleisch beerentragender Solanaceen.</article-title><source>Abhandlungen des Naturwissenschaftlichen Vereins zu Bremen</source><volume>23</volume>: <fpage>114</fpage>–<lpage>163</lpage>.</mixed-citation></ref><ref id="B168"><mixed-citation xmlns:xlink="http://www.w3.org/1999/xlink" xlink:type="simple"><person-group><name name-style="western"><surname>Moscone</surname><given-names>EA</given-names></name></person-group> (<year>1992</year>) <article-title>Estudios en cromosomas meióticos en <tp:taxon-name><tp:taxon-name-part taxon-name-part-type="family">Solanaceae</tp:taxon-name-part></tp:taxon-name> de Argentina.</article-title><source>Darwiniana</source><volume>31</volume>: <fpage>261</fpage>–<lpage>297</lpage>. <ext-link xlink:href="https://www.jstor.org/stable/23222568" ext-link-type="uri" xlink:type="simple">https://www.jstor.org/stable/23222568</ext-link></mixed-citation></ref><ref id="B116"><mixed-citation xmlns:xlink="http://www.w3.org/1999/xlink" xlink:type="simple">IUCN (<year>2022</year>) Guidelines for Using the IUCN Red List Categories and Criteria. Version 15.1. Prepared by the Standards and Petitions Subcommittee. [Downloaded 9 Dec 2022] <ext-link xlink:href="https://www.iucnredlist.org/resources/redlistguidelines" ext-link-type="uri" xlink:type="simple">https://www.iucnredlist.org/resources/redlistguidelines</ext-link></mixed-citation></ref></ref-list></tp:taxon-treatment>
