# Supplementary material for: ﻿A revision of the South American species of the Morelloid clade (Solanum L., Solanaceae)
Source: PhytoKeys. 2023 Aug 29;231:1–342. doi: 10.3897/phytokeys.231.100894 (PMC10481398; doi:10.3897/phytokeys.231.100894)
Supplement: XML Treatment for Solanum woodii [file phytokeys.231.100894-treatment61.xml]

<!DOCTYPE tp:taxon-treatment
  PUBLIC "-//TaxonX//DTD Taxonomic Treatment Publishing DTD v0 20100105//EN" "tax-treatment-NSO.dtd">
<tp:taxon-treatment xmlns:tp="http://www.plazi.org/taxpub"><tp:treatment-meta><kwd-group><label>Taxon classification</label><kwd>
                <named-content content-type="kingdom">Plantae</named-content>
              </kwd><kwd>
                <named-content content-type="order">Solanales</named-content>
              </kwd><kwd>
                <named-content content-type="family">Solanaceae</named-content>
              </kwd></kwd-group><mixed-citation publication-type="journal"><person-group><name><surname>Knapp</surname><given-names>Sandra</given-names></name><name><surname>Särkinen</surname><given-names>Tiina</given-names></name><name><surname>Barboza</surname><given-names>Gloria E.</given-names></name></person-group><article-title>﻿A revision of the South American species of the Morelloid clade (<italic><tp:taxon-name><tp:taxon-name-part taxon-name-part-type="genus" reg="Solanum">Solanum</tp:taxon-name-part></tp:taxon-name></italic> L., <tp:taxon-name><tp:taxon-name-part taxon-name-part-type="family">Solanaceae</tp:taxon-name-part></tp:taxon-name>)</article-title><source>PhytoKeys</source><day>29</day><month>08</month><year>2023</year><volume>231</volume><fpage>1</fpage><lpage>342</lpage><pub-id pub-id-type="doi">10.3897/phytokeys.231.100894</pub-id></mixed-citation></tp:treatment-meta><tp:nomenclature><label>﻿61.</label><tp:taxon-name>
              <tp:taxon-name-part taxon-name-part-type="genus" reg="Solanum">Solanum</tp:taxon-name-part>
              <tp:taxon-name-part taxon-name-part-type="species" reg="woodii">woodii</tp:taxon-name-part>
            </tp:taxon-name><tp:taxon-authority>Särkinen &amp; S.Knapp, PhytoKeys 74: 26. 2016.</tp:taxon-authority><xref ref-type="fig" rid="F184">Figs 184</xref><xref ref-type="fig" rid="F185">, 185</xref></tp:nomenclature><tp:treatment-sec sec-type="material" id="SECID0EWNWO"><title>Type.</title><p>Bolivia. Santa Cruz: Prov. Valle Grande, pasando el puente Santa Rosa, a 78 km desde Serrano hacia Valle Grande, 1,169 m, 4 Apr 2003, <italic>J.R.I. Wood 19616</italic> (holotype: LPB).</p><fig id="F184" position="float" orientation="portrait"><object-id xmlns:xlink="http://www.w3.org/1999/xlink" content-type="doi" xlink:type="simple">10.3897/phytokeys.231.100894.figure184</object-id><label>Figure 184.</label><caption><p><italic><tp:taxon-name><tp:taxon-name-part taxon-name-part-type="genus" reg="Solanum">Solanum</tp:taxon-name-part><tp:taxon-name-part taxon-name-part-type="species" reg="woodii">woodii</tp:taxon-name-part></tp:taxon-name></italic><bold>A</bold> habit <bold>B</bold> inflorescence in bud <bold>C</bold> inflorescence with flowers at anthesis (<bold>A–C</bold><italic>Wood 21787</italic> [K000441122]). Reproduced with permission of the Trustees of the Royal Botanic Gardens, Kew.</p></caption><graphic xmlns:xlink="http://www.w3.org/1999/xlink" xlink:href="phytokeys-231-001_article-100894__-g184.jpg" position="float" orientation="portrait" xlink:type="simple" id="oo_897645.jpg"><uri content-type="original_file" xlink:type="simple">https://binary.pensoft.net/fig/897645</uri></graphic></fig></tp:treatment-sec><tp:treatment-sec sec-type="description" id="SECID0EAPWO"><title>Description.</title><p>Decumbent, slender annual (<italic>fide</italic> labels) herbs to 0.3–0.4 m high, much branching. Stems terete, pale yellow or greenish beige, glabrescent; new growth densely pubescent with spreading translucent 5–8-celled simple uniseriate glandular trichomes ca. 0.5 mm long, some to 1 mm. Sympodial units difoliate, not geminate. Leaves simple and often shallowly toothed, the blades (2.3–)4.5–8 cm long, (1.5–)2.2–4.3 cm wide, elliptic to ovate, widest at the middle or in the lower third, thin-membranous, slightly discolorous; adaxial surface moderately pubescent with spreading hairs as on stem evenly spaced along lamina and veins; abaxial surface more densely pubescent along veins; major veins 5–7 pairs; base attenuate to decurrent; margins entire to shallowly and unevenly toothed, the lobes narrow; apex acute; petiole 0.8–4.5 cm long, sparsely pubescent with simple 5–8-celled uniseriate trichomes like those of the stems. Inflorescences unbranched, opposite the leaves, 1.5–3 cm long, with (2–)3–7 flowers, sparsely pubescent with simple 5–8-celled uniseriate trichomes like those of the stems; peduncle 0.9–1.8 cm long, ca. 0.3 mm in diameter at the apex and ca. 0.5 mm in diameter at the base; pedicels spaced 0–1 mm apart, 0.7–1.1 cm long, ca. 0.2 mm in diameter at the base and ca. 0.3 mm in diameter at the apex, straight and spreading at anthesis, articulated at the base. Buds ovoid, white, the corolla strongly exserted from the calyx before anthesis, exceeding the lobes by up to two times their length. Flowers 5-merous, cosexual (hermaphroditic). Calyx tube 0.6–0.7 mm long, the lobes 1.2–2.1 mm long, 0.8–1 mm wide, ovate to elliptic in outline with acute apices, somewhat spreading at anthesis, sparsely pubescent with simple 5–8-celled uniseriate glandular trichomes like those of the stems. Corolla 1–1.5 cm in diameter, white with a greenish-purple central star at the base, stellate, lobed to the middle, the lobes 4–6 mm long, 2–3 mm wide, reflexed at anthesis, sparsely pubescent abaxially with very short 1–2-celled simple uniseriate eglandular trichomes. Stamens equal; filament tube ca. 0.5 mm long; free portion of the filaments 0.1–0.4 mm long, adaxially pubescent with 4–7-celled uniseriate eglandular trichomes; anthers (2.5–)3–3.8 mm long, 1.2–1.4 mm wide at base, ca. 0.5 mm at tip, tapering and narrowly triangular to triangular in outline, yellow, poricidal at the tips, the pores lengthening to slits with age. Ovary globose, glabrous; style 4.5–5 mm long, curved at the very tip, exserted beyond the anther cone, densely pubescent with 2–3-celled simple uniseriate trichomes in the basal 1/3 where included in the anther cone; stigma minutely capitate, the surface papillate. Fruit a globose berry, 0.5–0.9 cm in diameter, green (immature), the pericarp thick and shiny, opaque, glabrous; fruiting pedicels 0.7–1 cm long, ca. 0.5 mm in diameter at the base, ca. 0.6 mm in diameter at the apex, spaced 0–1 mm apart, spreading to recurved, not persistent; fruiting calyx tube ca. 1 mm long, the lobes 2–3.5 mm long, spreading to reflexed. Seeds 15–30 per berry, 1.6–2 mm long, 1–1.5 mm wide, flattened, teardrop-shaped with a subapical hilum, yellow, the surface minutely pitted, the testal cells pentagonal in outline with the lateral cell walls elongate and the seeds from mature fruits appearing hairy. Stone cells absent. Chromosome number: not known.</p><fig id="F185" position="float" orientation="portrait"><object-id xmlns:xlink="http://www.w3.org/1999/xlink" content-type="doi" xlink:type="simple">10.3897/phytokeys.231.100894.figure185</object-id><label>Figure 185.</label><caption><p><italic><tp:taxon-name><tp:taxon-name-part taxon-name-part-type="genus" reg="Solanum">Solanum</tp:taxon-name-part><tp:taxon-name-part taxon-name-part-type="species" reg="woodii">woodii</tp:taxon-name-part></tp:taxon-name></italic><bold>A</bold> flowering stem <bold>B</bold> inflorescence with details of buds, calyx and corolla <bold>C</bold> flower at anthesis (<bold>A, B</bold><italic>Wood 21787</italic> [K000441122] <bold>C</bold><italic>Nee et al. 51967</italic> [BM001211468]). Photos by G. Davis. Previously published in <xref ref-type="bibr" rid="B203">Särkinen and Knapp (2016</xref>: 27). Reproduced with permission of the Trustees of the Natural History Museum and the Royal Botanic Gardens, Kew.</p></caption><graphic xmlns:xlink="http://www.w3.org/1999/xlink" xlink:href="phytokeys-231-001_article-100894__-g185.jpg" position="float" orientation="portrait" xlink:type="simple" id="oo_897646.jpg"><uri content-type="original_file" xlink:type="simple">https://binary.pensoft.net/fig/897646</uri></graphic></fig></tp:treatment-sec><tp:treatment-sec sec-type="distribution" id="SECID0ESQWO"><title>Distribution</title><p><bold>(Fig. <xref ref-type="fig" rid="F186">186</xref>).</bold><italic><tp:taxon-name><tp:taxon-name-part taxon-name-part-type="genus" reg="Solanum">Solanum</tp:taxon-name-part><tp:taxon-name-part taxon-name-part-type="species" reg="woodii">woodii</tp:taxon-name-part></tp:taxon-name></italic> occurs in Bolivia (Depts. Chuquisaca, Santa Cruz) and in northern Argentina (Prov. Jujuy). When originally described (<xref ref-type="bibr" rid="B203">Särkinen and Knapp 2016</xref>), it was thought to be a Bolivian endemic.</p><fig id="F186" position="float" orientation="portrait"><object-id xmlns:xlink="http://www.w3.org/1999/xlink" content-type="doi" xlink:type="simple">10.3897/phytokeys.231.100894.figure186</object-id><label>Figure 186.</label><caption><p>Distribution map of <italic><tp:taxon-name><tp:taxon-name-part taxon-name-part-type="genus" reg="Solanum">Solanum</tp:taxon-name-part><tp:taxon-name-part taxon-name-part-type="species" reg="woodii">woodii</tp:taxon-name-part></tp:taxon-name></italic>.</p></caption><graphic xmlns:xlink="http://www.w3.org/1999/xlink" xlink:href="phytokeys-231-001_article-100894__-g186.jpg" position="float" orientation="portrait" xlink:type="simple" id="oo_897647.jpg"><uri content-type="original_file" xlink:type="simple">https://binary.pensoft.net/fig/897647</uri></graphic></fig></tp:treatment-sec><tp:treatment-sec sec-type="ecology" id="SECID0EGSWO"><title>Ecology and habitat.</title><p><italic><tp:taxon-name><tp:taxon-name-part taxon-name-part-type="genus" reg="Solanum">Solanum</tp:taxon-name-part><tp:taxon-name-part taxon-name-part-type="species" reg="woodii">woodii</tp:taxon-name-part></tp:taxon-name></italic> grows in Chaco and Chaco forests of inter-Andean valleys in Bolivia and northern Argentina, in dry Chaco woodlands on sandy and clay soils near water sources, rivers and in moist depressions in partial or full shade; between 300 and 1,800 m elevation.</p></tp:treatment-sec><tp:treatment-sec sec-type="Common names and uses" id="SECID0EXSWO"><title>Common names and uses.</title><p>None recorded.</p></tp:treatment-sec><tp:treatment-sec sec-type="Preliminary conservation status" id="SECID0E3SWO"><title>Preliminary conservation status</title><p><bold>(<xref ref-type="bibr" rid="B116">IUCN 2022</xref>).</bold> Least Concern [<abbrev xmlns:xlink="http://www.w3.org/1999/xlink" xlink:title="Least Concern" id="ABBRID0EJTWO" xlink:type="simple">LC</abbrev>]. <abbrev xmlns:xlink="http://www.w3.org/1999/xlink" xlink:title="Extent of Occurrence" id="ABBRID0ENTWO" xlink:type="simple">EOO</abbrev> = 122,138 km<sup>2</sup> [<abbrev xmlns:xlink="http://www.w3.org/1999/xlink" xlink:title="Least Concern" id="ABBRID0ETTWO" xlink:type="simple">LC</abbrev>]; <abbrev xmlns:xlink="http://www.w3.org/1999/xlink" xlink:title="Area of Occurrence" id="ABBRID0EXTWO" xlink:type="simple">AOO</abbrev> = 64 km<sup>2</sup> [<abbrev xmlns:xlink="http://www.w3.org/1999/xlink" xlink:title="Endangered" id="ABBRID0E4TWO" xlink:type="simple">EN</abbrev>]. The preliminary threat status of <italic><tp:taxon-name><tp:taxon-name-part taxon-name-part-type="genus" reg="Solanum">S.</tp:taxon-name-part><tp:taxon-name-part taxon-name-part-type="species" reg="woodii">woodii</tp:taxon-name-part></tp:taxon-name></italic> was assessed as Vulnerable (<abbrev xmlns:xlink="http://www.w3.org/1999/xlink" xlink:title="Vulnerable" id="ABBRID0EMUWO" xlink:type="simple">VU</abbrev>, B1) by <xref ref-type="bibr" rid="B203">Särkinen and Knapp (2016)</xref>; recent collections from Argentina have revealed it to be more widely distributed than previously thought but is rare where it occurs. No occurrences are known within protected areas thus far.</p></tp:treatment-sec><tp:treatment-sec sec-type="discussion" id="SECID0EUUWO"><title>Discussion.</title><p><italic><tp:taxon-name><tp:taxon-name-part taxon-name-part-type="genus" reg="Solanum">Solanum</tp:taxon-name-part><tp:taxon-name-part taxon-name-part-type="species" reg="woodii">woodii</tp:taxon-name-part></tp:taxon-name></italic> is unusual in South American morelloids having tapering, somewhat cone-shaped anthers with a beak-like tip (see Fig. <xref ref-type="fig" rid="F185">185C</xref>); this character, however, can be difficult to see in older flowers with dehisced anthers. Among other glandular-viscid herbaceous solanums, it could be confused with <italic><tp:taxon-name><tp:taxon-name-part taxon-name-part-type="genus" reg="Solanum">S.</tp:taxon-name-part><tp:taxon-name-part taxon-name-part-type="species" reg="tweedieanum">tweedieanum</tp:taxon-name-part></tp:taxon-name></italic> and <italic><tp:taxon-name><tp:taxon-name-part taxon-name-part-type="genus" reg="Solanum">S.</tp:taxon-name-part><tp:taxon-name-part taxon-name-part-type="species" reg="physalifolium">physalifolium</tp:taxon-name-part></tp:taxon-name></italic>. <italic><tp:taxon-name><tp:taxon-name-part taxon-name-part-type="genus" reg="Solanum">Solanum</tp:taxon-name-part><tp:taxon-name-part taxon-name-part-type="species" reg="woodii">woodii</tp:taxon-name-part></tp:taxon-name></italic> is sympatric with <italic><tp:taxon-name><tp:taxon-name-part taxon-name-part-type="genus" reg="Solanum">S.</tp:taxon-name-part><tp:taxon-name-part taxon-name-part-type="species" reg="tweedieanum">tweedieanum</tp:taxon-name-part></tp:taxon-name></italic> but the latter species has longer calyx lobes in flower (3.5–5(–7) mm) and fruit (&gt;5 mm) and slightly larger ellipsoid anthers (3–)4–4.5 mm long that are rectangular in outline (equally wide along their entire length) rather than broadest at the base; the calyx of <italic><tp:taxon-name><tp:taxon-name-part taxon-name-part-type="genus" reg="Solanum">S.</tp:taxon-name-part><tp:taxon-name-part taxon-name-part-type="species" reg="tweedieanum">tweedieanum</tp:taxon-name-part></tp:taxon-name></italic> is accrescent and completely covers the berry at maturity, while that of <italic><tp:taxon-name><tp:taxon-name-part taxon-name-part-type="genus" reg="Solanum">S.</tp:taxon-name-part><tp:taxon-name-part taxon-name-part-type="species" reg="woodii">woodii</tp:taxon-name-part></tp:taxon-name></italic> is spreading and does not become accrescent.</p><p>The unusual anther shape in <italic><tp:taxon-name><tp:taxon-name-part taxon-name-part-type="genus" reg="Solanum">S.</tp:taxon-name-part><tp:taxon-name-part taxon-name-part-type="species" reg="woodii">woodii</tp:taxon-name-part></tp:taxon-name></italic> resembles that of <italic><tp:taxon-name><tp:taxon-name-part taxon-name-part-type="genus" reg="Solanum">S.</tp:taxon-name-part><tp:taxon-name-part taxon-name-part-type="species" reg="anomalostemon">anomalostemon</tp:taxon-name-part></tp:taxon-name></italic> from the dry inter-Andean valley of the Rio Apurimac in southern Peru (<xref ref-type="bibr" rid="B129">Knapp and Nee 2009</xref>). Despite the similarity in anther shape, preliminary molecular data suggest <italic><tp:taxon-name><tp:taxon-name-part taxon-name-part-type="genus" reg="Solanum">S.</tp:taxon-name-part><tp:taxon-name-part taxon-name-part-type="species" reg="woodii">woodii</tp:taxon-name-part></tp:taxon-name></italic> is a member of the morelloid lineage, whereas <italic><tp:taxon-name><tp:taxon-name-part taxon-name-part-type="genus" reg="Solanum">S.</tp:taxon-name-part><tp:taxon-name-part taxon-name-part-type="species" reg="anomalostemon">anomalostemon</tp:taxon-name-part></tp:taxon-name></italic> is morphologically unique within <italic><tp:taxon-name><tp:taxon-name-part taxon-name-part-type="genus" reg="Solanum">Solanum</tp:taxon-name-part></tp:taxon-name></italic> in having cordate anthers and has been resolved as an independent lineage not closely related to the Morelloid clade (<xref ref-type="bibr" rid="B92">Gagnon et al. 2022</xref>).</p></tp:treatment-sec><ref-list><ref id="B203"><mixed-citation xmlns:xlink="http://www.w3.org/1999/xlink" xlink:type="simple"><person-group><name name-style="western"><surname>Särkinen</surname><given-names>T</given-names></name><name name-style="western"><surname>Knapp</surname><given-names>S</given-names></name></person-group> (<year>2016</year>) <article-title>Two new non-spiny <italic><tp:taxon-name><tp:taxon-name-part taxon-name-part-type="genus">Solanum</tp:taxon-name-part></tp:taxon-name></italic> (<tp:taxon-name><tp:taxon-name-part taxon-name-part-type="family">Solanaceae</tp:taxon-name-part></tp:taxon-name>) from the Gran Chaco Americano and a key for the herbaceous glandular-pubescent solanums from the region.</article-title><source>PhytoKeys</source><volume>74</volume>: <fpage>19</fpage>–<lpage>33</lpage>. <ext-link xlink:href="10.3897/phytokeys.74.10159" ext-link-type="doi" xlink:type="simple">https://doi.org/10.3897/phytokeys.74.10159</ext-link></mixed-citation></ref><ref id="B116"><mixed-citation xmlns:xlink="http://www.w3.org/1999/xlink" xlink:type="simple">IUCN (<year>2022</year>) Guidelines for Using the IUCN Red List Categories and Criteria. Version 15.1. Prepared by the Standards and Petitions Subcommittee. [Downloaded 9 Dec 2022] <ext-link xlink:href="https://www.iucnredlist.org/resources/redlistguidelines" ext-link-type="uri" xlink:type="simple">https://www.iucnredlist.org/resources/redlistguidelines</ext-link></mixed-citation></ref><ref id="B129"><mixed-citation xmlns:xlink="http://www.w3.org/1999/xlink" xlink:type="simple"><person-group><name name-style="western"><surname>Knapp</surname><given-names>S</given-names></name><name name-style="western"><surname>Nee</surname><given-names>M</given-names></name></person-group> (<year>2009</year>) <article-title><italic><tp:taxon-name><tp:taxon-name-part taxon-name-part-type="genus">Solanum</tp:taxon-name-part><tp:taxon-name-part taxon-name-part-type="species">anomalostemon</tp:taxon-name-part></tp:taxon-name></italic> (<tp:taxon-name><tp:taxon-name-part taxon-name-part-type="family">Solanaceae</tp:taxon-name-part></tp:taxon-name>), an endangered new species from southern Peru with unusual anther morphology.</article-title><source>Novon</source><volume>19</volume>(<issue>2</issue>): <fpage>178</fpage>–<lpage>181</lpage>. <ext-link xlink:href="10.3417/2007108" ext-link-type="doi" xlink:type="simple">https://doi.org/10.3417/2007108</ext-link></mixed-citation></ref><ref id="B92"><mixed-citation xmlns:xlink="http://www.w3.org/1999/xlink" xlink:type="simple"><person-group><name name-style="western"><surname>Gagnon</surname><given-names>E</given-names></name><name name-style="western"><surname>Hilgenhof</surname><given-names>R</given-names></name><name name-style="western"><surname>Orejuela</surname><given-names>A</given-names></name><name name-style="western"><surname>McDonnell</surname><given-names>A</given-names></name><name name-style="western"><surname>Sablok</surname><given-names>G</given-names></name><name name-style="western"><surname>Aubriot</surname><given-names>X</given-names></name><name name-style="western"><surname>Giacomin</surname><given-names>LL</given-names></name><name name-style="western"><surname>Gouvêa</surname><given-names>Y</given-names></name><name name-style="western"><surname>Bohs</surname><given-names>L</given-names></name><name name-style="western"><surname>Dodsworth</surname><given-names>S</given-names></name><name name-style="western"><surname>Martine</surname><given-names>C</given-names></name><name name-style="western"><surname>Poczai</surname><given-names>P</given-names></name><name name-style="western"><surname>Knapp</surname><given-names>S</given-names></name><name name-style="western"><surname>Särkinen</surname><given-names>T</given-names></name></person-group> (<year>2022</year>) <article-title>Phylogenomic discordance suggests polytomies along the backbone of the large genus <italic><tp:taxon-name><tp:taxon-name-part taxon-name-part-type="genus">Solanum</tp:taxon-name-part></tp:taxon-name></italic>.</article-title><source>American Journal of Botany</source><volume>109</volume>(<issue>4</issue>): <fpage>580</fpage>–<lpage>601</lpage>. <ext-link xlink:href="10.1002/ajb2.1827" ext-link-type="doi" xlink:type="simple">https://doi.org/10.1002/ajb2.1827</ext-link></mixed-citation></ref></ref-list></tp:taxon-treatment>
