# Supplementary material for: ﻿A revision of the South American species of the Morelloid clade (Solanum L., Solanaceae)
Source: PhytoKeys. 2023 Aug 29;231:1–342. doi: 10.3897/phytokeys.231.100894 (PMC10481398; doi:10.3897/phytokeys.231.100894)
Supplement: Supplementary material 3 — Searchable csv file of all specimens [file phytokeys-231-001_article-100894__-s003.csv]

HERBARIUM	CATEGORY	SPECID	BRAHMS	ACCESSION	BARCODE	COLLECTOR	PREFIX	NUMBER	SUFFIX	ADDCOLL	TYPE	TYPE_OF	DAY	MONTH	YEAR	DATERES	FAMILY	GENUS	SP1	AUTHOR1	CONTINENT	REGION	COUNTRY	MAJORAREA	MINORAREA	GAZETTEER	LOCNOTES	PLANTDESC	HABITATTXT	LAT	NS	LONG	EW	LLUNIT	LLRES	LLORIG	LATLONG	LATDEC	LONGDEC	ALT	ALTMAX	ALTRES	ALTTEXT	ALTUNIT	ALTRANGE	VERNACULAR	LANGUAGE
BM	Herbarium sheet	23079	24159		BM000887671	Bang, M.		1575			isolectotype	Poecilochroma albescens Britton ex Rusby	0	9	1892		Solanaceae	Solanum	albescens	(Britton ex Rusby) Hunz.	Southern America	Western South America	Bolivia	La Paz			Near Mapiri [Mapiri is low elevation - georef to right elevation as on label 10,000 ft]			16	S	68	W	DD	>20km	GAZ	16°00' S, 68°00' W Alt: 3048m	-16	-68	3048	0				3048
F	Herbarium sheet	75505	24159		V0093033F	Bang, M.		1575			isolectotype	Poecilochroma albescens Britton ex Rusby	0	9	1892		Solanaceae	Solanum	albescens	(Britton ex Rusby) Hunz.	Southern America	Western South America	Bolivia	La Paz			Near Mapiri [Mapiri is low elevation - georef to right elevation as on label 10,000 ft]			16	S	68	W	DD	>20km	GAZ	16°00' S, 68°00' W Alt: 3048m	-16	-68	3048	0				3048
K	Herbarium sheet	75506	24159		K000590162	Bang, M.		1575			isolectotype	Poecilochroma albescens Britton ex Rusby	0	9	1892		Solanaceae	Solanum	albescens	(Britton ex Rusby) Hunz.	Southern America	Western South America	Bolivia	La Paz			Near Mapiri [Mapiri is low elevation - georef to right elevation as on label 10,000 ft]			16	S	68	W	DD	>20km	GAZ	16°00' S, 68°00' W Alt: 3048m	-16	-68	3048	0				3048
PH	Herbarium sheet	75507	24159		PH00020419	Bang, M.		1575			isolectotype	Poecilochroma albescens Britton ex Rusby	0	9	1892		Solanaceae	Solanum	albescens	(Britton ex Rusby) Hunz.	Southern America	Western South America	Bolivia	La Paz			Near Mapiri [Mapiri is low elevation - georef to right elevation as on label 10,000 ft]			16	S	68	W	DD	>20km	GAZ	16°00' S, 68°00' W Alt: 3048m	-16	-68	3048	0				3048
K	Herbarium sheet	75508	24159		K000590161	Bang, M.		1575			isolectotype	Poecilochroma albescens Britton ex Rusby	0	9	1892		Solanaceae	Solanum	albescens	(Britton ex Rusby) Hunz.	Southern America	Western South America	Bolivia	La Paz			Near Mapiri [Mapiri is low elevation - georef to right elevation as on label 10,000 ft]			16	S	68	W	DD	>20km	GAZ	16°00' S, 68°00' W Alt: 3048m	-16	-68	3048	0				3048
NY	Herbarium sheet	75509	24159	NY00022197	22197	Bang, M.		1575			isolectotype	Poecilochroma albescens Britton ex Rusby	0	9	1892		Solanaceae	Solanum	albescens	(Britton ex Rusby) Hunz.	Southern America	Western South America	Bolivia	La Paz			Near Mapiri [Mapiri is low elevation - georef to right elevation as on label 10,000 ft]			16	S	68	W	DD	>20km	GAZ	16°00' S, 68°00' W Alt: 3048m	-16	-68	3048	0				3048
MO	Herbarium sheet	75510	24159	2218441	MO-171597	Bang, M.		1575			isolectotype	Poecilochroma albescens Britton ex Rusby	0	9	1892		Solanaceae	Solanum	albescens	(Britton ex Rusby) Hunz.	Southern America	Western South America	Bolivia	La Paz			Near Mapiri [Mapiri is low elevation - georef to right elevation as on label 10,000 ft]			16	S	68	W	DD	>20km	GAZ	16°00' S, 68°00' W Alt: 3048m	-16	-68	3048	0				3048
MICH	Herbarium sheet	75511	24159		MICH1109891	Bang, M.		1575			isolectotype	Poecilochroma albescens Britton ex Rusby	0	9	1892		Solanaceae	Solanum	albescens	(Britton ex Rusby) Hunz.	Southern America	Western South America	Bolivia	La Paz			Near Mapiri [Mapiri is low elevation - georef to right elevation as on label 10,000 ft]			16	S	68	W	DD	>20km	GAZ	16°00' S, 68°00' W Alt: 3048m	-16	-68	3048	0				3048
GH	Herbarium sheet	75514	24159		77569	Bang, M.		1575			isolectotype	Poecilochroma albescens Britton ex Rusby	0	9	1892		Solanaceae	Solanum	albescens	(Britton ex Rusby) Hunz.	Southern America	Western South America	Bolivia	La Paz			Near Mapiri [Mapiri is low elevation - georef to right elevation as on label 10,000 ft]			16	S	68	W	DD	>20km	GAZ	16°00' S, 68°00' W Alt: 3048m	-16	-68	3048	0				3048
E	Herbarium sheet	125792	24159		E00504823	Bang, M.		1575			isolectotype	Poecilochroma albescens Britton ex Rusby	0	9	1892		Solanaceae	Solanum	albescens	(Britton ex Rusby) Hunz.	Southern America	Western South America	Bolivia	La Paz			Near Mapiri [Mapiri is low elevation - georef to right elevation as on label 10,000 ft]			16	S	68	W	DD	>20km	GAZ	16°00' S, 68°00' W Alt: 3048m	-16	-68	3048	0				3048
US	Herbarium sheet	215619	24159	1416199	27289	Bang, M.		1575			isolectotype	Poecilochroma albescens Britton ex Rusby	0	9	1892		Solanaceae	Solanum	albescens	(Britton ex Rusby) Hunz.	Southern America	Western South America	Bolivia	La Paz			Near Mapiri [Mapiri is low elevation - georef to right elevation as on label 10,000 ft]			16	S	68	W	DD	>20km	GAZ	16°00' S, 68°00' W Alt: 3048m	-16	-68	3048	0				3048
US	Herbarium sheet	215620	24159	98763	1014184	Bang, M.		1575			isolectotype	Poecilochroma albescens Britton ex Rusby	0	9	1892		Solanaceae	Solanum	albescens	(Britton ex Rusby) Hunz.	Southern America	Western South America	Bolivia	La Paz			Near Mapiri [Mapiri is low elevation - georef to right elevation as on label 10,000 ft]			16	S	68	W	DD	>20km	GAZ	16°00' S, 68°00' W Alt: 3048m	-16	-68	3048	0				3048
WU	Herbarium sheet	215666	24159	WU0120000	WU0120000	Bang, M.		1575			lectotype	Poecilochroma albescens Britton ex Rusby	0	9	1892		Solanaceae	Solanum	albescens	(Britton ex Rusby) Hunz.	Southern America	Western South America	Bolivia	La Paz			Near Mapiri [Mapiri is low elevation - georef to right elevation as on label 10,000 ft]			16	S	68	W	DD	>20km	GAZ	16°00' S, 68°00' W Alt: 3048m	-16	-68	3048	0				3048
BM	Herbarium sheet	23077	24157		BM000887669	Brooke, W.M.A.		6905					2	10	1950		Solanaceae	Solanum	albescens	(Britton ex Rusby) Hunz.	Southern America	Western South America	Bolivia	La Paz	Nor Yungas		Unduavi, the junction of the road from Coroico and Chulamani.	Brilliant opaque white flowers. 2 feet.		16	S	68.3	W	DMS		SPEC	16°00' S, 68°30' W Alt: 3353m	-16	-68.5	3353	0				3353
CORD	Herbarium sheet	70444	63659		CORD00013409	Buchtien, O.		9022					0	10	1931		Solanaceae	Solanum	albescens	(Britton ex Rusby) Hunz.	Southern America	Western South America	Bolivia	La Paz	Nor Yungas		Unduavi			16.311685	S	67.907553	W	DD	>20km	GAZ	16°18'42' S, 67°54'27' W Alt: 3450m	-16.311685	-67.907553	3450	0				3450
USM	Herbarium sheet	73070	65954	81914		Girault, L.		s.n.					0	0	0	s.d.	Solanaceae	Solanum	albescens	(Britton ex Rusby) Hunz.	Southern America	Western South America	Bolivia	La Paz	Sud Yungas		Unduavi, entrada de los Yungas			16.311685	S	67.907553	W	DD	>20km	GAZ	16°18'42' S, 67°54'27' W Alt: 2700m	-16.311685	-67.907553	2700	0				2700	Kurpusuai	Quechua
MO	Herbarium sheet	134639	102040	3789853	MO-1336650	Grifo, F.T.		1032		Solomon, J.C.			20	3	1988		Solanaceae	Solanum	albescens	(Britton ex Rusby) Hunz.	Southern America	Western South America	Bolivia	La Paz	Nor Yungas		1.3 km E of Cotapata, trail to silver mine.	Scandent shrub, corolla white.	Cloud forest.	0		0					Alt: 3100m	0	0	3100	0				3100
MO	Herbarium sheet	145049	110482	3429436	MO-1336670	Nee, M.		30208					29	10	1984		Solanaceae	Solanum	albescens	(Britton ex Rusby) Hunz.	Southern America	Western South America	Bolivia	La Paz	Sud Yungas		3km NW of Chuspipata on road to Unduavi	few-branched, staggling, rooting along stems; flowers hanging; corolla campanulate, pure white, anthers yellow, becoming yellow-orange with age	steep slopes with low cloud forest of Weinmannia, Clusia, Brunellia, Myrica pubescens	16.17	S	67.5	W	DD		GAZ	16°10'12' S, 67°30'00' W Alt: 3250m	-16.17	-67.5	3250	0				3250
US	Herbarium sheet	58262	54312	1335193		Rusby, H.H.		2564			paratype	Poecilochroma albescens Britton ex Rusby	0	10	1885		Solanaceae	Solanum	albescens	(Britton ex Rusby) Hunz.	Southern America	Western South America	Bolivia	La Paz	Nor Yungas		Unduavi			16.311685	S	67.907553	W	DD	>20km	GAZ	16°18'42' S, 67°54'27' W Alt: 3658m	-16.311685	-67.907553	3658	0				3658
F	Herbarium sheet	74390	54312		F0093032F	Rusby, H.H.		2564			paratype	Poecilochroma albescens Britton ex Rusby	0	10	1885		Solanaceae	Solanum	albescens	(Britton ex Rusby) Hunz.	Southern America	Western South America	Bolivia	La Paz	Nor Yungas		Unduavi			16.311685	S	67.907553	W	DD	>20km	GAZ	16°18'42' S, 67°54'27' W Alt: 3658m	-16.311685	-67.907553	3658	0				3658
NY	Herbarium sheet	74391	54312	NY00022198	22198	Rusby, H.H.		2564			paratype	Poecilochroma albescens Britton ex Rusby	0	10	1885		Solanaceae	Solanum	albescens	(Britton ex Rusby) Hunz.	Southern America	Western South America	Bolivia	La Paz	Nor Yungas		Unduavi			16.311685	S	67.907553	W	DD	>20km	GAZ	16°18'42' S, 67°54'27' W Alt: 3658m	-16.311685	-67.907553	3658	0				3658
CORD	Herbarium sheet	214157	161986		CORD00095329	Steinbach, J.		5952					19	11	1921		Solanaceae	Solanum	albescens	(Britton ex Rusby) Hunz.	Southern America	Western South America	Bolivia	Cochabamba	Chapare	Cerro San Benito		arbusto semirastrero; fl. cyal lila		17.305527	S	65.767977	W	DD	2-5km	GAZ	17°18' S, 65°46' W Alt: 3000m	-17.305527	-65.767977	3000	0				3000
BM	Herbarium sheet	23078	24158		BM000887670	Williams, R.S.		843					12	9	1901		Solanaceae	Solanum	albescens	(Britton ex Rusby) Hunz.	Southern America	Western South America	Bolivia	La Paz	Larecaja		Below Tolapampa [could be Potosí, La Paz or Oruro? - all these localities too high - See Dorr 1991 this is a mystery locality]			0		0					Alt: 2743m	0	0	2743	0				2743
US	Herbarium sheet	57564	24158	1133332		Williams, R.S.		843					12	9	1901		Solanaceae	Solanum	albescens	(Britton ex Rusby) Hunz.	Southern America	Western South America	Bolivia	La Paz	Larecaja		Below Tolapampa [could be Potosí, La Paz or Oruro? - all these localities too high - See Dorr 1991 this is a mystery locality]			0		0					Alt: 2743m	0	0	2743	0				2743
CORD	Herbarium sheet	70248	24158		CORD00013410	Williams, R.S.		843					12	9	1901		Solanaceae	Solanum	albescens	(Britton ex Rusby) Hunz.	Southern America	Western South America	Bolivia	La Paz	Larecaja		Below Tolapampa [could be Potosí, La Paz or Oruro? - all these localities too high - See Dorr 1991 this is a mystery locality]			0		0					Alt: 2743m	0	0	2743	0				2743
CORD	Herbarium sheet	214896	162499		CORD00086093	Barboza, G.E.		4905					11	12	2017		Solanaceae	Solanum	alliariifolium	M.Nee & Särkinen	Southern America	Western South America	Bolivia	Santa Cruz	Caballero		a unos 20 km de Comarapa rumbo a La Siberia	planta rastera; corola violeta intenso		17.493	S	64.4021	W	DMS		SPEC	17°49'30' S, 64°40'21' W Alt: 2575m	-17.825	-64.6725	2575	0				2575
US	Herbarium sheet	67143	60702	2027196		Cárdenas, M.		4663					0	1	1951		Solanaceae	Solanum	alliariifolium	M.Nee & Särkinen	Southern America	Western South America	Bolivia	Cochabamba	Carrasco		near Lagunillas (Totora)	Height 10-20 cm; flowers blue	On grassy open meadow	17.735356	S	65.19302	W	DD	2-5km	GAZ	17°44' S, 65°12' W Alt: 2700m	-17.735356	-65.19302	2700	0				2700
US	Herbarium sheet	67142	60701	2429794		Cárdenas, M.		5716					0	11	1959		Solanaceae	Solanum	alliariifolium	M.Nee & Särkinen	Southern America	Western South America	Bolivia	Cochabamba	Carrasco		Sehuenka [Sehuencas]- Totora	creeping; blue lilac	sandy soil	17.622728	S	65.246403	W	DD	2-5km	GAZ	17°37' S, 65°15' W Alt: 2800m	-17.622728	-65.246403	2800	0				2800
K	Herbarium sheet	67144	60703		K000788001	Cárdenas, M.		5942					0	1	1961		Solanaceae	Solanum	alliariifolium	M.Nee & Särkinen	Southern America	Western South America	Bolivia	Cochabamba	Carrasco		Jatum Pino [slightly illegible, georef to Carrasco National Park at correct elevation]	prostrate; flowers blue	Sandy soil	17.540279	S	65.262961	W	DD	2-5km	GAZ	17°32' S, 65°16' W Alt: 3200m	-17.540279	-65.262961	3200	0				3200
US	Herbarium sheet	168219	60703	2429789	3271345	Cárdenas, M.		5942					0	1	1961		Solanaceae	Solanum	alliariifolium	M.Nee & Särkinen	Southern America	Western South America	Bolivia	Cochabamba	Carrasco		Jatum Pino [slightly illegible, georef to Carrasco National Park at correct elevation]	prostrate; flowers blue	Sandy soil	17.540279	S	65.262961	W	DD	2-5km	GAZ	17°32' S, 65°16' W Alt: 3200m	-17.540279	-65.262961	3200	0				3200
NY	Herbarium sheet	84155	72878	NY00854524	854524	Jiménez, M.		603		Villalobos, J. & Apaza, O.			11	8	2007		Solanaceae	Solanum	alliariifolium	M.Nee & Särkinen	Southern America	Western South America	Bolivia	Chuquisaca	Hernando Siles		Primera Seccion Monteagudo, Canton Fernandez, Comunidad Vallecito	Hierba semirastrera de flores con petalos blancos y estambres amarillos	Bosque Tucumano Boliviano, piso montano; dominado por Myrtaceas, Cedrela spp., Podocarpus parlatorei y Alnus acuminata; la vegetacion baja esta dominada por Chusquea sp., helechos y Apiaceas	20.1243	S	64.18029	W	DMS		SPEC	20°12'43' S, 64°18'03' W Alt: 2314m	-20.211944	-64.300806	2314	0				2314
MO	Herbarium sheet	144572	72878		MO-2675306	Jiménez, M.		603		Villalobos, J. & Apaza, O.			11	8	2007		Solanaceae	Solanum	alliariifolium	M.Nee & Särkinen	Southern America	Western South America	Bolivia	Chuquisaca	Hernando Siles		Primera Seccion Monteagudo, Canton Fernandez, Comunidad Vallecito	Hierba semirastrera de flores con petalos blancos y estambres amarillos	Bosque Tucumano Boliviano, piso montano; dominado por Myrtaceas, Cedrela spp., Podocarpus parlatorei y Alnus acuminata; la vegetacion baja esta dominada por Chusquea sp., helechos y Apiaceas	20.1243	S	64.18029	W	DMS		SPEC	20°12'43' S, 64°18'03' W Alt: 2314m	-20.211944	-64.300806	2314	0				2314
NY	Herbarium sheet	84154	72877	NY00829500	829500	Lozano, R.		1787		Serrano, M.; et al.			26	12	2005		Solanaceae	Solanum	alliariifolium	M.Nee & Särkinen	Southern America	Western South America	Bolivia	Chuquisaca	Hernando Siles		Laguna Milagros	Hierba rastrera ca. 50cm de largo; inflorescencia en racimos circundantes; corola estrellada blanca; androceo connivente amarillo; abundante a orillas de Laguna	Area abierta rocosa; pastizal bajo y area pedregosa con pequenas colonias de matorral ralo de Baccharis sp.; en la parte baja bordeando la laguna Eleocharis sp. 40% del perimetro de la laguna colindando con bosque de Podocarpus parlatorei	20.1716	S	64.0256	W	DMS		SPEC	20°17'16' S, 64°02'56' W Alt: 1993m	-20.287778	-64.048889	1993	0				1993
MO	Herbarium sheet	127422	72877	6425798	MO-2506085	Lozano, R.		1787		Serrano, M.; et al.			26	12	2005		Solanaceae	Solanum	alliariifolium	M.Nee & Särkinen	Southern America	Western South America	Bolivia	Chuquisaca	Hernando Siles		Laguna Milagros	Hierba rastrera ca. 50cm de largo; inflorescencia en racimos circundantes; corola estrellada blanca; androceo connivente amarillo; abundante a orillas de Laguna	Area abierta rocosa; pastizal bajo y area pedregosa con pequenas colonias de matorral ralo de Baccharis sp.; en la parte baja bordeando la laguna Eleocharis sp. 40% del perimetro de la laguna colindando con bosque de Podocarpus parlatorei	20.1716	S	64.0256	W	DMS		SPEC	20°17'16' S, 64°02'56' W Alt: 1993m	-20.287778	-64.048889	1993	0				1993
NY	Herbarium sheet	84153	72876	NY00852803	852803	Nee, M.		36631		Solomon, J.C.			10	3	1988		Solanaceae	Solanum	alliariifolium	M.Nee & Särkinen	Southern America	Western South America	Bolivia	Cochabamba	Carrasco		Narrow canyon of Rio Monte Puncu, 5km NE of Monte Puncu, 10km by air NW of Epizana	Herb, +- decumbent among pasture grasses, rooting; flowers nodding, odorless, violet-blue, with dark purple ring at base and yellow-green in center; anthers yellow; aspect in field of sect. Dulcamara although looks much like sect. Solanum	cloud forest with short trees, some cleared for pastures, Alnus acuminata ssp. acuminata	17.33	S	65.16	W	DMS		SPEC	17°33' S, 65°16' W Alt: 2700 - 2750m	-17.55	-65.266667	2700	2750				2700 - 2750
MO	Herbarium sheet	144604	72876		MO-2537099	Nee, M.		36631		Solomon, J.C.			10	3	1988		Solanaceae	Solanum	alliariifolium	M.Nee & Särkinen	Southern America	Western South America	Bolivia	Cochabamba	Carrasco		Narrow canyon of Rio Monte Puncu, 5km NE of Monte Puncu, 10km by air NW of Epizana	Herb, +- decumbent among pasture grasses, rooting; flowers nodding, odorless, violet-blue, with dark purple ring at base and yellow-green in center; anthers yellow; aspect in field of sect. Dulcamara although looks much like sect. Solanum	cloud forest with short trees, some cleared for pastures, Alnus acuminata ssp. acuminata	17.33	S	65.16	W	DMS		SPEC	17°33' S, 65°16' W Alt: 2700 - 2750m	-17.55	-65.266667	2700	2750				2700 - 2750
K	Herbarium sheet	229426	72876		K000922921	Nee, M.		36631		Solomon, J.C.			10	3	1988		Solanaceae	Solanum	alliariifolium	M.Nee & Särkinen	Southern America	Western South America	Bolivia	Cochabamba	Carrasco		Narrow canyon of Rio Monte Puncu, 5km NE of Monte Puncu, 10km by air NW of Epizana	Herb, +- decumbent among pasture grasses, rooting; flowers nodding, odorless, violet-blue, with dark purple ring at base and yellow-green in center; anthers yellow; aspect in field of sect. Dulcamara although looks much like sect. Solanum	cloud forest with short trees, some cleared for pastures, Alnus acuminata ssp. acuminata	17.33	S	65.16	W	DMS		SPEC	17°33' S, 65°16' W Alt: 2700 - 2750m	-17.55	-65.266667	2700	2750				2700 - 2750
K	Herbarium sheet	229427	72876		K000922922	Nee, M.		36631		Solomon, J.C.			10	3	1988		Solanaceae	Solanum	alliariifolium	M.Nee & Särkinen	Southern America	Western South America	Bolivia	Cochabamba	Carrasco		Narrow canyon of Rio Monte Puncu, 5km NE of Monte Puncu, 10km by air NW of Epizana	Herb, +- decumbent among pasture grasses, rooting; flowers nodding, odorless, violet-blue, with dark purple ring at base and yellow-green in center; anthers yellow; aspect in field of sect. Dulcamara although looks much like sect. Solanum	cloud forest with short trees, some cleared for pastures, Alnus acuminata ssp. acuminata	17.33	S	65.16	W	DMS		SPEC	17°33' S, 65°16' W Alt: 2700 - 2750m	-17.55	-65.266667	2700	2750				2700 - 2750
NY	Herbarium sheet	84152	72875	NY00852828	852828	Nee, M.		40315			isotype	Solanum alliariifolium M.Nee & Särkinen	15	12	1990		Solanaceae	Solanum	alliariifolium	M.Nee & Särkinen	Southern America	Western South America	Bolivia	Santa Cruz	Vallegrande		6.5km by air SW of Guadalupe on road to Pucara, at turnoff to Santa Ana	Decumbent herb, rhizomatous; flowers nodding, corolla pale violet; anthers yellow	Grazed slopes with brush and a few patches of trees, probably formerly cloud forest, with Podocarpus parlatorei, Myrica, Alnus acuminata	18.36	S	64.07	W	DMS		SPEC	18°36' S, 64°07' W Alt: 2675m	-18.6	-64.116667	2675	0				2675
LPB	Herbarium sheet	130600	72875			Nee, M.		40315			holotype	Solanum alliariifolium M.Nee & Särkinen	15	12	1990		Solanaceae	Solanum	alliariifolium	M.Nee & Särkinen	Southern America	Western South America	Bolivia	Santa Cruz	Vallegrande		6.5km by air SW of Guadalupe on road to Pucara, at turnoff to Santa Ana	Decumbent herb, rhizomatous; flowers nodding, corolla pale violet; anthers yellow	Grazed slopes with brush and a few patches of trees, probably formerly cloud forest, with Podocarpus parlatorei, Myrica, Alnus acuminata	18.36	S	64.07	W	DMS		SPEC	18°36' S, 64°07' W Alt: 2675m	-18.6	-64.116667	2675	0				2675
MO	Herbarium sheet	130601	72875	2537105	MO-2537105	Nee, M.		40315			isotype	Solanum alliariifolium M.Nee & Särkinen	15	12	1990		Solanaceae	Solanum	alliariifolium	M.Nee & Särkinen	Southern America	Western South America	Bolivia	Santa Cruz	Vallegrande		6.5km by air SW of Guadalupe on road to Pucara, at turnoff to Santa Ana	Decumbent herb, rhizomatous; flowers nodding, corolla pale violet; anthers yellow	Grazed slopes with brush and a few patches of trees, probably formerly cloud forest, with Podocarpus parlatorei, Myrica, Alnus acuminata	18.36	S	64.07	W	DMS		SPEC	18°36' S, 64°07' W Alt: 2675m	-18.6	-64.116667	2675	0				2675
USZ	Herbarium sheet	130602	72875			Nee, M.		40315			isotype	Solanum alliariifolium M.Nee & Särkinen	15	12	1990		Solanaceae	Solanum	alliariifolium	M.Nee & Särkinen	Southern America	Western South America	Bolivia	Santa Cruz	Vallegrande		6.5km by air SW of Guadalupe on road to Pucara, at turnoff to Santa Ana	Decumbent herb, rhizomatous; flowers nodding, corolla pale violet; anthers yellow	Grazed slopes with brush and a few patches of trees, probably formerly cloud forest, with Podocarpus parlatorei, Myrica, Alnus acuminata	18.36	S	64.07	W	DMS		SPEC	18°36' S, 64°07' W Alt: 2675m	-18.6	-64.116667	2675	0				2675
BM	Herbarium sheet	200085	72875		BM012559020	Nee, M.		40315			TYPES (4)		15	12	1990		Solanaceae	Solanum	alliariifolium	M.Nee & Särkinen	Southern America	Western South America	Bolivia	Santa Cruz	Vallegrande		6.5km by air SW of Guadalupe on road to Pucara, at turnoff to Santa Ana	Decumbent herb, rhizomatous; flowers nodding, corolla pale violet; anthers yellow	Grazed slopes with brush and a few patches of trees, probably formerly cloud forest, with Podocarpus parlatorei, Myrica, Alnus acuminata	18.36	S	64.07	W	DMS		SPEC	18°36' S, 64°07' W Alt: 2675m	-18.6	-64.116667	2675	0				2675
MO	Herbarium sheet	127423	97902	6458012	MO-2537106	Nee, M.		53903		Wen, J.			22	1	2006		Solanaceae	Solanum	alliariifolium	M.Nee & Särkinen	Southern America	Western South America	Bolivia	Santa Cruz	Caballero		5.5 km (by road) E of the town of El Churro, at pond along Pojo-Comarapa highway ('antigua carretera de Santa Cruz a Cochabamba')	Same as the species collected here as Nee et al. 52148, 16 April 2002. Decumbent herb. Corolla rich violet.	Cloud forest woodland and open areas, with Hesperomeles ferruginea, Azorella biloba, Alchemilla pinnata, Baccharis genisteloides	17.8375	S	64.73333	W	DD		GAZ	17°50'15' S, 64°44'00' W Alt: 2940m	-17.8375	-64.73333	2940	0				2940
USZ	Herbarium sheet	127424	97902			Nee, M.		53903		Wen, J.			22	1	2006		Solanaceae	Solanum	alliariifolium	M.Nee & Särkinen	Southern America	Western South America	Bolivia	Santa Cruz	Caballero		5.5 km (by road) E of the town of El Churro, at pond along Pojo-Comarapa highway ('antigua carretera de Santa Cruz a Cochabamba')	Same as the species collected here as Nee et al. 52148, 16 April 2002. Decumbent herb. Corolla rich violet.	Cloud forest woodland and open areas, with Hesperomeles ferruginea, Azorella biloba, Alchemilla pinnata, Baccharis genisteloides	17.8375	S	64.73333	W	DD		GAZ	17°50'15' S, 64°44'00' W Alt: 2940m	-17.8375	-64.73333	2940	0				2940
NY	Herbarium sheet	127864	97902	NY00829359	829359	Nee, M.		53903		Wen, J.			22	1	2006		Solanaceae	Solanum	alliariifolium	M.Nee & Särkinen	Southern America	Western South America	Bolivia	Santa Cruz	Caballero		5.5 km (by road) E of the town of El Churro, at pond along Pojo-Comarapa highway ('antigua carretera de Santa Cruz a Cochabamba')	Same as the species collected here as Nee et al. 52148, 16 April 2002. Decumbent herb. Corolla rich violet.	Cloud forest woodland and open areas, with Hesperomeles ferruginea, Azorella biloba, Alchemilla pinnata, Baccharis genisteloides	17.8375	S	64.73333	W	DD		GAZ	17°50'15' S, 64°44'00' W Alt: 2940m	-17.8375	-64.73333	2940	0				2940
US	Herbarium sheet	66951	60528	2982650		Ochoa, C.M.		12022					25	3	1978		Solanaceae	Solanum	alliariifolium	M.Nee & Särkinen	Southern America	Western South America	Bolivia	Cochabamba	Carrasco	Epizana	de Episana [Epizana]a Sehuancas via Montepuna			17.527729	S	65.269063	W	DD	2-5km	GAZ	17°32' S, 65°16' W Alt: 2500m	-17.527729	-65.269063	2500	0				2500
MO	Herbarium sheet	124658	96511	5830398	MO-1389644	Patzi, C.		217		Fernández, E.; Durán, S.; et al.			20	9	2003		Solanaceae	Solanum	alliariifolium	M.Nee & Särkinen	Southern America	Western South America	Bolivia	Santa Cruz	Manuel Maria Caballero		Localidad Siberia Sud, Astilleros. W. Pendiente de 30º. Mesobosque montano de yunga. Serie Mesotropical pluviestacional húmeda de Blephrocalyx salicifolius - Prumnopitys exigua, especies diferenciales: Alchornea latifolia, Clethra cf cardenasii, Dicksoni	Herbacea de 0,20m, con flores. Especimen preservado en alcohol.		17.84361	S	64.70277	W	DD		GAZ	17°50'37' S, 64°42'10' W Alt: 2850m	-17.84361	-64.70277	2850	0				2850
BM	Herbarium sheet	14211	14725		BM000849328	Steinbach, J.		8525					25	10	1928		Solanaceae	Solanum	alliariifolium	M.Nee & Särkinen	Southern America	Western South America	Bolivia	Santa Cruz	Caballero	Comarapa	Cerro de San Mateo			17.810656	S	64.476733	W	DD	>20km	GAZ	17°48'38' S, 64°28'36' W Alt: 3400m	-17.810656	-64.476733	3400	0				3400
BM	Herbarium sheet	14251	18941		BM000849349	Steinbach, J.		8526					25	10	1928		Solanaceae	Solanum	alliariifolium	M.Nee & Särkinen	Southern America	Western South America	Bolivia	Santa Cruz	Caballero	Cerro de San Mateo. Comarapa	Comarapa			17.810656	S	64.476733	W	DD	>20km	GAZ	17°48'38' S, 64°28'36' W Alt: 3400m	-17.810656	-64.476733	3400	0				3400
K	Herbarium sheet	18173	18941		K000196498	Steinbach, J.		8526					25	10	1928		Solanaceae	Solanum	alliariifolium	M.Nee & Särkinen	Southern America	Western South America	Bolivia	Santa Cruz	Caballero	Cerro de San Mateo. Comarapa	Comarapa			17.810656	S	64.476733	W	DD	>20km	GAZ	17°48'38' S, 64°28'36' W Alt: 3400m	-17.810656	-64.476733	3400	0				3400
NY	Herbarium sheet	127863	18941	NY00725996	725996	Steinbach, J.		8526					25	10	1928		Solanaceae	Solanum	alliariifolium	M.Nee & Särkinen	Southern America	Western South America	Bolivia	Santa Cruz	Caballero	Cerro de San Mateo. Comarapa	Comarapa			17.810656	S	64.476733	W	DD	>20km	GAZ	17°48'38' S, 64°28'36' W Alt: 3400m	-17.810656	-64.476733	3400	0				3400
GH	Herbarium sheet	168090	18941			Steinbach, J.		8526					25	10	1928		Solanaceae	Solanum	alliariifolium	M.Nee & Särkinen	Southern America	Western South America	Bolivia	Santa Cruz	Caballero	Cerro de San Mateo. Comarapa	Comarapa			17.810656	S	64.476733	W	DD	>20km	GAZ	17°48'38' S, 64°28'36' W Alt: 3400m	-17.810656	-64.476733	3400	0				3400
CORD	Herbarium sheet	214014	18941		CORD00095334	Steinbach, J.		8526					25	10	1928		Solanaceae	Solanum	alliariifolium	M.Nee & Särkinen	Southern America	Western South America	Bolivia	Santa Cruz	Caballero	Cerro de San Mateo. Comarapa	Comarapa			17.810656	S	64.476733	W	DD	>20km	GAZ	17°48'38' S, 64°28'36' W Alt: 3400m	-17.810656	-64.476733	3400	0				3400
MO	Herbarium sheet	81717	70810	4403702	MO-2122579	Vargas C, I.G.		787					3	11	1990		Solanaceae	Solanum	alliariifolium	M.Nee & Särkinen	Southern America	Western South America	Bolivia	Santa Cruz	Vallegrande	Huasacañada	5 km al S de la ciudad de Vallegrande	Planta postrada, extendia 50 m sobre otras hierbas; flores blancas, estambres amarillos.	Vegetación natural en los cercos que dividen los terrenos cultivados y algunos barbechos abandonados, en general muy alterado.	18.315	S	64.057	W	DM		SPEC	18°31'30' S, 64°05'42' W Alt: 2050m	-18.525	-64.095	2050	0				2050
NY	Herbarium sheet	144993	70810	NY00852829	852829	Vargas C, I.G.		787					3	11	1990		Solanaceae	Solanum	alliariifolium	M.Nee & Särkinen	Southern America	Western South America	Bolivia	Santa Cruz	Vallegrande	Huasacañada	5 km al S de la ciudad de Vallegrande	Planta postrada, extendia 50 m sobre otras hierbas; flores blancas, estambres amarillos.	Vegetación natural en los cercos que dividen los terrenos cultivados y algunos barbechos abandonados, en general muy alterado.	18.315	S	64.057	W	DM		SPEC	18°31'30' S, 64°05'42' W Alt: 2050m	-18.525	-64.095	2050	0				2050
MO	Herbarium sheet	120548	94451	6111988	MO-2136373	Villalobos, J.		927		Jiménez, M. & Apaza, O.			9	11	2007		Solanaceae	Solanum	alliariifolium	M.Nee & Särkinen	Southern America	Western South America	Bolivia	Chuquisaca	Hernando Siles		Primera Sección Monteagudo, Cantón Fernández, Comunidad Vallecito. Aprox 400 m. del campamento. Retorno al campamento, sobre camino con bosque de P. parlatorei en los bordes.	Hierba pequeña 0,20-0,30 m. Flores pequeñas blancas.		20.205	S	64.299444	W	DD		SPEC	20°12'18' S, 64°17'58' W Alt: 2456m	-20.205	-64.299444	2456	0				2456
K	Herbarium sheet	59114	54749		K000658373	Wood, J.R.I.		9317					4	2	1995		Solanaceae	Solanum	alliariifolium	M.Nee & Särkinen	Southern America	Western South America	Bolivia	Cochabamba	Carrasco	Sehuencas surroundings	5 km above Sehuencas towards Monte Puncu	Decumbent herb, rooting at the nodes. Corolla purple-blue, anthers yellow.	In marshy clearing in open, moist cloud forest.	17.528621	S	65.272617	W	DD	2-5km	GAZ	17°32' S, 65°16' W Alt: 2500m	-17.528621	-65.272617	2500	0				2500
K	Herbarium sheet	67145	60704		K000788002	Wood, J.R.I.		12710					18	10	1997		Solanaceae	Solanum	alliariifolium	M.Nee & Särkinen	Southern America	Western South America	Bolivia	Chuquisaca	Belisario Boeto		ca. 5 km S of Nuevo Mundo at summit of road to Villa Serrano	Slender herb c. 10 m high. Corolla eep blue. Anthers yellow,	Steep hillsides covered in dense Tucuman (podocarpus) forest with occasional clearnings, dry except by steams. Locall frequent. In moist grassy places in a forest track	19.012222	S	64.335512	W	DD		GAZ	19°00'44' S, 64°20'08' W Alt: 2300m	-19.012222	-64.335512	2300	0				2300
K	Herbarium sheet	36072	35437		K000441059	Wood, J.R.I.		21774		Huaylla, H. & Haigh, A.			5	3	2005		Solanaceae	Solanum	alliariifolium	M.Nee & Särkinen	Southern America	Western South America	Bolivia	Santa Cruz	Vallegrande		Carretera entre Vallegrande y Pucara.	Hierba probablemente perennial muy ramificado en la base con muchos tallos procumbentes de 20 -30 cm de largo; flores azules pálido; antera amarilla.	Una pequeña colonia, en barro seco al lado del camino. Lomas grandes con restos de bosque Boliviano Tucumano en las quebradas y lugares protegidos, pasando a lugares abiertos y pastizales.	18.35492	S	64.07339	W	DD		GAZ	18°21'18' S, 64°04'24' W Alt: 2673m	-18.35492	-64.07339	2673	0				2673
MCNS	Herbarium sheet	214391	162152			Adler, P.		s.n.					22	12	1996		Solanaceae	Solanum	aloysiifolium	Dunal	Southern America	Southern South America	Argentina	Salta	Santa Victoria	Nazareno	en el cemeterio			22.509426	S	65.10219	W	DD	2-5km	GAZ	22°31' S, 65°06' W Alt: 3100m	-22.509426	-65.10219	3100	0				3100
SI	Herbarium sheet	165008	127098	435515	54527	Ahumada, O.		4427		Rotman, A.D.			1	3	1982		Solanaceae	Solanum	aloysiifolium	Dunal	Southern America	Southern South America	Argentina	Jujuy	Dr. Manuel Belgrano		Los Perales.	Arbusto 1 m. de alt. Flor blanca.	En selva.	24.647	S	65.2449	W	DD	2-5km	SPEC	24°39' S, 65°15' W	-24.647	-65.2449	0	0
SI	Herbarium sheet	164984	127074	435316	54382	Ahumada, O.		4908		Castellón, A.			20	4	1983		Solanaceae	Solanum	aloysiifolium	Dunal	Southern America	Southern South America	Argentina	Jujuy	Santa Bárbara		El Palmar. Finca Echenique.	Flores blancas.	En cultivo de poroto.	24.141	S	64.2455	W	DMS	2-5km	GAZ	24°14' S, 64°25' W	-24.236111	-64.415278	0	0
SI	Herbarium sheet	165043	127133	5501		Ahumada, O.		8321		Agüero, J.			30	9	1998		Solanaceae	Solanum	aloysiifolium	Dunal	Southern America	Southern South America	Argentina	Salta	Santa Victoria		Margen derecha del Río Lipeo, camino a Campo Grande		Bosque de Anadenanthera colubrina var. cebil y Myrtaceae	22.24	S	64.43	W	DMS	2-5km	GAZ	22°24' S, 64°43' W Alt: 1539m	-22.4	-64.716667	1539	0				1539
CORD	Herbarium sheet	165044	127133		CORD00074235	Ahumada, O.		8321		Agüero, J.			30	9	1998		Solanaceae	Solanum	aloysiifolium	Dunal	Southern America	Southern South America	Argentina	Salta	Santa Victoria		Margen derecha del Río Lipeo, camino a Campo Grande		Bosque de Anadenanthera colubrina var. cebil y Myrtaceae	22.24	S	64.43	W	DMS	2-5km	GAZ	22°24' S, 64°43' W Alt: 1539m	-22.4	-64.716667	1539	0				1539
SI	Herbarium sheet	165032	127122	7045		Ahumada, O.		8608		Agüero, J.			4	11	1998		Solanaceae	Solanum	aloysiifolium	Dunal	Southern America	Southern South America	Argentina	Jujuy	Ledesma		Camino al arroyo Cafetal		Yungas, selva pedemonatana	23.38	S	64.43	W	DD	2-5km	GAZ	23°23' S, 64°26' W Alt: 860m	-23.38	-64.43	860	0				860
CORD	Herbarium sheet	70114	63391			Ahumada, O.		8831		Castellón, O.			7	11	1998		Solanaceae	Solanum	aloysiifolium	Dunal	Southern America	Southern South America	Argentina	Jujuy	Ledesma	Tres Cruces - Aguas Negras	Parque Nacional Calilegua, camino desde Ayo, Tres Cruces hasta el Ayo. Aguas Negras, ruta 83		Yunga, selva montana a pedemontana	23.46	S	64.5	W	DD		GAZ	23°27'36' S, 64°30'00' W	-23.46	-64.5	0	0
SI	Herbarium sheet	164704	63391	7320		Ahumada, O.		8831		Castellón, O.			7	11	1998		Solanaceae	Solanum	aloysiifolium	Dunal	Southern America	Southern South America	Argentina	Jujuy	Ledesma	Tres Cruces - Aguas Negras	Parque Nacional Calilegua, camino desde Ayo, Tres Cruces hasta el Ayo. Aguas Negras, ruta 83		Yunga, selva montana a pedemontana	23.46	S	64.5	W	DD		GAZ	23°27'36' S, 64°30'00' W	-23.46	-64.5	0	0
SI	Herbarium sheet	165024	127114	9503		Ahumada, O.		9045		Castellón, A.			17	12	1998		Solanaceae	Solanum	aloysiifolium	Dunal	Southern America	Southern South America	Argentina	Jujuy	Santa Bárbara		Camino al Cedral		Bosque chaqueño, con Calycophyllum, Celtis y Tipuana	24.14	S	64.13	W	DD	2-5km	GAZ	24°08' S, 64°08' W Alt: 910m	-24.14	-64.13	910	0				910
G	Herbarium sheet	70173	63446			Ahumada, O.		9048		Castellón, A.			17	12	1998		Solanaceae	Solanum	aloysiifolium	Dunal	Southern America	Southern South America	Argentina	Jujuy	Santa Bárbara	Camino a Cedral	Camino a Cedral			24.14	S	64.13	W	DMS		SPEC	24°14' S, 64°13' W Alt: 910m	-24.233333	-64.216667	910	0				910
SI	Herbarium sheet	165031	127121	9571		Ahumada, O.		9112		Castellón, A.			19	12	1998		Solanaceae	Solanum	aloysiifolium	Dunal	Southern America	Southern South America	Argentina	Jujuy	Santa Bárbara		En Cedral		Yungas, con Cedrela	24.14	S	64.1	W	DD	2-5km	GAZ	24°08' S, 64°06' W Alt: 900m	-24.14	-64.1	900	0				900
W	Herbarium sheet	154963	118846	1957-0004306		Araque Molina, J.	19Ar	506		Barkley, F.A.			28	11	1949		Solanaceae	Solanum	aloysiifolium	Dunal	Southern America	Southern South America	Argentina	Jujuy	El Carmen		alrededores de la estación Maquinista Verón	yerba con flroes blancas y frutos verdes		24.477036	S	65.075342	W	DD		GAZ	24°28'37' S, 65°04'31' W Alt: 800m	-24.477036	-65.075342	800	0				800
CORD	Herbarium sheet	164849	126954	567156	CORD00056603	Ariza Espinar, L.		2563					0	12	1971		Solanaceae	Solanum	aloysiifolium	Dunal	Southern America	Southern South America	Argentina	Catamarca	Ambato		El Rodeo: Inmediaciones del Río Ambato			28.1	S	65.545	W	DMS	2-5km	GAZ	28°10' S, 65°55' W Alt: 1350m	-28.166667	-65.913889	1350	0				1350
BM	Herbarium sheet	138755	105091		BM001211361	Arroyo P, L.		4328		Carreño, S.; Inturias, Y.; Roth, C. & Dávalos, J.			31	1	2009		Solanaceae	Solanum	aloysiifolium	Dunal	Southern America	Western South America	Bolivia	Santa Cruz	Vallegrande		camino a Kallana	subarbusto 80 cm; flores de color morado	bosque secundario Tucumano-Boliviano	18.3021	S	64.073	W	DMS		SPEC	18°30'21' S, 64°07'30' W Alt: 2337m	-18.505833	-64.125	2337	0				2337
MO	Herbarium sheet	103392	85119	6018867	MO-2041427	Arroyo, L.		1843		Churchill, S.; Torrico, C. & Montenegro, S.			26	2	2002		Solanaceae	Solanum	aloysiifolium	Dunal	Southern America	Western South America	Bolivia	Santa Cruz	Vallegrande		Tacaso, ca 18 km Sur de Vallegrande camino a Pucará. Bosque montano Tucumano-Boliviano. Con abundante Podocarpus parlatorie & Alnus acuminata.	Hierba de 1-1.5 m altura. Flores blancas.		18.6	S	64.1	W	DD		SPEC	18°36' S, 64°06' W Alt: 2300m	-18.6	-64.1	2300	0				2300
MO	Herbarium sheet	103393	85120	6123225	MO-2143324	Arroyo, L.		3211		Vargas, M.; Linneo, I.I. & Roth, C.			9	6	2006		Solanaceae	Solanum	aloysiifolium	Dunal	Southern America	Western South America	Bolivia	Santa Cruz	Cordillera		Camiri, camino hacia el chorro, orillas del Rio Parapeti. Bosque ribereño.	Hierba de 90 cm de altura. Flores blanco amarillento. Frutos de color verde, inmaduros.		20.016944	S	63.566111	W	DD		GAZ	20°01'01' S, 63°33'58' W Alt: 500 - 800m	-20.016944	-63.566111	500	800				500 - 800
MO	Herbarium sheet	103394	85121	5903705	MO-1336825	Arroyo, S.C.		27585		Bacigalupo, N.M.; Nicora, E.G. & Ulibarri, E.A.			0	0	1976		Solanaceae	Solanum	aloysiifolium	Dunal	Southern America	Southern South America	Argentina	Jujuy	Dr. Manuel Belgrano		La Almona			24.266	S	65.366	W	DD		GAZ	24°15'58' S, 65°21'58' W	-24.266	-65.366	0	0
Z	Herbarium sheet	149878	114168			Atchison, G.		18		Gagnon, E.			27	2	2012		Solanaceae	Solanum	aloysiifolium	Dunal	Southern America	Southern South America	Argentina	Jujuy	Valle Grande		Between San Francisco & Parque Nacional Calilegua	Herb to 50 cm height, anthers yellow, petals white, reflexed, fruit green, common by roadside	Disturbed stony ground by river	23.385202	S	64.561202	W	DMS		SPEC	23°38'52' S, 64°56'12' W Alt: 1459m	-23.647783	-64.936672	1459	0				1459
CTES	Herbarium sheet	149879	114168			Atchison, G.		18		Gagnon, E.			27	2	2012		Solanaceae	Solanum	aloysiifolium	Dunal	Southern America	Southern South America	Argentina	Jujuy	Valle Grande		Between San Francisco & Parque Nacional Calilegua	Herb to 50 cm height, anthers yellow, petals white, reflexed, fruit green, common by roadside	Disturbed stony ground by river	23.385202	S	64.561202	W	DMS		SPEC	23°38'52' S, 64°56'12' W Alt: 1459m	-23.647783	-64.936672	1459	0				1459
CORD	Herbarium sheet	149880	114168			Atchison, G.		18		Gagnon, E.			27	2	2012		Solanaceae	Solanum	aloysiifolium	Dunal	Southern America	Southern South America	Argentina	Jujuy	Valle Grande		Between San Francisco & Parque Nacional Calilegua	Herb to 50 cm height, anthers yellow, petals white, reflexed, fruit green, common by roadside	Disturbed stony ground by river	23.385202	S	64.561202	W	DMS		SPEC	23°38'52' S, 64°56'12' W Alt: 1459m	-23.647783	-64.936672	1459	0				1459
SI	Herbarium sheet	165034	127124	435513	54524	Baer, G.A.		16					0	0	1902		Solanaceae	Solanum	aloysiifolium	Dunal	Southern America	Southern South America	Argentina	Tucumán			[sin. loc.]			0		0						0	0	0	0
BAB	Herbarium sheet	176628	127124	9897	BAB00006595	Baer, G.A.		16					0	0	1902		Solanaceae	Solanum	aloysiifolium	Dunal	Southern America	Southern South America	Argentina	Tucumán			[sin. loc.]			0		0						0	0	0	0
BAB	Herbarium sheet	176629	127124	10048	BAB00006737	Baer, G.A.		16					0	0	1902		Solanaceae	Solanum	aloysiifolium	Dunal	Southern America	Southern South America	Argentina	Tucumán			[sin. loc.]			0		0						0	0	0	0
CORD	Herbarium sheet	217743	164624		CORD00084590	Barboza, G.E.		111		et al.			24	4	1994		Solanaceae	Solanum	aloysiifolium	Dunal	Southern America	Southern South America	Argentina	Tucumán	Chicligasta		A unos 4 km de Alpachiri, rumbo a Cochuna, por ruta 46	Corola blanca con el centro amarillo		27.161	S	65.4613	W	DMS		SPEC	27°16'10' S, 65°46'13' W	-27.269444	-65.770278	0	0
CORD	Herbarium sheet	164918	127023			Barboza, G.E.		114					24	4	1994		Solanaceae	Solanum	aloysiifolium	Dunal	Southern America	Southern South America	Argentina	Tucumán	Chicligasta		A unos 7 km pasando Alpachiri, rumbo a Cochuna	Flores lila claro		27.356818	S	65.813176	W	DD		GAZ	27°21'25' S, 65°48'47' W	-27.356818	-65.813176	0	0
CORD	Herbarium sheet	164937	127042			Barboza, G.E.		273					12	4	2001		Solanaceae	Solanum	aloysiifolium	Dunal	Southern America	Southern South America	Argentina	Tucumán	Trancas		San Pedro de Colalao: a orillas del camino, al frente de la colonia de vacaciones, entrando al pueblo			26.191	S	65.2415	W	DMS		GAZ	26°19'10' S, 65°24'15' W	-26.319444	-65.404167	0	0
CORD	Herbarium sheet	164926	127031			Barboza, G.E.		278		Novara, L.J.; Matesevach, A.M. & Chiarini, F.			1	10	2001		Solanaceae	Solanum	aloysiifolium	Dunal	Southern America	Southern South America	Argentina	Jujuy	Ledesma		Ruta Nº 34, km 1234, vinendo desde Fraile Pintado, 8 km antes de Ledesma (Libertador Gral San Martín)			23.87897	S	64.828705	W	DD		GAZ	23°52'44' S, 64°49'43' W	-23.87897	-64.828705	0	0
CORD	Herbarium sheet	164924	127029			Barboza, G.E.		280		Novara, L.J.; Matesevach, A.M. & Chiarini, F.			1	10	2001		Solanaceae	Solanum	aloysiifolium	Dunal	Southern America	Western South America	Bolivia	Tarija	Cercado		A 1 km del final del asfalto, luego de cruzar el puente de Agua Blanca			22.723895	S	64.371708	W	DD		GAZ	22°43'26' S, 64°22'18' W	-22.723895	-64.371708	0	0
CORD	Herbarium sheet	164925	127030			Barboza, G.E.		305		Novara, L.J.; Matesevach, A.M. & Chiarini, F.			5	10	2001		Solanaceae	Solanum	aloysiifolium	Dunal	Southern America	Western South America	Bolivia	Tarija	Aniceto Arce		Apenas pasando La Mamora, rumbo a Bermejo			22.18581	S	64.659816	W	DD		GAZ	22°11'09' S, 64°39'35' W	-22.18581	-64.659816	0	0
CORD	Herbarium sheet	164908	127013	85113		Barboza, G.E.		628		Chiarini, F. & Matesevach, A.M.			23	2	2003		Solanaceae	Solanum	aloysiifolium	Dunal	Southern America	Southern South America	Argentina	Catamarca	Andalgalá		Río Chacras, por ruta nacional 65			27.231	S	65.59	W	DMS	<2km	SPEC	27°23'10' S, 65°59'00' W Alt: 1460m	-27.386111	-65.983333	1460	0				1460
CORD	Herbarium sheet	164875	126980	85181		Barboza, G.E.		642		Chiarini, F. & Matesevach, A.M.			24	2	2003		Solanaceae	Solanum	aloysiifolium	Dunal	Southern America	Southern South America	Argentina	Catamarca	Ambato		Las Juntas, entrada al pueblo	Corola blanca, centro verdoso		28.73	S	65.54	W	DD	2-5km	GAZ	28°44' S, 65°32' W Alt: 1550 - 1600m	-28.73	-65.54	1550	1600				1550 - 1600
BM	Herbarium sheet	229893	174611		BM012559617	Barboza, G.E.		646		Chiarini, F. & Matesevach, A.M.			1	4	2003		Solanaceae	Solanum	aloysiifolium	Dunal	Southern America	Southern South America	Argentina	Salta	Rosario de Lerma	Chorillos	entre El Candado y Arroyo Incamayo, rumbo a San Antonio de los Cobres por Ruta nacional 51	flores integramente blancos; frutos negruzcos		24.45	S	65.444	W	DMS		SPEC	24°45'00' S, 65°44'40' W Alt: 2100m	-24.75	-65.744444	2100	0				2100
CORD	Herbarium sheet	164853	126958	92481		Barboza, G.E.		656		Chiarini, F. & Matesevach, A.M.			1	4	2003		Solanaceae	Solanum	aloysiifolium	Dunal	Southern America	Southern South America	Argentina	Salta	Rosario de Lerma		Chorrillos, entre El Candado y Arroyo Incamayo, rumbo a San Antonio de los Cobres por Ruta nacional n º 51	Flores íntegramente blancas. Frutos negruzcos		24.45	S	65.444	W	DMS	>20km	GAZ	24°45'00' S, 65°44'40' W Alt: 2100m	-24.75	-65.744444	2100	0				2100
CORD	Herbarium sheet	164845	126950	92523		Barboza, G.E.		692		Chiarini, F. & Matesevach, A.M.			3	4	2003		Solanaceae	Solanum	aloysiifolium	Dunal	Southern America	Southern South America	Argentina	Salta	Rosario de Lerma		Cerca de la finca El Tránsito, en el camino viejo hacia Campo Quijano			24.3316	S	65.5311	W	DMS		GAZ	24°33'16' S, 65°53'11' W	-24.554444	-65.886389	0	0
BM	Herbarium sheet	229834	126950		BM012559623	Barboza, G.E.		692		Chiarini, F. & Matesevach, A.M.			3	4	2003		Solanaceae	Solanum	aloysiifolium	Dunal	Southern America	Southern South America	Argentina	Salta	Rosario de Lerma		Cerca de la finca El Tránsito, en el camino viejo hacia Campo Quijano			24.3316	S	65.5311	W	DMS		GAZ	24°33'16' S, 65°53'11' W	-24.554444	-65.886389	0	0
BM	Herbarium sheet	229838	126950		BM012559613	Barboza, G.E.		692		Chiarini, F. & Matesevach, A.M.			3	4	2003		Solanaceae	Solanum	aloysiifolium	Dunal	Southern America	Southern South America	Argentina	Salta	Rosario de Lerma		Cerca de la finca El Tránsito, en el camino viejo hacia Campo Quijano			24.3316	S	65.5311	W	DMS		GAZ	24°33'16' S, 65°53'11' W	-24.554444	-65.886389	0	0
CORD	Herbarium sheet	164848	126953	92548		Barboza, G.E.		745		Chiarini, F. & Matesevach, A.M.			5	4	2003		Solanaceae	Solanum	aloysiifolium	Dunal	Southern America	Southern South America	Argentina	Salta	Guachipas		Río Las Cuevas, en el cruce con el camino que va hacia Pampa Grande			25.4139	S	65.2544	W	DMS	2-5km	GAZ	25°42' S, 65°26' W	-25.694167	-65.428889	0	0
BM	Herbarium sheet	229833	126953		BM012559624	Barboza, G.E.		745		Chiarini, F. & Matesevach, A.M.			5	4	2003		Solanaceae	Solanum	aloysiifolium	Dunal	Southern America	Southern South America	Argentina	Salta	Guachipas		Río Las Cuevas, en el cruce con el camino que va hacia Pampa Grande			25.4139	S	65.2544	W	DMS	2-5km	GAZ	25°42' S, 65°26' W	-25.694167	-65.428889	0	0
CORD	Herbarium sheet	164866	126971	92642		Barboza, G.E.		779		Chiarini, F. & Matesevach, A.M.			7	4	2003		Solanaceae	Solanum	aloysiifolium	Dunal	Southern America	Southern South America	Argentina	Tucumán	Tafí del Valle		Playa Larga, en al km 25 de la Ruta provincial nº 307, viniendo desde Tafí del Valle			26.3623	S	65.521	W	DMS	2-5km	SPEC	26°36' S, 65°52' W Alt: 850m	-26.606389	-65.869444	850	0				850
BM	Herbarium sheet	229837	126971		BM012559614	Barboza, G.E.		779		Chiarini, F. & Matesevach, A.M.			7	4	2003		Solanaceae	Solanum	aloysiifolium	Dunal	Southern America	Southern South America	Argentina	Tucumán	Tafí del Valle		Playa Larga, en al km 25 de la Ruta provincial nº 307, viniendo desde Tafí del Valle			26.3623	S	65.521	W	DMS	2-5km	SPEC	26°36' S, 65°52' W Alt: 850m	-26.606389	-65.869444	850	0				850
CORD	Herbarium sheet	70225	63493	144788	CORD00013504	Barboza, G.E.		866		Matesevach, A.M.; Gutiérrez, M.A. & Marini, E.			27	2	2004		Solanaceae	Solanum	aloysiifolium	Dunal	Southern America	Southern South America	Argentina	Catamarca	El Alto	El Alto - Alijilán	A ca. 1 km de El Alto rumbo a Alijilan			28.1848	S	65.2231	W	DMS		SPEC	28°18'48' S, 65°22'31' W Alt: 1950m	-28.313333	-65.375278	1950	0				1950
CORD	Herbarium sheet	164860	126965	144829		Barboza, G.E.		882		Matesevach, A.M. & Gutiérrez, M.A.			29	2	2004		Solanaceae	Solanum	aloysiifolium	Dunal	Southern America	Southern South America	Argentina	Catamarca	Ambato		Entre Las Chacritas y Singuil, entre km 1426/1424	Corola lilacina		28.1	S	65.545	W	DMS	2-5km	SPEC	28°10' S, 65°55' W Alt: 2100m	-28.166667	-65.913889	2100	0				2100
CORD	Herbarium sheet	164859	126964	144833		Barboza, G.E.		884		Matesevach, A.M. & Gutiérrez, M.A.			29	2	2004		Solanaceae	Solanum	aloysiifolium	Dunal	Southern America	Southern South America	Argentina	Catamarca	Ambato		Entre Las Chacritas y Singuil, entre km 1426/1424	Arbusto ca. 1,20 m. Flores blancas, centro amarillo bordeado de marrón		28.1	S	65.545	W	DMS	2-5km	SPEC	28°10' S, 65°55' W Alt: 2100m	-28.166667	-65.913889	2100	0				2100
CORD	Herbarium sheet	70157	63430	195336	CORD00013389	Barboza, G.E.		1071		Oberti, J.C.; Chiarini, F.; Nicotra, V. & Marini, E.			27	11	2004		Solanaceae	Solanum	aloysiifolium	Dunal	Southern America	Southern South America	Argentina	Jujuy	Ledesma	Abra de las Cañas	Parque Nacional Calilegua, Abra de Canas			23.4101	S	64.5405	W	DMS		SPEC	23°41'01' S, 64°54'05' W Alt: 1750m	-23.683611	-64.901389	1750	0				1750
CORD	Herbarium sheet	70156	63429	195337	CORD00013388	Barboza, G.E.		1072		Oberti, J.C.; Chiarini, F.; Nicotra, V. & Marini, E.			27	11	2004		Solanaceae	Solanum	aloysiifolium	Dunal	Southern America	Southern South America	Argentina	Jujuy	Ledesma	Abra de las Cañas	Parque Nacional Calilegua, Abra de Canas			23.4101	S	64.54	W	DMS		SPEC	23°41'01' S, 64°54'00' W Alt: 1750m	-23.683611	-64.9	1750	0				1750
CORD	Herbarium sheet	164955	127052	196893		Barboza, G.E.		1271		Matesevach, A.M.; Filippa, E.M.; Peláez, C. & Marini, E.			21	3	2005		Solanaceae	Solanum	aloysiifolium	Dunal	Southern America	Southern South America	Argentina	Salta	Orán		Urundel, camino hacia el Río San Francisco			23.3343	S	64.234	W	DMS		SPEC	23°33'43' S, 64°23'40' W Alt: 450m	-23.561944	-64.394444	450	0				450
MERL	Herbarium sheet	164956	127052			Barboza, G.E.		1271		Matesevach, A.M.; Filippa, E.M.; Peláez, C. & Marini, E.			21	3	2005		Solanaceae	Solanum	aloysiifolium	Dunal	Southern America	Southern South America	Argentina	Salta	Orán		Urundel, camino hacia el Río San Francisco			23.3343	S	64.234	W	DMS		SPEC	23°33'43' S, 64°23'40' W Alt: 450m	-23.561944	-64.394444	450	0				450
CORD	Herbarium sheet	164953	127051	196890		Barboza, G.E.		1276		Matesevach, A.M.; Filippa, E.M.; Peláez, C. & Marini, E.			21	3	2005		Solanaceae	Solanum	aloysiifolium	Dunal	Southern America	Southern South America	Argentina	Jujuy	Ledesma		Finca Yuto, propiedad de Ledesma S.A.A.I., sobre Ruta Provincial nº 82 (entrada sur a Yuto)			23.5526	S	65.4751	W	DMS	2-5km	GAZ	23°55' S, 65°48' W	-23.923889	-65.7975	0	0
MERL	Herbarium sheet	164954	127051			Barboza, G.E.		1276		Matesevach, A.M.; Filippa, E.M.; Peláez, C. & Marini, E.			21	3	2005		Solanaceae	Solanum	aloysiifolium	Dunal	Southern America	Southern South America	Argentina	Jujuy	Ledesma		Finca Yuto, propiedad de Ledesma S.A.A.I., sobre Ruta Provincial nº 82 (entrada sur a Yuto)			23.5526	S	65.4751	W	DMS	2-5km	GAZ	23°55' S, 65°48' W	-23.923889	-65.7975	0	0
CORD	Herbarium sheet	164940	127044	220147		Barboza, G.E.		1721		Oberti, J.C. & Matesevach, A.M.			21	3	2006		Solanaceae	Solanum	aloysiifolium	Dunal	Southern America	Southern South America	Argentina	Jujuy	Dr. Manuel Belgrano		Bárcena, antes de cruzar el puente			23.592	S	65.2712	W	DD	2-5km	GAZ	23°36' S, 65°16' W Alt: 1890m	-23.592	-65.2712	1890	0				1890
CORD	Herbarium sheet	214554	162292		CORD00097924	Barboza, G.E.		1908		Matesevach, A.M. & Romanutti, A.			1	5	2006		Solanaceae	Solanum	aloysiifolium	Dunal	Southern America	Western South America	Bolivia	Santa Cruz	Florida		Mairana: a 4.5 km de Mairana rumbo a La Yunga.	Hierba de ca. 0.50 cm. Flores blancas.		18.101305	S	63.947466	W	DD		GAZ	18°06'05' S, 63°56'51' W Alt: 1660m	-18.101305	-63.947466	1660	0				1660
CORD	Herbarium sheet	70155	63428		CORD00013387	Barboza, G.E.		2137		Chiarini, F. & Moreno, N.			23	2	2009		Solanaceae	Solanum	aloysiifolium	Dunal	Southern America	Southern South America	Argentina	Tucumán	Chicligasta	Alpachiri - Cuesta del Clavillo	A 4 km de Alpachiri, rumbo a la Cuesta del Clavillo			27.2109	S	65.4811	W	DMS		SPEC	27°21'09' S, 65°48'11' W Alt: 568m	-27.3525	-65.803056	568	0				568
CORD	Herbarium sheet	70154	63427		CORD00013386	Barboza, G.E.		2142		Chiarini, F. & Moreno, N.			23	2	2009		Solanaceae	Solanum	aloysiifolium	Dunal	Southern America	Southern South America	Argentina	Tucumán	Chicligasta	Cuesta del Clavillo	A ca. 2 km del Arroyo Celeste, viniendo desde la Cuesta del Clavillo rumbo a Alpachiri			27.2122	S	65.4835	W	DMS		SPEC	27°21'22' S, 65°48'35' W Alt: 633m	-27.356111	-65.809722	633	0				633
CORD	Herbarium sheet	70115	63392		CORD00013354	Barboza, G.E.		2210		Chiarini, F. & Moreno, N.			26	2	2009		Solanaceae	Solanum	aloysiifolium	Dunal	Southern America	Southern South America	Argentina	Salta	La Caldera	El Ucumar	Camino hasta Cornisa hacia Jujuy, El Ucumar, km 1642			24.3013	S	65.1941	W	DMS		GAZ	24°30'13' S, 65°19'41' W Alt: 1441m	-24.503611	-65.328056	1441	0				1441
COL	Herbarium sheet	173189	63392	579991	COL000430172	Barboza, G.E.		2210		Chiarini, F. & Moreno, N.			26	2	2009		Solanaceae	Solanum	aloysiifolium	Dunal	Southern America	Southern South America	Argentina	Salta	La Caldera	El Ucumar	Camino hasta Cornisa hacia Jujuy, El Ucumar, km 1642			24.3013	S	65.1941	W	DMS		GAZ	24°30'13' S, 65°19'41' W Alt: 1441m	-24.503611	-65.328056	1441	0				1441
CORD	Herbarium sheet	70116	63393		CORD00013355	Barboza, G.E.		2216		Chiarini, F. & Moreno, N.			26	2	2009		Solanaceae	Solanum	aloysiifolium	Dunal	Southern America	Southern South America	Argentina	Salta	La Caldera	Cornisa - Jujuy	Camino de Cornisa hacia Jujuy, km 1644			24.3019	S	65.1929	W	DD		GAZ	24°18'07' S, 65°11'34' W Alt: 1408m	-24.3019	-65.1929	1408	0				1408
CORD	Herbarium sheet	70117	63394		CORD00013356	Barboza, G.E.		2219		Chiarini, F. & Moreno, N.			26	2	2009		Solanaceae	Solanum	aloysiifolium	Dunal	Southern America	Southern South America	Argentina	Jujuy	Dr. Manuel Belgrano	Rumbo a las Lagunas de Yala	Rumbo a las Lagunas de Yala, desde el Hotel Termas de Reyes			24.147924	S	65.469546	W	DD	2-5km	GAZ	24°09' S, 65°28' W	-24.147924	-65.469546	0	0
BM	Herbarium sheet	84168	63394		BM001120008	Barboza, G.E.		2219		Chiarini, F. & Moreno, N.			26	2	2009		Solanaceae	Solanum	aloysiifolium	Dunal	Southern America	Southern South America	Argentina	Jujuy	Dr. Manuel Belgrano	Rumbo a las Lagunas de Yala	Rumbo a las Lagunas de Yala, desde el Hotel Termas de Reyes			24.147924	S	65.469546	W	DD	2-5km	GAZ	24°09' S, 65°28' W	-24.147924	-65.469546	0	0
CORD	Herbarium sheet	164757	126892	279275	CORD00094575	Barboza, G.E.		2243		Chiarini, F. & Moreno, N.			28	2	2009		Solanaceae	Solanum	aloysiifolium	Dunal	Southern America	Southern South America	Argentina	Jujuy	Ledesma		Parque Nacional Calilegua, en el sendero Tafir, ingresando por el Sendero Las Juntas			23.5526	S	65.4751	W	DMS	5-20k	SPEC	23°55' S, 65°48' W	-23.923889	-65.7975	0	0
CORD	Herbarium sheet	70150	63423		CORD00013382	Barboza, G.E.		2253		Chiarini, F. & Moreno, N.			28	2	2009		Solanaceae	Solanum	aloysiifolium	Dunal	Southern America	Southern South America	Argentina	Jujuy	Ledesma	rumbo a Abra de las Cañas	Parque Nacional Calilegua, pasando La Mesada delas Colmenas a 21 km de la ruta, rumbo a Abra de las Canas			23.4159	S	64.5223	W	DMS		SPEC	23°41'59' S, 64°52'23' W Alt: 1208m	-23.699722	-64.873056	1208	0				1208
CORD	Herbarium sheet	164906	127011	351230	CORD00030171	Barboza, G.E.		2784		Cantero, J.J.; Chiarini, F.; Núñez, C.O. & Filippa, E.M.			2	2	2011		Solanaceae	Solanum	aloysiifolium	Dunal	Southern America	Southern South America	Argentina	La Rioja	Famatina		Unos kms antes de Los Cajoncitos, viniendo desde Cuevas de Pérez.	Corola lilacina.		28.5634	S	67.4048	W	DMS	<2km	SPEC	28°56'34' S, 67°40'48' W Alt: 2954m	-28.942778	-67.68	2954	0				2954
CORD	Herbarium sheet	75708	67370	390467	CORD00013857	Barboza, G.E.		3505		Knapp, S. & Särkinen, T.E.			13	2	2012		Solanaceae	Solanum	aloysiifolium	Dunal	Southern America	Southern South America	Argentina	Tucumán	Monteros		entre el Fin del Mundo y el Monumento al Indio [original label as Tafí]			27.03132	S	65.40133	W	DMS		SPEC	27°03'13' S, 65°40'13' W Alt: 1096m	-27.053667	-65.670361	1096	0				1096
BM	Herbarium sheet	83662	67370		BM001115374	Barboza, G.E.		3505		Knapp, S. & Särkinen, T.E.			13	2	2012		Solanaceae	Solanum	aloysiifolium	Dunal	Southern America	Southern South America	Argentina	Tucumán	Monteros		entre el Fin del Mundo y el Monumento al Indio [original label as Tafí]			27.03132	S	65.40133	W	DMS		SPEC	27°03'13' S, 65°40'13' W Alt: 1096m	-27.053667	-65.670361	1096	0				1096
CORD	Herbarium sheet	75709	67371	390471	CORD00013858	Barboza, G.E.		3506		Knapp, S. & Särkinen, T.E.			14	2	2012		Solanaceae	Solanum	aloysiifolium	Dunal	Southern America	Southern South America	Argentina	Tucumán	Lules		entre San Pablo y Villa Nougues, rumbo a Siambón [original label Famaillá]		al costado del camino en bosque semihúmedo	26.51513	S	65.20551	W	DMS		SPEC	26°51'51' S, 65°20'55' W Alt: 687m	-26.86425	-65.348639	687	0				687
BM	Herbarium sheet	83663	67371		BM001115373	Barboza, G.E.		3506		Knapp, S. & Särkinen, T.E.			14	2	2012		Solanaceae	Solanum	aloysiifolium	Dunal	Southern America	Southern South America	Argentina	Tucumán	Lules		entre San Pablo y Villa Nougues, rumbo a Siambón [original label Famaillá]		al costado del camino en bosque semihúmedo	26.51513	S	65.20551	W	DMS		SPEC	26°51'51' S, 65°20'55' W Alt: 687m	-26.86425	-65.348639	687	0				687
CORD	Herbarium sheet	75711	67373	390473	CORD00013860	Barboza, G.E.		3508		Knapp, S. & Särkinen, T.E.			14	2	2012		Solanaceae	Solanum	aloysiifolium	Dunal	Southern America	Southern South America	Argentina	Tucumán	Lules		entre San Pablo y Villa Nougues, rumbo a Siambón [original label Famaillá]		al costado del camino en bosque semihúmedo	26.5132	S	65.2119	W	DMS		SPEC	26°51'32' S, 65°21'19' W Alt: 860m	-26.858889	-65.355278	860	0				860
BM	Herbarium sheet	127929	67373		BM001034682	Barboza, G.E.		3508		Knapp, S. & Särkinen, T.E.			14	2	2012		Solanaceae	Solanum	aloysiifolium	Dunal	Southern America	Southern South America	Argentina	Tucumán	Lules		entre San Pablo y Villa Nougues, rumbo a Siambón [original label Famaillá]		al costado del camino en bosque semihúmedo	26.5132	S	65.2119	W	DMS		SPEC	26°51'32' S, 65°21'19' W Alt: 860m	-26.858889	-65.355278	860	0				860
CORD	Herbarium sheet	75716	67378	390478	CORD00013865	Barboza, G.E.		3513		Knapp, S. & Särkinen, T.E.			14	2	2012		Solanaceae	Solanum	aloysiifolium	Dunal	Southern America	Southern South America	Argentina	Tucumán	Lules		entre San Pablo y Villa Nougues, rumbo a Siambón [original label Famaillá]	frutos violáceos opacos		26.51197	S	65.21378	W	DMS		SPEC	26°51'20' S, 65°21'38' W Alt: 1042m	-26.855472	-65.3605	1042	0				1042
BM	Herbarium sheet	83609	67378		BM001115330	Barboza, G.E.		3513		Knapp, S. & Särkinen, T.E.			14	2	2012		Solanaceae	Solanum	aloysiifolium	Dunal	Southern America	Southern South America	Argentina	Tucumán	Lules		entre San Pablo y Villa Nougues, rumbo a Siambón [original label Famaillá]	frutos violáceos opacos		26.51197	S	65.21378	W	DMS		SPEC	26°51'20' S, 65°21'38' W Alt: 1042m	-26.855472	-65.3605	1042	0				1042
BM	Herbarium sheet	83612	67378		BM001115327	Barboza, G.E.		3513		Knapp, S. & Särkinen, T.E.			14	2	2012		Solanaceae	Solanum	aloysiifolium	Dunal	Southern America	Southern South America	Argentina	Tucumán	Lules		entre San Pablo y Villa Nougues, rumbo a Siambón [original label Famaillá]	frutos violáceos opacos		26.51197	S	65.21378	W	DMS		SPEC	26°51'20' S, 65°21'38' W Alt: 1042m	-26.855472	-65.3605	1042	0				1042
CORD	Herbarium sheet	75718	67380	390482	CORD00013867	Barboza, G.E.		3515		Knapp, S. & Särkinen, T.E.			14	2	2012		Solanaceae	Solanum	aloysiifolium	Dunal	Southern America	Southern South America	Argentina	Salta	Rosario de la Frontera	Los Baños		muy abundante		25.50061	S	64.55526	W	DMS		SPEC	25°50'06' S, 64°55'53' W Alt: 850m	-25.835028	-64.931278	850	0				850
BM	Herbarium sheet	83608	67380		BM001115331	Barboza, G.E.		3515		Knapp, S. & Särkinen, T.E.			14	2	2012		Solanaceae	Solanum	aloysiifolium	Dunal	Southern America	Southern South America	Argentina	Salta	Rosario de la Frontera	Los Baños		muy abundante		25.50061	S	64.55526	W	DMS		SPEC	25°50'06' S, 64°55'53' W Alt: 850m	-25.835028	-64.931278	850	0				850
BM	Herbarium sheet	83628	67380		BM001115411	Barboza, G.E.		3515		Knapp, S. & Särkinen, T.E.			14	2	2012		Solanaceae	Solanum	aloysiifolium	Dunal	Southern America	Southern South America	Argentina	Salta	Rosario de la Frontera	Los Baños		muy abundante		25.50061	S	64.55526	W	DMS		SPEC	25°50'06' S, 64°55'53' W Alt: 850m	-25.835028	-64.931278	850	0				850
BM	Herbarium sheet	229835	67380		BM012559622	Barboza, G.E.		3515		Knapp, S. & Särkinen, T.E.			14	2	2012		Solanaceae	Solanum	aloysiifolium	Dunal	Southern America	Southern South America	Argentina	Salta	Rosario de la Frontera	Los Baños		muy abundante		25.50061	S	64.55526	W	DMS		SPEC	25°50'06' S, 64°55'53' W Alt: 850m	-25.835028	-64.931278	850	0				850
CORD	Herbarium sheet	75724	67386	390492	CORD00013873	Barboza, G.E.		3521		Knapp, S. & Särkinen, T.E.			15	2	2012		Solanaceae	Solanum	aloysiifolium	Dunal	Southern America	Southern South America	Argentina	Jujuy	Santa Bárbara		rumbo a El Fuerte		al borde de camino, en bosque semiseco	24.19036	S	64.30481	W	DMS		SPEC	24°19'04' S, 64°30'48' W Alt: 1173m	-24.317667	-64.513361	1173	0				1173
BM	Herbarium sheet	83575	67386		BM0011153	Barboza, G.E.		3521		Knapp, S. & Särkinen, T.E.			15	2	2012		Solanaceae	Solanum	aloysiifolium	Dunal	Southern America	Southern South America	Argentina	Jujuy	Santa Bárbara		rumbo a El Fuerte		al borde de camino, en bosque semiseco	24.19036	S	64.30481	W	DMS		SPEC	24°19'04' S, 64°30'48' W Alt: 1173m	-24.317667	-64.513361	1173	0				1173
CORD	Herbarium sheet	75726	67388		CORD00013875	Barboza, G.E.		3523		Knapp, S. & Särkinen, T.E.			15	2	2012		Solanaceae	Solanum	aloysiifolium	Dunal	Southern America	Southern South America	Argentina	Jujuy	Santa Bárbara		entre Abra de los Morteros y El Fuerte	abundante	en ladera, en bosque	24.17463	S	64.2826	W	DMS		SPEC	24°17'46' S, 64°28'26' W Alt: 1260m	-24.296194	-64.473889	1260	0				1260
BM	Herbarium sheet	128678	67388		BM001034784	Barboza, G.E.		3523		Knapp, S. & Särkinen, T.E.			15	2	2012		Solanaceae	Solanum	aloysiifolium	Dunal	Southern America	Southern South America	Argentina	Jujuy	Santa Bárbara		entre Abra de los Morteros y El Fuerte	abundante	en ladera, en bosque	24.17463	S	64.2826	W	DMS		SPEC	24°17'46' S, 64°28'26' W Alt: 1260m	-24.296194	-64.473889	1260	0				1260
CORD	Herbarium sheet	75729	67391	390517	CORD00013878	Barboza, G.E.		3526		Knapp, S. & Särkinen, T.E.			15	2	2012		Solanaceae	Solanum	aloysiifolium	Dunal	Southern America	Southern South America	Argentina	Jujuy	Santa Bárbara		pasando El Fuerte rumbo a Laguna de San Miguel	(muy parecido a S. cochabambense por las hojas)		24.09566	S	64.23505	W	DMS		SPEC	24°09'57' S, 64°23'51' W Alt: 1178m	-24.165722	-64.397361	1178	0				1178
BM	Herbarium sheet	128680	67391		BM001034782	Barboza, G.E.		3526		Knapp, S. & Särkinen, T.E.			15	2	2012		Solanaceae	Solanum	aloysiifolium	Dunal	Southern America	Southern South America	Argentina	Jujuy	Santa Bárbara		pasando El Fuerte rumbo a Laguna de San Miguel	(muy parecido a S. cochabambense por las hojas)		24.09566	S	64.23505	W	DMS		SPEC	24°09'57' S, 64°23'51' W Alt: 1178m	-24.165722	-64.397361	1178	0				1178
CORD	Herbarium sheet	75730	67392	390518	CORD00013879	Barboza, G.E.		3527		Knapp, S. & Särkinen, T.E.			15	2	2012		Solanaceae	Solanum	aloysiifolium	Dunal	Southern America	Southern South America	Argentina	Jujuy	Santa Bárbara		pasando El Fuerte rumbo a Laguna de San Miguel	(muy parecido a S. cochabambense por las inflorescencias trifurcadas)		24.08125	S	64.2351	W	DMS		SPEC	24°08'13' S, 64°23'51' W Alt: 1124m	-24.136806	-64.3975	1124	0				1124
BM	Herbarium sheet	128673	67392		BM001034789	Barboza, G.E.		3527		Knapp, S. & Särkinen, T.E.			15	2	2012		Solanaceae	Solanum	aloysiifolium	Dunal	Southern America	Southern South America	Argentina	Jujuy	Santa Bárbara		pasando El Fuerte rumbo a Laguna de San Miguel	(muy parecido a S. cochabambense por las inflorescencias trifurcadas)		24.08125	S	64.2351	W	DMS		SPEC	24°08'13' S, 64°23'51' W Alt: 1124m	-24.136806	-64.3975	1124	0				1124
CORD	Herbarium sheet	75731	67393	390519	CORD00013880	Barboza, G.E.		3528		Knapp, S. & Särkinen, T.E.			16	2	2012		Solanaceae	Solanum	aloysiifolium	Dunal	Southern America	Southern South America	Argentina	Jujuy	Ledesma	Parque Nacional Calilegua	a 4 km de la entrada al parque ingresando al sendero Las Juntas		el selva pedemontana	23.4409	S	64.51029	W	DMS		SPEC	23°44'09' S, 64°51'03' W Alt: 818m	-23.735833	-64.850806	818	0				818
BM	Herbarium sheet	128681	67393		BM001034781	Barboza, G.E.		3528		Knapp, S. & Särkinen, T.E.			16	2	2012		Solanaceae	Solanum	aloysiifolium	Dunal	Southern America	Southern South America	Argentina	Jujuy	Ledesma	Parque Nacional Calilegua	a 4 km de la entrada al parque ingresando al sendero Las Juntas		el selva pedemontana	23.4409	S	64.51029	W	DMS		SPEC	23°44'09' S, 64°51'03' W Alt: 818m	-23.735833	-64.850806	818	0				818
CORD	Herbarium sheet	75735	67397	390523	CORD00013884	Barboza, G.E.		3532		Knapp, S. & Särkinen, T.E.			16	2	2012		Solanaceae	Solanum	aloysiifolium	Dunal	Southern America	Southern South America	Argentina	Jujuy	Ledesma	Parque Nacional Calilegua	a 14 km de la entrada al parque, pasando la Mesada de las Colmenas		en selva montana	23.41548	S	64.52264	W	DMS		SPEC	23°41'55' S, 64°52'26' W Alt: 1280m	-23.698556	-64.874	1280	0				1280
BM	Herbarium sheet	128716	67397		BM001034813	Barboza, G.E.		3532		Knapp, S. & Särkinen, T.E.			16	2	2012		Solanaceae	Solanum	aloysiifolium	Dunal	Southern America	Southern South America	Argentina	Jujuy	Ledesma	Parque Nacional Calilegua	a 14 km de la entrada al parque, pasando la Mesada de las Colmenas		en selva montana	23.41548	S	64.52264	W	DMS		SPEC	23°41'55' S, 64°52'26' W Alt: 1280m	-23.698556	-64.874	1280	0				1280
CORD	Herbarium sheet	75742	67404	390530	CORD00013893	Barboza, G.E.		3539		Knapp, S. & Särkinen, T.E.			16	2	2012		Solanaceae	Solanum	aloysiifolium	Dunal	Southern America	Southern South America	Argentina	Jujuy	Ledesma		desde Abra de las Cañas rumbo al Río Jordán		al costado del camino de selva montana	23.402335	S	64.54338	W	DMS		SPEC	23°40'23' S, 64°54'34' W Alt: 1570m	-23.673153	-64.909389	1570	0				1570
BM	Herbarium sheet	128670	67404		BM001034792	Barboza, G.E.		3539		Knapp, S. & Särkinen, T.E.			16	2	2012		Solanaceae	Solanum	aloysiifolium	Dunal	Southern America	Southern South America	Argentina	Jujuy	Ledesma		desde Abra de las Cañas rumbo al Río Jordán		al costado del camino de selva montana	23.402335	S	64.54338	W	DMS		SPEC	23°40'23' S, 64°54'34' W Alt: 1570m	-23.673153	-64.909389	1570	0				1570
CORD	Herbarium sheet	75767	67429	390611	CORD00013920	Barboza, G.E.		3566		Knapp, S. & Särkinen, T.E.			18	2	2012		Solanaceae	Solanum	aloysiifolium	Dunal	Southern America	Southern South America	Argentina	Jujuy	Dr. Manuel Belgrano		en proximidades del río que atraviesa la cuidad		al costado del camino, en zona de caserio cercana al río	24.10211	S	65.22163	W	DMS		SPEC	24°10'21' S, 65°22'16' W Alt: 1380m	-24.172528	-65.371194	1380	0				1380
W	Herbarium sheet	155543	67429	2013-0010612		Barboza, G.E.		3566		Knapp, S. & Särkinen, T.E.			18	2	2012		Solanaceae	Solanum	aloysiifolium	Dunal	Southern America	Southern South America	Argentina	Jujuy	Dr. Manuel Belgrano		en proximidades del río que atraviesa la cuidad		al costado del camino, en zona de caserio cercana al río	24.10211	S	65.22163	W	DMS		SPEC	24°10'21' S, 65°22'16' W Alt: 1380m	-24.172528	-65.371194	1380	0				1380
CORD	Herbarium sheet	164871	126976	389705	CORD00013705	Barboza, G.E.		3596					25	2	2012		Solanaceae	Solanum	aloysiifolium	Dunal	Southern America	Southern South America	Argentina	Jujuy	Tumbaya		El Volcán, a 500 m de la calera rumbo a Tilcara, ingresando unos 100 m en propiedad privada	Corola blanca.	Abundante al costado del camino	23.543	S	65.2739	W	DMS	2-5km	SPEC	23°55' S, 65°28' W Alt: 2110m	-23.908333	-65.460833	2110	0				2110
CORD	Herbarium sheet	164907	127012	389862	CORD00013726	Barboza, G.E.		3617					28	2	2012		Solanaceae	Solanum	aloysiifolium	Dunal	Southern America	Western South America	Bolivia	Cochabamba	Chapare		Por Ruta 9, rumbo a Villa Tunari	Corola lilacina.	En borde de camino, bosque húmedo	17.1233	S	65.4912	W	DMS	<2km	SPEC	17°12'33' S, 65°49'12' W Alt: 2590m	-17.209167	-65.82	2590	0				2590
BM	Herbarium sheet	229840	127012		BM012559610	Barboza, G.E.		3617					28	2	2012		Solanaceae	Solanum	aloysiifolium	Dunal	Southern America	Western South America	Bolivia	Cochabamba	Chapare		Por Ruta 9, rumbo a Villa Tunari	Corola lilacina.	En borde de camino, bosque húmedo	17.1233	S	65.4912	W	DMS	<2km	SPEC	17°12'33' S, 65°49'12' W Alt: 2590m	-17.209167	-65.82	2590	0				2590
BM	Herbarium sheet	229841	127012		BM012559608	Barboza, G.E.		3617					28	2	2012		Solanaceae	Solanum	aloysiifolium	Dunal	Southern America	Western South America	Bolivia	Cochabamba	Chapare		Por Ruta 9, rumbo a Villa Tunari	Corola lilacina.	En borde de camino, bosque húmedo	17.1233	S	65.4912	W	DMS	<2km	SPEC	17°12'33' S, 65°49'12' W Alt: 2590m	-17.209167	-65.82	2590	0				2590
CORD	Herbarium sheet	164913	127018	563239		Barboza, G.E.		4626		Cantero, J.J. & Chiarini, F.			23	2	2016		Solanaceae	Solanum	aloysiifolium	Dunal	Southern America	Southern South America	Argentina	Catamarca	Ambato		Camino desde El Rodeo rumbo a Primer Campo, Las Galerías			28.1113	S	65.5739	W	DMS	<2km	SPEC	28°11'13' S, 65°57'39' W Alt: 2913m	-28.186944	-65.960833	2913	0				2913
CORD	Herbarium sheet	218857	165738			Barboza, G.E.		5051					13	1	2020		Solanaceae	Solanum	aloysiifolium	Dunal	Southern America	Southern South America	Argentina	Salta	Rosario de Lerma		Barrio El Tránsito	Abundante a lo largo de la Avda. H. Irigoyen; frutos maduros negros, inmaduros de color verde		24.5816	S	65.353	W	DMS		SPEC	24°58'16' S, 65°35'30' W Alt: 1420m	-24.971111	-65.591667	1420	0				1420
SI	Herbarium sheet	164993	127083	435330	54399	Bartlett, H.H.		20314					31	5	1943		Solanaceae	Solanum	aloysiifolium	Dunal	Southern America	Southern South America	Argentina	Jujuy	San Pedro		La Esperanza.			24.175	S	64.5024	W	DMS	2-5km	GAZ	24°18' S, 64°50' W	-24.297222	-64.84	0	0
NY	Herbarium sheet	168457	129652			Beck, S.G.		6330					8	3	1981		Solanaceae	Solanum	aloysiifolium	Dunal	Southern America	Western South America	Bolivia	Chuquisaca	Tomina	Monteagudo	75 kms hacia Sucre	arbusto ca. 1 m; bayas redondas de 5 mm de diam.	borde de camino	19.371934	S	64.258815	W	DD	2-5km	GAZ	19°22' S, 64°16' W Alt: 1800m	-19.371934	-64.258815	1800	0				1800
NY	Herbarium sheet	168465	129659			Beck, S.G.		11469		Michel, R. de & García, G.			23	9	1985		Solanaceae	Solanum	aloysiifolium	Dunal	Southern America	Western South America	Bolivia	Tarija	Gran Chaco		15 km al N de Yacuiba, Campo Pajoso	subarbusto trepando-apoyandose; corola blanca; frutos	bosque caducifolio con elementos del chaco seco y de la serrania	21.847181	S	63.608815	W	DD		GAZ	21°50'50' S, 63°36'32' W Alt: 630m	-21.847181	-63.608815	630	0				630
NY	Herbarium sheet	148422	113214		854313	Beck, S.G.		26881		Paniagua Zambrana, N. & Yevara, M.			4	2	1999		Solanaceae	Solanum	aloysiifolium	Dunal	Southern America	Western South America	Bolivia	Tarija	José María Avilés		arriba de Miscas Calderas, en la quebrada Calderas	Subarbusto, erecto 1.30m, flores blancas	bosque montano, de Podocarpus parlatorei, en la quebrada Calderas	21.47	S	64.55	W	DD	5-20k	GAZ	21°28' S, 64°33' W Alt: 2240m	-21.47	-64.55	2240	0				2240
SI	Herbarium sheet	164990	127080	435331	54401	Biloni, J.S.		6602					0	3	1954		Solanaceae	Solanum	aloysiifolium	Dunal	Southern America	Southern South America	Argentina	Jujuy	Humahuaca		Humahuaca.	Flor blanca. Planta 80 cm. de alt. Apoyada contra un arbol.		23.421	S	65.237	W	DMS	2-5km	GAZ	23°42' S, 65°24' W	-23.702778	-65.402778	0	0
GH	Herbarium sheet	168475	129668			Bohs, L.		2095					2	3	1983		Solanaceae	Solanum	aloysiifolium	Dunal	Southern America	Western South America	Bolivia	Tarija	Cercado		hills outside Tarija on road to Villazón	herb ca. 1 m; corolla white with dark spots at center; frequent	border of road near streambank, shady area	21.503511	S	64.76625	W	DD	2-5km	GAZ	21°30' S, 64°46' W Alt: 1900m	-21.503511	-64.76625	1900	0	ca.			1900
F	Herbarium sheet	81739	70832	2019145		Bohs, L.		2101					5	3	1983		Solanaceae	Solanum	aloysiifolium	Dunal	Southern America	Southern South America	Argentina	Salta	Capital	Salta	hill San Bernardo just outside city of Salta	Herb ca. 1 m tall. Corolla purple outside, lighter within with dark spots at base; petals reflexed.	Sunny roadside. Abundant.	24.791456	S	65.393947	W	DD		GAZ	24°47'29' S, 65°23'38' W	-24.791456	-65.393947	0	0
BM	Herbarium sheet	60147	55421		BM001070128	Bohs, L.		2769		Nee, M.; Vargas, I. & Jordán, C.G.			6	6	1998		Solanaceae	Solanum	aloysiifolium	Dunal	Southern America	Western South America	Bolivia	Santa Cruz	Florida		Bolivia. Dept. Santa Cruz, Prov. Florida, roadside dirt bank in narrow valley along road from Mairana to Yunga de Mairana, 2 km NE of central square in Mairana.	Shrublet 8 dm tall. Crollas light violet, anthers yellow.	Former dry forest, now mostly pastures and cultivated.	18.139544	S	63.797188	W	DD	2-5km	GAZ	18°08' S, 63°48' W Alt: 1350 - 1400m	-18.139544	-63.797188	1350	1400				1350 - 1400
UT	Herbarium sheet	135041	102411			Bohs, L.		3016		Vargas, I. & Mendoza, M.			3	6	2001		Solanaceae	Solanum	aloysiifolium	Dunal	Southern America	Western South America	Bolivia	Santa Cruz	Ichilo		road from El Cairo to crossing at Rio Surutu, ca. 5km W of Buena Vista; seed #01-35, LB DNA #856	Shrub to 1m tall; corollas white, lobes reflexed, anthers yellow; fruits greenish-brown with small white spots		17.2984	S	63.4319	W	DD		GAZ	17°17'54' S, 63°25'55' W Alt: 290m	-17.2984	-63.4319	290	0				290
BM	Herbarium sheet	148063	102411		BM001211552	Bohs, L.		3016		Vargas, I. & Mendoza, M.			3	6	2001		Solanaceae	Solanum	aloysiifolium	Dunal	Southern America	Western South America	Bolivia	Santa Cruz	Ichilo		road from El Cairo to crossing at Rio Surutu, ca. 5km W of Buena Vista; seed #01-35, LB DNA #856	Shrub to 1m tall; corollas white, lobes reflexed, anthers yellow; fruits greenish-brown with small white spots		17.2984	S	63.4319	W	DD		GAZ	17°17'54' S, 63°25'55' W Alt: 290m	-17.2984	-63.4319	290	0				290
BM	Herbarium sheet	122083	94902		BM001134584	Bohs, L.		3021		Mendoza, M.			6	6	2001		Solanaceae	Solanum	aloysiifolium	Dunal	Southern America	Western South America	Bolivia	Santa Cruz	Vallegrande		Quebrada de Zorro, ca. 2.5km S of Vallegrande	Herb ca. 1m tall; stem pubescent and ridged; corollas opening dark violet, turning light violet with green-purple central star; inflorescences forked, with flowers subumbellate at ends of branches; fruits green with minute white spots		18.3026	S	64.0618	W	DMS		SPEC	18°30'26' S, 64°06'18' W Alt: 2016m	-18.507222	-64.105	2016	0				2016
BM	Herbarium sheet	89044	75767		BM001134562	Bohs, L.		3025		Mendoza, M.			6	6	2001		Solanaceae	Solanum	aloysiifolium	Dunal	Southern America	Western South America	Bolivia	Santa Cruz	Vallegrande		Huasa Cañada, ca. 5 km S of Vallegrande	shrub ca. 1.5 m tall, woody at base; corollas light purple with yellow-brown central star; probably the same species as Bohs & Mendoza 3021 [associated material: seed collection 01-29 UT]		18.543986	S	64.092503	W	DD		GAZ	18°32'38' S, 64°05'33' W Alt: 2046m	-18.543986	-64.092503	2046	0				2046
BM	Herbarium sheet	89043	75766		BM001134561	Bohs, L.		3034		Mendoza, M.			7	6	2001		Solanaceae	Solanum	aloysiifolium	Dunal	Southern America	Western South America	Bolivia	Santa Cruz	Vallegrande		Piraymiri [Paramiri], ca. 37 km SE of Vallegrande, at bridge over Río Masicurí	shrub ca. 1 m tall; fruits green when unripe, turning dull purple when ripe		18.6476	S	63.976477	W	DD		GAZ	18°38'51' S, 63°58'35' W Alt: 1600m	-18.6476	-63.976477	1600	0				1600
BAB	Herbarium sheet	176289	135415	92972	BAB00006462	Bortagaray, J.		99					8	6	1933		Solanaceae	Solanum	aloysiifolium	Dunal	Southern America	Southern South America	Argentina	Salta	Orán	Tabacal		Regular abundancia		23.256127	S	64.24295	W	DD		GAZ	23°15'22' S, 64°14'35' W	-23.256127	-64.24295	0	0
SI	Herbarium sheet	164793	126911	435502	54516	Burkart, A.		26602					17	10	1966		Solanaceae	Solanum	aloysiifolium	Dunal	Southern America	Southern South America	Argentina	Catamarca	Paclín		Sierra entre Cuesta del Totoral y La Viña. Agua del Mato km. 1381.	Erecto, corola blanca, anteras amarillas.		28.088098	S	65.615613	W	DD	2-5km	GAZ	28°05' S, 65°37' W	-28.088098	-65.615613	0	0
SI	Herbarium sheet	164794	126911		54517	Burkart, A.		26602					17	10	1966		Solanaceae	Solanum	aloysiifolium	Dunal	Southern America	Southern South America	Argentina	Catamarca	Paclín		Sierra entre Cuesta del Totoral y La Viña. Agua del Mato km. 1381.	Erecto, corola blanca, anteras amarillas.		28.088098	S	65.615613	W	DD	2-5km	GAZ	28°05' S, 65°37' W	-28.088098	-65.615613	0	0
SI	Herbarium sheet	165025	127115	435459	54477	Burkart, A.		s.n.		Troncoso, N.S.			17	2	1940		Solanaceae	Solanum	aloysiifolium	Dunal	Southern America	Southern South America	Argentina	Jujuy	Dr. Manuel Belgrano		Termas de Reyes.	Flor blanca. Citado en Flora de Jujuy 13(8)	Cerros.	29.1	S	65.29	W	DD	2-5km	GAZ	29°06' S, 65°17' W	-29.1	-65.29	0	0
BAB	Herbarium sheet	176672	135767	56255	BAB00006738	Cabrera, A.L.		3132					15	6	1933		Solanaceae	Solanum	aloysiifolium	Dunal	Southern America	Southern South America	Argentina	Salta	Rosario de la Frontera		Balboa	Terrenos desmontados; junto al camino	Terrenos desmontados; junto al camino	25.865476	S	64.822179	W	DD		GAZ	25°51'56' S, 64°49'20' W	-25.865476	-64.822179	0	0
F	Herbarium sheet	81741	70834	905558		Cabrera, A.L.		4099					8	7	1937		Solanaceae	Solanum	aloysiifolium	Dunal	Southern America	Southern South America	Argentina	Jujuy	Santa Bárbara	Viñalito	Loc. Viñalito, Yuto.		Bosques	23.64886	S	64.461161	W	DD		GAZ	23°38'56' S, 64°27'40' W	-23.64886	-64.461161	0	0
CORD	Herbarium sheet	164684	70834	236967	54390	Cabrera, A.L.		4099					8	7	1937		Solanaceae	Solanum	aloysiifolium	Dunal	Southern America	Southern South America	Argentina	Jujuy	Santa Bárbara	Viñalito	Loc. Viñalito, Yuto.		Bosques	23.64886	S	64.461161	W	DD		GAZ	23°38'56' S, 64°27'40' W	-23.64886	-64.461161	0	0
US	Herbarium sheet	130404	98822	2920080		Cabrera, A.L.		13903		Chicchi, A. & Hernandez, P.			28	2	1961		Solanaceae	Solanum	aloysiifolium	Dunal	Southern America	Southern South America	Argentina	Jujuy	Dr. Manuel Belgrano	León		flor blanca		24.210768	S	65.269253	W	DD	2-5km	GAZ	24°13' S, 65°16' W	-24.210768	-65.269253	0	0
BAB	Herbarium sheet	176631	98822	93192	BAB00006736	Cabrera, A.L.		13903		Chicchi, A. & Hernandez, P.			28	2	1961		Solanaceae	Solanum	aloysiifolium	Dunal	Southern America	Southern South America	Argentina	Jujuy	Dr. Manuel Belgrano	León		flor blanca		24.210768	S	65.269253	W	DD	2-5km	GAZ	24°13' S, 65°16' W	-24.210768	-65.269253	0	0
BAB	Herbarium sheet	214446	162206			Cabrera, A.L.		14262		Ancibor, E.; Chicchi, A.; Antoni, E. d'; Ferrario, M. & Pinola, E.			8	5	1962		Solanaceae	Solanum	aloysiifolium	Dunal	Southern America	Southern South America	Argentina	Jujuy	Dr. Manuel Belgrano		alrededores de Jujuy	flor blanca		24.189535	S	65.290495	W	DD	>20km	GAZ	24°11'22' S, 65°17'26' W	-24.189535	-65.290495	0	0
BAB	Herbarium sheet	214449	162209			Cabrera, A.L.		14572		Ancibor, E.; Chicchi, A.; Antoni, E. d'; Ferrario, M. & Pinola, E.			16	5	1962		Solanaceae	Solanum	aloysiifolium	Dunal	Southern America	Southern South America	Argentina	Jujuy	Santa Bárbara		camino a el Piquete			24.184933	S	64.670282	W	DD	2-5km	GAZ	24°11' S, 64°40' W	-24.184933	-64.670282	0	0
BAB	Herbarium sheet	214450	162210			Cabrera, A.L.		14614		Ancibor, E.; Chicchi, A.; Antoni, E. d'; Ferrario, M. & Pinola, E.			18	5	1962		Solanaceae	Solanum	aloysiifolium	Dunal	Southern America	Southern South America	Argentina	Jujuy	San Pedro		entre San Pedro y Palo Blanco			24.240048	S	64.876484	W	DD	2-5km	GAZ	24°14' S, 64°53' W	-24.240048	-64.876484	0	0
US	Herbarium sheet	130406	98824	2920193		Cabrera, A.L.		15736					20	7	1963		Solanaceae	Solanum	aloysiifolium	Dunal	Southern America	Southern South America	Argentina	Jujuy	Santa Bárbara	El Palmar		flor blanca		24.141	S	64.2455	W	DMS	2-5km	GAZ	24°14' S, 64°25' W	-24.236111	-64.415278	0	0
SI	Herbarium sheet	164685	98824	236968	54510	Cabrera, A.L.		15736					20	7	1963		Solanaceae	Solanum	aloysiifolium	Dunal	Southern America	Southern South America	Argentina	Jujuy	Santa Bárbara	El Palmar		flor blanca		24.141	S	64.2455	W	DMS	2-5km	GAZ	24°14' S, 64°25' W	-24.236111	-64.415278	0	0
SI	Herbarium sheet	164686	98824		54511	Cabrera, A.L.		15736					20	7	1963		Solanaceae	Solanum	aloysiifolium	Dunal	Southern America	Southern South America	Argentina	Jujuy	Santa Bárbara	El Palmar		flor blanca		24.141	S	64.2455	W	DMS	2-5km	GAZ	24°14' S, 64°25' W	-24.236111	-64.415278	0	0
SI	Herbarium sheet	165053	127138	158880	51746	Cabrera, A.L.		15797					0	0	0		Solanaceae	Solanum	aloysiifolium	Dunal	Southern America	Southern South America	Argentina	Jujuy	Santa Bárbara		Punta del Agua.	Citado en Cabrera (1983d). Flor blanca.		24.141	S	64.2455	W	DMS	2-5km	GAZ	24°14' S, 64°25' W	-24.236111	-64.415278	0	0
LP	Herbarium sheet	165054	127138			Cabrera, A.L.		15797					0	0	0		Solanaceae	Solanum	aloysiifolium	Dunal	Southern America	Southern South America	Argentina	Jujuy	Santa Bárbara		Punta del Agua.	Citado en Cabrera (1983d). Flor blanca.		24.141	S	64.2455	W	DMS	2-5km	GAZ	24°14' S, 64°25' W	-24.236111	-64.415278	0	0
SI	Herbarium sheet	165010	127100	236977	54391	Cabrera, A.L.		16381		et al.			29	10	1964		Solanaceae	Solanum	aloysiifolium	Dunal	Southern America	Southern South America	Argentina	Jujuy	Dr. Manuel Belgrano		La Almona.	Flor blanca.	Bosques.	24.647	S	65.2449	W	DD	2-5km	SPEC	24°39' S, 65°15' W	-24.647	-65.2449	0	0
SI	Herbarium sheet	165003	127093	236975	54402	Cabrera, A.L.		16814		Solbrig, O.T.; Torres, M.A. & Vuilleumier, B.B.			4	3	1965		Solanaceae	Solanum	aloysiifolium	Dunal	Southern America	Southern South America	Argentina	Jujuy	Tumbaya		Volcán, Chilcayo.			23.563	S	65.293	W	DMS	>20km	GAZ	23°56'30' S, 65°29'30' W	-23.941667	-65.491667	0	0
SI	Herbarium sheet	164982	127072	236976	54493	Cabrera, A.L.		18274		et al.			8	3	1967		Solanaceae	Solanum	aloysiifolium	Dunal	Southern America	Southern South America	Argentina	Jujuy	Tumbaya		Volcán, Chilcayo.	Flor blanca.		23.563	S	65.293	W	DMS	>20km	GAZ	23°56'30' S, 65°29'30' W	-23.941667	-65.491667	0	0
SI	Herbarium sheet	164797	126913	236982	54489	Cabrera, A.L.		18894		Deferrari, A.M.; Frangi, J.L.; Marrone, M.T. & Petriella, B.			1	1	1968		Solanaceae	Solanum	aloysiifolium	Dunal	Southern America	Southern South America	Argentina	Jujuy	Dr. Manuel Belgrano		Quebrada de Guerrero.	Flor blanca.		24.13	S	65.24	W	DMS	>20km	GAZ	24°13' S, 65°24' W	-24.216667	-65.4	0	0
SI	Herbarium sheet	164798	126913		54490	Cabrera, A.L.		18894		Deferrari, A.M.; Frangi, J.L.; Marrone, M.T. & Petriella, B.			1	1	1968		Solanaceae	Solanum	aloysiifolium	Dunal	Southern America	Southern South America	Argentina	Jujuy	Dr. Manuel Belgrano		Quebrada de Guerrero.	Flor blanca.		24.13	S	65.24	W	DMS	>20km	GAZ	24°13' S, 65°24' W	-24.216667	-65.4	0	0
SI	Herbarium sheet	164999	127089	236978	54387	Cabrera, A.L.		20096		Kiesling, R.			2	12	1969		Solanaceae	Solanum	aloysiifolium	Dunal	Southern America	Southern South America	Argentina	Jujuy	Dr. Manuel Belgrano		Quebrada de Chijra.	Flor blanca.		24.8	S	65.17	W	DD	>20km	GAZ	24°48'00' S, 65°10'12' W	-24.8	-65.17	0	0
MO	Herbarium sheet	103396	85123	5903666	MO-1353638	Cabrera, A.L.		20793					28	8	1970		Solanaceae	Solanum	aloysiifolium	Dunal	Southern America	Southern South America	Argentina	Jujuy	Ledesma		Camino a Valle Grande, Abra de Cañas.			23.291356	S	64.555562	W	DMS		GAZ	23°29'14' S, 64°55'56' W Alt: 1700m	-23.4871	-64.932117	1700	0				1700
SI	Herbarium sheet	164687	85123	226826		Cabrera, A.L.		20793					28	8	1970		Solanaceae	Solanum	aloysiifolium	Dunal	Southern America	Southern South America	Argentina	Jujuy	Ledesma		Camino a Valle Grande, Abra de Cañas.			23.291356	S	64.555562	W	DMS		GAZ	23°29'14' S, 64°55'56' W Alt: 1700m	-23.4871	-64.932117	1700	0				1700
CORD	Herbarium sheet	164688	85123		CORD00056634	Cabrera, A.L.		20793					28	8	1970		Solanaceae	Solanum	aloysiifolium	Dunal	Southern America	Southern South America	Argentina	Jujuy	Ledesma		Camino a Valle Grande, Abra de Cañas.			23.291356	S	64.555562	W	DMS		GAZ	23°29'14' S, 64°55'56' W Alt: 1700m	-23.4871	-64.932117	1700	0				1700
SI	Herbarium sheet	165004	127094	226827		Cabrera, A.L.		20803					0	0	0		Solanaceae	Solanum	aloysiifolium	Dunal	Southern America	Southern South America	Argentina	Jujuy	Palpalá		camino a San Pedro, río Zapla			24.16	S	65.715	W	DD	>20km	GAZ	24°09'36' S, 65°42'54' W	-24.16	-65.715	0	0
SI	Herbarium sheet	164985	127075	236969	54388	Cabrera, A.L.		20813					30	8	1970		Solanaceae	Solanum	aloysiifolium	Dunal	Southern America	Southern South America	Argentina	Jujuy	Ledesma		Ledesma.	Flor blanca.		23.5526	S	65.4751	W	DMS	2-5km	GAZ	23°55' S, 65°48' W	-23.923889	-65.7975	0	0
SI	Herbarium sheet	165002	127092	236979	54492	Cabrera, A.L.		21608		Frangi, J.L.; Frangi, ?; Gayoso, A.M.; Kiesling, R. & Zardini, E.M.			25	2	1971		Solanaceae	Solanum	aloysiifolium	Dunal	Southern America	Southern South America	Argentina	Jujuy	Dr. Manuel Belgrano		Sierra de Zapla, Mina 9 de Octubre.	Flores blancas.		24.14	S	65.4	W	DMS	>20km	GAZ	24°14' S, 65°40' W	-24.233333	-65.666667	0	0
SI	Herbarium sheet	165011	127101	435518	54531	Cabrera, A.L.		22640		Fabris, H.A.			13	5	1972		Solanaceae	Solanum	aloysiifolium	Dunal	Southern America	Southern South America	Argentina	Jujuy	Ledesma		Camino a Valle Grande, Abra de Cañas.	Flor blanca.		23.5526	S	65.4751	W	DMS	2-5km	SPEC	23°55' S, 65°48' W	-23.923889	-65.7975	0	0
SI	Herbarium sheet	164989	127079	236974	54393	Cabrera, A.L.		23384		Deginani, N.B.; Kiesling, R.; Zardini, E.M. & Zuloaga, F.O.			18	3	1973		Solanaceae	Solanum	aloysiifolium	Dunal	Southern America	Southern South America	Argentina	Jujuy	San Pedro		Al E de San Lucas.	Flor blanca.		24.270451	S	64.847281	W	DD	2-5km	GAZ	24°16' S, 64°51' W	-24.270451	-64.847281	0	0
SI	Herbarium sheet	165055	127139	236980	54395	Cabrera, A.L.		23663		Deginani, N.B.; Kiesling, R.; Zardini, E.M. & Zuloaga, F.O.			28	3	1973		Solanaceae	Solanum	aloysiifolium	Dunal	Southern America	Southern South America	Argentina	Jujuy	Dr. Manuel Belgrano		Sierra de Zapla, Mina 9 de Octubre.	Flor blanca.		24.14	S	65.4	W	DMS	>20km	GAZ	24°14' S, 65°40' W	-24.233333	-65.666667	0	0
LP	Herbarium sheet	165056	127139			Cabrera, A.L.		23663		Deginani, N.B.; Kiesling, R.; Zardini, E.M. & Zuloaga, F.O.			28	3	1973		Solanaceae	Solanum	aloysiifolium	Dunal	Southern America	Southern South America	Argentina	Jujuy	Dr. Manuel Belgrano		Sierra de Zapla, Mina 9 de Octubre.	Flor blanca.		24.14	S	65.4	W	DMS	>20km	GAZ	24°14' S, 65°40' W	-24.233333	-65.666667	0	0
SI	Herbarium sheet	164979	127069	236970	54389	Cabrera, A.L.		23868		Zardini, E.M.			21	6	1979		Solanaceae	Solanum	aloysiifolium	Dunal	Southern America	Southern South America	Argentina	Jujuy	Ledesma		Caimancito.	Flor blanca.		23.442	S	64.3545	W	DMS	<2km	GAZ	23°44'20' S, 64°35'45' W	-23.738889	-64.595833	0	0
SI	Herbarium sheet	165005	127095	231278		Cabrera, A.L.		24129		et al.			0	0	0		Solanaceae	Solanum	aloysiifolium	Dunal	Southern America	Southern South America	Argentina	Jujuy	Dr. Manuel Belgrano		camino a La Almona			24.15	S	65.22	W	DMS	>20km	GAZ	24°15' S, 65°22' W	-24.25	-65.366667	0	0
SI	Herbarium sheet	165006	127096	236981	54507	Cabrera, A.L.		24912		Kiesling, R.			13	4	1974		Solanaceae	Solanum	aloysiifolium	Dunal	Southern America	Southern South America	Argentina	Jujuy	Dr. Manuel Belgrano		Camino a la mina. Sierra de Zapla, Mina 9 de Octubre.			24.14	S	65.4	W	DMS	>20km	GAZ	24°14' S, 65°40' W	-24.233333	-65.666667	0	0
SI	Herbarium sheet	164988	127078	236973	54392	Cabrera, A.L.		25460		Deginani, N.B.; Giaioti, A.; Kiesling, R.; Zardini, E.M. & Zuloaga, F.O.			28	10	1974		Solanaceae	Solanum	aloysiifolium	Dunal	Southern America	Southern South America	Argentina	Jujuy	San Pedro		La Mendieta.	Flor blanca.		24.314514	S	64.967205	W	DD	>20km	GAZ	24°18'52' S, 64°58'02' W	-24.314514	-64.967205	0	0
LP	Herbarium sheet	164968	127060	226825		Cabrera, A.L.		25576		et al.			29	10	1974		Solanaceae	Solanum	aloysiifolium	Dunal	Southern America	Southern South America	Argentina	Jujuy	Santa Bárbara		Abra de los Morteros			24.181	S	64.3	W	DMS	>20km	GAZ	24°18'10' S, 64°30'00' W	-24.302778	-64.5	0	0
SI	Herbarium sheet	165013	127103	435489	54501	Cabrera, A.L.		25730		Deginani, N.B.; Giaioti, A.; Kiesling, R.; Zardini, E.M. & Zuloaga, F.O.			7	11	1974		Solanaceae	Solanum	aloysiifolium	Dunal	Southern America	Southern South America	Argentina	Jujuy	Dr. Manuel Belgrano		Baldío.	Flor blanca.		24.647	S	65.2449	W	DD	2-5km	SPEC	24°39' S, 65°15' W	-24.647	-65.2449	0	0
SI	Herbarium sheet	164981	127071	236962	54397	Cabrera, A.L.		26412		Deginani, N.B.; Giangualani, R.A.; Kiesling, R. & Zuloaga, F.O.			26	4	1975		Solanaceae	Solanum	aloysiifolium	Dunal	Southern America	Southern South America	Argentina	Jujuy	Ledesma		Yuto, El Bananal.	Arbusto. Flor blanca.		23.35	S	64.303	W	DMS	>20km	GAZ	23°35'00' S, 64°30'30' W	-23.583333	-64.508333	0	0
SI	Herbarium sheet	164795	126912	236972	54400	Cabrera, A.L.		26483		Deginani, N.B.; Giangualani, R.A.; Kiesling, R. & Zuloaga, F.O.			27	4	1975		Solanaceae	Solanum	aloysiifolium	Dunal	Southern America	Southern South America	Argentina	Jujuy	San Pedro		Aguas Calientes.			24.175	S	64.5024	W	DMS	2-5km	GAZ	24°18' S, 64°50' W	-24.297222	-64.84	0	0
SI	Herbarium sheet	164796	126912		54508	Cabrera, A.L.		26483		Deginani, N.B.; Giangualani, R.A.; Kiesling, R. & Zuloaga, F.O.			27	4	1975		Solanaceae	Solanum	aloysiifolium	Dunal	Southern America	Southern South America	Argentina	Jujuy	San Pedro		Aguas Calientes.			24.175	S	64.5024	W	DMS	2-5km	GAZ	24°18' S, 64°50' W	-24.297222	-64.84	0	0
SI	Herbarium sheet	165018	127108	435458	54476	Cabrera, A.L.		27585		Arroyo, S.C.; Bacigalupo, N.M.; Nicora, E.G. & Ulibarri, E.A.			25	1	1976		Solanaceae	Solanum	aloysiifolium	Dunal	Southern America	Southern South America	Argentina	Jujuy	Dr. Manuel Belgrano		La Almona.			24.647	S	65.2449	W	DD	2-5km	SPEC	24°39' S, 65°15' W	-24.647	-65.2449	0	0
SI	Herbarium sheet	164980	127070	231289	54398	Cabrera, A.L.		27827		Bacigalupo, N.M.; Kiesling, R. & Múlgura, M.E.			13	9	1976		Solanaceae	Solanum	aloysiifolium	Dunal	Southern America	Southern South America	Argentina	Jujuy	Ledesma		Camino a Valle Grande, Abra de Cañas.	Arbusto, flor blanca.		23.4052	S	64.545	W	DMS	>20km	GAZ	23°40'52' S, 64°54'50' W	-23.681111	-64.913889	0	0
MO	Herbarium sheet	103398	85125	4043740	MO-2127013	Cabrera, A.L.		27906		Bacigalupo, N.M.; Kiesling, R. & Múlgura, M.E.			17	9	1976		Solanaceae	Solanum	aloysiifolium	Dunal	Southern America	Southern South America	Argentina	Jujuy	Ledesma		Calilegua.	Flores blancas, rastrojos en selva.		23.7833	S	64.7833	W	DD	>20km	GAZ	23°47'00' S, 64°47'00' W	-23.7833	-64.7833	0	0
SI	Herbarium sheet	164689	85125	231287	54505	Cabrera, A.L.		27906		Bacigalupo, N.M.; Kiesling, R. & Múlgura, M.E.			17	9	1976		Solanaceae	Solanum	aloysiifolium	Dunal	Southern America	Southern South America	Argentina	Jujuy	Ledesma		Calilegua.	Flores blancas, rastrojos en selva.		23.7833	S	64.7833	W	DD	>20km	GAZ	23°47'00' S, 64°47'00' W	-23.7833	-64.7833	0	0
SI	Herbarium sheet	164998	127088	231277		Cabrera, A.L.		27912		Bacigalupo, N.M.; Kiesling, R. & Múlgura, M.E.			17	9	1976		Solanaceae	Solanum	aloysiifolium	Dunal	Southern America	Southern South America	Argentina	Jujuy	Ledesma		Calilegua	Fl. blanca, borde camino, err. coord. 1 km		23.7833	S	64.7833	W	DD	>20km	GAZ	23°47'00' S, 64°47'00' W	-23.7833	-64.7833	0	0
SI	Herbarium sheet	164974	127064	226824		Cabrera, A.L.		27970		Bacigalupo, N.M.; Kiesling, R. & Múlgura, M.E.			18	9	1976		Solanaceae	Solanum	aloysiifolium	Dunal	Southern America	Southern South America	Argentina	Jujuy	Santa Bárbara		camino de Santa Clara a El Fuerte, Abra de los Morteros	Fl. violeta. Arbustito.		24.184	S	64.354	W	DMS	2-5km	GAZ	24°19' S, 64°36' W	-24.311111	-64.594444	0	0
SI	Herbarium sheet	164978	127068	231283	54506	Cabrera, A.L.		27988		Bacigalupo, N.M.; Kiesling, R. & Múlgura, M.E.			19	9	1976		Solanaceae	Solanum	aloysiifolium	Dunal	Southern America	Southern South America	Argentina	Jujuy	Santa Bárbara		Entre Santa Clara y Abra de los Morteros.	Fl. blanca.		24.184	S	64.354	W	DMS	<2km	GAZ	24°18'40' S, 64°35'40' W	-24.311111	-64.594444	0	0
SI	Herbarium sheet	164973	127063	231274		Cabrera, A.L.		28016		Bacigalupo, N.M.; Kiesling, R. & Múlgura, M.E.			20	9	1976		Solanaceae	Solanum	aloysiifolium	Dunal	Southern America	Southern South America	Argentina	Jujuy	Ledesma		camino de Ruta 34 a Higueritas	Fl. blanca.		23.56	S	64.25	W	DMS	2-5km	GAZ	23°56' S, 64°25' W	-23.933333	-64.416667	0	0
SI	Herbarium sheet	164977	127067	239168	54502	Cabrera, A.L.		29896		Botta, S.M.; Ezcurra, C.; Ragonese, A.E. & Vázquez Avila, M.D.			14	11	1978		Solanaceae	Solanum	aloysiifolium	Dunal	Southern America	Southern South America	Argentina	Salta	Orán		Camino a Aguas Blancas, 2 km. de Orán	Fl. blanca.		23.813	S	64.1914	W	DD	<2km	GAZ	23°48'47' S, 64°11'29' W	-23.813	-64.1914	0	0
K	Herbarium sheet	67092	60653		K001043111	Cabrera, A.L.		30191		Botta, S.; Ezcurra, C.; Rotman, A.D.; Sáenz, A.A.; Troncoso, N.S. & Zuloaga, F.O			19	3	1979		Solanaceae	Solanum	aloysiifolium	Dunal	Southern America	Southern South America	Argentina	Jujuy	Dr. Manuel Belgrano		Alto La Viña	Voluble, flor blanca		24.177899	S	65.26735	W	DD		GAZ	24°10'40' S, 65°16'02' W	-24.177899	-65.26735	0	0
SI	Herbarium sheet	164690	60653	231292	54509	Cabrera, A.L.		30191		Botta, S.; Ezcurra, C.; Rotman, A.D.; Sáenz, A.A.; Troncoso, N.S. & Zuloaga, F.O			19	3	1979		Solanaceae	Solanum	aloysiifolium	Dunal	Southern America	Southern South America	Argentina	Jujuy	Dr. Manuel Belgrano		Alto La Viña	Voluble, flor blanca		24.177899	S	65.26735	W	DD		GAZ	24°10'40' S, 65°16'02' W	-24.177899	-65.26735	0	0
SI	Herbarium sheet	164997	127087	247471		Cabrera, A.L.		32095		Botta, S.M.; Cialdella, A.M. & Rotman, A.D.			18	11	1980		Solanaceae	Solanum	aloysiifolium	Dunal	Southern America	Southern South America	Argentina	Jujuy	Ledesma		Parque Nacional Calilegua	Fl. alba.		23.57	S	64.56	W	DMS	>20km	GAZ	23°57' S, 64°56' W	-23.95	-64.933333	0	0
SI	Herbarium sheet	165001	127091	246245		Cabrera, A.L.		33861		Botta, S.M. & Tur, N.M.			10	6	1983		Solanaceae	Solanum	aloysiifolium	Dunal	Southern America	Southern South America	Argentina	Jujuy	San Pedro		Cuesta de las Lajitas	Flor lila. Err. coord. 2 km		24.212	S	65.04	W	DMS	>20km	GAZ	24°21'20' S, 65°04'00' W	-24.355556	-65.066667	0	0
SI	Herbarium sheet	164975	127065	246506	54380	Cabrera, A.L.		33913		Botta, S.M. & Tur, N.M.			14	6	1983		Solanaceae	Solanum	aloysiifolium	Dunal	Southern America	Southern South America	Argentina	Jujuy	Ledesma		Ruta 34: entre Caimancito y Yuto.	Flor alba.		23.4029	S	64.3351	W	DMS	2-5km	GAZ	23°40' S, 64°34' W	-23.674722	-64.564167	0	0
SI	Herbarium sheet	164976	127066	246508	54381	Cabrera, A.L.		33915		Botta, S.M. & Tur, N.M.			14	6	1983		Solanaceae	Solanum	aloysiifolium	Dunal	Southern America	Southern South America	Argentina	Jujuy	Ledesma		Ruta 34: entre Caimancito y Yuto.	Flor alba.		23.4029	S	64.3351	W	DMS	2-5km	GAZ	23°40' S, 64°34' W	-23.674722	-64.564167	0	0
MO	Herbarium sheet	103397	85124	5896186	MO-1336827	Cabrera, A.L.		34082		Bota, S. & Tur, N.			0	0	1983		Solanaceae	Solanum	aloysiifolium	Dunal	Southern America	Southern South America	Argentina	Catamarca	Paclín		entre La Viña y La Merced.	flores blancas.		28.10052	S	65.612935	W	DD	>20km	GAZ	28°06'02' S, 65°36'47' W	-28.10052	-65.612935	0	0
SI	Herbarium sheet	164691	85124	246712		Cabrera, A.L.		34082		Bota, S. & Tur, N.			0	0	1983		Solanaceae	Solanum	aloysiifolium	Dunal	Southern America	Southern South America	Argentina	Catamarca	Paclín		entre La Viña y La Merced.	flores blancas.		28.10052	S	65.612935	W	DD	>20km	GAZ	28°06'02' S, 65°36'47' W	-28.10052	-65.612935	0	0
CORD	Herbarium sheet	214669	162364		CORD00055329	Cabrera, V.		4					6	3	2007		Solanaceae	Solanum	aloysiifolium	Dunal	Southern America	Southern South America	Argentina	Córdoba	Colón	Río Ceballos	Barrio Buena Vista			31.157598	S	64.326711	W	DD		GAZ	31°09'27' S, 64°19'36' W	-31.157598	-64.326711	0	0
BAB	Herbarium sheet	176678	135773	7755	BAB00006742	Calcagnini, C.		100					10	6	1902		Solanaceae	Solanum	aloysiifolium	Dunal	Southern America	Southern South America	Argentina	Chaco	Bermejo		Río Bermejo			26.823621	S	58.469379	W	DD	>20km	GAZ	26°49'25' S, 58°28'10' W	-26.823621	-58.469379	0	0
NY	Herbarium sheet	155922	119574	NY00824515	824515	Cárdenas, M.		644					0	4	1933		Solanaceae	Solanum	aloysiifolium	Dunal	Southern America	Western South America	Bolivia	Chuquisaca	Oropeza		Sucre	Shrub of 80 cm height, bluish flowers		19.024734	S	65.265139	W	DD	>20km	GAZ	19°01'29' S, 65°15'55' W Alt: 2700m	-19.024734	-65.265139	2700	0				2700
US	Herbarium sheet	168519	129710	2250722		Cárdenas, M.		5184					0	11	1954		Solanaceae	Solanum	aloysiifolium	Dunal	Southern America	Western South America	Bolivia	Santa Cruz	Caballero		km 249 way [on road from] Cochabamba-Santa Cruz	herb 60 cm; flowers white	clayish dry slopes	17.82076	S	64.681548	W	DD	>20km	GAZ	17°49'15' S, 64°40'54' W Alt: 3000m	-17.82076	-64.681548	3000	0				3000
US	Herbarium sheet	67047	60611	2429796		Cárdenas, M.		5620					0	4	1958		Solanaceae	Solanum	aloysiifolium	Dunal	Southern America	Western South America	Bolivia	Cochabamba	Cercado	Cochabamba	Sutiullo- Cochabamba (prov. Cercado on label)	Height 30cm; flowers white	Sandy soil	17.397559	S	66.326229	W	DD	2-5km	GAZ	17°24' S, 66°20' W Alt: 2500m	-17.397559	-66.326229	2500	0				2500
US	Herbarium sheet	67048	60612	2429788		Cárdenas, M.		5929					0	1	1961		Solanaceae	Solanum	aloysiifolium	Dunal	Southern America	Western South America	Bolivia	Cochabamba	Carrasco		Montepunco	Height 80cm; flowers blue	clayish soil	17.57329	S	65.293873	W	DD	2-5km	GAZ	17°34' S, 65°18' W Alt: 3200m	-17.57329	-65.293873	3200	0				3200
SI	Herbarium sheet	165021	127111	435496	54512	Castillón, L.		s.n.					10	8	1913		Solanaceae	Solanum	aloysiifolium	Dunal	Southern America	Southern South America	Argentina	Tucumán	Monteros		Quebrada Las Dulces. Ing. Sta. Lucia.	Arbustillo trepador. 3 m. de alt. Flores blancas.		27.064008	S	65.565155	W	DD		GAZ	27°03'50' S, 65°33'55' W Alt: 500m	-27.064008	-65.565155	500	0				500
SI	Herbarium sheet	165036	127126	435530	54601	Castillón, L.		s.n.					0	0	0		Solanaceae	Solanum	aloysiifolium	Dunal	Southern America	Southern South America	Argentina				[sin. loc.]			0		0						0	0	0	0
US	Herbarium sheet	67104	60665	2953582		Ceballos, A.		2662					18	2	1979		Solanaceae	Solanum	aloysiifolium	Dunal	Southern America	Western South America	Bolivia	Potosí	Cornelio Saavedra		Potosí: Inter oppidula Betanzos et Retiro, in dumosis, solo schistoso	Planta 80-110 cm alta, flores azules		19.561963	S	65.422363	W	DD	2-5km	GAZ	19°34' S, 65°25' W Alt: 3200m	-19.561963	-65.422363	3200	0				3200
CORD	Herbarium sheet	164881	126986	567261	CORD00056613	Cerana, M.M.		135					6	12	1981		Solanaceae	Solanum	aloysiifolium	Dunal	Southern America	Southern South America	Argentina	La Rioja	Capital		El Cantadero, 16 km al noroeste de Ruta nacional 38, entre Puerto Alegre y Bazán	Flor blanca		29.183444	S	66.812265	W	DD	2-5km	GAZ	29°11' S, 66°49' W	-29.183444	-66.812265	0	0
CORD	Herbarium sheet	164842	126947	389389	CORD00013698	Cerana, M.M.		328		Nores, M. & Yzurieta, D.			20	10	1982		Solanaceae	Solanum	aloysiifolium	Dunal	Southern America	Southern South America	Argentina	Salta	Orán		Cauce del Río Bermejo, ± 20 km al norte del Puente Internacional			23.2155	S	64.132	W	DMS	2-5km	GAZ	23°22' S, 64°13' W	-23.365278	-64.222222	0	0
CORD	Herbarium sheet	164843	126948	389379	CORD00013692	Cerana, M.M.		331		Nores, M. & Yzurieta, D.			20	10	1982		Solanaceae	Solanum	aloysiifolium	Dunal	Southern America	Southern South America	Argentina	Salta	Orán		Cauce del Río Bermejo, ± 20 km al norte del Puente Internacional			23.2155	S	64.132	W	DMS	2-5km	GAZ	23°22' S, 64°13' W	-23.365278	-64.222222	0	0
CORD	Herbarium sheet	164844	126949	389388	CORD00013697	Cerana, M.M.		332		Nores, M. & Yzurieta, D.			20	10	1982		Solanaceae	Solanum	aloysiifolium	Dunal	Southern America	Southern South America	Argentina	Salta	Orán		Cauce del Río Bermejo, ± 20 km al norte del Puente Internacional			23.2155	S	64.132	W	DMS	2-5km	GAZ	23°22' S, 64°13' W	-23.365278	-64.222222	0	0
CORD	Herbarium sheet	164895	127000	567262	CORD00056615	Cerana, M.M.		503					6	12	1984		Solanaceae	Solanum	aloysiifolium	Dunal	Southern America	Southern South America	Argentina	La Rioja	Capital		El Cantadero, 16 km al noroeste de Ruta nacional 38, entre Puerto Alegre y Bazán			29.183444	S	66.812265	W	DD	2-5km	GAZ	29°11' S, 66°49' W	-29.183444	-66.812265	0	0
CORD	Herbarium sheet	164883	126988	404005		Cerana, M.M.		532					8	10	1984		Solanaceae	Solanum	aloysiifolium	Dunal	Southern America	Southern South America	Argentina	Jujuy	Valle Grande		Camino a Valle Grande, ± 5 km antes de San Fransisco	Flores lilas		23.60609	S	64.956401	W	DD		GAZ	23°36'22' S, 64°57'23' W Alt: 1400m	-23.60609	-64.956401	1400	0				1400
CORD	Herbarium sheet	164874	126979	389381	CORD00013693	Cerana, M.M.		533					0	0	0		Solanaceae	Solanum	aloysiifolium	Dunal	Southern America	Southern South America	Argentina	Jujuy	Valle Grande		Camino a Valle Grande, ± 5 km antes de San Fransisco	Flor Blanca		23.60609	S	64.956401	W	DD		GAZ	23°36'22' S, 64°57'23' W Alt: 1400m	-23.60609	-64.956401	1400	0				1400
CORD	Herbarium sheet	164888	126993	567264	CORD00056617	Cerana, M.M.		588		Nores, M.J.			11	3	1985		Solanaceae	Solanum	aloysiifolium	Dunal	Southern America	Southern South America	Argentina	La Rioja	Capital		El Cantadero, 16 km al noroeste de Ruta nacional 38, entre Puerto Alegre y Bazán	Pétalos blancos, anteras amarillas.		29.183444	S	66.812265	W	DD	2-5km	GAZ	29°11' S, 66°49' W	-29.183444	-66.812265	0	0
CORD	Herbarium sheet	164896	127001	567263	CORD00056616	Cerana, M.M.		731					6	12	1984		Solanaceae	Solanum	aloysiifolium	Dunal	Southern America	Southern South America	Argentina	La Rioja	Capital		El Cantadero, 16 km al noroeste de Ruta nacional 38, entre Puerto Alegre y Bazán			29.183444	S	66.812265	W	DD	2-5km	GAZ	29°11' S, 66°49' W	-29.183444	-66.812265	0	0
CORD	Herbarium sheet	164879	126984	567260	CORD00056614	Cerana, M.M.		757					28	3	1986		Solanaceae	Solanum	aloysiifolium	Dunal	Southern America	Southern South America	Argentina	La Rioja	Capital		El Cantadero, 16 km al noroeste de Ruta nacional 38, entre Puerto Alegre y Bazán	Flor blanca		29.183444	S	66.812265	W	DD	2-5km	GAZ	29°11' S, 66°49' W	-29.183444	-66.812265	0	0
CORD	Herbarium sheet	164880	126985	567258	CORD00056611	Cerana, M.M.		758					28	3	1986		Solanaceae	Solanum	aloysiifolium	Dunal	Southern America	Southern South America	Argentina	La Rioja	Capital		El Cantadero, 16 km al noroeste de Ruta nacional 38, entre Puerto Alegre y Bazán	Flor blanca		29.183444	S	66.812265	W	DD	2-5km	GAZ	29°11' S, 66°49' W	-29.183444	-66.812265	0	0
CORD	Herbarium sheet	164838	126943	199983	CORD00052208	Cerana, M.M.		1984					0	0	0	s.d.	Solanaceae	Solanum	aloysiifolium	Dunal	Southern America	Southern South America	Argentina	Córdoba	Santa María		1.4 km. al oeste del cruce Alta Gracia - Despeñaderos	Arbusto. Pubescente		31.3859	S	64.1528	W	DMS	2-5km	GAZ	31°39' S, 64°15' W	-31.649722	-64.257778	0	0
BM	Herbarium sheet	229832	126943		BM012559625	Cerana, M.M.		1984					0	0	0	s.d.	Solanaceae	Solanum	aloysiifolium	Dunal	Southern America	Southern South America	Argentina	Córdoba	Santa María		1.4 km. al oeste del cruce Alta Gracia - Despeñaderos	Arbusto. Pubescente		31.3859	S	64.1528	W	DMS	2-5km	GAZ	31°39' S, 64°15' W	-31.649722	-64.257778	0	0
MO	Herbarium sheet	103400	85127	6027829	MO-2054078	Cervantes, E.		34					11	11	2006		Solanaceae	Solanum	aloysiifolium	Dunal	Southern America	Western South America	Bolivia	Chuquisaca	Belisario Boeto		Abundante vegetación, formando la vegetación de valles semihúmedos. Presencia de árboles como Anacardiaceas y Myrtaceas y arbusto. Zona muy húmeda en los bordes del río.	Subarbusto ca 2 m; hojas poco tomentoso en la base del envés, nervación cerrada; tallo tomentoso.		19.11916	S	64.32722	W	DD		GAZ	19°07'09' S, 64°19'38' W Alt: 2135m	-19.11916	-64.32722	2135	0				2135
MO	Herbarium sheet	183448	139817	6394421	MO-2468331	Cervantes, E.		203		Portal, E. & Peñaranda, J.			16	10	2007		Solanaceae	Solanum	aloysiifolium	Dunal	Southern America	Western South America	Bolivia	Chuquisaca	Azurduy		de Azurduy hacia el Río Parapeti	hierba ca. 1 m; hojas asimetricas, con olr fetido; fruto una baya; flores blancas; florece en octubre	bosque Tucumano-Boliviano, piso bioclimatico mesotropica, pluviestacional, subhumedo; la geoserie de Polylepis hieronymi-Podocarpus parletorei; ladera rocoas inferior con vgeatcion arborea de 10 m	20.0836	S	64.0321	W	DMS		SPEC	20°08'36' S, 64°03'21' W Alt: 2446m	-20.143333	-64.055833	2446	0				2446
COL	Herbarium sheet	150293	114564	568718	COL000413672	Cevallos, D.	hih-	2					5	6	2013		Solanaceae	Solanum	aloysiifolium	Dunal	Southern America	Western South America	Ecuador				Valle de los Chillos, a una distancia aproximada de 13 Km de Quito.			0		0					Alt: 2100 - 2100m	0	0	2100	2100				2100 - 2100
CORD	Herbarium sheet	164934	127039			Cocucci, A.A.		252					12	2	1988		Solanaceae	Solanum	aloysiifolium	Dunal	Southern America	Southern South America	Argentina	Tucumán	Tafí Viejo	Tafí Viejo	Entre Tucumán y San Javier, Km 15 y 20			26.724933	S	65.379991	W	DD	>20km	GAZ	26°43'30' S, 65°22'48' W	-26.724933	-65.379991	0	0
CORD	Herbarium sheet	164897	127002	567346	CORD00056636	Cocucci, A.A.		298					19	2	1988		Solanaceae	Solanum	aloysiifolium	Dunal	Southern America	Southern South America	Argentina	Tucumán	Tafí del Valle		Entre Tafí del Valle y Amaichá, a 2km de El Infiernillo, bajando hacia la última localidad			26.7333	S	65.7333	W	DD		GAZ	26°44'00' S, 65°44'00' W	-26.7333	-65.7333	0	0
CORD	Herbarium sheet	164775	126903	566877	CORD00056564	Cocucci, A.E.		13					8	12	1955		Solanaceae	Solanum	aloysiifolium	Dunal	Southern America	Southern South America	Argentina	Córdoba	Marcos Juárez		Cuesta de Gallinato, cerca de Arias, camino a Mojotoro			0		0						0	0	0	0
CORD	Herbarium sheet	164776	126903		CORD00056565	Cocucci, A.E.		13					8	12	1955		Solanaceae	Solanum	aloysiifolium	Dunal	Southern America	Southern South America	Argentina	Córdoba	Marcos Juárez		Cuesta de Gallinato, cerca de Arias, camino a Mojotoro			0		0						0	0	0	0
CORD	Herbarium sheet	164773	126902	566618	CORD00056556	Cocucci, A.E.		90					10	12	1955		Solanaceae	Solanum	aloysiifolium	Dunal	Southern America	Southern South America	Argentina	Salta	Orán		Alrededores de Tabacal			23.266068	S	64.249892	W	DD		GAZ	23°15'58' S, 64°15'00' W	-23.266068	-64.249892	0	0
CORD	Herbarium sheet	164774	126902		CORD00056623	Cocucci, A.E.		90					10	12	1955		Solanaceae	Solanum	aloysiifolium	Dunal	Southern America	Southern South America	Argentina	Salta	Orán		Alrededores de Tabacal			23.266068	S	64.249892	W	DD		GAZ	23°15'58' S, 64°15'00' W	-23.266068	-64.249892	0	0
CORD	Herbarium sheet	164771	126901	566617	CORD00056554	Cocucci, A.E.		91					10	12	1955		Solanaceae	Solanum	aloysiifolium	Dunal	Southern America	Southern South America	Argentina	Salta	Orán		Alrededores de Tabacal			23.266068	S	64.249892	W	DD		GAZ	23°15'58' S, 64°15'00' W	-23.266068	-64.249892	0	0
CORD	Herbarium sheet	164772	126901		CORD00056555	Cocucci, A.E.		91					10	12	1955		Solanaceae	Solanum	aloysiifolium	Dunal	Southern America	Southern South America	Argentina	Salta	Orán		Alrededores de Tabacal			23.266068	S	64.249892	W	DD		GAZ	23°15'58' S, 64°15'00' W	-23.266068	-64.249892	0	0
MO	Herbarium sheet	103402	85129	2247573	MO-1338364	Conrad, J.		2580		Dietrich, W.			7	2	1974		Solanaceae	Solanum	aloysiifolium	Dunal	Southern America	Southern South America	Argentina	Tucumán	Yerba Buena		Roadside 1-5 km south of Anta Muerta, on the road to Villa Nougués.	80 cm tall; branched from the bottom; corolla white.		26.855402	S	65.367867	W	DD		GAZ	26°51'19' S, 65°22'04' W Alt: 1200 - 1250m	-26.855402	-65.367867	1200	1250				1200 - 1250
MO	Herbarium sheet	103401	85128	2247571	MO-1338365	Conrad, J.		2637		Dietrich, W.			7	2	1974		Solanaceae	Solanum	aloysiifolium	Dunal	Southern America	Southern South America	Argentina	Tucumán	Yerba Buena		Road to 5 km east of Villa Nougués.	Petals white.		26.856677	S	65.369089	W	DD	2-5km	GAZ	26°51' S, 65°22' W Alt: 1000 - 1250m	-26.856677	-65.369089	1000	1250				1000 - 1250
MCNS	Herbarium sheet	214390	162151			Correa, A.		172					7	10	1962		Solanaceae	Solanum	aloysiifolium	Dunal	Southern America	Southern South America	Argentina	Tucumán	Lules	Quebrada de Lules		hierba comun hasta 1.5 m; flores blancas		26.883547	S	65.416352	W	DD	2-5km	GAZ	26°53' S, 65°25' W	-26.883547	-65.416352	0	0
BAB	Herbarium sheet	176705	135800	93194	BAB00006741	Correa, M.N.		7528					14	11	1980		Solanaceae	Solanum	aloysiifolium	Dunal	Southern America	Southern South America	Argentina	Salta	Orán		Orilla río Santa María, camino a Santa María [original label as Orán]	Herbácea mas o menos 0.80 m, flor blanca		22.189313	S	62.786936	W	DD		GAZ	22°11'22' S, 62°47'13' W	-22.189313	-62.786936	0	0
BAB	Herbarium sheet	176706	135801	93195	BAB00006746	Correa, M.N.		7716					19	9	1980		Solanaceae	Solanum	aloysiifolium	Dunal	Southern America	Southern South America	Argentina	Salta	General San Martín		Tartagal, valle próx.Virgen de la Peña	Flor blanca.Dupl.AD		22.310034	S	63.482019	W	DMS		GAZ	22°31'00' S, 63°48'20' W	-22.516761	-63.805608	0	0
W	Herbarium sheet	155476	119331	74458		Cuming, H.		164					0	0	0	s.d.	Solanaceae	Solanum	aloysiifolium	Dunal	Southern America	Western South America	Bolivia				sin. loc.			0		0						0	0	0	0
MO	Herbarium sheet	103405	85132	5830482	MO-1336096	Daly, D.C.		17		Durán, S.; Patzi, C.; et al.			4	9	2003		Solanaceae	Solanum	aloysiifolium	Dunal	Southern America	Western South America	Bolivia	Cochabamba	Carrasco		Dianpampa. pendiente de < 5º. Mesobosque Termotropical Pluviestacional subhúmedo húmedo. Serie Luehea tomentalla - Zeyheria tuberculosa, en valle interno de río San Mateo.	Arbusto de 1 m, con flores blanco-lilaceas. Especimen preservado en alcohol.		17.69694	S	64.68277	W	DD		GAZ	17°41'49' S, 64°40'58' W Alt: 1640m	-17.69694	-64.68277	1640	0				1640
MO	Herbarium sheet	103404	85131	5830451	MO-1336094	Daly, D.C.		43		Durán, S.; Patzi, C.; et al.			8	9	2003		Solanaceae	Solanum	aloysiifolium	Dunal	Southern America	Western South America	Bolivia	Cochabamba	Carrasco		Dianpampa. pendiente de < 5º. Mesobosque Termotropical Pluviestacional subhúmedo húmedo. Serie Luehea tomentalla - Zeyheria tuberculosa, en valle interno de río San Mateo.	Herbácea de 0.45m, con flores lilas, frutos verdes, con pubescencia en las hojas. Espécimen preservado en alcohol.		17.69694	S	64.68277	W	DD		GAZ	17°41'49' S, 64°40'58' W Alt: 1640m	-17.69694	-64.68277	1640	0				1640
CORD	Herbarium sheet	214716	162408		CORD00074268	Deanna, R.		186		et al.			5	11	2016		Solanaceae	Solanum	aloysiifolium	Dunal	Southern America	Southern South America	Argentina	Córdoba	Calamuchita		Camino viejo Yacanto - Santa Mónica	Hierba pegajosa, flores blancas.		32.0259	S	64.3817	W	DMS		SPEC	32°02'59' S, 64°38'17' W Alt: 725m	-32.049722	-64.638056	725	0				725
MO	Herbarium sheet	103408	85135	5909404	MO-1353637	Dematteis, M.		728		Seijo, J.G.			17	9	1997		Solanaceae	Solanum	aloysiifolium	Dunal	Southern America	Southern South America	Argentina	Tucumán	Famaillá		Ruta 301, 9 Km N de Famaillá	En borde de camino		26.982009	S	65.370984	W	DD		GAZ	26°58'55' S, 65°22'16' W	-26.982009	-65.370984	0	0
CTES	Herbarium sheet	164693	85135	110498		Dematteis, M.		728		Seijo, J.G.			17	9	1997		Solanaceae	Solanum	aloysiifolium	Dunal	Southern America	Southern South America	Argentina	Tucumán	Famaillá		Ruta 301, 9 Km N de Famaillá	En borde de camino		26.982009	S	65.370984	W	DD		GAZ	26°58'55' S, 65°22'16' W	-26.982009	-65.370984	0	0
LPB	Herbarium sheet	164694	85135			Dematteis, M.		728		Seijo, J.G.			17	9	1997		Solanaceae	Solanum	aloysiifolium	Dunal	Southern America	Southern South America	Argentina	Tucumán	Famaillá		Ruta 301, 9 Km N de Famaillá	En borde de camino		26.982009	S	65.370984	W	DD		GAZ	26°58'55' S, 65°22'16' W	-26.982009	-65.370984	0	0
K	Herbarium sheet	67099	60660		K001043105	Dematteis, M.		2575					16	2	2007		Solanaceae	Solanum	aloysiifolium	Dunal	Southern America	Southern South America	Argentina	Salta	Rosario de Lerma	Quebrada del Toro	Quebrada del Toro, 10 km S de Incamayo, camino a Campo Quijano	En cerros. Hierba erecta. Flores blancas		24.78997	S	65.705799	W	DD	2-5km	GAZ	24°47' S, 65°42' W Alt: 2800m	-24.78997	-65.705799	2800	0				2800
K	Herbarium sheet	67094	60655		K001043113	Dematteis, M.		2694		Schinini, A.			1	5	2007		Solanaceae	Solanum	aloysiifolium	Dunal	Southern America	Southern South America	Argentina	Salta	Rosario de Lerma		Argentina, Salta, Lerma. 2.8 km NW de Campo Quijano, camino a San Antonio de Los Cobres	Sufrutice erecto, frutos morados		24.5341	S	65.4059	W	DMS		SPEC	24°53'41' S, 65°40'59' W Alt: 1627m	-24.894722	-65.683056	1627	0				1627
SI	Herbarium sheet	164809	126919	435475	54486	Devoto, F.E.		36442					9	11	1912		Solanaceae	Solanum	aloysiifolium	Dunal	Southern America	Southern South America	Argentina	Salta	Capital		San Lorenzo.		Común.	24.725206	S	65.487353	W	DD	2-5km	GAZ	24°44' S, 65°29' W Alt: 1300m	-24.725206	-65.487353	1300	0				1300
SI	Herbarium sheet	164810	126919		54487	Devoto, F.E.		36442					9	11	1912		Solanaceae	Solanum	aloysiifolium	Dunal	Southern America	Southern South America	Argentina	Salta	Capital		San Lorenzo.		Común.	24.725206	S	65.487353	W	DD	2-5km	GAZ	24°44' S, 65°29' W Alt: 1300m	-24.725206	-65.487353	1300	0				1300
SI	Herbarium sheet	165033	127123	435509	54521	Diers, L.		176					23	2	1959		Solanaceae	Solanum	aloysiifolium	Dunal	Southern America	Southern South America	Argentina	Tucumán	Trancas		Tapia.			26.593891	S	65.278651	W	DD	2-5km	GAZ	26°36' S, 65°17' W	-26.593891	-65.278651	0	0
BAB	Herbarium sheet	176724	135819	68336	BAB00006626	Dimitri, M.J.		202		Piccinini, B.G.			22	11	1946		Solanaceae	Solanum	aloysiifolium	Dunal	Southern America	Southern South America	Argentina	Catamarca	Ambato		El Rodeo	Espontánea flores blancas		28.124683	S	65.523289	W	DMS		SPEC	28°12'47' S, 65°52'33' W Alt: 1300m	-28.213008	-65.875803	1300	0				1300
BM	Herbarium sheet	30719	30810		BM000942370	Dinelli, L.		s.n.					0	0	1906		Solanaceae	Solanum	aloysiifolium	Dunal	Southern America	Southern South America	Argentina	Tucumán			[sin. loc.]	flor balnca con stilo amarillo		0		0						0	0	0	0
SI	Herbarium sheet	165041	127131	283388		Donadío, S.		219		Zavala-Gallo, L.; Álvarez, N. & Illarraga, H.			14	1	2009		Solanaceae	Solanum	aloysiifolium	Dunal	Southern America	Southern South America	Argentina	Catamarca	Ambato		El Rodeo, Ruta Provincial 4, entre Las Juntas y Piedras Blancas.	Flor blanca, presencia de rizoma.		28.226	S	65.5538	W	DMS	<2km	SPEC	28°23'00' S, 65°55'38' W Alt: 1911m	-28.383333	-65.927222	1911	0				1911
P	Herbarium sheet	75456	67203		P00319385	D'Orbigny, A.		1208			holotype	Solanum aloysiifolium Dunal	0	12	0		Solanaceae	Solanum	aloysiifolium	Dunal	Southern America	Western South America	Bolivia	Chuquisaca		Chuquisaca	In Boliviae collibus siccis Chuquisaca			0		0						0	0	0	0
F	Herbarium sheet	75457	67203		F0073195F	D'Orbigny, A.		1208			-	Solanum aloysiifolium Dunal	0	12	0		Solanaceae	Solanum	aloysiifolium	Dunal	Southern America	Western South America	Bolivia	Chuquisaca		Chuquisaca	In Boliviae collibus siccis Chuquisaca			0		0						0	0	0	0
K	Herbarium sheet	67083	60644		K001043107	Eyerdam, W.J.		22304		Beetle, A.A.			29	9	1938		Solanaceae	Solanum	aloysiifolium	Dunal	Southern America	Southern South America	Argentina	Jujuy	Ledesma		11km north of Ledesma	Perennial herb to 1.5m; fl. corolla white, stamens yellow	In dense thicket	23.684231	S	64.899718	W	DD		GAZ	23°41'03' S, 64°53'59' W Alt: 1400m	-23.684231	-64.899718	1400	0				1400
K	Herbarium sheet	67093	60654		K001043112	Eyerdam, W.J.		22389		Beetle, A.A.			3	10	1938		Solanaceae	Solanum	aloysiifolium	Dunal	Southern America	Southern South America	Argentina	Jujuy	Dr. Manuel Belgrano		About 18 km east of Jujuy	Herb to 1m: fl. white with yellow center. Assumes a bushy vine form in shade of woods	along bank of irrigation ditch in woods, rich soil	24.127721	S	65.149404	W	DD	2-5km	GAZ	24°08' S, 65°09' W Alt: 1250m	-24.127721	-65.149404	1250	0				1250
BH	Herbarium sheet	79835	60654		40578	Eyerdam, W.J.		22389		Beetle, A.A.			3	10	1938		Solanaceae	Solanum	aloysiifolium	Dunal	Southern America	Southern South America	Argentina	Jujuy	Dr. Manuel Belgrano		About 18 km east of Jujuy	Herb to 1m: fl. white with yellow center. Assumes a bushy vine form in shade of woods	along bank of irrigation ditch in woods, rich soil	24.127721	S	65.149404	W	DD	2-5km	GAZ	24°08' S, 65°09' W Alt: 1250m	-24.127721	-65.149404	1250	0				1250
K	Herbarium sheet	67098	60659		K001043100	Eyerdam, W.J.		25029					23	3	1939		Solanaceae	Solanum	aloysiifolium	Dunal	Southern America	Western South America	Bolivia	Cochabamba	Mizque		About 2km north of Vilavila	Perennial herb: fl. purple: round red berries	Red clay soil near railroad track.	17.96729	S	65.636996	W	DD	2-5km	GAZ	17°58' S, 65°38' W Alt: 2500m	-17.96729	-65.636996	2500	0				2500
BAB	Herbarium sheet	214447	162207			Fabris, H.A.		3058		Tell, ? & Chicchi, A.			13	11	1961		Solanaceae	Solanum	aloysiifolium	Dunal	Southern America	Southern South America	Argentina	Jujuy	Ledesma	Abra de Cañas	30 al NO de Ledesma en el camino de Valle Grande			23.3	S	64.5	W	DMS		GAZ	23°30' S, 64°50' W	-23.5	-64.833333	0	0
BAB	Herbarium sheet	176368	135494	92910	BAB00006286	Fabris, H.A.		3088		Tell, ? & Chicchi, ?			13	11	1961		Solanaceae	Solanum	aloysiifolium	Dunal	Southern America	Southern South America	Argentina	Jujuy	Ledesma		Abra de Cañas, 30 km al NO de Ledesma en el camino a Valle Grande	Flores amarillas		23.2913	S	64.571	W	DMS		GAZ	23°29'13' S, 64°57'10' W	-23.486944	-64.952778	0	0
BAB	Herbarium sheet	214448	162208			Fabris, H.A.		3570					20	12	1962		Solanaceae	Solanum	aloysiifolium	Dunal	Southern America	Southern South America	Argentina	Jujuy	Valle Grande	Valle Grande		flores blancas		23.476354	S	64.948717	W	DD	>20km		23°28'35' S, 64°56'55' W Alt: 1400m	-23.476354	-64.948717	1400	0				1400
SI	Herbarium sheet	165014	127104	435478	54491	Fabris, H.A.		5224		Schnack, B.J.C. & Crisci, J.			13	2	1964		Solanaceae	Solanum	aloysiifolium	Dunal	Southern America	Southern South America	Argentina	Jujuy	Santa Bárbara		Cachipunco.	Flor blanca.		24.141	S	64.2455	W	DMS	2-5km	SPEC	24°14' S, 64°25' W	-24.236111	-64.415278	0	0
SI	Herbarium sheet	164992	127082	435327	54396	Fabris, H.A.		7681		Zuloaga, F.O.			0	3	1970		Solanaceae	Solanum	aloysiifolium	Dunal	Southern America	Southern South America	Argentina	Jujuy	Ledesma		Ledesma.			23.5526	S	65.4751	W	DMS	2-5km	GAZ	23°55' S, 65°48' W	-23.923889	-65.7975	0	0
SI	Herbarium sheet	164987	127077	435317	54383	Fabris, H.A.		7847		Zuloaga, F.O.			0	3	1970		Solanaceae	Solanum	aloysiifolium	Dunal	Southern America	Southern South America	Argentina	Jujuy	Dr. Manuel Belgrano		Yala, las escaleras.	Flor blanca.		24.647	S	65.2449	W	DD	2-5km	GAZ	24°39' S, 65°15' W	-24.647	-65.2449	0	0
MO	Herbarium sheet	144112	109839	6019895	MO-2041459	Fernández T, E.		4212					27	10	2005		Solanaceae	Solanum	aloysiifolium	Dunal	Southern America	Western South America	Bolivia	Cochabamba	Ayopaya			Herbácea de 0,50 m. con flores lilas y estambres amarillos.	Ladera con 30º de pendiente, con suelos poco profundos. Mesobosque montano húmedo de yunga. Caracterizado por Hedyosmun angustifolium, Protium bolivianum, Clusia cf flaviflora, Didymopanax sp. El sotobosque poco denso, dominado por Pteridophytas y Melast	16.69444	S	66.70888	W	DD		SPEC	16°41'40' S, 66°42'32' W Alt: 2890m	-16.69444	-66.70888	2890	0				2890
USM	Herbarium sheet	72920	65823	82638		Ferreyra, R.		4055					14	10	1948		Solanaceae	Solanum	aloysiifolium	Dunal	Southern America	Southern South America	Argentina	Tucumán	Tafí Viejo	Tucumán-Salta, 25km N de Tucumán	Cadillal 25 km N de Tucumán; camino a Salta	flores blancas; arbusto	bosque pluvifolio	26.3755	S	65.1232	W	DMS	2-5km	GAZ	26°38' S, 65°13' W	-26.631944	-65.208889	0	0
US	Herbarium sheet	214658	65823	2048961	2835684	Ferreyra, R.		4055					14	10	1948		Solanaceae	Solanum	aloysiifolium	Dunal	Southern America	Southern South America	Argentina	Tucumán	Tafí Viejo	Tucumán-Salta, 25km N de Tucumán	Cadillal 25 km N de Tucumán; camino a Salta	flores blancas; arbusto	bosque pluvifolio	26.3755	S	65.1232	W	DMS	2-5km	GAZ	26°38' S, 65°13' W	-26.631944	-65.208889	0	0
USM	Herbarium sheet	107355	88221			Ferreyra, R.		12858					17	12	1957		Solanaceae	Solanum	aloysiifolium	Dunal	Southern America	Southern South America	Argentina	Jujuy	Tumbaya	Volcán	al N de Jujuy	arbusto; flores blancas	monte bajo	23.915698	S	65.469142	W	DD		GAZ	23°54'57' S, 65°28'09' W Alt: 2100 - 2200m	-23.915698	-65.469142	2100	2200				2100 - 2200
CORD	Herbarium sheet	70147	63420		CORD00013381	Ferrucci, M.S.		1758		Dematteis, M. & Schinini, A.			18	7	2003		Solanaceae	Solanum	aloysiifolium	Dunal	Southern America	Western South America	Bolivia	Tarija	Gran Chaco	Villa Montes - Boyuibe	10 km N de Tarairi, camino entre Villa Montes y Boyuibe	Arbusto de ca. 1m alto; flores blancas	Chaco serrano	21.0431	S	63.2335	W	DMS		SPEC	21°04'31' S, 63°23'35' W	-21.075278	-63.393056	0	0
CTES	Herbarium sheet	164705	63420			Ferrucci, M.S.		1758		Dematteis, M. & Schinini, A.			18	7	2003		Solanaceae	Solanum	aloysiifolium	Dunal	Southern America	Western South America	Bolivia	Tarija	Gran Chaco	Villa Montes - Boyuibe	10 km N de Tarairi, camino entre Villa Montes y Boyuibe	Arbusto de ca. 1m alto; flores blancas	Chaco serrano	21.0431	S	63.2335	W	DMS		SPEC	21°04'31' S, 63°23'35' W	-21.075278	-63.393056	0	0
GOET	Herbarium sheet	35647	35116		GOET003485	Fiebrig, K.		2131			isolectotype	Solanum bermejense Bitter	0	11	1903		Solanaceae	Solanum	aloysiifolium	Dunal	Southern America	Western South America	Bolivia	Tarija	Aniceto Arce		Bermejo			22.4356	S	64.2033	W	DMS	2-5km	GAZ	22°44' S, 64°21' W	-22.732222	-64.3425	0	0
M	Herbarium sheet	74314	35116		M0171774	Fiebrig, K.		2131			isolectotype	Solanum bermejense Bitter	0	11	1903		Solanaceae	Solanum	aloysiifolium	Dunal	Southern America	Western South America	Bolivia	Tarija	Aniceto Arce		Bermejo			22.4356	S	64.2033	W	DMS	2-5km	GAZ	22°44' S, 64°21' W	-22.732222	-64.3425	0	0
SI	Herbarium sheet	74315	35116	65940	3294	Fiebrig, K.		2131			lectotype	Solanum bermejense Bitter	0	11	1903		Solanaceae	Solanum	aloysiifolium	Dunal	Southern America	Western South America	Bolivia	Tarija	Aniceto Arce		Bermejo			22.4356	S	64.2033	W	DMS	2-5km	GAZ	22°44' S, 64°21' W	-22.732222	-64.3425	0	0
F	PHOTO	74316	35116		F0BN002708	Fiebrig, K.		2131			original material	Solanum bermejense Bitter	0	11	1903		Solanaceae	Solanum	aloysiifolium	Dunal	Southern America	Western South America	Bolivia	Tarija	Aniceto Arce		Bermejo			22.4356	S	64.2033	W	DMS	2-5km	GAZ	22°44' S, 64°21' W	-22.732222	-64.3425	0	0
HBG	Herbarium sheet	107385	35116		HBG511408	Fiebrig, K.		2131			TYPES (4)		0	11	1903		Solanaceae	Solanum	aloysiifolium	Dunal	Southern America	Western South America	Bolivia	Tarija	Aniceto Arce		Bermejo			22.4356	S	64.2033	W	DMS	2-5km	GAZ	22°44' S, 64°21' W	-22.732222	-64.3425	0	0
F	PHOTO	107427	88243	F2718		Fiebrig, K.		3428			original material	Solanum oligodontum Bitter	0	0	0		Solanaceae	Solanum	aloysiifolium	Dunal	Southern America	Western South America	Bolivia	Tarija		Huayavilla	Huayavilla, Bolivia australis, apud coloniam			21.992987	S	64.671072	W	DD	2-5km	GAZ	22°00' S, 64°40' W	-21.992987	-64.671072	0	0
CORD	Herbarium sheet	214671	162366		CORD00055337	Figueroa, S.		3					29	4	2007		Solanaceae	Solanum	aloysiifolium	Dunal	Southern America	Southern South America	Argentina	Córdoba	Capital	Córdoba	Barrio Cerro de las Rosas, Avda. Rafael Núñez			31.37246	S	64.236863	W	DD		GAZ	31°22'21' S, 64°14'13' W	-31.37246	-64.236863	0	0
CORD	Herbarium sheet	214670	162365		CORD00055338	Figueroa, S.		4					25	10	2007		Solanaceae	Solanum	aloysiifolium	Dunal	Southern America	Southern South America	Argentina	Córdoba	Colón	Río Ceballos	Barrio Buena Vista			31.157598	S	64.326711	W	DD		GAZ	31°09'27' S, 64°19'36' W	-31.157598	-64.326711	0	0
BAB	Herbarium sheet	176369	135495	92932	BAB00006326	Flossdorf, A.		s.n.					31	8	1906		Solanaceae	Solanum	aloysiifolium	Dunal	Southern America	Southern South America	Argentina	Salta	Rivadavia		Rivadavia			24.186118	S	62.884235	W	DD		GAZ	24°11'10' S, 62°53'03' W	-24.186118	-62.884235	0	0
BAB	Herbarium sheet	164818	126923	132335		Fortunato, R.H.		7749		Neumann, R.; Soto, S. & Micheli, R.			14	12	2002		Solanaceae	Solanum	aloysiifolium	Dunal	Southern America	Southern South America	Argentina	Salta	Cachí		19 km al W de la RN 40 en direcc. a La Paya.	Flor blanca, planta de ±1 m alt. (1001).		25.1	S	66.14	W	DMS	2-5km	SPEC	25°10' S, 66°14' W Alt: 2430m	-25.166667	-66.233333	2430	0				2430
S	Herbarium sheet	77814	68421	Apr-13		Fries, R.E.		996					1	1	1902		Solanaceae	Solanum	aloysiifolium	Dunal	Southern America	Southern South America	Argentina	Jujuy	Yavi		[Yavi]	Suffrutex (subshrub) 1 m. altus; corolla alba.	Loco umbroso.	22.1333	S	65.4666	W	DD	>20km	GAZ	22°08'00' S, 65°28'00' W Alt: 3000 - 4000m	-22.1333	-65.4666	3000	4000				3000 - 4000
NY	Herbarium sheet	155921	119573	NY00853910	853910	Gallegos, S.		488		Villanueva, G.			16	2	2006		Solanaceae	Solanum	aloysiifolium	Dunal	Southern America	Western South America	Bolivia	Tarija	Cercado		5 km antes de llegar a Papachacra, entrando por Ladera Sur	material alcoholizado	bosque tucumano boliviano, bosque altimontano	21.4102	S	64.3234	W	DD	>20km	GAZ	21°24'37' S, 64°19'24' W Alt: 2100m	-21.4102	-64.3234	2100	0				2100
BAB	Herbarium sheet	176767	135862	35549	BAB00006743	Gautier, E.D.		16					0	0	1941		Solanaceae	Solanum	aloysiifolium	Dunal	Southern America	Southern South America	Argentina	Salta	General San Martín		Tartagal			22.310034	S	63.482019	W	DMS		SPEC	22°31'00' S, 63°48'20' W Alt: 305m	-22.516761	-63.805608	305	0				305
CORD	Herbarium sheet	69900	63201		CORD00012908	Gil, R.R.		503					1	3	1998		Solanaceae	Solanum	aloysiifolium	Dunal	Southern America	Southern South America	Argentina	Catamarca	Ambato	Las Juntas - Potrerillos	Camino entre Las Juntas y Potrerillos			27.94074	S	65.950432	W	DD	>20km	GAZ	27°56'27' S, 65°57'02' W Alt: 2200m	-27.94074	-65.950432	2200	0				2200
SI	Herbarium sheet	165051	127137	482259	106037	Grau, A.		4		Zanotti, C.A.			28	10	2013		Solanaceae	Solanum	aloysiifolium	Dunal	Southern America	Southern South America	Argentina	Jujuy	Valle Grande		Cerca del Monolito	50-70 cm alto. Subarbusto		23.288	S	65.036	W	DMS	2-5km	SPEC	23°29' S, 65°04' W Alt: 1400m	-23.488889	-65.066667	1400	0				1400
LIL	Herbarium sheet	165052	127137			Grau, A.		4		Zanotti, C.A.			28	10	2013		Solanaceae	Solanum	aloysiifolium	Dunal	Southern America	Southern South America	Argentina	Jujuy	Valle Grande		Cerca del Monolito	50-70 cm alto. Subarbusto		23.288	S	65.036	W	DMS	2-5km	SPEC	23°29' S, 65°04' W Alt: 1400m	-23.488889	-65.066667	1400	0				1400
CORD	Herbarium sheet	164936	127041		CORD00084582	Guerreiro, E.		16					5	12	1979		Solanaceae	Solanum	aloysiifolium	Dunal	Southern America	Southern South America	Argentina	San Luis	Juan Martín de Pueyrredón		Quebrada de los Cóndores			33.24114	S	66.243187	W	DD		GAZ	33°14'28' S, 66°14'35' W	-33.24114	-66.243187	0	0
LIL	Herbarium sheet	164963	127057	296700		Gutiérrez de Sanguinetti, M.M.		378					19	6	1989		Solanaceae	Solanum	aloysiifolium	Dunal	Southern America	Southern South America	Argentina	Tucumán	Burruyacú		La Ramada de Arriba. Finca San Patricio.	Arbusto de 0,6 m de alt. de flores lilas, algunas blanquecinas		26.4	S	64.553	W	DMS	2-5km	GAZ	26°40' S, 64°56' W	-26.666667	-64.925	0	0
MO	Herbarium sheet	107588	88371	5894201	MO-1352766	Gutiérrez R, J.		506		Huaylla, H.; Lliully, A.E.; León, R.; Guachalla, I. & Portal, E.			9	2	2004		Solanaceae	Solanum	aloysiifolium	Dunal	Southern America	Western South America	Bolivia	Chuquisaca	Sud Cinti		Puca Pampa. Aproximadamente a 5 km de Puesto ganadero, en la parte NW del Río Alborniyoj. Bosque Boliviano-Tucumana estacionalmente nublado, rico en Podocarpaceas, Myrtaceas, Juglandaceas, Meliaceas, Pterydofitos y Musgos. Bajando hacia el rio alborniyoj	Arbusto de 1.5 m. Flores: corola blanca con estambres grandes conniventes amarillos.		20.73333	S	64.5	W	DD		GAZ	20°44'00' S, 64°30' W Alt: 2240m	-20.73333	-64.5	2240	0				2240
MO	Herbarium sheet	103410	85137	4795491	MO-1972614	Gutiérrez R, J.		1135		Lozano, R.; Guachalla, I.; Leon, R.; Cervantes, L. &			20	12	2004		Solanaceae	Solanum	aloysiifolium	Dunal	Southern America	Western South America	Bolivia	Chuquisaca	Tomina		Las Casa. Aprox a 50 min de la comunidad de las Casa, trayecto a Liantoj.	Sub arbusto de 1,20 m de altura pubescente. Hojas haz verde y enves verde-pardo. Flores; corola blanco-creme, tecas amarillas.	Bosque montano Cañon con elementos del Boliviano-Tucumano, presencia de Palmeras pequenas y abundantes Pterydofitos. Creicendo dentro del bosque al borde del camino	19.31333	S	64.11611	W	DD		GAZ	19°18'48' S, 64°06'58' W Alt: 1437m	-19.31333	-64.11611	1437	0				1437
CORD	Herbarium sheet	164943	127046	566856	CORD00056561	Hayward, K.		2060					9	3	1950		Solanaceae	Solanum	aloysiifolium	Dunal	Southern America	Southern South America	Argentina	Salta	Cafayate		Cafayate	Plan Genera et Species Plantarum Argentinarum		26.73	S	65.5	W	DD	2-5km	GAZ	26°44' S, 65°30' W Alt: 1000m	-26.73	-65.5	1000	0				1000
LIL	Herbarium sheet	164944	127046			Hayward, K.		2060					9	3	1950		Solanaceae	Solanum	aloysiifolium	Dunal	Southern America	Southern South America	Argentina	Salta	Cafayate		Cafayate	Plan Genera et Species Plantarum Argentinarum		26.73	S	65.5	W	DD	2-5km	GAZ	26°44' S, 65°30' W Alt: 1000m	-26.73	-65.5	1000	0				1000
CORD	Herbarium sheet	214767	162459		CORD00101721	Hieronymus, G.		53	b	Niederlein, G.			11	1	1879		Solanaceae	Solanum	aloysiifolium	Dunal	Southern America	Southern South America	Argentina	La Rioja	Chilecito		Cuesta de la Puerta de Piedra (Cuesta de Sigu). Sierra Velasco, Provincia de La Rioja			29.059888	S	67.158342	W	DD	>20km	GAZ	29°03'36' S, 67°09'30' W	-29.059888	-67.158342	0	0
CORD	Herbarium sheet	164923	127028			Hieronymus, G.		56		Niederlein, G.			8	8	1879		Solanaceae	Solanum	aloysiifolium	Dunal	Southern America	Southern South America	Argentina	La Rioja	Chilecito		Cuesta de la Puerta de Piedra (Cuesta de Sigu), Sierra de Velasco			29.059888	S	67.158342	W	DD	>20km	GAZ	29°03'36' S, 67°09'30' W	-29.059888	-67.158342	0	0
CORD	Herbarium sheet	164902	127007	567364	CORD00056641	Hieronymus, G.		62		Niederlein, G.			0	1	1879		Solanaceae	Solanum	aloysiifolium	Dunal	Southern America	Southern South America	Argentina	La Rioja	Chilecito		Cuesta de la Puerta de Piedra (Cuesta de Sigu); Sierra Velasco.			29.059888	S	67.158342	W	DD	>20km	GAZ	29°03'36' S, 67°09'30' W	-29.059888	-67.158342	0	0
CORD	Herbarium sheet	164904	127009	567361	CORD00056639	Hieronymus, G.		416		Niederlein, G.			25	1	1879		Solanaceae	Solanum	aloysiifolium	Dunal	Southern America	Southern South America	Argentina	La Rioja	Famatina		Sierra de Famatina, en las cercanías de la mina El Oro.			29.016941	S	67.768789	W	DD	>20km	GAZ	29°01'01' S, 67°46'08' W	-29.016941	-67.768789	0	0
K	Herbarium sheet	231860	127009		K001167201	Hieronymus, G.		416		Niederlein, G.			25	1	1879		Solanaceae	Solanum	aloysiifolium	Dunal	Southern America	Southern South America	Argentina	La Rioja	Famatina		Sierra de Famatina, en las cercanías de la mina El Oro.			29.016941	S	67.768789	W	DD	>20km	GAZ	29°01'01' S, 67°46'08' W	-29.016941	-67.768789	0	0
CTES	Herbarium sheet	164958	127054			Hilgert, N.		1691		Lamas, M.L.			12	3	1997		Solanaceae	Solanum	aloysiifolium	Dunal	Southern America	Southern South America	Argentina	Salta	Orán		Lizarazao, casa de Cirilo Flores			23.124433	S	64.967573	W	DD		GAZ	23°07'28' S, 64°58'03' W	-23.124433	-64.967573	0	0					papa de la vibora, papa de la víbora
CTES	Herbarium sheet	168362	127054	328106		Hilgert, N.		1691		Lamas, M.L.			12	3	1997		Solanaceae	Solanum	aloysiifolium	Dunal	Southern America	Southern South America	Argentina	Salta	Orán		Lizarazao, casa de Cirilo Flores			23.124433	S	64.967573	W	DD		GAZ	23°07'28' S, 64°58'03' W	-23.124433	-64.967573	0	0					papa de la vibora, papa de la víbora
MCNS	Herbarium sheet	214396	162157			Hilgert, N.		2251					16	1	1999		Solanaceae	Solanum	aloysiifolium	Dunal	Southern America	Southern South America	Argentina	Salta	Santa Victoria	Parque Nacional Baritú	Baritú, Dona Martina Donaire	fl. blanca; medicinal		22.1945	S	64.5556	W	DMS	>20km	GAZ	22°19'45' S, 64°55'56' W	-22.329167	-64.932222	0	0					yerba mora
MCNS	Herbarium sheet	214395	162156			Hilgert, N.		2519					30	5	2000		Solanaceae	Solanum	aloysiifolium	Dunal	Southern America	Southern South America	Argentina	Salta	Santa Victoria	Los Toldos	Abra de Los Colorados, detras de lo de Mena Coca			22.279363	S	64.719272	W	DD	>20km	GAZ	22°16'46' S, 64°43'09' W	-22.279363	-64.719272	0	0					yerba mora
K	Herbarium sheet	67049	60613		K000441113	Huaylla, H.		670		Guachalla, I.			11	1	2004		Solanaceae	Solanum	aloysiifolium	Dunal	Southern America	Western South America	Bolivia	Chuquisaca	Azurday		La Angostura, Ca. 15 km de Azurduy hacia el cañon de la Angostura	Arbusto de 1.50m de altura; hojas simples tomentosos; flor de color blanco; anteras amarillas	Localmente frecuente, al borde dek camino debajo de árboles. Cañon de la Angos tura muy húmeda, con mucha prescia de alisos i pino de monte,	20.0813	S	64.2119	W	DMS		SPEC	20°08'13' S, 64°21'19' W Alt: 2500m	-20.136944	-64.355278	2500	0				2500
MO	Herbarium sheet	103362	60613	5894161	MO-1352770	Huaylla, H.		670		Guachalla, I.			11	1	2004		Solanaceae	Solanum	aloysiifolium	Dunal	Southern America	Western South America	Bolivia	Chuquisaca	Azurday		La Angostura, Ca. 15 km de Azurduy hacia el cañon de la Angostura	Arbusto de 1.50m de altura; hojas simples tomentosos; flor de color blanco; anteras amarillas	Localmente frecuente, al borde dek camino debajo de árboles. Cañon de la Angos tura muy húmeda, con mucha prescia de alisos i pino de monte,	20.0813	S	64.2119	W	DMS		SPEC	20°08'13' S, 64°21'19' W Alt: 2500m	-20.136944	-64.355278	2500	0				2500
MO	Herbarium sheet	103411	85138	607516	MO-2099980	Huaylla, H.		1004	[a]	Leon, R. & Guachalla, I.			15	2	2004		Solanaceae	Solanum	aloysiifolium	Dunal	Southern America	Western South America	Bolivia	Chuquisaca	Oropeza		N de Sucre camino hacia la 7 cascada 1 km de la para de micro Q.	Arbusto 0.5 m de altura, pétalos lilas; tecas amarillas.		18.944661	S	65.258522	W	DD	2-5km	GAZ	18°57' S, 65°16' W Alt: 2880m	-18.944661	-65.258522	2880	0				2880
CORD	Herbarium sheet	164821	126926	567310	CORD00056624	Hunziker, A.T.		1193					2	2	1941		Solanaceae	Solanum	aloysiifolium	Dunal	Southern America	Southern South America	Argentina	Salta	La Viña		Coronel Moldes		A orillas del Chañapampa (± a 10 km de C.M.)	25.1651	S	65.2837	W	DMS	>20km	GAZ	25°16'51' S, 65°28'37' W Alt: 1128m	-25.280833	-65.476944	1128	0				1128
CORD	Herbarium sheet	164847	126952	567311	CORD00056627	Hunziker, A.T.		1228					2	2	1941		Solanaceae	Solanum	aloysiifolium	Dunal	Southern America	Southern South America	Argentina	Salta	La Viña		Coronel Moldes, en la quebrada del Río Chañapampa			25.1651	S	65.2837	W	DMS	2-5km	GAZ	25°17' S, 65°29' W Alt: 1200m	-25.280833	-65.476944	1200	0				1200
CORD	Herbarium sheet	164826	126931	567316	CORD00056629	Hunziker, A.T.		1388					9	2	1941		Solanaceae	Solanum	aloysiifolium	Dunal	Southern America	Southern South America	Argentina	Jujuy	Dr. Manuel Belgrano		Termas de Reyes			24.1016	S	65.2915	W	DMS	>20km	GAZ	24°10'16' S, 65°29'15' W Alt: 1800m	-24.171111	-65.4875	1800	0				1800
CORD	Herbarium sheet	164820	126925	567313	CORD00056630	Hunziker, A.T.		1926					21	4	1942		Solanaceae	Solanum	aloysiifolium	Dunal	Southern America	Southern South America	Argentina	Salta	Capital		Ciudad de Salta			24.4658	S	65.2444	W	DMS	<2km	GAZ	24°46'58' S, 65°24'44' W Alt: 1100m	-24.782778	-65.412222	1100	0				1100
SI	Herbarium sheet	164777	126904	435491	54503	Hunziker, A.T.		1932					21	4	1942		Solanaceae	Solanum	aloysiifolium	Dunal	Southern America	Southern South America	Argentina	Salta	Capital		Ciudad de Salta		Maleza en calle. Rara.	24.5344	S	65.1425	W	DMS	2-5km	SPEC	24°54' S, 65°14' W Alt: 1100m	-24.895556	-65.240278	1100	0				1100
CORD	Herbarium sheet	164778	126904		CORD00056626	Hunziker, A.T.		1932					21	4	1942		Solanaceae	Solanum	aloysiifolium	Dunal	Southern America	Southern South America	Argentina	Salta	Capital		Ciudad de Salta		Maleza en calle. Rara.	24.5344	S	65.1425	W	DMS	2-5km	SPEC	24°54' S, 65°14' W Alt: 1100m	-24.895556	-65.240278	1100	0				1100
CORD	Herbarium sheet	164825	126930	567309	CORD00056625	Hunziker, A.T.		2011					12	5	1942		Solanaceae	Solanum	aloysiifolium	Dunal	Southern America	Southern South America	Argentina	Salta	Orán		Urundel. Arroyo Nipán			23.3328	S	64.235	W	DMS	>20km	GAZ	23°33'28' S, 64°23'50' W Alt: 349m	-23.557778	-64.397222	349	0				349
CORD	Herbarium sheet	164877	126982	566604	CORD00056548	Hunziker, A.T.		4748					18	2	1944		Solanaceae	Solanum	aloysiifolium	Dunal	Southern America	Southern South America	Argentina	La Rioja	Sanagasta		Ruta nº 75: Sanagasta	Corola blanca	En cerco de quinta,	29.186	S	67.3549	W	DMS	2-5km	GAZ	29°19' S, 67°36' W Alt: 1500m	-29.316667	-67.596944	1500	0				1500
SI	Herbarium sheet	164779	126905	435539	54606	Hunziker, A.T.		5294					5	3	1944		Solanaceae	Solanum	aloysiifolium	Dunal	Southern America	Southern South America	Argentina	La Rioja	Capital		Estribación Oriental de la Sierra de Velasco: El Cantadero.			29.173966	S	66.869203	W	DD	>20km	GAZ	29°10'26' S, 66°52'09' W Alt: 2300m	-29.173966	-66.869203	2300	0				2300
CORD	Herbarium sheet	164780	126905		CORD00056549	Hunziker, A.T.		5294					5	3	1944		Solanaceae	Solanum	aloysiifolium	Dunal	Southern America	Southern South America	Argentina	La Rioja	Capital		Estribación Oriental de la Sierra de Velasco: El Cantadero.			29.173966	S	66.869203	W	DD	>20km	GAZ	29°10'26' S, 66°52'09' W Alt: 2300m	-29.173966	-66.869203	2300	0				2300
CORD	Herbarium sheet	168577	129766		CORD00017537	Hunziker, A.T.		6809					20	9	1946		Solanaceae	Solanum	aloysiifolium	Dunal	Southern America	Southern South America	Argentina	Tucumán	Chicligasta		en el camino entre El Clavillo y Alpachiri		selva subtropical	27.161	S	65.4813	W	DMS		GAZ	27°16'10' S, 65°48'13' W Alt: 1800m	-27.269444	-65.803611	1800	0				1800
CORD	Herbarium sheet	168565	129754		CORD00052278	Hunziker, A.T.		7140					14	12	1946		Solanaceae	Solanum	aloysiifolium	Dunal	Southern America	Southern South America	Argentina	Córdoba	Calamuchita	Atos Pampa	Sierra Grande, falda E			31.966951	S	64.749241	W	DD	2-5km	GAZ	31°58' S, 64°45' W Alt: 1300m	-31.966951	-64.749241	1300	0	ca.			1300
CORD	Herbarium sheet	164861	126966	567281	CORD00056622	Hunziker, A.T.		13719					23	10	1958		Solanaceae	Solanum	aloysiifolium	Dunal	Southern America	Southern South America	Argentina	Tucumán	Tafí Viejo		Camino a San Javier, yendo desde Raco		En selva húmeda. Corola blanca, base del limbo con pintitas parduzcas	26.3623	S	65.521	W	DMS	2-5km	SPEC	26°36' S, 65°52' W	-26.606389	-65.869444	0	0
CORD	Herbarium sheet	164915	127020			Hunziker, A.T.		15317					23	3	1960		Solanaceae	Solanum	aloysiifolium	Dunal	Southern America	Southern South America	Argentina	Catamarca	Ancasti		Cuesta del Portezuelo [now in Dtto. Valle Viejo]			28.488348	S	65.613222	W	DD		GAZ	28°29'18' S, 65°36'48' W Alt: 1300m	-28.488348	-65.613222	1300	0				1300
CORD	Herbarium sheet	164833	126938	567053	CORD00056595	Hunziker, A.T.		15643		Cocucci, A.E.			2	12	1960		Solanaceae	Solanum	aloysiifolium	Dunal	Southern America	Southern South America	Argentina	Catamarca	El Alto		Ruta Nº 64, Cuesta del Portezuelo	Corola blanca con pequeña estrella basal 5-dentada de color verde-amarillento y con rayitas negras allí mismo.		28.2342	S	65.2849	W	DMS	<2km	SPEC	28°23'42' S, 65°28'49' W Alt: 1400m	-28.395	-65.480278	1400	0				1400
CORD	Herbarium sheet	164824	126929	567157	CORD00056606	Hunziker, A.T.		15661		Cocucci, A.E.			2	12	1960		Solanaceae	Solanum	aloysiifolium	Dunal	Southern America	Southern South America	Argentina	Catamarca	Ancasti		Sierra de Ancasti, Ruta nº 64: Taco			28.4245	S	65.371	W	DMS	>20km	GAZ	28°42'45' S, 65°37'10' W Alt: 1330m	-28.7125	-65.619444	1330	0				1330
CORD	Herbarium sheet	164852	126957	567150	CORD00056598	Hunziker, A.T.		17540		Cocucci, A.E.			7	10	1964		Solanaceae	Solanum	aloysiifolium	Dunal	Southern America	Southern South America	Argentina	Catamarca	El Alto		Sierra de Ancasti: Entre Guayamba y el Ponterillo, poco después de Empalme, km nº 153. Ruta nº 64, entre El Alto y Cuesta del Portezuelo			28.1854	S	65.215	W	DMS	2-5km	GAZ	28°19' S, 65°22' W Alt: 1100m	-28.315	-65.363889	1100	0				1100
CORD	Herbarium sheet	164831	126936	566601	CORD00056546	Hunziker, A.T.		17583		Cocucci, A.E.			9	10	1964		Solanaceae	Solanum	aloysiifolium	Dunal	Southern America	Southern South America	Argentina	Catamarca	Santa Rosa		Departamento Santa Rosa y El Alto. Sierra de Ancasti: Cuesta de Alijilán, rumbo a El Alto, al salir de la villa Alijilán.			28.2357	S	65.1451	W	DMS	>20km	GAZ	28°23'57' S, 65°14'51' W Alt: 600m	-28.399167	-65.2475	600	0				600
CORD	Herbarium sheet	164823	126928	567049	CORD00056594	Hunziker, A.T.		18411		Cocucci, A.E. & Subils, R.			8	12	1965		Solanaceae	Solanum	aloysiifolium	Dunal	Southern America	Southern South America	Argentina	Catamarca	Pomán		Sierra de Ambato (falda oeste): Colana, entre Mutquin y Pomán	Mas 1.5 m alt; corola blanca con un anillo amarillento tapizado de manchitas parduzcas en el centro del limbo		28.2146	S	66.941	W	DD	>20km	GAZ	28°12'53' S, 66°56'28' W Alt: 1650m	-28.2146	-66.941	1650	0				1650
CORD	Herbarium sheet	164828	126933	566603	CORD00056547	Hunziker, A.T.		18905					16	10	1966		Solanaceae	Solanum	aloysiifolium	Dunal	Southern America	Southern South America	Argentina	Catamarca	Paclín		Subiendo por la Cuesta del Totoral, en Agua de Mato			28.71	S	65.384	W	DD	>20km	GAZ	28°42'36' S, 65°23'02' W Alt: 1700m	-28.71	-65.384	1700	0				1700
CORD	Herbarium sheet	164832	126937	200178	CORD00056590	Hunziker, A.T.		19165					23	2	1967		Solanaceae	Solanum	aloysiifolium	Dunal	Southern America	Southern South America	Argentina	Catamarca	Ambato		Sierra de Ambato (Falda E): Subiendo desde El Rodeo hacia el Cerro Manchado	Corola blanca con manchita amarilla en la base del limbo. Fecha: 23/25-02-1967		28.1718	S	66.17	W	DMS	>20km	GAZ	28°17'18' S, 66°17'00' W Alt: 2900m	-28.288333	-66.283333	2900	0				2900
CORD	Herbarium sheet	164836	126941	567040	CORD00056589	Hunziker, A.T.		19869		Di Fulvio, T.E.			28	1	1968		Solanaceae	Solanum	aloysiifolium	Dunal	Southern America	Southern South America	Argentina	Catamarca	Ambato		Sierra de Ambato (Falda este): Alrededores de Casa de Cubas	Corola blanca, con un anillo en el limbo (base) de color amarillento-verdoso-pardusco		28.1443	S	66.321	W	DMS		GAZ	28°14'43' S, 66°32'10' W Alt: 3000m	-28.245278	-66.536111	3000	0				3000
CORD	Herbarium sheet	164830	126935	567047	CORD00056593	Hunziker, A.T.		20358		Ariza Espinar, L.			18	2	1970		Solanaceae	Solanum	aloysiifolium	Dunal	Southern America	Southern South America	Argentina	Catamarca	Pomán		Sierra de Ambato (falda oeste): Subiendo desde El Rincón hacia Las Casitas, rumbo al Cerro Manchado			28.141	S	66.45	W	DMS	>20km	GAZ	28°14'10' S, 66°45'00' W Alt: 2500m	-28.236111	-66.75	2500	0				2500
CORD	Herbarium sheet	164829	126934	567045	CORD00056592	Hunziker, A.T.		20421		Ariza Espinar, L.			20	2	1970		Solanaceae	Solanum	aloysiifolium	Dunal	Southern America	Southern South America	Argentina	Catamarca	Pomán		Sierra de Ambato (Falda O.): alrededores de Las Casitas, frente a El Rincón.			28.144	S	66.412	W	DMS	>20km	GAZ	28°14'40' S, 66°41'20' W Alt: 2500m	-28.244444	-66.688889	2500	0				2500
CORD	Herbarium sheet	164834	126939	567042	CORD00056591	Hunziker, A.T.		20472		Ariza Espinar, L.			19	2	1970		Solanaceae	Solanum	aloysiifolium	Dunal	Southern America	Southern South America	Argentina	Catamarca	Pomán		Sierra de Ambato (falda oeste): Subiendo desde El Rincón rumbo al Cerro Manchado, mas arriba de Las Casitas	Corola blanca que se vuelve lilacina		28.1359	S	66.35	W	DMS	<2km	SPEC	28°13'59' S, 66°35'00' W Alt: 2750m	-28.233056	-66.583333	2750	0				2750
CORD	Herbarium sheet	164850	126955	567152	CORD00056599	Hunziker, A.T.		20658					20	9	1970		Solanaceae	Solanum	aloysiifolium	Dunal	Southern America	Southern South America	Argentina	Catamarca	Paclín		El Saltón, en el Arroyito de los Ovejeros, frente al Lago Sumampa, entre Ruta nº 67 y La Viña	Arbusto de ± 1,4 m alt.		28.45	S	65.3422	W	DMS	2-5km	GAZ	28°45' S, 65°34' W Alt: 550m	-28.75	-65.572778	550	0				550
CORD	Herbarium sheet	164891	126996	567154	CORD00056600	Hunziker, A.T.		21113		Di Fulvio, T.E.			8	4	1971		Solanaceae	Solanum	aloysiifolium	Dunal	Southern America	Southern South America	Argentina	Catamarca	Paclín		Cuesta de Totoral (ruta 38): Alrededores de Agua de Mato, rumbo a La Merced.			28.64	S	65.38	W	DD	2-5km	GAZ	28°38' S, 65°23' W Alt: 1100m	-28.64	-65.38	1100	0				1100
CORD	Herbarium sheet	164819	126924	121189	CORD00056605	Hunziker, A.T.		24691		Subils, R.			21	5	1984		Solanaceae	Solanum	aloysiifolium	Dunal	Southern America	Southern South America	Argentina	Catamarca	Ancasti		Subiendo desde Icaño hacia Ancasti, llegando a Ancasti			28.5253	S	65.2531	W	DMS	2-5km	SPEC	28°53' S, 65°26' W Alt: 600m	-28.881389	-65.425278	600	0				600
CORD	Herbarium sheet	164855	126924	121189		Hunziker, A.T.		24691		Subils, R.			21	5	1984		Solanaceae	Solanum	aloysiifolium	Dunal	Southern America	Southern South America	Argentina	Catamarca	Ancasti		Subiendo desde Icaño hacia Ancasti, llegando a Ancasti			28.5253	S	65.2531	W	DMS	2-5km	SPEC	28°53' S, 65°26' W Alt: 600m	-28.881389	-65.425278	600	0				600
CORD	Herbarium sheet	164927	127032			Hunziker, A.T.		24693					21	5	1984		Solanaceae	Solanum	aloysiifolium	Dunal	Southern America	Southern South America	Argentina	Catamarca	Ancasti		Dique de Ipizca			28.7833	S	65.5166	W	DD		GAZ	28°47'00' S, 65°31'00' W Alt: 1000m	-28.7833	-65.5166	1000	0				1000
CORD	Herbarium sheet	164854	126959	121375	CORD00056604	Hunziker, A.T.		24711					22	5	1984		Solanaceae	Solanum	aloysiifolium	Dunal	Southern America	Southern South America	Argentina	Catamarca	Ancasti		Sierra de Ancasti, entre El Taco y el desvío a Esquiú y a El Portezuelo	Altitud: ± 1500 m.s.m. Trepadora sobre Churqui, alcanza ± 1,5 m alt. Corola blanca		28.551	S	65.2954	W	DMS	2-5km	SPEC	28°55' S, 65°30' W	-28.919444	-65.498333	0	0
CORD	Herbarium sheet	164856	126961	121592	CORD00056602	Hunziker, A.T.		24826					4	1	1985		Solanaceae	Solanum	aloysiifolium	Dunal	Southern America	Southern South America	Argentina	Catamarca	Paclín		La Viña, junto al río			28.59	S	65.3924	W	DMS	2-5km	SPEC	28°59' S, 65°39' W Alt: 670m	-28.983333	-65.656667	670	0				670
CORD	Herbarium sheet	164835	126940	121624	CORD00056588	Hunziker, A.T.		24833					4	1	1985		Solanaceae	Solanum	aloysiifolium	Dunal	Southern America	Southern South America	Argentina	Catamarca	Paclín		Entre La Viña y río Huacra			28.013	S	65.352	W	DMS	<2km	SPEC	28°01'30' S, 65°35'20' W Alt: 700m	-28.025	-65.588889	700	0				700
CORD	Herbarium sheet	164822	126927	144940	CORD00056550	Hunziker, A.T.		25313					11	6	1987		Solanaceae	Solanum	aloysiifolium	Dunal	Southern America	Southern South America	Argentina	Tucumán	Monteros		Ruta a Tafí (km 37), desde Acheral, falda sur de la Sierra, cruzando el río de los Sosa			27.216	S	65.4046	W	DMS	>20km	GAZ	27°22'00' S, 65°40'46' W Alt: 1170m	-27.366667	-65.679444	1170	0				1170
BAB	Herbarium sheet	214475	162235			Hunziker, J.H.		3904					14	10	1948		Solanaceae	Solanum	aloysiifolium	Dunal	Southern America	Southern South America	Argentina	Tucumán	Monteros	Quebrada de las Sosas	cerca a Las Azucenas	1.8 m; corola blanca		27.125298	S	65.814347	W	DD	>20km	GAZ	27°07'31' S, 65°48'52' W	-27.125298	-65.814347	0	0
MO	Herbarium sheet	79959	69892	6107392	MO-2136511	Hunziker, J.H.		12706		Gamerro, J.C. & Dudas, V.T.			21	1	1994		Solanaceae	Solanum	aloysiifolium	Dunal	Southern America	Western South America	Bolivia	Tarija	Aniceto Arce		22 km al S. de Padcaya.	Flor blanca. Hábitat selvático.		21.994707	S	64.671313	W	DD		GAZ	21°59'41' S, 64°40'17' W Alt: 1930m	-21.994707	-64.671313	1930	0				1930
CTES	Herbarium sheet	215802	163188		CTES0018561	Hunziker, J.H.		12840		Gamerro, J.C. & Dudas, V.T.			26	1	1994		Solanaceae	Solanum	aloysiifolium	Dunal	Southern America	Southern South America	Argentina	Jujuy	Ledesma	Parque Nacional Calilegua	22 km de Calilegua hacia Valle Grande	flor blanca; 0.8 m		23.675603	S	64.936844	W	DD		GAZ	23°40'32' S, 64°56'13' W Alt: 1200m	-23.675603	-64.936844	1200	0				1200
MO	Herbarium sheet	103412	85139	6133000	MO-2175302	Jiménez, M.		620		Villalobos, J. & Apaza, O.			9	11	2007		Solanaceae	Solanum	aloysiifolium	Dunal	Southern America	Western South America	Bolivia	Chuquisaca	Hernando Siles		Primera Seccion Monteagudo, Canton Fernandez. Vallecitos. Ladera de exposicion Oeste, con pediente de 60°.	Arbusto de 1 m, con hojas ligeramente pubescente. Flores de pétalos blancos y estambres amarillos.	Bosque Tucumano Boliviano, piso montano. Dominado por Myrtaceas, Cedrela spp, Podocarpus parlatorei y Alnus acuminata. La vegetacion baja esta dominada por Chusquea sp, helechos y Apiaceas.	20.201111	S	64.295	W	DD		GAZ	20°12'04' S, 64°17'42' W Alt: 2298m	-20.201111	-64.295	2298	0				2298
NY	Herbarium sheet	79946	69879	NY00854419	854419	Jiménez, M.		703		Villalobos, J.			12	10	2007		Solanaceae	Solanum	aloysiifolium	Dunal	Southern America	Western South America	Bolivia	Chuquisaca	Azurday		Juana Azurduay de Padilla. Segunda sección Tarvita, Comunidad Molleni.	Arbusto de 1.5 m, con flores de pétalos blancos y estambres amarillos.	Valle seco interandino, en las cañadas dominado por Tipuana tipu, Erythrina falcata, Cedrela sp., con doseles de hasta 20 m, en la parte de las lomas predomina vegetación arbustiva y herbácea basicamente Asteraceas, Poaceas y Verbenáceas.	19.46567	S	64.27461	W	DMS		SPEC	19°46'57' S, 64°27'46' W Alt: 2027m	-19.782417	-64.462806	2027	0				2027
NY	Herbarium sheet	79945	69878	NY00854417	854417	Jiménez, M.		815		Flores, A.			1	2	2008		Solanaceae	Solanum	aloysiifolium	Dunal	Southern America	Western South America	Bolivia	Chuquisaca	Hernando Siles		Chuquisaca. Hernando Siles. Segunda Sección Huacareta, Cantón Rosario del Ingri, Comunidad Villa Hermosa.	Entre hierba y arbusto de 80 cm de flores blancas y estambres amarillos. Frutos bayas redondas de 1/2 cm.	Bosque Tucumano Boliviano, dominado por Tipuana tipu, Parapiptadenia excelsa, Pisonia ambigua, Juglans australis, Enterolobium contortisiliquum, con doseles de hasta 35 m en los cañones. Colectada en matorral bajo transicional a pajial.	20.31192	S	63.49079	W	DMS		SPEC	20°31'19' S, 63°49'08' W Alt: 1491m	-20.522	-63.818861	1491	0				1491
MO	Herbarium sheet	103413	85140	3188244	MO-1351279	Johns, T.	82-	61					1	12	1982		Solanaceae	Solanum	aloysiifolium	Dunal	Southern America	Western South America	Bolivia				sin. loc.			0		0						0	0	0	0
MO	Herbarium sheet	103417	85144	818808	MO-1354971	Jörgensen, P.		1309					20	2	1917		Solanaceae	Solanum	aloysiifolium	Dunal	Southern America	Southern South America	Argentina	Catamarca	Andalgalá		La Playa[Nevado El Candado]	De 1 m., lisa, las flores blancas. Común		27.4069	S	66.086218	W	DD	2-5km	GAZ	27°24' S, 66°05' W Alt: 2400m	-27.4069	-66.086218	2400	0				2400
SI	Herbarium sheet	164720	85144		54519	Jörgensen, P.		1309					20	2	1917		Solanaceae	Solanum	aloysiifolium	Dunal	Southern America	Southern South America	Argentina	Catamarca	Andalgalá		La Playa[Nevado El Candado]	De 1 m., lisa, las flores blancas. Común		27.4069	S	66.086218	W	DD	2-5km	GAZ	27°24' S, 66°05' W Alt: 2400m	-27.4069	-66.086218	2400	0				2400
MO	Herbarium sheet	85281	73554	824538	MO-2127102	Jörgensen, P.		1474					6	12	1916		Solanaceae	Solanum	aloysiifolium	Dunal	Southern America	Southern South America	Argentina	Catamarca	Andalgalá		Esquina Grande	De 1 m, ..., las flores blancas.		27.450174	S	66.272891	W	DD	2-5km	GAZ	27°27' S, 66°16' W	-27.450174	-66.272891	0	0
SI	Herbarium sheet	165022	127112	435504	54518	Jörgensen, P.		1635					0	2	1916		Solanaceae	Solanum	aloysiifolium	Dunal	Southern America	Southern South America	Argentina	Catamarca	Andalgalá		Esq. Grande. [Esquina Grande]	Baja, flores blancas.		27.450174	S	66.272891	W	DD	2-5km	GAZ	27°27' S, 66°16' W	-27.450174	-66.272891	0	0
BAB	Herbarium sheet	176416	135542	36426	BAB00006266	Jörgensen, P.		s.n.					0	10	1912		Solanaceae	Solanum	aloysiifolium	Dunal	Southern America	Southern South America	Argentina	Tucumán	Tafí Viejo		El Saladillo			26.778147	S	65.243198	W	DD	>20km	GAZ	26°46'41' S, 65°14'36' W	-26.778147	-65.243198	0	0
BAB	Herbarium sheet	176417	135543	36428	BAB00006264	Jörgensen, P.		s.n.					0	10	1912		Solanaceae	Solanum	aloysiifolium	Dunal	Southern America	Southern South America	Argentina	Tucumán	Tafí Viejo		El Saladillo	De 2 m de altura . Flor blanca, pistilos amarillos. Abundante		26.778147	S	65.243198	W	DD	>20km	GAZ	26°46'41' S, 65°14'36' W	-26.778147	-65.243198	0	0
BAB	Herbarium sheet	176418	135544	36427	BAB00006267	Jörgensen, P.		s.n.					0	10	1912		Solanaceae	Solanum	aloysiifolium	Dunal	Southern America	Southern South America	Argentina	Tucumán	Tafí Viejo		El Saladillo			26.778147	S	65.243198	W	DD	>20km	GAZ	26°46'41' S, 65°14'36' W	-26.778147	-65.243198	0	0
BAB	Herbarium sheet	176789	135884	35590	BAB00006730	Jörgensen, P.		s.n.		Hansen, ?			0	0	1911		Solanaceae	Solanum	aloysiifolium	Dunal	Southern America	Southern South America	Argentina	Jujuy	Dr. Manuel Belgrano	San Lorenzo	San Lorenzo [now part of San Salvador de Jujuy]			24.202065	S	65.304167	W	DD	2-5km	GAZ	24°12' S, 65°18' W	-24.202065	-65.304167	0	0
BAB	Herbarium sheet	214468	162228			Jörgensen, P.		s.n.					0	5	1913		Solanaceae	Solanum	aloysiifolium	Dunal	Southern America	Southern South America	Argentina	Tucumán			sin. loc.	abundante		0		0						0	0	0	0
CORD	Herbarium sheet	164933	127038			Juárez, F.		240					9	11	1983		Solanaceae	Solanum	aloysiifolium	Dunal	Southern America	Southern South America	Argentina	Salta	Capital		Cerca del Aybal			24.835884	S	65.447665	W	DD	>20km	GAZ	24°50'09' S, 65°26'52' W	-24.835884	-65.447665	0	0
CORD	Herbarium sheet	164932	127037			Juárez, F.		352					24	1	1984		Solanaceae	Solanum	aloysiifolium	Dunal	Southern America	Southern South America	Argentina	Salta	Rosario de Lerma		Campo Quijano: Dique Las Lomitas			24.898889	S	65.632175	W	DD		GAZ	24°53'56' S, 65°37'56' W	-24.898889	-65.632175	0	0
CORD	Herbarium sheet	164931	127036			Juárez, F.		1718					17	10	1988		Solanaceae	Solanum	aloysiifolium	Dunal	Southern America	Southern South America	Argentina	Salta	Capital		Camino a Cerrillos, frente a la entrada del Barrio Santa Ana			24.872713	S	65.463615	W	DD		GAZ	24°52'22' S, 65°27'49' W	-24.872713	-65.463615	0	0
CORD	Herbarium sheet	164916	127021			Juárez, F.		1840					11	9	1989		Solanaceae	Solanum	aloysiifolium	Dunal	Southern America	Southern South America	Argentina	Salta	Orán		Ingenio San Martín del Tabacal, colonia Zenta, camino lindero a un bosque de Eucalyptus	Arbusto de 1,60 m, flores blancas		23.1333	S	64.3667	W	DD		GAZ	23°08'00' S, 64°22' W	-23.1333	-64.3667	0	0
CTES	Herbarium sheet	215801	163187		CTES0043673	Keller, H.A.		11103		Paredes, N.G. & Keller, C.I.			4	11	2002		Solanaceae	Solanum	aloysiifolium	Dunal	Southern America	Southern South America	Argentina	Tucumán	Monteros		Ruta 235, Río Seco	hierba; corola blanca	vegetación marginal	27.263615	S	65.571955	W	DD	>20km	GAZ	27°15'49' S, 65°34'19' W	-27.263615	-65.571955	0	0
GOET	Herbarium sheet	35482	34960			Kessler, M.		252		Kelschebach, M.			26	7	1989		Solanaceae	Solanum	aloysiifolium	Dunal	Southern America	Western South America	Bolivia	Cochabamba	Chapare	Corani	Centro Hidroelectrico, km 61.4 Cochabamba-Chapare	white-lieght violet	secondary cloud forest	17.212887	S	65.878592	W	DD		GAZ	17°12'46' S, 65°52'43' W Alt: 2750m	-17.212887	-65.878592	2750	0				2750
NY	Herbarium sheet	168085	34960			Kessler, M.		252		Kelschebach, M.			26	7	1989		Solanaceae	Solanum	aloysiifolium	Dunal	Southern America	Western South America	Bolivia	Cochabamba	Chapare	Corani	Centro Hidroelectrico, km 61.4 Cochabamba-Chapare	white-lieght violet	secondary cloud forest	17.212887	S	65.878592	W	DD		GAZ	17°12'46' S, 65°52'43' W Alt: 2750m	-17.212887	-65.878592	2750	0				2750
MO	Herbarium sheet	103418	85145	5896198	MO-1336828	Kiesling, R.		1116					26	11	1975		Solanaceae	Solanum	aloysiifolium	Dunal	Southern America	Southern South America	Argentina	Jujuy	Dr. Manuel Belgrano		camino a Tilquiza			24.647	S	65.2449	W	DD	2-5km	GAZ	24°39' S, 65°15' W	-24.647	-65.2449	0	0
SI	Herbarium sheet	164707	85145		54385	Kiesling, R.		1116					26	11	1975		Solanaceae	Solanum	aloysiifolium	Dunal	Southern America	Southern South America	Argentina	Jujuy	Dr. Manuel Belgrano		camino a Tilquiza			24.647	S	65.2449	W	DD	2-5km	GAZ	24°39' S, 65°15' W	-24.647	-65.2449	0	0
MO	Herbarium sheet	103419	85146	2990635	MO-1336868	Kiesling, R.		3406					0	0	0		Solanaceae	Solanum	aloysiifolium	Dunal	Southern America	Southern South America	Argentina	Jujuy	Dr. Manuel Belgrano		Camino a Chucho	flores blancas		24.647	S	65.2449	W	DD	2-5km	GAZ	24°39' S, 65°15' W Alt: 1350m	-24.647	-65.2449	1350	0				1350
SI	Herbarium sheet	164708	85146		54394	Kiesling, R.		3406					0	0	0		Solanaceae	Solanum	aloysiifolium	Dunal	Southern America	Southern South America	Argentina	Jujuy	Dr. Manuel Belgrano		Camino a Chucho	flores blancas		24.647	S	65.2449	W	DD	2-5km	GAZ	24°39' S, 65°15' W Alt: 1350m	-24.647	-65.2449	1350	0				1350
SI	Herbarium sheet	165012	127102	435487	54500	Kiesling, R.		5376		Botta, S.M.; Ezcurra, C.; Sánchez, M.I. & Ulibarri, E.A.			20	2	1985		Solanaceae	Solanum	aloysiifolium	Dunal	Southern America	Southern South America	Argentina	Jujuy	Santa Bárbara		Del Fuerte a Cachipunco.	Flor blanca.		24.141	S	64.2455	W	DMS	2-5km	SPEC	24°14' S, 64°25' W	-24.236111	-64.415278	0	0
BAB	Herbarium sheet	176641	127102	93177	BAB00006692	Kiesling, R.		5376		Botta, S.M.; Ezcurra, C.; Sánchez, M.I. & Ulibarri, E.A.			20	2	1985		Solanaceae	Solanum	aloysiifolium	Dunal	Southern America	Southern South America	Argentina	Jujuy	Santa Bárbara		Del Fuerte a Cachipunco.	Flor blanca.		24.141	S	64.2455	W	DMS	2-5km	SPEC	24°14' S, 64°25' W	-24.236111	-64.415278	0	0
MO	Herbarium sheet	103425	85152	2321673	MO-2155416	Krapovickas, A.		18617		Mroginski, L.A. & Fernández, A.			9	5	1971		Solanaceae	Solanum	aloysiifolium	Dunal	Southern America	Southern South America	Argentina	Jujuy	San Pedro		San Pedro de Jujuy, río Perico.	Flores blancas.		24.255195	S	64.859758	W	DD	>20km	GAZ	24°15'19' S, 64°51'35' W	-24.255195	-64.859758	0	0
US	Herbarium sheet	130361	85152	2647614		Krapovickas, A.		18617		Mroginski, L.A. & Fernández, A.			9	5	1971		Solanaceae	Solanum	aloysiifolium	Dunal	Southern America	Southern South America	Argentina	Jujuy	San Pedro		San Pedro de Jujuy, río Perico.	Flores blancas.		24.255195	S	64.859758	W	DD	>20km	GAZ	24°15'19' S, 64°51'35' W	-24.255195	-64.859758	0	0
SI	Herbarium sheet	214095	85152	211519	137398	Krapovickas, A.		18617		Mroginski, L.A. & Fernández, A.			9	5	1971		Solanaceae	Solanum	aloysiifolium	Dunal	Southern America	Southern South America	Argentina	Jujuy	San Pedro		San Pedro de Jujuy, río Perico.	Flores blancas.		24.255195	S	64.859758	W	DD	>20km	GAZ	24°15'19' S, 64°51'35' W	-24.255195	-64.859758	0	0
US	Herbarium sheet	67087	60648	2647617		Krapovickas, A.		18998		Mroginski, L.A. & Fernández, A.			20	5	1971		Solanaceae	Solanum	aloysiifolium	Dunal	Southern America	Western South America	Bolivia	Tarija	Burnet O'Connor		Ruta Tarija- Villa Montes, Entre Ríos [georef to Entre Ríos]	flores blancas		21.522043	S	64.169981	W	DD	2-5km	GAZ	21°31' S, 64°10' W Alt: 1450m	-21.522043	-64.169981	1450	0				1450
MO	Herbarium sheet	103363	60648	2321698	MO-2122607	Krapovickas, A.		18998		Mroginski, L.A. & Fernández, A.			20	5	1971		Solanaceae	Solanum	aloysiifolium	Dunal	Southern America	Western South America	Bolivia	Tarija	Burnet O'Connor		Ruta Tarija- Villa Montes, Entre Ríos [georef to Entre Ríos]	flores blancas		21.522043	S	64.169981	W	DD	2-5km	GAZ	21°31' S, 64°10' W Alt: 1450m	-21.522043	-64.169981	1450	0				1450
F	Herbarium sheet	136822	60648	2077071		Krapovickas, A.		18998		Mroginski, L.A. & Fernández, A.			20	5	1971		Solanaceae	Solanum	aloysiifolium	Dunal	Southern America	Western South America	Bolivia	Tarija	Burnet O'Connor		Ruta Tarija- Villa Montes, Entre Ríos [georef to Entre Ríos]	flores blancas		21.522043	S	64.169981	W	DD	2-5km	GAZ	21°31' S, 64°10' W Alt: 1450m	-21.522043	-64.169981	1450	0				1450
CORD	Herbarium sheet	164709	60648	566609	CORD00056553	Krapovickas, A.		18998		Mroginski, L.A. & Fernández, A.			20	5	1971		Solanaceae	Solanum	aloysiifolium	Dunal	Southern America	Western South America	Bolivia	Tarija	Burnet O'Connor		Ruta Tarija- Villa Montes, Entre Ríos [georef to Entre Ríos]	flores blancas		21.522043	S	64.169981	W	DD	2-5km	GAZ	21°31' S, 64°10' W Alt: 1450m	-21.522043	-64.169981	1450	0				1450
US	Herbarium sheet	67086	60647	2647616		Krapovickas, A.		19000		Mroginski, L.A. & Fernández, A.			20	5	1971		Solanaceae	Solanum	aloysiifolium	Dunal	Southern America	Western South America	Bolivia	Tarija	Burnet O'Connor		Ruta Tarija- Villa Montes, Entre Ríos [georef to Entre Ríos]	Flor violácca		21.522043	S	64.169981	W	DD	2-5km	GAZ	21°31' S, 64°10' W Alt: 1450m	-21.522043	-64.169981	1450	0				1450
MO	Herbarium sheet	103423	85150	2321699	MO-2125981	Krapovickas, A.		19504		Mroginski, L.A. & Fernández, A.			6	6	1971		Solanaceae	Solanum	aloysiifolium	Dunal	Southern America	Southern South America	Argentina	Salta	General San Martín		Arroyo Tres Quebradas, 27 km N de Tartagal.	Suelo arenoso, flores blancas, arbusto de 2 metros de altura.		22.272292	S	63.732658	W	DD		GAZ	22°16'20' S, 63°43'58' W	-22.272292	-63.732658	0	0
US	Herbarium sheet	168183	85150	2647615		Krapovickas, A.		19504		Mroginski, L.A. & Fernández, A.			6	6	1971		Solanaceae	Solanum	aloysiifolium	Dunal	Southern America	Southern South America	Argentina	Salta	General San Martín		Arroyo Tres Quebradas, 27 km N de Tartagal.	Suelo arenoso, flores blancas, arbusto de 2 metros de altura.		22.272292	S	63.732658	W	DD		GAZ	22°16'20' S, 63°43'58' W	-22.272292	-63.732658	0	0
MO	Herbarium sheet	85282	73555	2607350	MO-2127105	Krapovickas, A.		26622		Schinini, A. & Quarín, C.			9	11	1974		Solanaceae	Solanum	aloysiifolium	Dunal	Southern America	Southern South America	Argentina	Jujuy	Ledesma		10 a 20 km de Libertador Gral. S. Martín, camino a Valle Grande.	Flores blancas, 1 m de alt., borde de camino.		23.684231	S	64.899718	W	DD		GAZ	23°41'03' S, 64°53'59' W	-23.684231	-64.899718	0	0
MO	Herbarium sheet	103424	85151	2343163	MO-2125983	Krapovickas, A.		26692		Schinini, A. & Quarín, C.			9	11	1974		Solanaceae	Solanum	aloysiifolium	Dunal	Southern America	Southern South America	Argentina	Jujuy	San Pedro		Ruta Nac. 34, El Quemado.			24.101633	S	64.817963	W	DD		GAZ	24°06'06' S, 64°49'05' W	-24.101633	-64.817963	0	0
MO	Herbarium sheet	79938	69871	2346981	MO-2120938	Krapovickas, A.		27124		Cristóbal, C.L.			28	12	1974		Solanaceae	Solanum	aloysiifolium	Dunal	Southern America	Southern South America	Argentina	Tucumán	Tafí Viejo	Tafí Viejo	Tafí Viejo	1,20 m de altura, flores blancas.		26.733397	S	65.257049	W	DD	2-5km	GAZ	26°44' S, 65°15' W	-26.733397	-65.257049	0	0
MO	Herbarium sheet	79939	69872	2347504	MO-2127132	Krapovickas, A.		27861		Cristóbal, C.L. & González, J.M.			27	3	1975		Solanaceae	Solanum	aloysiifolium	Dunal	Southern America	Southern South America	Argentina	Tucumán	Tafí Viejo	El Cadillal	El Cadillal, Jardin de las Américas.	Flores blancas, mas o menos 60 cm de altura. Erecto.		26.3755	S	65.1232	W	DMS	2-5km	GAZ	26°38' S, 65°13' W	-26.631944	-65.208889	0	0
MO	Herbarium sheet	79940	69873	2347224	MO-2127147	Krapovickas, A.		27943		Cristóbal, C.L. & González, J.M.			28	3	1975		Solanaceae	Solanum	aloysiifolium	Dunal	Southern America	Southern South America	Argentina	Salta	Metán	Metán	Metán, río de las Conchas.	Flores blancas, con el centro amarillo, mas o menos 1 m de altura.		25.474683	S	64.977225	W	DD		GAZ	25°28'29' S, 64°58'38' W	-25.474683	-64.977225	0	0
CTES	Herbarium sheet	215773	69873	123117		Krapovickas, A.		27943		Cristóbal, C.L. & González, J.M.			28	3	1975		Solanaceae	Solanum	aloysiifolium	Dunal	Southern America	Southern South America	Argentina	Salta	Metán	Metán	Metán, río de las Conchas.	Flores blancas, con el centro amarillo, mas o menos 1 m de altura.		25.474683	S	64.977225	W	DD		GAZ	25°28'29' S, 64°58'38' W	-25.474683	-64.977225	0	0
MO	Herbarium sheet	103426	85153	2347225	MO-2155417	Krapovickas, A.		27969		Cristóbal, C.L. & González, J.M.			28	3	1975		Solanaceae	Solanum	aloysiifolium	Dunal	Southern America	Southern South America	Argentina	Salta	Metán		Metán, rio de las Conchas.			25.470354	S	64.976647	W	DD		GAZ	25°28'13' S, 64°58'36' W	-25.470354	-64.976647	0	0
CTES	Herbarium sheet	215800	163186	123165		Krapovickas, A.		28006		Cristóbal, C.L. & González, J.M.			29	3	1975		Solanaceae	Solanum	aloysiifolium	Dunal	Southern America	Southern South America	Argentina	Salta	Rosario de la Frontera		20 km E de Rosario de la Frontera			25.879702	S	64.774138	W	DD		GAZ	25°52'47' S, 64°46'27' W	-25.879702	-64.774138	0	0
MO	Herbarium sheet	79941	69874	2343166	MO-2127131	Krapovickas, A.		28364		Schinini, A. & González, J.M.			7	5	1975		Solanaceae	Solanum	aloysiifolium	Dunal	Southern America	Southern South America	Argentina	Salta	Chicoana		Los Los	1 m de altura, flores blanca.		25.0639	S	65.3525	W	DMS		GAZ	25°06'39' S, 65°35'25' W	-25.110833	-65.590278	0	0
MO	Herbarium sheet	81737	70830	2347266	MO-2127148	Krapovickas, A.		28490		Schinini, A. & González, J.M.			10	5	1975		Solanaceae	Solanum	aloysiifolium	Dunal	Southern America	Southern South America	Argentina	Salta	La Caldera		20 km N de La Caldera, camino de Cornisa Salta-Jujuy.	1,20 m del alt. Flores blancas.		24.50638	S	65.31577	W	DD		GAZ	24°30'23' S, 65°18'57' W	-24.50638	-65.31577	0	0
CTES	Herbarium sheet	215772	70830	123439		Krapovickas, A.		28490		Schinini, A. & González, J.M.			10	5	1975		Solanaceae	Solanum	aloysiifolium	Dunal	Southern America	Southern South America	Argentina	Salta	La Caldera		20 km N de La Caldera, camino de Cornisa Salta-Jujuy.	1,20 m del alt. Flores blancas.		24.50638	S	65.31577	W	DD		GAZ	24°30'23' S, 65°18'57' W	-24.50638	-65.31577	0	0
MO	Herbarium sheet	79942	69875	2905361	MO-2127146	Krapovickas, A.		30304		Schinini, A.			20	3	1977		Solanaceae	Solanum	aloysiifolium	Dunal	Southern America	Southern South America	Argentina	Salta	La Caldera		Cuesta del Gallinato, 16 km N de Salta.	1 m de altura, flores blancas con mancha oscura en la base.		24.682615	S	65.329915	W	DD	>20km	GAZ	24°40'57' S, 65°19'48' W	-24.682615	-65.329915	0	0
MO	Herbarium sheet	155885	119537	5896178	MO-1339770	Krapovickas, A.		30524		Schinini, A.			26	3	1977		Solanaceae	Solanum	aloysiifolium	Dunal	Southern America	Southern South America	Argentina	Salta	Rosario de Lerma		El Encon, 24 km W de Salta, barrancas del rio Arenales		barrancas del rio	24.3316	S	65.5311	W	DMS		GAZ	24°33'16' S, 65°53'11' W	-24.554444	-65.886389	0	0
CTES	Herbarium sheet	215774	119537	122133		Krapovickas, A.		30524		Schinini, A.			26	3	1977		Solanaceae	Solanum	aloysiifolium	Dunal	Southern America	Southern South America	Argentina	Salta	Rosario de Lerma		El Encon, 24 km W de Salta, barrancas del rio Arenales		barrancas del rio	24.3316	S	65.5311	W	DMS		GAZ	24°33'16' S, 65°53'11' W	-24.554444	-65.886389	0	0
MO	Herbarium sheet	103422	85149	2919009	MO-1336854	Krapovickas, A.		30961		Schinini, A.			0	0	1977		Solanaceae	Solanum	aloysiifolium	Dunal	Southern America	Western South America	Bolivia	Tarija	Gran Chaco		30km N de Yacuiba, Campo de la Tapia, cerca de Caiza, 2km E de la ruta a Villa Montes	Barranca de arroyo. Bosque abierto. En cultivo de maní, 1m de altura, flores blanco-liláceas.		21.75	S	63.53333	W	DD		GAZ	21°45'00' S, 63°32'00' W Alt: 600m	-21.75	-63.53333	600	0				600
MO	Herbarium sheet	103420	85147	3414745	MO-1352721	Krapovickas, A.		31399		Schinini, A.			0	0	1977		Solanaceae	Solanum	aloysiifolium	Dunal	Southern America	Western South America	Bolivia	Santa Cruz	Cordillera		Camiri, orilla rio Parapeti.	Apoyante, flores blancas.		18.543706	S	63.240715	W	DMS		GAZ	18°54'37' S, 63°24'07' W	-18.910294	-63.401986	0	0
MO	Herbarium sheet	103421	85148	5907951	MO-1336823	Krapovickas, A.		35875		Schinini, A.			0	0	1980		Solanaceae	Solanum	aloysiifolium	Dunal	Southern America	Southern South America	Argentina	Jujuy	Dr. Manuel Belgrano		Lozano, rio Lozano	2 a 3m de altura. Flores blancas con centro purpúreo.		24.074709	S	65.411518	W	DD		GAZ	24°04'29' S, 65°24'41' W	-24.074709	-65.411518	0	0
CORD	Herbarium sheet	164680	85148		CORD00056557	Krapovickas, A.		35875		Schinini, A.			0	0	1980		Solanaceae	Solanum	aloysiifolium	Dunal	Southern America	Southern South America	Argentina	Jujuy	Dr. Manuel Belgrano		Lozano, rio Lozano	2 a 3m de altura. Flores blancas con centro purpúreo.		24.074709	S	65.411518	W	DD		GAZ	24°04'29' S, 65°24'41' W	-24.074709	-65.411518	0	0
F	Herbarium sheet	136952	103754	2081345		Krapovickas, A.		39064		Schinini, A.			30	4	1983		Solanaceae	Solanum	aloysiifolium	Dunal	Southern America	Western South America	Bolivia	Tarija	Burnet O'Connor	Entre Ríos		2 m; flores blancas		21.32	S	64.12	W	DMS	2-5km	SPEC	21°32' S, 64°12' W	-21.533333	-64.2	0	0
CTES	Herbarium sheet	168361	129567	298506		Krapovickas, A.		47316		Schinini, A. & Seijo, G.J.			12	5	1998		Solanaceae	Solanum	aloysiifolium	Dunal	Southern America	Southern South America	Argentina	Jujuy	Dr. Manuel Belgrano		camino a Tiraxi, 15 km al NE de Lozano		ladera húmeda de una quebrada	24.002229	S	65.363992	W	DD	2-5km	GAZ	24°00' S, 65°22' W	-24.002229	-65.363992	0	0
CORD	Herbarium sheet	164862	126967	566879	CORD00056566	Kurtz, F.		4012					2	1	1886		Solanaceae	Solanum	aloysiifolium	Dunal	Southern America	Southern South America	Argentina	Tucumán	Capital		Tucumán			26.502	S	65.1334	W	DMS	2-5km	SPEC	26°50' S, 65°14' W	-26.838889	-65.226111	0	0
CORD	Herbarium sheet	164863	126968	566880	CORD00056567	Kurtz, F.		4023					2	1	1886		Solanaceae	Solanum	aloysiifolium	Dunal	Southern America	Southern South America	Argentina	Tucumán	Capital		Tucumán			26.502	S	65.1334	W	DMS	2-5km	SPEC	26°50' S, 65°14' W	-26.838889	-65.226111	0	0
CORD	Herbarium sheet	164764	126897		CORD00056577	Kurtz, F.		4923					0	0	1886		Solanaceae	Solanum	aloysiifolium	Dunal	Southern America	Southern South America	Argentina	Tucumán	Capital		Alrededores de Tucumán	Leg. Lillo nº 157. Planta anual de 2 m , florece de Enero a Mayo		26.502	S	65.1334	W	DMS	2-5km	SPEC	26°50' S, 65°14' W	-26.838889	-65.226111	0	0
CORD	Herbarium sheet	164767	126899		CORD00056574	Kurtz, F.		10276					15	2	1898		Solanaceae	Solanum	aloysiifolium	Dunal	Southern America	Southern South America	Argentina	Tucumán	Capital		Tucumán	Bl. Blth, Weiss		26.502	S	65.1334	W	DMS	2-5km	GAZ	26°50' S, 65°14' W	-26.838889	-65.226111	0	0
CORD	Herbarium sheet	164768	126899		CORD00056575	Kurtz, F.		10276					15	2	1898		Solanaceae	Solanum	aloysiifolium	Dunal	Southern America	Southern South America	Argentina	Tucumán	Capital		Tucumán	Bl. Blth, Weiss		26.502	S	65.1334	W	DMS	2-5km	GAZ	26°50' S, 65°14' W	-26.838889	-65.226111	0	0
CORD	Herbarium sheet	164884	126989	566817	CORD00056558	Kurtz, F.		11754					24	2	1901		Solanaceae	Solanum	aloysiifolium	Dunal	Southern America	Southern South America	Argentina	Jujuy	Tumbaya		El Volcán	In culti. Fl. albi		23.918963	S	65.467893	W	DD	>20km	GAZ	23°55'08' S, 65°28'04' W	-23.918963	-65.467893	0	0
CORD	Herbarium sheet	164885	126990	566818	CORD00056560	Kurtz, F.		11803					1	2	1901		Solanaceae	Solanum	aloysiifolium	Dunal	Southern America	Southern South America	Argentina	Jujuy	Dr. Manuel Belgrano		Capital [San Salvador de Jujuy]	In riparis, Fl. albi. Leg Fritz Claren XXII		24.189535	S	65.290495	W	DD	>20km	GAZ	24°11'22' S, 65°17'26' W	-24.189535	-65.290495	0	0
CORD	Herbarium sheet	164765	126898		CORD00056635	Kurtz, F.		14961					1	3	1908		Solanaceae	Solanum	aloysiifolium	Dunal	Southern America	Southern South America	Argentina	La Rioja	Famatina		La Hoyada	1,75 m		28.676409	S	67.752847	W	DD	2-5km	GAZ	28°41' S, 67°45' W Alt: 2500m	-28.676409	-67.752847	2500	0				2500
CORD	Herbarium sheet	164766	126898		CORD00056637	Kurtz, F.		14961					1	3	1908		Solanaceae	Solanum	aloysiifolium	Dunal	Southern America	Southern South America	Argentina	La Rioja	Famatina		La Hoyada	1,75 m		28.676409	S	67.752847	W	DD	2-5km	GAZ	28°41' S, 67°45' W Alt: 2500m	-28.676409	-67.752847	2500	0				2500
CORD	Herbarium sheet	164769	126900	567352	CORD00056642	Kurtz, F.		15143					19	1	1908		Solanaceae	Solanum	aloysiifolium	Dunal	Southern America	Southern South America	Argentina	La Rioja	Famatina		Sierra de Famatina, La Vega de La Hoyada			0		0					Alt: 2700 - 2800m	0	0	2700	2800				2700 - 2800
CORD	Herbarium sheet	164770	126900		CORD00056643	Kurtz, F.		15143					19	1	1908		Solanaceae	Solanum	aloysiifolium	Dunal	Southern America	Southern South America	Argentina	La Rioja	Famatina		Sierra de Famatina, La Vega de La Hoyada			0		0					Alt: 2700 - 2800m	0	0	2700	2800				2700 - 2800
CORD	Herbarium sheet	164893	126998	567353	CORD00056638	Kurtz, F.		15190					22	1	1908		Solanaceae	Solanum	aloysiifolium	Dunal	Southern America	Southern South America	Argentina	La Rioja	Famatina		Sierra de Famatina, La Vega de La Hoyada			0		0					Alt: 2700 - 2800m	0	0	2700	2800				2700 - 2800
CORD	Herbarium sheet	164878	126983	567354	CORD00056640	Kurtz, F.		15191					22	1	1908		Solanaceae	Solanum	aloysiifolium	Dunal	Southern America	Southern South America	Argentina	La Rioja	Famatina		Sierra de Famatina, La Vega de La Hoyada	Fl. albis		0		0					Alt: 2700 - 2800m	0	0	2700	2800				2700 - 2800
CORD	Herbarium sheet	164873	126978	567038	CORD00056587	Kurtz, F.		15417					26	2	1908		Solanaceae	Solanum	aloysiifolium	Dunal	Southern America	Southern South America	Argentina	La Rioja	Sanagasta		Sierra Velasco: Yacuchi	1.25 a alt		0		0						0	0	0	0
CORD	Herbarium sheet	164840	126945	515222	CORD00052210	Kurtz, F.		15626					0	0	1908		Solanaceae	Solanum	aloysiifolium	Dunal	Southern America	Southern South America	Argentina	Córdoba	Punilla		Sierra Grande: Cerro Los Gigantes	verano. Leg. O. Doering (N° 59)		31.1155	S	64.351	W	DMS	2-5km	GAZ	31°12' S, 64°35' W	-31.198611	-64.586111	0	0
MO	Herbarium sheet	103427	85154	3903777	MO-1336858	Landrum, L.R.		5809		Landrum, S.S.; Bricker, J. & Grifo, F.T.			29	12	1987		Solanaceae	Solanum	aloysiifolium	Dunal	Southern America	Southern South America	Argentina	Salta	Rosario de la Frontera		Road from Grl. Guemes to Tucumán, ca. 41 km N of prov. Tucumán border. Near Rosario de la Frontera.	Corolla light blue. Anthers yellow.	disturbed roadside vegetation	25.882179	S	65.034296	W	DD		GAZ	25°52'56' S, 65°02'03' W	-25.882179	-65.034296	0	0
HUCS	Herbarium sheet	182894	85154	7224		Landrum, L.R.		5809		Landrum, S.S.; Bricker, J. & Grifo, F.T.			29	12	1987		Solanaceae	Solanum	aloysiifolium	Dunal	Southern America	Southern South America	Argentina	Salta	Rosario de la Frontera		Road from Grl. Guemes to Tucumán, ca. 41 km N of prov. Tucumán border. Near Rosario de la Frontera.	Corolla light blue. Anthers yellow.	disturbed roadside vegetation	25.882179	S	65.034296	W	DD		GAZ	25°52'56' S, 65°02'03' W	-25.882179	-65.034296	0	0
EIU	Herbarium sheet	31223	31310	33633		Legname, P.R.		10418	C.	Cuezzo, A.R.			1	10	1974		Solanaceae	Solanum	aloysiifolium	Dunal	Southern America	Southern South America	Argentina	Salta	Anta	La Salada	Entre El Ceibalito y el empalme a las Lajitas.	Alt. 1 m., flor pétalos blancos.		25.104896	S	64.240755	W	DD	2-5km	GAZ	25°06' S, 64°14' W	-25.104896	-64.240755	0	0
US	Herbarium sheet	215618	163130	2971225	2837961	Legname, P.R.		10452	C	Cuezzo, A.R.			5	10	1974		Solanaceae	Solanum	aloysiifolium	Dunal	Southern America	Southern South America	Argentina	Jujuy	Ledesma		Arroyo Yuto, entre Ledesma y Pichanal	60 cm; flor pétalo blanco		23.3833	S	64.2819	W	DD		GAZ	23°23'00' S, 64°16'55' W	-23.3833	-64.2819	0	0
F	Herbarium sheet	137006	103808	2015138	V0472141F	Lewis, M.A.	V-	114					0	0	1985	ca.	Solanaceae	Solanum	aloysiifolium	Dunal	Southern America	Western South America	Bolivia				Puña lada			0		0						0	0	0	0
NY	Herbarium sheet	79948	69881	NY00853902	853902	Liberman, M.		1722		Pedrotti, F. & Venanzoni, R.			24	1	1988		Solanaceae	Solanum	aloysiifolium	Dunal	Southern America	Western South America	Bolivia	Tarija	Aniceto Arce		Tarija. Aniceto Arce. Cerca de Padcaya, entrando por estancia Cabildo a mano derecha.		Exp. S. W. Incl. 35°. Bosque de Podocarpus.	21.934757	S	64.636988	W	DD	>20km	GAZ	21°56'05' S, 64°38'13' W Alt: 2200m	-21.934757	-64.636988	2200	0				2200
MO	Herbarium sheet	103432	85159	6201773	MO-2189890	Linneo, I.I.		1184					24	7	2007		Solanaceae	Solanum	aloysiifolium	Dunal	Southern America	Western South America	Bolivia	Santa Cruz	Andrés Ibáñez		Municipio de Porongo, localidad de Agua Dulce, a 100 mts noroeste de la escuela.	Hierba de 1 m de altura, flores blancas.		17.866666	S	63.45	W	DD		SPEC	17°52'00' S, 63°27' W Alt: 500m	-17.866666	-63.45	500	0				500
MO	Herbarium sheet	103433	85160	6073849	MO-2115370	Lliully, A.E.		349		León, R.; Ortega, A.; Vedia, J. &			17	10	2005		Solanaceae	Solanum	aloysiifolium	Dunal	Southern America	Western South America	Bolivia	Chuquisaca	Luis Calvo		Municipio de Villa Vaca Gúzman, Serrania del Incahuasi. Abra del Incahuasi en el límite entre Chuquisaca y Santa Cruz, Bosque húmedo caducifolio con elementos Tucumano-Boliviano, Cedrela lilloi, Inga marginata en el estrato arbo|reo, varias especies de S	Arbusto de 2 m de altura algo pubescente, flores de color blanco, estambres amarillos.		19.81444	S	63.71944	W	DD		SPEC	19°48'52' S, 63°43'10' W Alt: 1540m	-19.81444	-63.71944	1540	0				1540
NY	Herbarium sheet	79943	69876	NY00829501	829501	Lliully, A.E.		627		Villalobos, J. & Pozoino, P.			15	2	2006		Solanaceae	Solanum	aloysiifolium	Dunal	Southern America	Western South America	Bolivia	Chuquisaca	Luis Calvo		Chuquisaca. Luis Calvo. Municipio de Villa Vaca Guzman. Abra del Incahuasi en el límite entre Chuquisaca y Santa Cruz.	Arbusto de 1.5 m de altura, hojas glabras delgadas, flores con corolas blancas y estambres amarillos, flores dispuestas en racimos de origen caolinar.	Bosque estacionalmente seco, deciduo con elementos Tucumano-Boliviano, Cedrela lillio, Inga marginata en el estrato arbóreo, varias especies de Solanaceas y Melastomataceas en el estrato arbustivo.	19.4852	S	63.431	W	DMS		SPEC	19°48'52' S, 63°43'10' W Alt: 1540m	-19.814444	-63.719444	1540	0				1540
BM	Herbarium sheet	130845	99157		BM001035630	Lliully, A.E.		1280		Peñaranda, J.; Mamani, E.; Coa, E. & Barrientos, M.			8	10	2008		Solanaceae	Solanum	aloysiifolium	Dunal	Southern America	Western South America	Bolivia	Chuquisaca	Luis Calvo	Parque Nacional Serrania de Iñao	por el camino entre la comunidad de Montegrande y Cumandati, Mun. Villa Vaca de Guzmán (Parque Nacional y Area de Manejo Integrado de la Serrania de Iñao)	arbusto tallos semileñosos; flores de color blanca, dispuestas en racimos; hojas glabras algunas lobadas	bosque seco de transición Chaco-Tucumano Boliviano, en el estrato arbóreo se encuentran Parapitadenia excelsa, Pithecellobium scalare, Inga marginata, Coursetia brachyrhachis, entre otros	19.2243	S	63.5041	W	DMS		SPEC	19°22'43' S, 63°50'41' W Alt: 1025m	-19.378611	-63.844722	1025	0				1025
MO	Herbarium sheet	183441	139810	6387544	MO-2467284	Lliully, A.E.		1331		Peñaranda, J.; Mamani, E.; Coa, E. & Barrientos, M.			9	10	2008		Solanaceae	Solanum	aloysiifolium	Dunal	Southern America	Western South America	Bolivia	Chuquisaca	Luis Calvo	Parque Nacional y Area de Manejo Integrado Serraní	Parque Nacional y Area de Manejo Integrado Serranía del Iñao, Mun. Villa Vaca Guzmán, por el camino etre la comunidad de Cumandaiti y Taperilla	hierba de 60 cm; flroes cotaceas de lcolor blanco; estambres de tecas amarillentas, conspicuas	bosque seco de transición Chaco-Tucumano-Boliviano; en el estrato arbóreo se encuentran Parapiptadenia excelsa, Pithecellobium scalare, Inga marginata, Coursetia brachyrhachis, entre otros	19.2749	S	63.5937	W	DMS		SPEC	19°27'49' S, 63°59'37' W Alt: 1100m	-19.463611	-63.993611	1100	0				1100
BM	Herbarium sheet	130572	98897		BM001035415	Lliully, A.E.		1518		Peñaranda, J.; Mamani, E.; Coa, E. & Barrientos, M.			13	10	2008		Solanaceae	Solanum	aloysiifolium	Dunal	Southern America	Western South America	Bolivia	Chuquisaca	Hernando Siles		camino troncal entre Monteagudo y Padilla, Mun. Monteagudo	arbusto 1.5 m; flores blancas, estambres de tecas amarillas	bosque montano, piso superior Tucumano Boliviano, dosel arbóreo de 10 m de altura, Alnus acuminata, Myrsine coriacea, Jacaranda mimosifolia, Roupala meisneri, entre otros; estrato arbustivo mayormente dominado por arbustos de asteraceae y solanaceas	19.314	S	64.0941	W	DMS		SPEC	19°31'40' S, 64°09'41' W Alt: 1647m	-19.527778	-64.161389	1647	0				1647
MO	Herbarium sheet	183442	139811	6403914	MO-2467686	Lliully, A.E.		1736		Peñaranda, J.; Mamani, E. & Pérez F			25	4	2009		Solanaceae	Solanum	aloysiifolium	Dunal	Southern America	Western South America	Bolivia	Chuquisaca	Oropeza		hacia el Santuario de Chataquila	arbusto de 1.3 m; Tallos algo leñonoso; frutos bayas verdosas, inmaduras; semillas amarillentas	perpuna húmida con densa neblina estacional; pajonales de Stipu ichu y S. pseudoichu, Plazia daphnoides y otras asterasceas el el estrato arbustivo; en el strato arbáorea algunos fragmentos del bosque de Alnus acuminata, en sitios mas humedos diferentes especies de herbaceas de hojas basales arrosetadas	18.5918	S	65.2406	W	DMS		SPEC	18°59'18' S, 65°24'06' W Alt: 3437m	-18.988333	-65.401667	3437	0				3437
E	Herbarium sheet	232102	175920		E00949034	Lliully, A.E.		1760		Peñaranda, J.; Mamani, E. & Pérez F			25	4	2009		Solanaceae	Solanum	aloysiifolium	Dunal	Southern America	Western South America	Bolivia	Chuquisaca	Oropeza		Por el camino de Maragua hacia la comunidad de Potolo		Valles interandinos, con Zanthoxylon y schinus molle principalmente enel estrato arboreo, en el estrato arbustivo diferentes especies de asteraceas como Bidens andicola, Baccharis, Mutisia acuminata; entre otras, en el estrato herbaceo algunas amaranthaceas como Althernantera; en sitios abiertos Cleistocactus y Cilindropuntia.	18.592	S	65.2645	W	DMS	<2km	SPEC	18°59'20' S, 65°26'45' W Alt: 2729m	-18.988889	-65.445833	2729	0				2729
GOET	Herbarium sheet	35383	126999			Lorentz, P.G.		121					0	3	1872		Solanaceae	Solanum	aloysiifolium	Dunal	Southern America	Southern South America	Argentina	Tucumán	Tafí del Valle		Ciénaga, Sierra de Tucuman			26.7667	S	65.65	W	DD	>20km	GAZ	26°46'00' S, 65°39' W	-26.7667	-65.65	0	0
CORD	Herbarium sheet	164894	126999	567028	CORD00056582	Lorentz, P.G.		121					0	3	1872		Solanaceae	Solanum	aloysiifolium	Dunal	Southern America	Southern South America	Argentina	Tucumán	Tafí del Valle		Ciénaga, Sierra de Tucuman			26.7667	S	65.65	W	DD	>20km	GAZ	26°46'00' S, 65°39' W	-26.7667	-65.65	0	0
GOET	Herbarium sheet	35519	34997			Lorentz, P.G.		215					0	5	1872		Solanaceae	Solanum	aloysiifolium	Dunal	Southern America	Southern South America	Argentina	Tucumán	Tafí Viejo	Siambón	Sierra de Tucumán			29.705284	S	68.436971	W	DD	>20km	GAZ	29°42'19' S, 68°26'13' W	-29.705284	-68.436971	0	0
CORD	Herbarium sheet	164710	34997	567029	CORD00056583	Lorentz, P.G.		215					0	5	1872		Solanaceae	Solanum	aloysiifolium	Dunal	Southern America	Southern South America	Argentina	Tucumán	Tafí Viejo	Siambón	Sierra de Tucumán			29.705284	S	68.436971	W	DD	>20km	GAZ	29°42'19' S, 68°26'13' W	-29.705284	-68.436971	0	0
CORD	Herbarium sheet	70654	34871		CORD00004234	Lorentz, P.G.		440		Hieronymus, G.	lectotype	Solanum lorentzii Bitter	0	11	1872		Solanaceae	Solanum	aloysiifolium	Dunal	Southern America	Southern South America	Argentina	Catamarca		Chacarita de los Padres	'Chacarita de los Padres en la Quebrada del Tala bei Catamarca'			0		0						0	0	0	0
CORD	Herbarium sheet	70655	34871		CORD00004235	Lorentz, P.G.		440		Hieronymus, G.	isolectotype	Solanum lorentzii Bitter	0	11	1872		Solanaceae	Solanum	aloysiifolium	Dunal	Southern America	Southern South America	Argentina	Catamarca		Chacarita de los Padres	'Chacarita de los Padres en la Quebrada del Tala bei Catamarca'			0		0						0	0	0	0
F	PHOTO	74550	34871		F0BN002782	Lorentz, P.G.		440		Hieronymus, G.	-	Solanum lorentzii Bitter	0	11	1872		Solanaceae	Solanum	aloysiifolium	Dunal	Southern America	Southern South America	Argentina	Catamarca		Chacarita de los Padres	'Chacarita de los Padres en la Quebrada del Tala bei Catamarca'			0		0						0	0	0	0
GOET	Herbarium sheet	217458	164400			Lorentz, P.G.		440	[b]	Hieronymus, G.			0	9	1873		Solanaceae	Solanum	aloysiifolium	Dunal	Southern America	Southern South America	Argentina	Tucumán	Chicligasta		Achiral [Acheral] bei San Andres			0		0						0	0	0	0
GOET	Herbarium sheet	35382	34875			Lorentz, P.G.		584					0	1	1872		Solanaceae	Solanum	aloysiifolium	Dunal	Southern America	Southern South America	Argentina	Catamarca			Vayas altas, alpas de Belen		vayas altas	0		0						0	0	0	0
CORD	Herbarium sheet	164711	34875	567256	CORD00056609	Lorentz, P.G.		584					0	1	1872		Solanaceae	Solanum	aloysiifolium	Dunal	Southern America	Southern South America	Argentina	Catamarca			Vayas altas, alpas de Belen		vayas altas	0		0						0	0	0	0
F	Herbarium sheet	136953	103755	60713		Lorentz, P.G.		706		Hieronymus, G.			10	1	1874		Solanaceae	Solanum	aloysiifolium	Dunal	Southern America	Southern South America	Argentina	Tucumán	Tafí del Valle	La Ciénaga	Sierra de Tucumán			26.848981	S	65.671672	W	DD	>20km	GAZ	26°50'56' S, 65°40'18' W	-26.848981	-65.671672	0	0
US	Herbarium sheet	204061	103755	282278	2837968	Lorentz, P.G.		706		Hieronymus, G.			10	1	1874		Solanaceae	Solanum	aloysiifolium	Dunal	Southern America	Southern South America	Argentina	Tucumán	Tafí del Valle	La Ciénaga	Sierra de Tucumán			26.848981	S	65.671672	W	DD	>20km	GAZ	26°50'56' S, 65°40'18' W	-26.848981	-65.671672	0	0
CORD	Herbarium sheet	215667	103755			Lorentz, P.G.		706		Hieronymus, G.			10	1	1874		Solanaceae	Solanum	aloysiifolium	Dunal	Southern America	Southern South America	Argentina	Tucumán	Tafí del Valle	La Ciénaga	Sierra de Tucumán			26.848981	S	65.671672	W	DD	>20km	GAZ	26°50'56' S, 65°40'18' W	-26.848981	-65.671672	0	0
GOET	Herbarium sheet	35520	34998			Lorentz, P.G.		732					3	3	1872		Solanaceae	Solanum	aloysiifolium	Dunal	Southern America	Southern South America	Argentina	Tucumán	Tafí Viejo		Cuesta de Perico [Periquillo]			26.75	S	65.4667	W	DD	>20km	GAZ	26°45'00' S, 65°28' W	-26.75	-65.4667	0	0
CORD	Herbarium sheet	164712	34998	567030	CORD00056584	Lorentz, P.G.		732					3	3	1872		Solanaceae	Solanum	aloysiifolium	Dunal	Southern America	Southern South America	Argentina	Tucumán	Tafí Viejo		Cuesta de Perico [Periquillo]			26.75	S	65.4667	W	DD	>20km	GAZ	26°45'00' S, 65°28' W	-26.75	-65.4667	0	0
CORD	Herbarium sheet	75546	67244		CORD00004236	Lorentz, P.G.		999		Hieronymus, G.	paratype	Solanum lorentzii Bitter	0	0	0		Solanaceae	Solanum	aloysiifolium	Dunal	Southern America	Southern South America	Argentina	Jujuy	Dr. Manuel Belgrano		en las cercanias de Jujuy			26.571	S	65.29	W	DMS	2-5km	GAZ	26°57' S, 65°29' W	-26.952778	-65.483333	0	0
CORD	Herbarium sheet	164851	126956	567017	CORD00056573	Lorentz, P.G.		1036		Hieronymus, G.			0	1	1873		Solanaceae	Solanum	aloysiifolium	Dunal	Southern America	Southern South America	Argentina	Tucumán	Tafí Viejo		Siambón, Sierra de Tucumán			26.4223	S	65.2642	W	DMS	2-5km	GAZ	26°42' S, 65°27' W	-26.706389	-65.445	0	0
NY	Herbarium sheet	75401	67170	NY00688918	688918	Lorentz, P.G.		1074		Hieronymus, G.	lectotype	Solanum filiforme Ruiz & Pav. var. lanceolatum Kuntze	0	0	0		Solanaceae	Solanum	aloysiifolium	Dunal	Southern America	Southern South America	Argentina	Jujuy	Dr. Manuel Belgrano		Jujuy			24.1833	S	65.3	W	DD	>20km	GAZ	24°11'00' S, 65°18' W	-24.1833	-65.3	0	0
S	Herbarium sheet	26680	27335	S R-3116		Lorentz, P.G.		s.n.		Hieronymus, G.	syntype	Solanum lorentzii Bitter	0	4	1894		Solanaceae	Solanum	aloysiifolium	Dunal	Southern America	Southern South America	Argentina	Jujuy	Dr. Manuel Belgrano		[San Salvador de Jujuy]			24.189535	S	65.290495	W	DD	>20km	GAZ	24°11'22' S, 65°17'26' W	-24.189535	-65.290495	0	0
S	Herbarium sheet	77815	68422	R-3116		Lorentz, P.G.		s.n.		Hieronymus, G.			0	4	1884		Solanaceae	Solanum	aloysiifolium	Dunal	Southern America	Southern South America	Argentina	Jujuy			'Jujuy'			0		0						0	0	0	0
CORD	Herbarium sheet	164870	126975	567024	CORD00056580	Lorentz, P.G.		s.n.					1	1	1872		Solanaceae	Solanum	aloysiifolium	Dunal	Southern America	Southern South America	Argentina	Tucumán	Tafí Viejo		Tafi, Sierra de Tucuman			0		0						0	0	0	0
CORD	Herbarium sheet	164898	127003	567016	CORD00056572	Lorentz, P.G.		s.n.					0	3	1872		Solanaceae	Solanum	aloysiifolium	Dunal	Southern America	Southern South America	Argentina	Tucumán	Tafí Viejo		Siambon, Sierra de Tucuman			26.4223	S	65.2642	W	DMS	2-5km	GAZ	26°42' S, 65°27' W	-26.706389	-65.445	0	0
CORD	Herbarium sheet	164899	127004	567257	CORD00056610	Lorentz, P.G.		s.n.					0	2	1872		Solanaceae	Solanum	aloysiifolium	Dunal	Southern America	Southern South America	Argentina	Catamarca			Vayas altas			0		0						0	0	0	0
MO	Herbarium sheet	144246	109971	5955888	MO-2540784	Lozano, R.		1257					3	5	2005		Solanaceae	Solanum	aloysiifolium	Dunal	Southern America	Western South America	Bolivia	Chuquisaca	Sud Cinti		Sendero ca. 3 Km., al SW del Rancho de Don Fernando.	Hierba de 40 cm de alto. Flores: de corola blanca, androceo con tecas amarillas.	Fragmentos de Bosques con chacos y barbechos viejos. Bosque Montano subhumedo, suelos ricos con bastante materia organica. Presencia de Lauraceas, Myrtaceas, Leguminosas, helechos, musgos, dosel arboreo de 14-16 m alto.	20.883333	S	64.25	W	DD		SPEC	20°53'00' S, 64°15' W Alt: 1150 - 1800m	-20.883333	-64.25	1150	1800				1150 - 1800
NY	Herbarium sheet	79944	69877	NY00829505	829505	Lozano, R.		1671		Serrano, M.; Villalobos, J.; Lliully, A.E. & Peñaranda, J.			21	12	2005		Solanaceae	Solanum	aloysiifolium	Dunal	Southern America	Western South America	Bolivia	Chuquisaca	Hernando Siles		Chuquisaca. Hernando Siles. Cañon Lacayotal.	Arbusto ca. 2 m de alto. Inflorescencia en racimos fasciculados; corola blanca estrellado, en la base connado; androceo connivente amarillo, estigma capitado verde y estilo blanquecino.	Área transición seco a húmedo. Bosque Premontano Tucumano Boliviano, dominando por Nectandra angusta, Pisonia ambigua, Ficus sp., Cordia trichotoma. En el sotobosque Celtis iguanaea, Myrsine spp. En el estrato herbáceo dominado por dominado por Petiveria alliacea, Rivina humilis y Talinum sp.	20.19213	S	64.02001	W	DMS		SPEC	20°19'21' S, 64°02'00' W Alt: 1416 - 1450m	-20.322583	-64.033361	1416	1450				1416 - 1450
NY	Herbarium sheet	155993	119621	NY00829499	829499	Lozano, R.		1703		Serrano, M.; Villalobos, J.; Lliully, A.E. & Peñaranda, J.			24	12	2005		Solanaceae	Solanum	aloysiifolium	Dunal	Southern America	Western South America	Bolivia	Chuquisaca	Hernando Siles	Cañon Lacayotal	Canon Lacayotal		Bosque Montano Tucumano-Boliviano. Pendiente superior de serranía. Pastizal y bosque de galería. Área con roca aflorante, pastizales y matorrales cubriendo superficies pequeñas y poco extensas. Entre estos, bosques de galería de Podocarpus parlatorei y M	20.3225	S	64.03333	W	DD	>20km	GAZ	20°19'21' S, 64°02'00' W Alt: 1416 - 1450m	-20.3225	-64.03333	1416	1450				1416 - 1450
BM	Herbarium sheet	130848	99160		BM001035623	Lozano, R.		3138		Lliully, A.E.; Peñaranda, J.; et al.			27	4	2008		Solanaceae	Solanum	aloysiifolium	Dunal	Southern America	Western South America	Bolivia	Chuquisaca	Azurday	Torrepampa	ca. 5 km al NW de la comunidad de San Pedro	sufrútice ca. 1.5 m; flores de color rosado-blanquecino; frutos bayas, juveniles verdosos	bosque montano con Myroxylon peruiferum, Pithecellobium scalare, asteraceas y poaceas; laderas con pednientes pronunciadas de 45-70%, afloramientos rocosos y suelos de tipo arcillo-arenosos	19.3614	S	64.2829	W	DMS		SPEC	19°36'14' S, 64°28'29' W Alt: 2145m	-19.603889	-64.474722	2145	0				2145
W	Herbarium sheet	154968	118851	1957-0000920		Luna, F.E.		1014					5	5	1948		Solanaceae	Solanum	aloysiifolium	Dunal	Southern America	Southern South America	Argentina	Salta	Anta	El Dorado	1era Sección [Rosario del Dorado]			24.540905	S	64.107701	W	DD	2-5km	GAZ	24°32' S, 64°06' W	-24.540905	-64.107701	0	0
MO	Herbarium sheet	103434	85161	1634195	MO-1336861	Malvárez, M.R.		101					0	0	1946		Solanaceae	Solanum	aloysiifolium	Dunal	Southern America	Southern South America	Argentina	Salta	Metán		Metán			25.486253	S	64.978368	W	DD	2-5km	GAZ	25°29' S, 64°59' W	-25.486253	-64.978368	0	0
BAB	Herbarium sheet	214477	162237			Martínez Crovetto, R.		6071					0	9	1950		Solanaceae	Solanum	aloysiifolium	Dunal	Southern America	Southern South America	Argentina	Jujuy	El Carmen	El Carmen		fl blanca	maleza de tabacales	24.396663	S	65.255818	W	DD	2-5km	GAZ	24°24' S, 65°15' W	-24.396663	-65.255818	0	0
BAB	Herbarium sheet	176841	135936	93089	BAB00006524	Martínez-Crovetto, R.		6242					0	3	1951		Solanaceae	Solanum	aloysiifolium	Dunal	Southern America	Southern South America	Argentina	Salta	Cafayate		Quebrada del río Cocoipe	Escasa.Flor blanca		0		0						0	0	0	0
MO	Herbarium sheet	103435	85162	2347758	MO-1336866	Maruñak, V.		507		Quarín, C. & Schinini, A.			0	0	1972		Solanaceae	Solanum	aloysiifolium	Dunal	Southern America	Southern South America	Argentina	Salta	Orán		Ruta No. 50, Quebrada El Cebilar	flores blancas		22.435848	S	64.211656	W	DMS		GAZ	22°43'58' S, 64°21'17' W	-22.732911	-64.3546	0	0
K	Herbarium sheet	67070	60633		K000441036	Mendoza, M.		1282					20	12	2004		Solanaceae	Solanum	aloysiifolium	Dunal	Southern America	Western South America	Bolivia	Santa Cruz	Florida		Bermejo, ca 2-3 km de Bermejo, siguiendo por el Rio rumbo a Santa Cruz	Hierba perennial, ca. 1.5 de alto. Ramas herbaceas y verdes, grisaceo y muy leñoso cuando maduros, flores blancas, frutos verde-blanquecino al madurar	Una planta en creciendo bajo la proteccion de arbustos espinosos, laderas al lado del Río. Río ancho entre cerros elevados de Roca de piedra de Arena, Bosque secos en los valles, influencia de spp de la chiquitania en las cimas.	18.0816	S	63.376	W	DMS		SPEC	18°08'16' S, 63°38'00' W	-18.137778	-63.633333	0	0
K	Herbarium sheet	59098	54733		K000658354	Mendoza, M.		1483					13	3	2005		Solanaceae	Solanum	aloysiifolium	Dunal	Southern America	Western South America	Bolivia	Tarija	Eustaquio Méndez	Cuesta de Sama	Cuesta de Sama, ca. 10Km del reten de Santa Barra Chica, cercanias del Cruce a Cana Cruz	Hierba perennial, muy ramificada desde la base, flores blancas, pendulas, frutos verdes immaduros tambien pendulos.	Una colonia entre arbustos, orilla de una quebrada cercano al camino. Cerros elevados con valles profundos, laderas cubiertas de pajonales viejos y pocos arbustos, mas arbustos en quebradas.	21.2734	S	64.4859	W	DD		GAZ	21°16'24' S, 64°29'09' W Alt: 2369m	-21.2734	-64.4859	2369	0				2369
NY	Herbarium sheet	80675	54733	NY00853272	853272	Mendoza, M.		1483					13	3	2005		Solanaceae	Solanum	aloysiifolium	Dunal	Southern America	Western South America	Bolivia	Tarija	Eustaquio Méndez	Cuesta de Sama	Cuesta de Sama, ca. 10Km del reten de Santa Barra Chica, cercanias del Cruce a Cana Cruz	Hierba perennial, muy ramificada desde la base, flores blancas, pendulas, frutos verdes immaduros tambien pendulos.	Una colonia entre arbustos, orilla de una quebrada cercano al camino. Cerros elevados con valles profundos, laderas cubiertas de pajonales viejos y pocos arbustos, mas arbustos en quebradas.	21.2734	S	64.4859	W	DD		GAZ	21°16'24' S, 64°29'09' W Alt: 2369m	-21.2734	-64.4859	2369	0				2369
MO	Herbarium sheet	156063	54733	6016002	MO-2041333	Mendoza, M.		1483					13	3	2005		Solanaceae	Solanum	aloysiifolium	Dunal	Southern America	Western South America	Bolivia	Tarija	Eustaquio Méndez	Cuesta de Sama	Cuesta de Sama, ca. 10Km del reten de Santa Barra Chica, cercanias del Cruce a Cana Cruz	Hierba perennial, muy ramificada desde la base, flores blancas, pendulas, frutos verdes immaduros tambien pendulos.	Una colonia entre arbustos, orilla de una quebrada cercano al camino. Cerros elevados con valles profundos, laderas cubiertas de pajonales viejos y pocos arbustos, mas arbustos en quebradas.	21.2734	S	64.4859	W	DD		GAZ	21°16'24' S, 64°29'09' W Alt: 2369m	-21.2734	-64.4859	2369	0				2369
NY	Herbarium sheet	81746	70839	NY00853271	853271	Mendoza, M.		1600		Alizarraga, T.			22	4	2005		Solanaceae	Solanum	aloysiifolium	Dunal	Southern America	Western South America	Bolivia	Tarija	Burnet O'Connor		Campamento Rio Tarija - Reserva Tarquia, ca. 20 km de Salinas, sobre el camino hacia el Rio Tarija, Zona del Guayabal.	Hierba perennial, erecta, ca. 60 cm de alto. Flores amarillo-cremoso.	Pocas plantas dispersas, en laderas cercanas a quebradas lugares con humedad. Zona montañosa cubierta de bosque tucumano-boliviano (con influencia de nubes), en transicion a bosque seco. Presencia de Solanum maternum, helechos, epifitas y musgo en soto b	21.46	S	64.17	W	DMS		SPEC	21°46' S, 64°17' W	-21.766667	-64.283333	0	0
F	Herbarium sheet	136954	103756	1551360		Meyer, T.		3649					15	2	1941		Solanaceae	Solanum	aloysiifolium	Dunal	Southern America	Southern South America	Argentina	Salta	Rosario de Lerma		Rosario de Lerma	1.5 m; fl. azul		24.976478	S	65.579409	W	DD	>20km	GAZ	24°58'35' S, 65°34'46' W	-24.976478	-65.579409	0	0
F	Herbarium sheet	155893	119545	1551360		Meyer, T.		3659					15	2	1941		Solanaceae	Solanum	aloysiifolium	Dunal	Southern America	Southern South America	Argentina	Salta	Rosario de Lerma		Rosario de Lerma	1.5m altura, flor azul		24.98329	S	65.581769	W	DD	>20km	GAZ	24°59'00' S, 65°34'54' W	-24.98329	-65.581769	0	0
F	Herbarium sheet	136955	103757	1397190		Meyer, T.		4318					14	8	1941		Solanaceae	Solanum	aloysiifolium	Dunal	Southern America	Southern South America	Argentina	Tucumán	Yerba Buena	Parque Aconquija	[original label as Tafí, Parque Provincial Aconquija]	flor blanco-azulado		26.809184	S	65.330245	W	DD	2-5km	GAZ	26°49' S, 65°20' W Alt: 500m	-26.809184	-65.330245	500	0				500
SI	Herbarium sheet	164713	103757	435536	54604	Meyer, T.		4318					14	8	1941		Solanaceae	Solanum	aloysiifolium	Dunal	Southern America	Southern South America	Argentina	Tucumán	Yerba Buena	Parque Aconquija	[original label as Tafí, Parque Provincial Aconquija]	flor blanco-azulado		26.809184	S	65.330245	W	DD	2-5km	GAZ	26°49' S, 65°20' W Alt: 500m	-26.809184	-65.330245	500	0				500
LIL	Herbarium sheet	164714	103757			Meyer, T.		4318					14	8	1941		Solanaceae	Solanum	aloysiifolium	Dunal	Southern America	Southern South America	Argentina	Tucumán	Yerba Buena	Parque Aconquija	[original label as Tafí, Parque Provincial Aconquija]	flor blanco-azulado		26.809184	S	65.330245	W	DD	2-5km	GAZ	26°49' S, 65°20' W Alt: 500m	-26.809184	-65.330245	500	0				500
US	Herbarium sheet	130405	98823	2866944		Meyer, T.		22321		Vaca & Gomez			8	1	1965		Solanaceae	Solanum	aloysiifolium	Dunal	Southern America	Southern South America	Argentina	Tucumán	Tafí Viejo		entrada de Tafi Viejo y Los Nogales, Ruta 9			26.763146	S	65.219645	W	DD	2-5km	GAZ	26°46' S, 65°13' W Alt: 600m	-26.763146	-65.219645	600	0				600
US	Herbarium sheet	67095	60656	2912042		Meyer, T.		s.n.					5	2	1953		Solanaceae	Solanum	aloysiifolium	Dunal	Southern America	Western South America	Bolivia	Tarija	Aniceto Arce		Tarija. Arce. Campamento Rio Negro			22.1	S	64.67	W	DD		GAZ	22°06'00' S, 64°40'12' W Alt: 1500m	-22.1	-64.67	1500	0				1500
F	Herbarium sheet	77936	68542	1901314		Michel, R. de		97					8	1	1982		Solanaceae	Solanum	aloysiifolium	Dunal	Southern America	Western South America	Bolivia	Santa Cruz	Cordillera		Alto Parapetí.	Arbusto -1,50 m. , inflorescencia blanca.	Bosque natural, en depresion de ladera.	20.02	S	63.1	W	DD		GAZ	20°01'12' S, 63°06'00' W Alt: 850m	-20.02	-63.1	850	0				850
BAB	Herbarium sheet	214451	162211			Milano, V.A.		s.n.		García, A.			10	12	1963		Solanaceae	Solanum	aloysiifolium	Dunal	Southern America	Southern South America	Argentina	Tucumán	Leales		sin. loc.	flores blancas		0		0						0	0	0	0
BAB	Herbarium sheet	176857	135952	92742	BAB00006091	Molina, A.M.		1601		Cozzani, A.; Fortunato, R.H. & Gómez, R.			15	5	1983		Solanaceae	Solanum	aloysiifolium	Dunal	Southern America	Southern South America	Argentina	Santiago del Estero	Choya		Ruta 157, entre Lavalle y Tapso [georef midway]			28.313712	S	65.095281	W	DD		GAZ	28°18'49' S, 65°05'43' W	-28.313712	-65.095281	0	0
BAB	Herbarium sheet	176858	135953	92741	BAB00006090	Molina, A.M.		1770		Cozzani, A.; Fortunato, R.H. & Gómez, R.			18	5	1983		Solanaceae	Solanum	aloysiifolium	Dunal	Southern America	Southern South America	Argentina	Santiago del Estero	Pellegrini		Río Horcones, ruta entre Nueva Esperanza y El Mojón [georef midway]			26.147179	S	64.281258	W	DD		GAZ	26°08'50' S, 64°16'53' W	-26.147179	-64.281258	0	0
BAB	Herbarium sheet	176859	135954	92739	BAB00006089	Molina, A.M.		1802		Cozzani, A.; Fortunato, R.H. & Gómez, R.			19	5	1983		Solanaceae	Solanum	aloysiifolium	Dunal	Southern America	Southern South America	Argentina	Santiago del Estero	Pellegrini		Entre El Mojón y cerro El Remate		selva	26.067223	S	64.358166	W	DD	>20km	GAZ	26°04'02' S, 64°21'29' W	-26.067223	-64.358166	0	0
SI	Herbarium sheet	164815	126922	435473	54485	Monetti, L.		55					13	11	1905		Solanaceae	Solanum	aloysiifolium	Dunal	Southern America	Southern South America	Argentina	Salta	Metán			Flores violáceas.		25.2634	S	64.3748	W	DMS	2-5km	SPEC	25°27' S, 64°38' W	-25.442778	-64.63	0	0
SI	Herbarium sheet	164816	126922		54533	Monetti, L.		55					13	11	1905		Solanaceae	Solanum	aloysiifolium	Dunal	Southern America	Southern South America	Argentina	Salta	Metán			Flores violáceas.		25.2634	S	64.3748	W	DMS	2-5km	SPEC	25°27' S, 64°38' W	-25.442778	-64.63	0	0
SI	Herbarium sheet	164817	126922		54532	Monetti, L.		55					13	11	1905		Solanaceae	Solanum	aloysiifolium	Dunal	Southern America	Southern South America	Argentina	Salta	Metán			Flores violáceas.		25.2634	S	64.3748	W	DMS	2-5km	SPEC	25°27' S, 64°38' W	-25.442778	-64.63	0	0
BAB	Herbarium sheet	176876	135971	15306	BAB00006735	Monetti, L.		127					9	12	1909		Solanaceae	Solanum	aloysiifolium	Dunal	Southern America	Southern South America	Argentina	Tucumán			sin.loc.	Flor blanca, abundante		0		0					Alt: 450m	0	0	450	0				450
LIL	Herbarium sheet	164966	127059	566864		Montenegro, ?		451					19	2	1949		Solanaceae	Solanum	aloysiifolium	Dunal	Southern America	Southern South America	Argentina	Salta	Capital		San Lorenzo	Plan Genera et Species Plantarum Argentinarum		24.725206	S	65.487353	W	DD	2-5km	GAZ	24°44' S, 65°29' W	-24.725206	-65.487353	0	0
CORD	Herbarium sheet	164967	127059		CORD00056562	Montenegro, ?		451					19	2	1949		Solanaceae	Solanum	aloysiifolium	Dunal	Southern America	Southern South America	Argentina	Salta	Capital		San Lorenzo	Plan Genera et Species Plantarum Argentinarum		24.725206	S	65.487353	W	DD	2-5km	GAZ	24°44' S, 65°29' W	-24.725206	-65.487353	0	0
SI	Herbarium sheet	165030	127120	3686		Morrone, O.		2366		Deginani, N.B.; Cialdella, A.M. & Giussani, L.M.			10	2	1998		Solanaceae	Solanum	aloysiifolium	Dunal	Southern America	Southern South America	Argentina	Jujuy	Tumbaya		Volcán, 7 km de Volcán camino a Lozano, cantera sobre el Río Grande	Subarbusto o hierba, de 30-50 cm de alt, pétalos blancos, anteras amarillas		23.56	S	65.27	W	DD	2-5km	GAZ	23°34' S, 65°16' W Alt: 2040m	-23.56	-65.27	2040	0				2040
MO	Herbarium sheet	103437	85164	6107173	MO-2128274	Morrone, O.		3489		Giussani, L.M.; Giraldo-Cañas, D.; Fernández, D. & Guerrido, C.			17	12	1998		Solanaceae	Solanum	aloysiifolium	Dunal	Southern America	Southern South America	Argentina	Jujuy	Ledesma		Ruta Prov. 83, Abra de Cañas, 29 km del desvío de la Ruta Nac. 34 camino a Valle Grande, Parque Nac. Calilegua	Arbusto de 2 m de alt.; flor blanca	Borde de selva con dominancia de Myrtaceae, Podocarpaceae y Meliaceae.	23.666666	S	64.9	W	DD		GAZ	23°40'00' S, 64°54' W Alt: 1620m	-23.666666	-64.9	1620	0				1620
SI	Herbarium sheet	164715	85164			Morrone, O.		3489		Giussani, L.M.; Giraldo-Cañas, D.; Fernández, D. & Guerrido, C.			17	12	1998		Solanaceae	Solanum	aloysiifolium	Dunal	Southern America	Southern South America	Argentina	Jujuy	Ledesma		Ruta Prov. 83, Abra de Cañas, 29 km del desvío de la Ruta Nac. 34 camino a Valle Grande, Parque Nac. Calilegua	Arbusto de 2 m de alt.; flor blanca	Borde de selva con dominancia de Myrtaceae, Podocarpaceae y Meliaceae.	23.666666	S	64.9	W	DD		GAZ	23°40'00' S, 64°54' W Alt: 1620m	-23.666666	-64.9	1620	0				1620
SI	Herbarium sheet	165023	127113	6750		Morrone, O.		3494		Giussani, L.M.; Giraldo-Cañas, D.; Fernández, D. & Guerrido, C.			17	12	1998		Solanaceae	Solanum	aloysiifolium	Dunal	Southern America	Southern South America	Argentina	Jujuy	Ledesma		Ruta Prov. 83, Abra de Cañas, 29 km del desvío de la Ruta Nac. 34 camino a Valle Grande, Parque Nac. Calilegua	Hierba Hierba de 50 cm de alt.; flor blanca	Borde de selva con dominancia de Myrtaceae, Podocarpaceae y Meliaceae.	23.4	S	64.54	W	DD	2-5km	GAZ	23°24' S, 64°32' W Alt: 1620m	-23.4	-64.54	1620	0				1620
MO	Herbarium sheet	103458	85185	5903411	MO-1336835	Nee, M.		30484					28	11	1985		Solanaceae	Solanum	aloysiifolium	Dunal	Southern America	Western South America	Bolivia	Santa Cruz	Andrés Ibáñez		The plain around Santa Cruz that is bound by the 700 m contour of the Andean foothills to the west, and the Río Grande to the east	erect herb with ascending branchesl corolla reflexed at anthesis, white with yellow-green star at base; anthers yellow; fruit green; gorwint with S. americanum Mill (30488) and distinct though superficially similar	very flat, sandy, subject to occasional flooding, thin forest and roadsides with many Solanaceae	17.74166	S	63.2	W	DD		GAZ	17°44'30' S, 63°12'00' W Alt: 420m	-17.74166	-63.2	420	0				420
CORD	Herbarium sheet	164695	85185	567345	CORD00056633	Nee, M.		30484					28	11	1985		Solanaceae	Solanum	aloysiifolium	Dunal	Southern America	Western South America	Bolivia	Santa Cruz	Andrés Ibáñez		The plain around Santa Cruz that is bound by the 700 m contour of the Andean foothills to the west, and the Río Grande to the east	erect herb with ascending branchesl corolla reflexed at anthesis, white with yellow-green star at base; anthers yellow; fruit green; gorwint with S. americanum Mill (30488) and distinct though superficially similar	very flat, sandy, subject to occasional flooding, thin forest and roadsides with many Solanaceae	17.74166	S	63.2	W	DD		GAZ	17°44'30' S, 63°12'00' W Alt: 420m	-17.74166	-63.2	420	0				420
NY	Herbarium sheet	164696	85185		823824	Nee, M.		30484					28	11	1985		Solanaceae	Solanum	aloysiifolium	Dunal	Southern America	Western South America	Bolivia	Santa Cruz	Andrés Ibáñez		The plain around Santa Cruz that is bound by the 700 m contour of the Andean foothills to the west, and the Río Grande to the east	erect herb with ascending branchesl corolla reflexed at anthesis, white with yellow-green star at base; anthers yellow; fruit green; gorwint with S. americanum Mill (30488) and distinct though superficially similar	very flat, sandy, subject to occasional flooding, thin forest and roadsides with many Solanaceae	17.74166	S	63.2	W	DD		GAZ	17°44'30' S, 63°12'00' W Alt: 420m	-17.74166	-63.2	420	0				420
MO	Herbarium sheet	103459	85186	5903410	MO-1336834	Nee, M.		33461					13	1	1987		Solanaceae	Solanum	aloysiifolium	Dunal	Southern America	Western South America	Bolivia	Santa Cruz	Andrés Ibáñez		W side of Santa Cruz, Avinedia Pirai, between 2nd and 3rd Anillos	definitely shrubby 1.5 m; inflorescence always bifurcate; corolla white with yellow-green star, lobes recurved; anthers yellow; fruit green, durning purple wiht dull surface, the calyx lobes appreassed to fruit at all stages. Voucher for wood colelction MADw44273		17.47	S	63.12	W	DD		GAZ	17°28'12' S, 63°07'12' W Alt: 420m	-17.47	-63.12	420	0				420
NY	Herbarium sheet	164697	85186		823907	Nee, M.		33461					13	1	1987		Solanaceae	Solanum	aloysiifolium	Dunal	Southern America	Western South America	Bolivia	Santa Cruz	Andrés Ibáñez		W side of Santa Cruz, Avinedia Pirai, between 2nd and 3rd Anillos	definitely shrubby 1.5 m; inflorescence always bifurcate; corolla white with yellow-green star, lobes recurved; anthers yellow; fruit green, durning purple wiht dull surface, the calyx lobes appreassed to fruit at all stages. Voucher for wood colelction MADw44273		17.47	S	63.12	W	DD		GAZ	17°28'12' S, 63°07'12' W Alt: 420m	-17.47	-63.12	420	0				420
CORD	Herbarium sheet	164698	85186	567337	CORD00056631	Nee, M.		33461					13	1	1987		Solanaceae	Solanum	aloysiifolium	Dunal	Southern America	Western South America	Bolivia	Santa Cruz	Andrés Ibáñez		W side of Santa Cruz, Avinedia Pirai, between 2nd and 3rd Anillos	definitely shrubby 1.5 m; inflorescence always bifurcate; corolla white with yellow-green star, lobes recurved; anthers yellow; fruit green, durning purple wiht dull surface, the calyx lobes appreassed to fruit at all stages. Voucher for wood colelction MADw44273		17.47	S	63.12	W	DD		GAZ	17°28'12' S, 63°07'12' W Alt: 420m	-17.47	-63.12	420	0				420
MO	Herbarium sheet	103449	85176	5869224	MO-1350821	Nee, M.		33880					30	1	1987		Solanaceae	Solanum	aloysiifolium	Dunal	Southern America	Western South America	Bolivia	Santa Cruz	Vallegrande		9 km. (by air) WNW of Valle Grande.	Herb or with slightly woody base. Corolla white, fading to light violet.	Brushy, semi-arid slopes, semi-deciduous.	18.489722	S	64.106944	W	DD		GAZ	18°29'23' S, 64°06'25' W Alt: 1975m	-18.489722	-64.106944	1975	0				1975
NY	Herbarium sheet	199998	85176		823868	Nee, M.		33880					30	1	1987		Solanaceae	Solanum	aloysiifolium	Dunal	Southern America	Western South America	Bolivia	Santa Cruz	Vallegrande		9 km. (by air) WNW of Valle Grande.	Herb or with slightly woody base. Corolla white, fading to light violet.	Brushy, semi-arid slopes, semi-deciduous.	18.489722	S	64.106944	W	DD		GAZ	18°29'23' S, 64°06'25' W Alt: 1975m	-18.489722	-64.106944	1975	0				1975
MO	Herbarium sheet	103450	85177	4874506	MO-1350826	Nee, M.		33889					31	1	1987		Solanaceae	Solanum	aloysiifolium	Dunal	Southern America	Western South America	Bolivia	Santa Cruz	Vallegrande		Vallegrande; at edge of town.	Herbs to 1.5 m. tall. Corolla light violet with yellow-green star in center.	Ruderals, shrubby slopes and roadsides.	18.29	S	64.06	W	DMS	2-5km	SPEC	18°29' S, 64°06' W Alt: 2000m	-18.483333	-64.1	2000	0				2000
NY	Herbarium sheet	199999	85177		824069	Nee, M.		33889					31	1	1987		Solanaceae	Solanum	aloysiifolium	Dunal	Southern America	Western South America	Bolivia	Santa Cruz	Vallegrande		Vallegrande; at edge of town.	Herbs to 1.5 m. tall. Corolla light violet with yellow-green star in center.	Ruderals, shrubby slopes and roadsides.	18.29	S	64.06	W	DMS	2-5km	SPEC	18°29' S, 64°06' W Alt: 2000m	-18.483333	-64.1	2000	0				2000
MO	Herbarium sheet	103451	85178	4874505	MO-1350827	Nee, M.		33891					31	1	1987		Solanaceae	Solanum	aloysiifolium	Dunal	Southern America	Western South America	Bolivia	Santa Cruz	Vallegrande		Vallegrande; at edge of town.	Slender, shrubby, to 2 m. tall. Flowers darker violet than in no. 33889, with purple and yellow star in center.	Ruderals, shrubby slopes and roadsides.	18.29	S	64.06	W	DMS	2-5km	SPEC	18°29' S, 64°06' W Alt: 2000m	-18.483333	-64.1	2000	0				2000
NY	Herbarium sheet	200000	85178		824095	Nee, M.		33891					31	1	1987		Solanaceae	Solanum	aloysiifolium	Dunal	Southern America	Western South America	Bolivia	Santa Cruz	Vallegrande		Vallegrande; at edge of town.	Slender, shrubby, to 2 m. tall. Flowers darker violet than in no. 33889, with purple and yellow star in center.	Ruderals, shrubby slopes and roadsides.	18.29	S	64.06	W	DMS	2-5km	SPEC	18°29' S, 64°06' W Alt: 2000m	-18.483333	-64.1	2000	0				2000
MO	Herbarium sheet	103453	85180	5903428	MO-1336831	Nee, M.		33961		Coimbra S, G.			1	2	1987		Solanaceae	Solanum	aloysiifolium	Dunal	Southern America	Western South America	Bolivia	Santa Cruz	Florida		10 km. (by air) S of Mataral.	Herb 1 m. tall. Corolla white or very pale violet, with yellow-green star; anthers yellow.	Woody and shrubby slopes, dry subtropical woods.	18.12	S	64.12	W	DMS	2-5km	SPEC	18°12' S, 64°12' W Alt: 1600m	-18.2	-64.2	1600	0				1600
NY	Herbarium sheet	200008	85180		823905	Nee, M.		33961		Coimbra S, G.			1	2	1987		Solanaceae	Solanum	aloysiifolium	Dunal	Southern America	Western South America	Bolivia	Santa Cruz	Florida		10 km. (by air) S of Mataral.	Herb 1 m. tall. Corolla white or very pale violet, with yellow-green star; anthers yellow.	Woody and shrubby slopes, dry subtropical woods.	18.12	S	64.12	W	DMS	2-5km	SPEC	18°12' S, 64°12' W Alt: 1600m	-18.2	-64.2	1600	0				1600
MO	Herbarium sheet	103455	85182	5903427	MO-1336830	Nee, M.		36087		Coimbra S, G.			29	1	1988		Solanaceae	Solanum	aloysiifolium	Dunal	Southern America	Western South America	Bolivia	Santa Cruz	Ichilo		5 km. WNW of Buena Vista, Estancia Fraile.	Herb 1 m. tall. Corolla white; anthers yellow. Fruit turning purple.	Former lowland tropical evergreen forest. Near house. With Bactris cf. gassipaes, Scheelea princeps, mostly planted to Theobroma cacao, etc. A weed.	17.5	S	63.6	W	DD		GAZ	17°30' S, 63°36' W Alt: 340m	-17.5	-63.6	340	0				340
NY	Herbarium sheet	200070	85182		823927	Nee, M.		36087		Coimbra S, G.			29	1	1988		Solanaceae	Solanum	aloysiifolium	Dunal	Southern America	Western South America	Bolivia	Santa Cruz	Ichilo		5 km. WNW of Buena Vista, Estancia Fraile.	Herb 1 m. tall. Corolla white; anthers yellow. Fruit turning purple.	Former lowland tropical evergreen forest. Near house. With Bactris cf. gassipaes, Scheelea princeps, mostly planted to Theobroma cacao, etc. A weed.	17.5	S	63.6	W	DD		GAZ	17°30' S, 63°36' W Alt: 340m	-17.5	-63.6	340	0				340
MO	Herbarium sheet	103445	85172	3527894	MO-1336863	Nee, M.		36518		Solomon, J.C.			8	3	1988		Solanaceae	Solanum	aloysiifolium	Dunal	Southern America	Western South America	Bolivia	Santa Cruz	Florida		1.5 km. S of Bermejo in canyon of Rio Bermejo.	Herb, ruderal. Corolla white; anthers yellow.	Herb, ruderal. Corolla white; anthers yellow.	18.10833	S	63.95	W	DD		GAZ	18°06'30' S, 63°57'00' W Alt: 850m	-18.10833	-63.95	850	0				850
NY	Herbarium sheet	200074	85172		823906	Nee, M.		36518		Solomon, J.C.			8	3	1988		Solanaceae	Solanum	aloysiifolium	Dunal	Southern America	Western South America	Bolivia	Santa Cruz	Florida		1.5 km. S of Bermejo in canyon of Rio Bermejo.	Herb, ruderal. Corolla white; anthers yellow.	Herb, ruderal. Corolla white; anthers yellow.	18.10833	S	63.95	W	DD		GAZ	18°06'30' S, 63°57'00' W Alt: 850m	-18.10833	-63.95	850	0				850
K	Herbarium sheet	67101	60662		K001043103	Nee, M.		36555		Solomon, J.C.			9	3	1988		Solanaceae	Solanum	aloysiifolium	Dunal	Southern America	Western South America	Bolivia	Santa Cruz	Vallegrande		Vallegrande, 6.5 km. NNW of center of Vallegrande	Herb 1.5 m. tall in roadside shrubs. Corolla white, reflexed, with yellow-green star	Gentle slopes with arid thorn scrub in broad valley	18.26	S	64.07	W	DMS		SPEC	18°26' S, 64°07' W Alt: 1950m	-18.433333	-64.116667	1950	0				1950
NY	Herbarium sheet	80677	60662	NY00824094	824094	Nee, M.		36555		Solomon, J.C.			9	3	1988		Solanaceae	Solanum	aloysiifolium	Dunal	Southern America	Western South America	Bolivia	Santa Cruz	Vallegrande		Vallegrande, 6.5 km. NNW of center of Vallegrande	Herb 1.5 m. tall in roadside shrubs. Corolla white, reflexed, with yellow-green star	Gentle slopes with arid thorn scrub in broad valley	18.26	S	64.07	W	DMS		SPEC	18°26' S, 64°07' W Alt: 1950m	-18.433333	-64.116667	1950	0				1950
MO	Herbarium sheet	103370	60662	5869249	MO-1350836	Nee, M.		36555		Solomon, J.C.			9	3	1988		Solanaceae	Solanum	aloysiifolium	Dunal	Southern America	Western South America	Bolivia	Santa Cruz	Vallegrande		Vallegrande, 6.5 km. NNW of center of Vallegrande	Herb 1.5 m. tall in roadside shrubs. Corolla white, reflexed, with yellow-green star	Gentle slopes with arid thorn scrub in broad valley	18.26	S	64.07	W	DMS		SPEC	18°26' S, 64°07' W Alt: 1950m	-18.433333	-64.116667	1950	0				1950
NY	Herbarium sheet	81745	70838	NY00824190	824190	Nee, M.		37436		Vargas C, I.G. & Saldías, M.			30	12	1988		Solanaceae	Solanum	aloysiifolium	Dunal	Southern America	Western South America	Bolivia	Santa Cruz	Vallegrande		Between 'Mataralcito' and 'El Palmar' on road from Vallegrande to Tierras Nuevas, 17 km. by air ESE of Vallegrande.	Herb 1.3 m. tall. Corollas violet, quite showy for sect. Solanum, white or nearly so when first opening.	Grazed slopes and brushland with forest in steep canyons. Podocarpus parlatorei, Parajubaea torallyi, Tipuana tipu, Cedrela.	18.323	S	63.573	W	DMS		SPEC	18°32'30' S, 63°57'30' W Alt: 2150m	-18.541667	-63.958333	2150	0				2150
MO	Herbarium sheet	155668	70838	5894882	MO-1338821	Nee, M.		37436		Vargas C, I.G. & Saldías, M.			30	12	1988		Solanaceae	Solanum	aloysiifolium	Dunal	Southern America	Western South America	Bolivia	Santa Cruz	Vallegrande		Between 'Mataralcito' and 'El Palmar' on road from Vallegrande to Tierras Nuevas, 17 km. by air ESE of Vallegrande.	Herb 1.3 m. tall. Corollas violet, quite showy for sect. Solanum, white or nearly so when first opening.	Grazed slopes and brushland with forest in steep canyons. Podocarpus parlatorei, Parajubaea torallyi, Tipuana tipu, Cedrela.	18.323	S	63.573	W	DMS		SPEC	18°32'30' S, 63°57'30' W Alt: 2150m	-18.541667	-63.958333	2150	0				2150
MO	Herbarium sheet	103457	85184	4648301	MO-1352780	Nee, M.		38303		Vargas C, I.G.			24	12	1989		Solanaceae	Solanum	aloysiifolium	Dunal	Southern America	Western South America	Bolivia	Santa Cruz	Vallegrande		1 km S of highest point on Mataral to Trigal road, 10 km S of Mataral and 10 km NNW of El Trigal	shrub 1.5 m tall; flowers mostly hanging, odorless; corolla white with faitn violet tinge, anthers yellow; voucher for wood sample MADw46566	subtropical deciduous dry forest on slopes	18.13	S	64.12	W	DD		GAZ	18°07'48' S, 64°07'12' W Alt: 1700m	-18.13	-64.12	1700	0				1700
NY	Herbarium sheet	200117	85184		824003	Nee, M.		38303		Vargas C, I.G.			24	12	1989		Solanaceae	Solanum	aloysiifolium	Dunal	Southern America	Western South America	Bolivia	Santa Cruz	Vallegrande		1 km S of highest point on Mataral to Trigal road, 10 km S of Mataral and 10 km NNW of El Trigal	shrub 1.5 m tall; flowers mostly hanging, odorless; corolla white with faitn violet tinge, anthers yellow; voucher for wood sample MADw46566	subtropical deciduous dry forest on slopes	18.13	S	64.12	W	DD		GAZ	18°07'48' S, 64°07'12' W Alt: 1700m	-18.13	-64.12	1700	0				1700
MO	Herbarium sheet	103454	85181	5903433	MO-1336829	Nee, M.		38952					30	9	1990		Solanaceae	Solanum	aloysiifolium	Dunal	Southern America	Western South America	Bolivia	Santa Cruz	Andrés Ibáñez		7 km SE of Naranjillos on road from Santa Cruz to Abapo, at junction with railroad.	Herb 5 dm. tall. Corolla lobes reflexed, white; anthers yellow; fruit held downwards, green.	Disturbed subtropical deciduous forest with some chaco forest species. Flat, sandy soil.	18.03333	S	63.2	W	DD		GAZ	18°02'00' S, 63°12' W Alt: 480m	-18.03333	-63.2	480	0				480
NY	Herbarium sheet	200122	85181		823931	Nee, M.		38952					30	9	1990		Solanaceae	Solanum	aloysiifolium	Dunal	Southern America	Western South America	Bolivia	Santa Cruz	Andrés Ibáñez		7 km SE of Naranjillos on road from Santa Cruz to Abapo, at junction with railroad.	Herb 5 dm. tall. Corolla lobes reflexed, white; anthers yellow; fruit held downwards, green.	Disturbed subtropical deciduous forest with some chaco forest species. Flat, sandy soil.	18.03333	S	63.2	W	DD		GAZ	18°02'00' S, 63°12' W Alt: 480m	-18.03333	-63.2	480	0				480
MO	Herbarium sheet	103446	85173	3929612	MO-1336859	Nee, M.		39727					7	11	1990		Solanaceae	Solanum	aloysiifolium	Dunal	Southern America	Western South America	Bolivia	Santa Cruz	Sara		W side of Rio Pirai, 0.5 km downstream and N of the Eisenhower bridge of the highway from Montero to Portachuelo, 7 km (by road) ENE of Portachuelo and 8 km (by air) W of Montero.	Herb 1 m. tall. Corolla white; anthers yellow.	Brushy disturbed areas. On coarse dry sandy soil.	17.19	S	63.2	W	DMS	2-5km	SPEC	17°19' S, 63°20' W Alt: 275m	-17.316667	-63.333333	275	0				275
NY	Herbarium sheet	200144	85173		823850	Nee, M.		39727					7	11	1990		Solanaceae	Solanum	aloysiifolium	Dunal	Southern America	Western South America	Bolivia	Santa Cruz	Sara		W side of Rio Pirai, 0.5 km downstream and N of the Eisenhower bridge of the highway from Montero to Portachuelo, 7 km (by road) ENE of Portachuelo and 8 km (by air) W of Montero.	Herb 1 m. tall. Corolla white; anthers yellow.	Brushy disturbed areas. On coarse dry sandy soil.	17.19	S	63.2	W	DMS	2-5km	SPEC	17°19' S, 63°20' W Alt: 275m	-17.316667	-63.333333	275	0				275
RB	Herbarium sheet	170930	131598	317502	RB00464365	Nee, M.		39728					7	11	1990		Solanaceae	Solanum	aloysiifolium	Dunal	Southern America	Western South America	Bolivia	Santa Cruz	Sara		W side of Río Pirai, 0.5 km downstream and N of the Eisen hower Bridge of the highway form Montero to Portachuelo, 7 km (by road) ENE of Portacheulo and 8 km (by air) W of Montero	herb 6 dm tall; corolla white; anthers yellow	brushy distrubed areas on coarse dry sandy soil	17.19	S	63.2	W	DMS	2-5km	SPEC	17°19' S, 63°20' W Alt: 275m	-17.316667	-63.333333	275	0				275
MO	Herbarium sheet	103447	85174	4265230	MO-1336857	Nee, M.		40843					6	6	1991		Solanaceae	Solanum	aloysiifolium	Dunal	Southern America	Western South America	Bolivia	Santa Cruz	Sara		Rio Palometillas, along highway from Buena Vista to Portachuelo.	Herb 1 m. tall. Flowers appear odorless; corolla white with green at base; anthers yellow. Fruit green.	Sandy, brushy floodplain. Salix humboldtiana, Ricinus communis.	17.23	S	63.32	W	DMS	2-5km	SPEC	17°23' S, 63°32' W Alt: 295m	-17.383333	-63.533333	295	0				295
NY	Herbarium sheet	200159	85174		823825	Nee, M.		40843					6	6	1991		Solanaceae	Solanum	aloysiifolium	Dunal	Southern America	Western South America	Bolivia	Santa Cruz	Sara		Rio Palometillas, along highway from Buena Vista to Portachuelo.	Herb 1 m. tall. Flowers appear odorless; corolla white with green at base; anthers yellow. Fruit green.	Sandy, brushy floodplain. Salix humboldtiana, Ricinus communis.	17.23	S	63.32	W	DMS	2-5km	SPEC	17°23' S, 63°32' W Alt: 295m	-17.383333	-63.533333	295	0				295
NY	Herbarium sheet	81747	70840	NY00712597	712597	Nee, M.		43054					11	12	1992		Solanaceae	Solanum	aloysiifolium	Dunal	Southern America	Western South America	Bolivia	Cochabamba	Carrasco	Epizana to Comarapa	Epizana.	Slender shrublet 1.5 tall. Leaves wilting immediately after picked. Flowers odorless, light blue-violet.		17.38	S	65.14	W	DMS	2-5km	SPEC	17°38' S, 65°14' W Alt: 2775m	-17.633333	-65.233333	2775	0				2775
MO	Herbarium sheet	103444	85171	5871062	MO-1336833	Nee, M.		44688		Vargas C, I.G.			27	1	1994		Solanaceae	Solanum	aloysiifolium	Dunal	Southern America	Western South America	Bolivia	Santa Cruz	Florida		2.5 km NE of main highway at Mairana, Quebrada Yesera.	1 m. tall. Corolla pale violet; anthers yellow.	Narrow valley with dry deciduous forest.	18.1	S	63.95	W	DD		GAZ	18°05' S, 63°57' W Alt: 1550m	-18.1	-63.95	1550	0				1550
NY	Herbarium sheet	200171	85171		823932	Nee, M.		44688		Vargas C, I.G.			27	1	1994		Solanaceae	Solanum	aloysiifolium	Dunal	Southern America	Western South America	Bolivia	Santa Cruz	Florida		2.5 km NE of main highway at Mairana, Quebrada Yesera.	1 m. tall. Corolla pale violet; anthers yellow.	Narrow valley with dry deciduous forest.	18.1	S	63.95	W	DD		GAZ	18°05' S, 63°57' W Alt: 1550m	-18.1	-63.95	1550	0				1550
MO	Herbarium sheet	103452	85179	5871025	MO-1336837	Nee, M.		50096					12	7	1998		Solanaceae	Solanum	aloysiifolium	Dunal	Southern America	Western South America	Bolivia	Santa Cruz	Florida		Slopes along george of Río Las Cruces (Río Vicoquín on some maps), upstream from bridge on highway from Samaipata to Santa Cruz.	Corolla white; anthers yellow.		18.13333	S	63.68333	W	DD		GAZ	18°08'00' S, 63°41'00' W Alt: 1000m	-18.13333	-63.68333	1000	0				1000
CORD	Herbarium sheet	70153	63426		CORD00013385	Nee, M.		50153					10	10	1999		Solanaceae	Solanum	aloysiifolium	Dunal	Southern America	Western South America	Bolivia	Santa Cruz	Andrés Ibáñez	Santiago El Torno	2-3 km by dirt road SE of Santiago El Torno			18.01	S	63.22	W	DMS		SPEC	18°01' S, 63°22' W Alt: 650 - 675m	-18.016667	-63.366667	650	675				650 - 675
MO	Herbarium sheet	103374	63426	5871056	MO-1336836	Nee, M.		50153					10	10	1999		Solanaceae	Solanum	aloysiifolium	Dunal	Southern America	Western South America	Bolivia	Santa Cruz	Andrés Ibáñez	Santiago El Torno	2-3 km by dirt road SE of Santiago El Torno			18.01	S	63.22	W	DMS		SPEC	18°01' S, 63°22' W Alt: 650 - 675m	-18.016667	-63.366667	650	675				650 - 675
SI	Herbarium sheet	164995	127085	435457	54403	Nee, M.		50741		Bohs, L. & Sérsic, A.N.			12	4	2000		Solanaceae	Solanum	aloysiifolium	Dunal	Southern America	Southern South America	Argentina	Tucumán	Cruz Alta		Ca. 2 km. S of San Martín.	Weak, mostly herbaceous, 2 m. tall, stem 2 cm. in diameter, Flowers odorless, corolla white, with purplish star in center; anthers yellow.	Flat, edge of grassy roadside and sugarcane fields. at edge of sugarcane field and grassy roadside.	26.5651	S	65.0964	W	DD		SPEC	26°33'54' S, 65°05'47' W Alt: 325m	-26.5651	-65.0964	325	0				325
UT	Herbarium sheet	67085	60646	123821		Nee, M.		50753		Bohs, L. & Sérsic, A.N.			13	4	2000		Solanaceae	Solanum	aloysiifolium	Dunal	Southern America	Southern South America	Argentina	Jujuy	El Carmen		El Carmen, just N of border of Prov. Salta, along old highway between Salta and San Salvador de Jujuy.	Herb 1.5m. tall. Corolla white with pale yellow-green star in center; anthers yellow; furit held downswards while immature, pale green apparently turning dark purple.	Edge of steep slope forest of Tipuana tipu, Anadenanathera	24.2806	S	65.177	W	DD		SPEC	24°16'50' S, 65°10'37' W Alt: 1200m	-24.2806	-65.177	1200	0				1200
NY	Herbarium sheet	80674	60646	NY00852768	852768	Nee, M.		50753		Bohs, L. & Sérsic, A.N.			13	4	2000		Solanaceae	Solanum	aloysiifolium	Dunal	Southern America	Southern South America	Argentina	Jujuy	El Carmen		El Carmen, just N of border of Prov. Salta, along old highway between Salta and San Salvador de Jujuy.	Herb 1.5m. tall. Corolla white with pale yellow-green star in center; anthers yellow; furit held downswards while immature, pale green apparently turning dark purple.	Edge of steep slope forest of Tipuana tipu, Anadenanathera	24.2806	S	65.177	W	DD		SPEC	24°16'50' S, 65°10'37' W Alt: 1200m	-24.2806	-65.177	1200	0				1200
CORD	Herbarium sheet	164703	60646			Nee, M.		50753		Bohs, L. & Sérsic, A.N.			13	4	2000		Solanaceae	Solanum	aloysiifolium	Dunal	Southern America	Southern South America	Argentina	Jujuy	El Carmen		El Carmen, just N of border of Prov. Salta, along old highway between Salta and San Salvador de Jujuy.	Herb 1.5m. tall. Corolla white with pale yellow-green star in center; anthers yellow; furit held downswards while immature, pale green apparently turning dark purple.	Edge of steep slope forest of Tipuana tipu, Anadenanathera	24.2806	S	65.177	W	DD		SPEC	24°16'50' S, 65°10'37' W Alt: 1200m	-24.2806	-65.177	1200	0				1200
MO	Herbarium sheet	103461	85188	4833283	MO-1302812	Nee, M.		52802					24	7	2004		Solanaceae	Solanum	aloysiifolium	Dunal	Southern America	Western South America	Bolivia	Santa Cruz	Florida		1 km W of Bermejo along highway to Samaipata	Herb 1.5 m tall, vigorous and well-watered. Corolla pale blue with dark star; anthers yellow. The corolla color is not typical for this species in the region.	weedy roadside	18.13333	S	63.63333	W	DD		GAZ	18°08'00' S, 63°38'00' W Alt: 875m	-18.13333	-63.63333	875	0				875
MO	Herbarium sheet	103462	85189	4833284	MO-1302811	Nee, M.		52806					24	7	2004		Solanaceae	Solanum	aloysiifolium	Dunal	Southern America	Western South America	Bolivia	Santa Cruz	Ichilo		5 km SE of Buena Vista; around Hotel Flora y Fauna	Vigorous herb in disturbed soil around buildings and edge of second growth, 1.5 m tall. Corolla white; anthers yellow.	secondary semi-evergreen forest with Cercopia polystachya, Miconia molybdea. Ocotea puberula	17.48333	S	63.65	W	DD		GAZ	17°29'00' S, 63°39' W Alt: 390m	-17.48333	-63.65	390	0				390
MO	Herbarium sheet	103466	85193	5931938	MO-2023654	Nee, M.		53230					29	5	2005		Solanaceae	Solanum	aloysiifolium	Dunal	Southern America	Western South America	Bolivia	Tarija	Gran Chaco		ca 14 N of Center of Villa Montes, 2,2km of the Villa Montes-Boyuibe highway, on dirt road in Las Moras area Chaco forest on slopes	Herb on dirt bank. Corolla nearly white. fading slightly violet, reflexed in anthesis, with dark star in the center anther yellow.	with Pogonopus tubulosus, Perianthomega vellozoi	21.15777	S	63.43444	W	DD		GAZ	21°09'28' S, 63°26'04' W Alt: 540m	-21.15777	-63.43444	540	0				540
MO	Herbarium sheet	103467	85194	5931939	MO-2023655	Nee, M.		53255					30	5	2005		Solanaceae	Solanum	aloysiifolium	Dunal	Southern America	Western South America	Bolivia	Tarija	Gran Chaco		4 km NW from central plaza in Villa Montes, on road to Entre Rios	Herbs to ca 2 tall on brushy edge, Corolla spreading, the reflexed, white dark yellow-green star in the center.	Chaco forest, relatively, Perianthomegu vellozoi, Enterolobium cyclocarpum	21.26305	S	63.50694	W	DD		GAZ	21°15'47' S, 63°30'25' W Alt: 425m	-21.26305	-63.50694	425	0				425
MO	Herbarium sheet	103465	85192	5991608	MO-2033333	Nee, M.		53774		Wen, J.			13	1	2006		Solanaceae	Solanum	aloysiifolium	Dunal	Southern America	Western South America	Bolivia	Santa Cruz	Ichilo		8 km (by road) south of central square in Buena Vista, on road to Huaytú	Herb 1 m tall, with strongly ascending branches. Corolla white; anthers yellow.	secondary woodlands and roadsides at bank above Río Suruntú, where former section of road being washed away	17.51444	S	63.67055	W	DD		SPEC	17°30'52' S, 63°40'14' W Alt: 340m	-17.51444	-63.67055	340	0				340
MO	Herbarium sheet	103469	85196	6077208	MO-2127058	Nee, M.		54866		Flores S, R.			23	3	2007		Solanaceae	Solanum	aloysiifolium	Dunal	Southern America	Western South America	Bolivia	Tarija	Gran Chaco		Chuvere, near bridge over Río Palos Blancos.	corolla white with darker center; anthers yellow	herb on brush pile left from floods on sand bar in riverbed, quickly wilting when picked; disturbed areas with pigs and cows, dry chaco forest.	21.541666	S	63.802778	W	DD		GAZ	21°32'30' S, 63°48'10' W Alt: 860m	-21.541666	-63.802778	860	0				860
NY	Herbarium sheet	220777	85196		962344	Nee, M.		54866		Flores S, R.			23	3	2007		Solanaceae	Solanum	aloysiifolium	Dunal	Southern America	Western South America	Bolivia	Tarija	Gran Chaco		Chuvere, near bridge over Río Palos Blancos.	corolla white with darker center; anthers yellow	herb on brush pile left from floods on sand bar in riverbed, quickly wilting when picked; disturbed areas with pigs and cows, dry chaco forest.	21.541666	S	63.802778	W	DD		GAZ	21°32'30' S, 63°48'10' W Alt: 860m	-21.541666	-63.802778	860	0				860
MO	Herbarium sheet	103443	85170	6236526	MO-2143773	Nee, M.		54923		Flores S, R.			25	3	2007		Solanaceae	Solanum	aloysiifolium	Dunal	Southern America	Western South America	Bolivia	Tarija	Burnet O'Connor		Gorge of river, 24.3 km by road W of Entre Ríos, on road from Entre Ríos to Tarija.	Herbs. Corolla nearly white, or very pale violet, apparently the color differences only phases of development. Anthers yellow.	Dry forest in very steep and narrow gorge.	21.434722	S	64.266945	W	DD		GAZ	21°26'05' S, 64°16'01' W Alt: 1660m	-21.434722	-64.266945	1660	0				1660
NY	Herbarium sheet	220786	85170		962476	Nee, M.		54923		Flores S, R.			25	3	2007		Solanaceae	Solanum	aloysiifolium	Dunal	Southern America	Western South America	Bolivia	Tarija	Burnet O'Connor		Gorge of river, 24.3 km by road W of Entre Ríos, on road from Entre Ríos to Tarija.	Herbs. Corolla nearly white, or very pale violet, apparently the color differences only phases of development. Anthers yellow.	Dry forest in very steep and narrow gorge.	21.434722	S	64.266945	W	DD		GAZ	21°26'05' S, 64°16'01' W Alt: 1660m	-21.434722	-64.266945	1660	0				1660
MO	Herbarium sheet	103442	85169	6109444	MO-2139241	Nee, M.		54931		Flores S, R.			25	3	2007		Solanaceae	Solanum	aloysiifolium	Dunal	Southern America	Western South America	Bolivia	Tarija	Burnet O'Connor		10.6 km (by road) NW of Entre Ríos, on road from Entre Ríos to Tarija.	Corolla very pale violet, almost white, with greenish black pattern at base within; anthers yellow.	on brushy bank; steep slopes with Tucumano-Boliviano forest descending into the valley of Entre Ríos.	21.480277	S	64.202222	W	DD		GAZ	21°28'49' S, 64°12'08' W Alt: 1750m	-21.480277	-64.202222	1750	0				1750
BM	Herbarium sheet	154547	85169		BM001211856	Nee, M.		54931		Flores S, R.			25	3	2007		Solanaceae	Solanum	aloysiifolium	Dunal	Southern America	Western South America	Bolivia	Tarija	Burnet O'Connor		10.6 km (by road) NW of Entre Ríos, on road from Entre Ríos to Tarija.	Corolla very pale violet, almost white, with greenish black pattern at base within; anthers yellow.	on brushy bank; steep slopes with Tucumano-Boliviano forest descending into the valley of Entre Ríos.	21.480277	S	64.202222	W	DD		GAZ	21°28'49' S, 64°12'08' W Alt: 1750m	-21.480277	-64.202222	1750	0				1750
NY	Herbarium sheet	220787	85169		986549	Nee, M.		54931		Flores S, R.			25	3	2007		Solanaceae	Solanum	aloysiifolium	Dunal	Southern America	Western South America	Bolivia	Tarija	Burnet O'Connor		10.6 km (by road) NW of Entre Ríos, on road from Entre Ríos to Tarija.	Corolla very pale violet, almost white, with greenish black pattern at base within; anthers yellow.	on brushy bank; steep slopes with Tucumano-Boliviano forest descending into the valley of Entre Ríos.	21.480277	S	64.202222	W	DD		GAZ	21°28'49' S, 64°12'08' W Alt: 1750m	-21.480277	-64.202222	1750	0				1750
MO	Herbarium sheet	103439	85166	6078926	MO-2113082	Nee, M.		54940		Flores S, R.			26	3	2007		Solanaceae	Solanum	aloysiifolium	Dunal	Southern America	Western South America	Bolivia	Tarija	Burnet O'Connor		19.8 km (by road) W of Palos Blancos, on road from Entre Ríos to Palos Blancos.	Sprawling, weak, much-branched, to 2 m tall. Corolla white, with very dark green marks at base within. Fruit green.	Dry forest on steep slopes with some columnar cacti.	21.424166	S	63.913333	W	DD		GAZ	21°25'27' S, 63°54'48' W Alt: 1445m	-21.424166	-63.913333	1445	0				1445
BM	Herbarium sheet	154548	85166		BM001211858	Nee, M.		54940		Flores S, R.			26	3	2007		Solanaceae	Solanum	aloysiifolium	Dunal	Southern America	Western South America	Bolivia	Tarija	Burnet O'Connor		19.8 km (by road) W of Palos Blancos, on road from Entre Ríos to Palos Blancos.	Sprawling, weak, much-branched, to 2 m tall. Corolla white, with very dark green marks at base within. Fruit green.	Dry forest on steep slopes with some columnar cacti.	21.424166	S	63.913333	W	DD		GAZ	21°25'27' S, 63°54'48' W Alt: 1445m	-21.424166	-63.913333	1445	0				1445
NY	Herbarium sheet	220790	85166		962169	Nee, M.		54940		Flores S, R.			26	3	2007		Solanaceae	Solanum	aloysiifolium	Dunal	Southern America	Western South America	Bolivia	Tarija	Burnet O'Connor		19.8 km (by road) W of Palos Blancos, on road from Entre Ríos to Palos Blancos.	Sprawling, weak, much-branched, to 2 m tall. Corolla white, with very dark green marks at base within. Fruit green.	Dry forest on steep slopes with some columnar cacti.	21.424166	S	63.913333	W	DD		GAZ	21°25'27' S, 63°54'48' W Alt: 1445m	-21.424166	-63.913333	1445	0				1445
MO	Herbarium sheet	103440	85167	6078922	MO-2113106	Nee, M.		54947		Flores S, R.			26	3	2007		Solanaceae	Solanum	aloysiifolium	Dunal	Southern America	Western South America	Bolivia	Tarija	Gran Chaco		40 km (by road) NE of Palos Blancos, on road to Villa Montes.	Herb 1.4 m tall; corolla white (or seemingly with a very faint violet tinge), with yellow-green star; anthers yellow.	in trash in upper flood zone; dry chaco forest in bottom of small valley. With Prosopis, Ceiba (white-flowered), Pterogyne nitens, Acacia tucumanensis, Nicotiana glauca, Solanum argentinum.	21.295833	S	63.603333	W	DD		GAZ	21°17'45' S, 63°36'12' W Alt: 1565m	-21.295833	-63.603333	1565	0				1565
NY	Herbarium sheet	220771	85167		962196	Nee, M.		54947		Flores S, R.			26	3	2007		Solanaceae	Solanum	aloysiifolium	Dunal	Southern America	Western South America	Bolivia	Tarija	Gran Chaco		40 km (by road) NE of Palos Blancos, on road to Villa Montes.	Herb 1.4 m tall; corolla white (or seemingly with a very faint violet tinge), with yellow-green star; anthers yellow.	in trash in upper flood zone; dry chaco forest in bottom of small valley. With Prosopis, Ceiba (white-flowered), Pterogyne nitens, Acacia tucumanensis, Nicotiana glauca, Solanum argentinum.	21.295833	S	63.603333	W	DD		GAZ	21°17'45' S, 63°36'12' W Alt: 1565m	-21.295833	-63.603333	1565	0				1565
MO	Herbarium sheet	103441	85168	6073922	MO-2113157	Nee, M.		54978					3	4	2007		Solanaceae	Solanum	aloysiifolium	Dunal	Southern America	Western South America	Bolivia	Santa Cruz	Andrés Ibáñez		10 km by gravel road SE of San José and the turnoff from the Santa Cruz-Samaipata highway.	Erect herb 1.5 m tall, in unshaded slope with weedy herbs and shrubs. Corolla white, with yellow-green star at base; anthers yellow.	Extensive area of unconsolidated sediments just E of the true rocky Andes mountains, with the ridge tops all at the same level (ca. 700 m), deeply and finely eroded into hills and narrow valleys. Dry forest on top of hills and upper slopes, with Acacia p	17.993055	S	63.293611	W	DD		GAZ	17°59'35' S, 63°17'37' W Alt: 675m	-17.993055	-63.293611	675	0				675
MO	Herbarium sheet	103468	85195	6072539	MO-2115254	Nee, M.		55081		Hill, S.R.			16	4	2007		Solanaceae	Solanum	aloysiifolium	Dunal	Southern America	Western South America	Bolivia	Santa Cruz	Andrés Ibáñez		Ca. 2 km S of Basilio. Along railroad and dirt road, ca. 200 m W of the Santa Cruz-Abapó highway.	Much-branched herb or shrublet 1.5 m tall. Corolla white; anthers yellow.	Brushy areas and grazed grassy edges, flat, the soil sandy. Former chaco forest.	18.14	S	63.1925	W	DD		GAZ	18°08'24' S, 63°11'33' W Alt: 500m	-18.14	-63.1925	500	0				500
MO	Herbarium sheet	103438	85165	6075200	MO-2117182	Nee, M.		55397		Michelangeli, F.; Colque I, O.; Flores S, R.; McClelland, D. & Stern, S.			6	5	2007		Solanaceae	Solanum	aloysiifolium	Dunal	Southern America	Western South America	Bolivia	Santa Cruz	Florida		Cerro Herradura, 3.5 km (by air) NE of Bermejo, 5.5 km by dirt road from Santa Cruz-Bermejo highway at Bermejo, Cerro Herradura, edge of dry forest on ridgetop near entrance to Refugio Los Volcanes.	Herb. Corolla white. Fruit green.	Lowland tropical evergreen forest on nearly level land, now much disturbed and cleared for pastures.	18.116666	S	63.6	W	DD		GAZ	18°07'00' S, 63°36' W Alt: 1500m	-18.116666	-63.6	1500	0				1500
BM	Herbarium sheet	154549	85165		BM001211864	Nee, M.		55397		Michelangeli, F.; Colque I, O.; Flores S, R.; McClelland, D. & Stern, S.			6	5	2007		Solanaceae	Solanum	aloysiifolium	Dunal	Southern America	Western South America	Bolivia	Santa Cruz	Florida		Cerro Herradura, 3.5 km (by air) NE of Bermejo, 5.5 km by dirt road from Santa Cruz-Bermejo highway at Bermejo, Cerro Herradura, edge of dry forest on ridgetop near entrance to Refugio Los Volcanes.	Herb. Corolla white. Fruit green.	Lowland tropical evergreen forest on nearly level land, now much disturbed and cleared for pastures.	18.116666	S	63.6	W	DD		GAZ	18°07'00' S, 63°36' W Alt: 1500m	-18.116666	-63.6	1500	0				1500
MO	Herbarium sheet	183468	139837	6833367	MO-3037973	Nee, M.		57674		Mendoza, M.			5	1	2011		Solanaceae	Solanum	aloysiifolium	Dunal	Southern America	Western South America	Bolivia	Santa Cruz	Vallegrande		3.9 km (by air) and 6.8 km (by road) E of Pucará, on road to Vallegrande	herb; corolla pale violet when first opening, then white; anthes yellow	remnant forest of slopes of shale, with Alnus acuminata, Podocarpus parletorei, Brachyotum microdon, Abatia stellata, some planted Cupressus cf. sargentii	18.4241	S	64.0852	W	DMS		SPEC	18°42'41' S, 64°08'52' W Alt: 2590m	-18.711389	-64.147778	2590	0				2590
MO	Herbarium sheet	144314	110037	6472030	MO-2540638	Nee, M.		59918					14	4	2013		Solanaceae	Solanum	aloysiifolium	Dunal	Southern America	Western South America	Bolivia	La Paz	Nor Yungas		Steep slopes on SE side of Coroico, vic. Hotel Esmeralda and chapel.	Weak, herbaceous, 1.5 m. tall, among other plants. Corolla white; anthers yellow.	Mixture of coffee plantations and remnants of woodland with much escaped Impatiens, and open grassy and brushy areas with much Melinis minutiflora (not now blooming).	16.192222	S	67.723611	W	DD		SPEC	16°11'32' S, 67°43'25' W Alt: 1800 - 1875m	-16.192222	-67.723611	1800	1875				1800 - 1875
CORD	Herbarium sheet	164930	127035			Novara, L.J.		285					0	0	1976		Solanaceae	Solanum	aloysiifolium	Dunal	Southern America	Southern South America	Argentina	Jujuy	San Antonio		5 km al oeste de Perico de San Antonio [San Antonio]			24.335535	S	65.366981	W	DD		GAZ	24°20'08' S, 65°22'01' W	-24.335535	-65.366981	0	0
G	Herbarium sheet	164961	127056	206043		Novara, L.J.		569					0	0	0		Solanaceae	Solanum	aloysiifolium	Dunal	Southern America	Southern South America	Argentina				[sin. loc.]			0		0			2-5km	GAZ		0	0	0	0
MCNS	Herbarium sheet	164962	127056			Novara, L.J.		569					0	0	0		Solanaceae	Solanum	aloysiifolium	Dunal	Southern America	Southern South America	Argentina				[sin. loc.]			0		0			2-5km	GAZ		0	0	0	0
CORD	Herbarium sheet	164928	127033			Novara, L.J.		733					9	3	1978		Solanaceae	Solanum	aloysiifolium	Dunal	Southern America	Southern South America	Argentina	Salta	Capital		Cuspide del cerro San Bernardo			24.780228	S	65.393801	W	DD		GAZ	24°46'49' S, 65°23'38' W Alt: 1450m	-24.780228	-65.393801	1450	0				1450
CORD	Herbarium sheet	164892	126997	567036	CORD00056585	Novara, L.J.		958					4	4	1980		Solanaceae	Solanum	aloysiifolium	Dunal	Southern America	Southern South America	Argentina	Salta	Capital		Cumbres de la Pedrera, Abra del camino de Salta a La Quesera, 18 km al SE de la ciudad de Salta.			24.888006	S	65.313701	W	DD		GAZ	24°53'17' S, 65°18'49' W Alt: 1450m	-24.888006	-65.313701	1450	0				1450
MCNS	Herbarium sheet	214386	162147			Novara, L.J.		972					4	4	1980		Solanaceae	Solanum	aloysiifolium	Dunal	Southern America	Southern South America	Argentina	Salta	Capital	Cumbres de la Pedrera	abra del camino de Salta a Quesera, 18 km al S de la ciudad de Salta			24.888006	S	65.313701	W	DD		GAZ	24°53'17' S, 65°18'49' W Alt: 1450m	-24.888006	-65.313701	1450	0	ca.			1450
MO	Herbarium sheet	79953	69886	5862798	MO-1351154	Novara, L.J.		3397					17	5	1983		Solanaceae	Solanum	aloysiifolium	Dunal	Southern America	Southern South America	Argentina	Salta	Cerrillos		Dpto. La Merced. Fca. El Rodeo, 1 km al N del Rio Rosario, 6 km al S de La Merced.	Sufrútice 1 m alt.	En cultivo de Medicago sativa.	25.019667	S	65.486242	W	DD		GAZ	25°01'11' S, 65°29'10' W	-25.019667	-65.486242	0	0
CORD	Herbarium sheet	164716	69886			Novara, L.J.		3397					17	5	1983		Solanaceae	Solanum	aloysiifolium	Dunal	Southern America	Southern South America	Argentina	Salta	Cerrillos		Dpto. La Merced. Fca. El Rodeo, 1 km al N del Rio Rosario, 6 km al S de La Merced.	Sufrútice 1 m alt.	En cultivo de Medicago sativa.	25.019667	S	65.486242	W	DD		GAZ	25°01'11' S, 65°29'10' W	-25.019667	-65.486242	0	0
MO	Herbarium sheet	103470	85197	5903677	MO-1351150	Novara, L.J.		3552					21	8	1983		Solanaceae	Solanum	aloysiifolium	Dunal	Southern America	Southern South America	Argentina	Salta	Capital		ciudad de Salta, en cunetas de Av. Paraguay próxidas al puente del río Arenales	Sufrutice 0,6m alt. Flor blanco celeste		24.809467	S	65.421909	W	DD		GAZ	24°48'34' S, 65°25'19' W Alt: 1180m	-24.809467	-65.421909	1180	0				1180
CORD	Herbarium sheet	168031	85197		CORD00084397	Novara, L.J.		3552					21	8	1983		Solanaceae	Solanum	aloysiifolium	Dunal	Southern America	Southern South America	Argentina	Salta	Capital		ciudad de Salta, en cunetas de Av. Paraguay próxidas al puente del río Arenales	Sufrutice 0,6m alt. Flor blanco celeste		24.809467	S	65.421909	W	DD		GAZ	24°48'34' S, 65°25'19' W Alt: 1180m	-24.809467	-65.421909	1180	0				1180
MCNS	Herbarium sheet	214311	85197			Novara, L.J.		3552					21	8	1983		Solanaceae	Solanum	aloysiifolium	Dunal	Southern America	Southern South America	Argentina	Salta	Capital		ciudad de Salta, en cunetas de Av. Paraguay próxidas al puente del río Arenales	Sufrutice 0,6m alt. Flor blanco celeste		24.809467	S	65.421909	W	DD		GAZ	24°48'34' S, 65°25'19' W Alt: 1180m	-24.809467	-65.421909	1180	0				1180
CORD	Herbarium sheet	164920	127025			Novara, L.J.		3580					10	9	1983		Solanaceae	Solanum	aloysiifolium	Dunal	Southern America	Southern South America	Argentina	Salta	General San Martín		Tartagal, en playa de río	Hierba 0,5-1 m alt.		22.310034	S	63.482019	W	DMS		GAZ	22°31'00' S, 63°48'20' W Alt: 400m	-22.516761	-63.805608	400	0				400
MO	Herbarium sheet	79951	69884	5903668	MO-1351149	Novara, L.J.		3594					11	9	1983		Solanaceae	Solanum	aloysiifolium	Dunal	Southern America	Southern South America	Argentina	Salta	General San Martín		General Mosconi, 8 km al sur de Tartagal.	Hierba 1 m alt.		22.601491	S	63.805736	W	DD		GAZ	22°36'05' S, 63°48'21' W Alt: 400m	-22.601491	-63.805736	400	0				400
MO	Herbarium sheet	79950	69883	5903684	MO-1351147	Novara, L.J.		3688					13	9	1983		Solanaceae	Solanum	aloysiifolium	Dunal	Southern America	Southern South America	Argentina	Salta	General San Martín		Laguna La Yuntada, 20 km al NW de Tartagal.	Sufrutica 0.5-0.8 m alt.		22.445083	S	63.905271	W	DD	2-5km	GAZ	22°27' S, 63°54' W Alt: 700m	-22.445083	-63.905271	700	0				700
MCNS	Herbarium sheet	214436	162196			Novara, L.J.		3915		Tolaba, J.A. & Gutiérrez, M.A.			12	2	2007		Solanaceae	Solanum	aloysiifolium	Dunal	Southern America	Southern South America	Argentina	Salta	Metán	Finca Cachari	3 km al W W del puente de Ruta 34 Río Juramento y 22 km al S hasta el Cerro El Pelado, pasando 4 km al S el campamento base		chaco serrano	25.1405	S	65.0712	W	DMS		SPEC	25°14'05' S, 65°07'12' W Alt: 1500 - 2000m	-25.234722	-65.12	1500	2000				1500 - 2000
MCNS	Herbarium sheet	214398	162159			Novara, L.J.		5560		Bruno, S.			12	10	1985		Solanaceae	Solanum	aloysiifolium	Dunal	Southern America	Southern South America	Argentina	Salta	Rosario de Lerma		pie del paredon del dique Las Lomitas, 2 km al E del Campo Quijano	flor blanca	en suelos arenosos sueltos	24.899726	S	65.624128	W	DD		GAZ	24°53'59' S, 65°37'27' W Alt: 1500m	-24.899726	-65.624128	1500	0				1500
B	Herbarium sheet	231049	175263		B 10 0213668	Novara, L.J.		5882					30	1	1987		Solanaceae	Solanum	aloysiifolium	Dunal	Southern America	Southern South America	Argentina	Salta	Capital		Sierra de Veléz, cerros al E de la Universidad Catolica	flores blancas	en chaco serrano humedo, barrancas cerca al camino	0		0					Alt: 1200m	0	0	1200	0				1200
B	Herbarium sheet	231141	175348		B 10 0213737	Novara, L.J.		5886					30	1	1987		Solanaceae	Solanum	aloysiifolium	Dunal	Southern America	Southern South America	Argentina	Salta	Capital		Dpto. Capital; Chachapoyas. Sierra de Vélez. Cerros al E de la Univers. Catolica	Flores blancas. Sufrutice 1 m alt.	En chaco serrano humedo.	0		0					Alt: 1200m	0	0	1200	0				1200
MCNS	Herbarium sheet	214393	162154			Novara, L.J.		6226					27	2	1987		Solanaceae	Solanum	aloysiifolium	Dunal	Southern America	Southern South America	Argentina	Salta	Cachí	Cuesta del Obispo	inmediaciones de La Harradura	flores blancas	suelos modificados proximos al camino	0		0					Alt: 3000m	0	0	3000	0				3000
B	Herbarium sheet	230967	162154		B 10 0266180	Novara, L.J.		6226					27	2	1987		Solanaceae	Solanum	aloysiifolium	Dunal	Southern America	Southern South America	Argentina	Salta	Cachí	Cuesta del Obispo	inmediaciones de La Harradura	flores blancas	suelos modificados proximos al camino	0		0					Alt: 3000m	0	0	3000	0				3000
MCNS	Herbarium sheet	214394	162155			Novara, L.J.		6231					27	2	1987		Solanaceae	Solanum	aloysiifolium	Dunal	Southern America	Southern South America	Argentina	Salta	Cachí	Cuesta del Obispo	inmediaciones de La Herradura		suelos modificados proximos al camino	0		0					Alt: 3000m	0	0	3000	0				3000
MCNS	Herbarium sheet	214399	162160			Novara, L.J.		6235					27	2	1987		Solanaceae	Solanum	aloysiifolium	Dunal	Southern America	Southern South America	Argentina	Salta	Cachí	Cuesta del Obispo	inmediaciones de La Herradura		suelos modificados proximos al camino	0		0					Alt: 3000m	0	0	3000	0				3000
B	Herbarium sheet	230968	162160		B 10 0266196	Novara, L.J.		6235					27	2	1987		Solanaceae	Solanum	aloysiifolium	Dunal	Southern America	Southern South America	Argentina	Salta	Cachí	Cuesta del Obispo	inmediaciones de La Herradura		suelos modificados proximos al camino	0		0					Alt: 3000m	0	0	3000	0				3000
B	Herbarium sheet	231142	175349		B 10 0266802	Novara, L.J.		6284					15	3	1987		Solanaceae	Solanum	aloysiifolium	Dunal	Southern America	Southern South America	Argentina	Salta	Rosario de Lerma		Dpto. R. de Lerma; El Pacara. Ruta 23, 4 km al NE, de R. de Lerma	Flores blancas.	En banquinas y alambrados proximos a cultivos	0		0					Alt: 1330m	0	0	1330	0				1330
B	Herbarium sheet	231143	175350		B 10 0266402	Novara, L.J.		6390					25	3	1987		Solanaceae	Solanum	aloysiifolium	Dunal	Southern America	Southern South America	Argentina	Salta	Chicoana		Dpto. Chicoana; Quebraa de Escoipe. Arroyo La Gotera. Camino a Cachi	Hierba 1 m alt.	Selva en galeria junto al arroyo	0		0					Alt: 1700m	0	0	1700	0				1700
B	Herbarium sheet	231145	175352		B 10 0270245	Novara, L.J.		6545					17	4	1987		Solanaceae	Solanum	aloysiifolium	Dunal	Southern America	Southern South America	Argentina	Salta	La Caldera		Dpto. La Caldera; Vaqueros. Rio Wierna, proximo a su desembocadura en el rio Caldera.	sufrutice 0.7m alt. Flores blancas	Transicion entre Yungas y Chaco. Serrano Humedo	0		0						0	0	0	0
B	Herbarium sheet	231146	175353		B 10 0266651	Novara, L.J.		7415					29	12	1987		Solanaceae	Solanum	aloysiifolium	Dunal	Southern America	Southern South America	Argentina	Salta	Rosario de Lerma		Dpto. R de Lerma; Corralito: Rio El Manzano, en la Usina, 10 km al S de Campo Quijano.	Flores blancas.	Provincia fitogeografica de Yungas	0		0					Alt: 1600 - 1700m	0	0	1600	1700				1600 - 1700
MCNS	Herbarium sheet	214402	162163			Novara, L.J.		7501					16	1	1998		Solanaceae	Solanum	aloysiifolium	Dunal	Southern America	Southern South America	Argentina	Salta	Rosario de Lerma	Quebrada del Toro	Ruta 51 km 32.1		pastizal serrano con esbozo de monte y de yungas; en promotorio rocoso junto al río	24.752092	S	65.750808	W	DD		GAZ	24°45'08' S, 65°45'03' W Alt: 1700 - 1780m	-24.752092	-65.750808	1700	1780				1700 - 1780
B	Herbarium sheet	231147	175354		B 10 0266587	Novara, L.J.		7699					5	3	1988		Solanaceae	Solanum	aloysiifolium	Dunal	Southern America	Southern South America	Argentina	Salta	Cerrillos		Dpto. Cerrillos; Finca Santa Margarita, Ruta 21 4 km al N de San Agustin	Hierba 0,8m alt. Flores blancas.	Suelos agricolas muy modificados. En cultivos, alambrados y banquinas.	0		0					Alt: 1150m	0	0	1150	0				1150
MCNS	Herbarium sheet	214385	162146			Novara, L.J.		7786					10	3	1988		Solanaceae	Solanum	aloysiifolium	Dunal	Southern America	Southern South America	Argentina	Salta	Metán	Yatasto	cerca de Ruta 34, al S de Metán	hierba de flores blancas	ambientes antropizadas modificados; originalmente yungas	25.594197	S	64.965549	W	DD		GAZ	25°35'39' S, 64°57'56' W Alt: 700m	-25.594197	-64.965549	700	0	ca.			700
B	Herbarium sheet	231231	162146		B 10 0261476	Novara, L.J.		7786					10	3	1988		Solanaceae	Solanum	aloysiifolium	Dunal	Southern America	Southern South America	Argentina	Salta	Metán	Yatasto	cerca de Ruta 34, al S de Metán	hierba de flores blancas	ambientes antropizadas modificados; originalmente yungas	25.594197	S	64.965549	W	DD		GAZ	25°35'39' S, 64°57'56' W Alt: 700m	-25.594197	-64.965549	700	0	ca.			700
B	Herbarium sheet	231148	175355		B 10 0266898	Novara, L.J.		7860					20	3	1988		Solanaceae	Solanum	aloysiifolium	Dunal	Southern America	Southern South America	Argentina	Salta	Chicoana		Dpto. Chicoana; La Vina: 6-7 km al sur de Rosario de Lerma.	Flores blancas.	Ambientes con modificacion antropica. Originalmente Yungas.	0		0					Alt: 1250 - 1300m	0	0	1250	1300				1250 - 1300
MCNS	Herbarium sheet	214384	162145			Novara, L.J.		7937		la Fuente, J.R. de			14	4	1988		Solanaceae	Solanum	aloysiifolium	Dunal	Southern America	Southern South America	Argentina	Jujuy	Tumbaya	Quebrada Humahuaca	Volcan, Laguna Volcán, 2-6 km al W del pueblo	sufrutice 1.5-2 m	transción de prepuna y piso superior de yungas	23.935452	S	65.494867	W	DD		GAZ	23°56'08' S, 65°29'42' W Alt: 2000 - 2400m	-23.935452	-65.494867	2000	2400				2000 - 2400
B	Herbarium sheet	231230	162145		B 10 0266076	Novara, L.J.		7937		la Fuente, J.R. de			14	4	1988		Solanaceae	Solanum	aloysiifolium	Dunal	Southern America	Southern South America	Argentina	Jujuy	Tumbaya	Quebrada Humahuaca	Volcan, Laguna Volcán, 2-6 km al W del pueblo	sufrutice 1.5-2 m	transción de prepuna y piso superior de yungas	23.935452	S	65.494867	W	DD		GAZ	23°56'08' S, 65°29'42' W Alt: 2000 - 2400m	-23.935452	-65.494867	2000	2400				2000 - 2400
B	Herbarium sheet	231149	175356		B 10 0219989	Novara, L.J.		8106					16	9	1988		Solanaceae	Solanum	aloysiifolium	Dunal	Southern America	Southern South America	Argentina	Salta	Capital		Dpto. Capital; Castellanos: Arroyo Castellanos 5 km al W del puente a Yacones.	Flor blanco lilacina.	Yungas, modificada en parte por cultivos. Sufrutice 1 m alt.	0		0					Alt: 1500 - 1800m	0	0	1500	1800				1500 - 1800
M	Herbarium sheet	231762	175356			Novara, L.J.		8106					16	9	1988		Solanaceae	Solanum	aloysiifolium	Dunal	Southern America	Southern South America	Argentina	Salta	Capital		Dpto. Capital; Castellanos: Arroyo Castellanos 5 km al W del puente a Yacones.	Flor blanco lilacina.	Yungas, modificada en parte por cultivos. Sufrutice 1 m alt.	0		0					Alt: 1500 - 1800m	0	0	1500	1800				1500 - 1800
CORD	Herbarium sheet	164921	127026			Novara, L.J.		8247					5	12	1988		Solanaceae	Solanum	aloysiifolium	Dunal	Southern America	Southern South America	Argentina	Salta	Capital		Vías del ferrocarril, playa de maniobra entre la esta ción y el molino Batule	Hierba 1 m. Ambiente antrópicamente modificado		24.790381	S	65.43387	W	DD		GAZ	24°47'25' S, 65°26'02' W Alt: 1187m	-24.790381	-65.43387	1187	0				1187
G	Herbarium sheet	70168	63441	362331		Novara, L.J.		8805					17	4	1989		Solanaceae	Solanum	aloysiifolium	Dunal	Southern America	Southern South America	Argentina	Salta	Capital	La Pena	La Pena, 3km el E de ruta 51 km 1570 rumbo a Cabeza de Buey			0		0					Alt: 700 - 800m	0	0	700	800				700 - 800
B	Herbarium sheet	230970	63441		B 10 0219740	Novara, L.J.		8805					17	4	1989		Solanaceae	Solanum	aloysiifolium	Dunal	Southern America	Southern South America	Argentina	Salta	Capital	La Pena	La Pena, 3km el E de ruta 51 km 1570 rumbo a Cabeza de Buey			0		0					Alt: 700 - 800m	0	0	700	800				700 - 800
MCNS	Herbarium sheet	214389	162150			Novara, L.J.		8876		Bruno, S. & Dalfonso, C.			11	5	1989		Solanaceae	Solanum	aloysiifolium	Dunal	Southern America	Southern South America	Argentina	Salta	Orán		ruta 34 km 1290, 3 km al sur del arroyo de los Monos	sufrutice 1.2 m; flores blancas	bosque deciduo alto calido mumedo de Calicophyllum multiflorum	23.538019	S	64.490096	W	DD	2-5km	GAZ	23°32' S, 64°29' W Alt: 700m	-23.538019	-64.490096	700	0				700
B	Herbarium sheet	231233	162150		B 10 0219595	Novara, L.J.		8876		Bruno, S. & Dalfonso, C.			11	5	1989		Solanaceae	Solanum	aloysiifolium	Dunal	Southern America	Southern South America	Argentina	Salta	Orán		ruta 34 km 1290, 3 km al sur del arroyo de los Monos	sufrutice 1.2 m; flores blancas	bosque deciduo alto calido mumedo de Calicophyllum multiflorum	23.538019	S	64.490096	W	DD	2-5km	GAZ	23°32' S, 64°29' W Alt: 700m	-23.538019	-64.490096	700	0				700
B	Herbarium sheet	231234	162150		B 10 0219596	Novara, L.J.		8876		Bruno, S. & Dalfonso, C.			11	5	1989		Solanaceae	Solanum	aloysiifolium	Dunal	Southern America	Southern South America	Argentina	Salta	Orán		ruta 34 km 1290, 3 km al sur del arroyo de los Monos	sufrutice 1.2 m; flores blancas	bosque deciduo alto calido mumedo de Calicophyllum multiflorum	23.538019	S	64.490096	W	DD	2-5km	GAZ	23°32' S, 64°29' W Alt: 700m	-23.538019	-64.490096	700	0				700
MCNS	Herbarium sheet	214387	162148			Novara, L.J.		9246		Bruno, S.			29	12	1989		Solanaceae	Solanum	aloysiifolium	Dunal	Southern America	Southern South America	Argentina	Jujuy	Tumbaya	Quebrada de Coiruro	2-3 km al N de Volcan	hierba 80 cm; flores blancas	microambiente húmedo de quebrada, lluvia ca. 250 mm annuales	23.895033	S	65.459743	W	DD		GAZ	23°53'42' S, 65°27'35' W Alt: 2050 - 2150m	-23.895033	-65.459743	2050	2150				2050 - 2150
B	Herbarium sheet	231232	162148		B 10 0213052	Novara, L.J.		9246		Bruno, S.			29	12	1989		Solanaceae	Solanum	aloysiifolium	Dunal	Southern America	Southern South America	Argentina	Jujuy	Tumbaya	Quebrada de Coiruro	2-3 km al N de Volcan	hierba 80 cm; flores blancas	microambiente húmedo de quebrada, lluvia ca. 250 mm annuales	23.895033	S	65.459743	W	DD		GAZ	23°53'42' S, 65°27'35' W Alt: 2050 - 2150m	-23.895033	-65.459743	2050	2150				2050 - 2150
B	Herbarium sheet	231154	175361		B 10 0213148	Novara, L.J.		9534	bis	Bruno, S.			11	2	1990		Solanaceae	Solanum	aloysiifolium	Dunal	Southern America	Southern South America	Argentina	Salta	Cerrillos		Dpto. Cerrillos; Entre La Isla y La Tablada, al E de Ruta 21 hasta el rio Arias.	Hierba 0,8 m alt. Flores blancas.	Chaco serrano subhumedo con modificaciones antropicas.	0		0					Alt: 1150m	0	0	1150	0				1150
CORD	Herbarium sheet	164917	127022			Novara, L.J.		9830		Bruno, S.			12	5	1990		Solanaceae	Solanum	aloysiifolium	Dunal	Southern America	Southern South America	Argentina	Jujuy	El Carmen		Proximidades de San Antonio, 4-6 km al sur de Puesto Viejo	Hierba 1,2 m; flores blancas	Chaco serrano seco y subhúmedo. Suello arcilloso salinos inundables.	24.373623	S	65.330937	W	DD	>20km	GAZ	24°22'25' S, 65°19'51' W Alt: 700m	-24.373623	-65.330937	700	0				700
B	Herbarium sheet	231228	127022		B 10 0219461	Novara, L.J.		9830		Bruno, S.			12	5	1990		Solanaceae	Solanum	aloysiifolium	Dunal	Southern America	Southern South America	Argentina	Jujuy	El Carmen		Proximidades de San Antonio, 4-6 km al sur de Puesto Viejo	Hierba 1,2 m; flores blancas	Chaco serrano seco y subhúmedo. Suello arcilloso salinos inundables.	24.373623	S	65.330937	W	DD	>20km	GAZ	24°22'25' S, 65°19'51' W Alt: 700m	-24.373623	-65.330937	700	0				700
B	Herbarium sheet	231229	127022		B 10 0219460	Novara, L.J.		9830		Bruno, S.			12	5	1990		Solanaceae	Solanum	aloysiifolium	Dunal	Southern America	Southern South America	Argentina	Jujuy	El Carmen		Proximidades de San Antonio, 4-6 km al sur de Puesto Viejo	Hierba 1,2 m; flores blancas	Chaco serrano seco y subhúmedo. Suello arcilloso salinos inundables.	24.373623	S	65.330937	W	DD	>20km	GAZ	24°22'25' S, 65°19'51' W Alt: 700m	-24.373623	-65.330937	700	0				700
G	Herbarium sheet	136775	103691		G00443723	Novara, L.J.		11212		Bruno, S.			14	2	1999		Solanaceae	Solanum	aloysiifolium	Dunal	Southern America	Southern South America	Argentina	Salta	La Caldera	La Caldera	camino y lomadas aledañas al Cristo	flores blancas	ambiente antrópicamente modificado	24.602935	S	65.373843	W	DD		GAZ	24°36'11' S, 65°22'26' W Alt: 1500m	-24.602935	-65.373843	1500	0				1500
MCNS	Herbarium sheet	214400	162161			Novara, L.J.		11631					19	1	2002		Solanaceae	Solanum	aloysiifolium	Dunal	Southern America	Southern South America	Argentina	Salta	Rosario de Lerma	Quebrada del Toro	Ruta 51 km 32-32.5, 1 km antes de viaducto Río Toro en promotorio rocoso junto al río		pastizal serrano con esbozo de monte y de yungas; en promotorio rocoso junto al río	24.752092	S	65.750808	W	DD		GAZ	24°45'08' S, 65°45'03' W Alt: 1750m	-24.752092	-65.750808	1750	0				1750
MCNS	Herbarium sheet	214401	162162			Novara, L.J.		11632					19	1	2002		Solanaceae	Solanum	aloysiifolium	Dunal	Southern America	Southern South America	Argentina	Salta	Rosario de Lerma	Quebrada del Toro	Ruta 51 km 32-32.5, 1 km antes de viaducto Río Toro en promotorio rocoso junto al río		pastizal serrano con esbozo de monte y de yungas; en promotorio rocoso junto al río	24.752092	S	65.750808	W	DD		GAZ	24°45'08' S, 65°45'03' W Alt: 1750m	-24.752092	-65.750808	1750	0				1750
MCNS	Herbarium sheet	214403	162164			Novara, L.J.		11912					27	1	2003		Solanaceae	Solanum	aloysiifolium	Dunal	Southern America	Southern South America	Argentina	Salta	Rosario de Lerma	Quebrada del Toro	Ruta 51, km 45, pasando 2 km El Candado, pasando el 2ndo puente carretero sobre el río, 300-800 m al E del camino y vias del tren	hierba 0.5 m; flores blancas	en con oalluvial y quebradita en comunidad de Trichocereus atacamensis	24.731435	S	65.759026	W	DD		GAZ	24°43'53' S, 65°45'32' W Alt: 2100 - 2300m	-24.731435	-65.759026	2100	2300				2100 - 2300
MCNS	Herbarium sheet	164969	127061	194828		Novara, L.J.		12202		Bruno, S.			10	1	2005		Solanaceae	Solanum	aloysiifolium	Dunal	Southern America	Southern South America	Argentina	Salta	La Caldera		Dique Campo Alegre, Ruta nº 9, km 1232,5 en lomadas y barrancas abruptas próximas al sector NE del lago	Hierba o sufrútice de flores blancas. Poco frecuente		24.3525	S	65.2616	W	DMS	2-5km	GAZ	24°35' S, 65°26' W Alt: 1600m	-24.590278	-65.437778	1600	0				1600
CORD	Herbarium sheet	164970	127061			Novara, L.J.		12202		Bruno, S.			10	1	2005		Solanaceae	Solanum	aloysiifolium	Dunal	Southern America	Southern South America	Argentina	Salta	La Caldera		Dique Campo Alegre, Ruta nº 9, km 1232,5 en lomadas y barrancas abruptas próximas al sector NE del lago	Hierba o sufrútice de flores blancas. Poco frecuente		24.3525	S	65.2616	W	DMS	2-5km	GAZ	24°35' S, 65°26' W Alt: 1600m	-24.590278	-65.437778	1600	0				1600
CORD	Herbarium sheet	164949	127049	194823		Novara, L.J.		12208		Barboza, G.E. & Bruno, S.			15	1	2005		Solanaceae	Solanum	aloysiifolium	Dunal	Southern America	Southern South America	Argentina	Salta	Capital		Sierra de Vélez. Cerro de la ermita, detrás de la capilla de la virgen de Schoenstadt	Hierba 60-80 cm alt. Corola blanca o lilacina, centro amarillo. Fruto negruzco	Chaco serrano.	24.5344	S	65.1425	W	DMS	2-5km	GAZ	24°54' S, 65°14' W Alt: 1300 - 1400m	-24.895556	-65.240278	1300	1400				1300 - 1400
MCNS	Herbarium sheet	164950	127049			Novara, L.J.		12208		Barboza, G.E. & Bruno, S.			15	1	2005		Solanaceae	Solanum	aloysiifolium	Dunal	Southern America	Southern South America	Argentina	Salta	Capital		Sierra de Vélez. Cerro de la ermita, detrás de la capilla de la virgen de Schoenstadt	Hierba 60-80 cm alt. Corola blanca o lilacina, centro amarillo. Fruto negruzco	Chaco serrano.	24.5344	S	65.1425	W	DMS	2-5km	GAZ	24°54' S, 65°14' W Alt: 1300 - 1400m	-24.895556	-65.240278	1300	1400				1300 - 1400
MCNS	Herbarium sheet	214437	162197			Novara, L.J.		13025					18	12	2007		Solanaceae	Solanum	aloysiifolium	Dunal	Southern America	Southern South America	Argentina	Salta	Cachí	Cachi	jardines alrededor del camping y de la Hosteria	hierba 50-80 cm; flores blanco-celestes; aparentamente maleza de cantero	cultivados	25.122755	S	66.166284	W	DD		GAZ	25°07'22' S, 66°09'59' W Alt: 2300m	-25.122755	-66.166284	2300	0				2300
CORD	Herbarium sheet	164889	126994	567035	CORD 00000484	Novara, L.J.		s.n.					30	11	1997		Solanaceae	Solanum	aloysiifolium	Dunal	Southern America	Southern South America	Argentina	Salta	Chicoana		Quebrada de Escoipe, en Quebrada Los Sauces, al oeste de la ruta 33, km 16, unos 4 km al sur (aguas arribas) de Los Laureles	Propiedad Dr. Silvano Locatelli		25.0639	S	65.3525	W	DMS		GAZ	25°06'39' S, 65°35'25' W Alt: 1400m	-25.110833	-65.590278	1400	0				1400
CORD	Herbarium sheet	164957	127053			Oberti, J.C.		s.n.					26	11	1997		Solanaceae	Solanum	aloysiifolium	Dunal	Southern America	Southern South America	Argentina	Salta	La Caldera		rn nº 9, Vaqueros, 500 m al norte del puente sobre el Arroyo Chaile, camino al cementerio			24.688702	S	65.393533	W	DD		GAZ	24°41'19' S, 65°23'37' W Alt: 1250m	-24.688702	-65.393533	1250	0				1250
SI	Herbarium sheet	164991	127081	435471	54484	O'Donell, C.A.		3150					14	4	1945		Solanaceae	Solanum	aloysiifolium	Dunal	Southern America	Southern South America	Argentina	Salta	Orán		Orán.			23.2155	S	64.132	W	DMS	2-5km	GAZ	23°22' S, 64°13' W	-23.365278	-64.222222	0	0
K	Herbarium sheet	67084	60645		K001043108	O'Donell, C.A.		s.n.					3	4	1945		Solanaceae	Solanum	aloysiifolium	Dunal	Southern America	Southern South America	Argentina	Chaco	General Güemes		Campo Santo, Güemes			24.47	S	65.01	W	DMS		GAZ	24°47' S, 65°01' W	-24.783333	-65.016667	0	0
F	Herbarium sheet	136956	103758	1398894		Ortíz, F.		s.n.					10	6	1945		Solanaceae	Solanum	aloysiifolium	Dunal	Southern America	Southern South America	Argentina	Tucumán	Cruz Alta		banda Río Sali			26.83411	S	65.165416	W	DD	>20km	GAZ	26°50'03' S, 65°09'55' W	-26.83411	-65.165416	0	0
F	Herbarium sheet	81742	103999	1293365		Ortíz, F.		s.n.					8	5	1945		Solanaceae	Solanum	aloysiifolium	Dunal	Southern America	Southern South America	Argentina	Tucumán	Monteros		kilometro 1220			0		0						0	0	0	0
K	Herbarium sheet	137333	103999		K001167653	Ortíz, F.		s.n.					8	5	1945		Solanaceae	Solanum	aloysiifolium	Dunal	Southern America	Southern South America	Argentina	Tucumán	Monteros		kilometro 1220			0		0						0	0	0	0
MO	Herbarium sheet	103471	85198	2379387	MO-1336867	Pedersen, ?		s.n.		Hjerting, J.P.			0	0	1949		Solanaceae	Solanum	aloysiifolium	Dunal	Southern America	Southern South America	Argentina				[sin. loc.]			0		0					Alt: 900m	0	0	900	0				900
F	Herbarium sheet	81743	70836	2173202		Pedersen, T.M.		16133					26	7	1994		Solanaceae	Solanum	aloysiifolium	Dunal	Southern America	Southern South America	Argentina	Jujuy	Ledesma	Parque Nacional Calilegua		About 50 cm high, herbaceous or softly woody, flowers purplish-violet.	Roadside.	23.507578	S	64.945377	W	DD	>20km	GAZ	23°30'27' S, 64°56'43' W	-23.507578	-64.945377	0	0
MO	Herbarium sheet	103472	85199	6035994	MO-2096969	Peñaranda, J.A.		456					6	4	2007		Solanaceae	Solanum	aloysiifolium	Dunal	Southern America	Western South America	Bolivia	Chuquisaca	Oropeza		Comunidad Sancho. Valles secos interandinos, borde de camino alrededor de casas.	Arbusto pequeño ca. 0.50 m de altura. Flores de color violeta.		19.07472	S	65.23333	W	DD		GAZ	19°04'29' S, 65°14'00' W Alt: 2893m	-19.07472	-65.23333	2893	0				2893
MO	Herbarium sheet	79955	69888	5871232	MO-1351161	Pensiero, J.F.		4167		Marino, G.			2	12	1992		Solanaceae	Solanum	aloysiifolium	Dunal	Southern America	Southern South America	Argentina	Tucumán	Monteros		Ruta prov. 307, 30 km S de Tafí del Valle, paraje El Indio.	flores blancas		27.056515	S	65.67062	W	DD		GAZ	27°03'23' S, 65°40'14' W Alt: 963m	-27.056515	-65.67062	963	0				963
MO	Herbarium sheet	85280	73553	5871233	MO-1351160	Pensiero, J.F.		4169		Marino, G.			0	0	1992		Solanaceae	Solanum	aloysiifolium	Dunal	Southern America	Southern South America	Argentina	Tucumán	Monteros		ruta prov. 307, 30 km S de Tafi del Valle, paraje El Indio			27.056515	S	65.67062	W	DD		GAZ	27°03'23' S, 65°40'14' W Alt: 963m	-27.056515	-65.67062	963	0				963
MO	Herbarium sheet	79957	69890	5871230	MO-1351163	Pensiero, J.F.		4232		Marino, G.			3	12	1992		Solanaceae	Solanum	aloysiifolium	Dunal	Southern America	Southern South America	Argentina	Salta	Rosario de Lerma		2 km S de Campo Quijano, camino a El Alisal, quebrada del Rio Toro.	arbusto, flores blancas.		24.889731	S	65.681276	W	DD	2-5km	GAZ	24°53' S, 65°41' W	-24.889731	-65.681276	0	0
MO	Herbarium sheet	103473	85200	5596449	MO-2122604	Pensiero, J.F.		4347		Marino, D.			7	12	1992		Solanaceae	Solanum	aloysiifolium	Dunal	Southern America	Western South America	Bolivia	Chuquisaca	Luis Calvo		El Salvador, zona central.	Escasa, 1 m de alto. Flores blancas.		20.61666	S	63.16666	W	DD		GAZ	20°37'00' S, 63°10'00' W	-20.61666	-63.16666	0	0
F	Herbarium sheet	136821	85200	2137424		Pensiero, J.F.		4347		Marino, D.			7	12	1992		Solanaceae	Solanum	aloysiifolium	Dunal	Southern America	Western South America	Bolivia	Chuquisaca	Luis Calvo		El Salvador, zona central.	Escasa, 1 m de alto. Flores blancas.		20.61666	S	63.16666	W	DD		GAZ	20°37'00' S, 63°10'00' W	-20.61666	-63.16666	0	0
MO	Herbarium sheet	79958	69891	5871229	MO-1351156	Pensiero, J.F.		4521		Marino, G.			13	12	1992		Solanaceae	Solanum	aloysiifolium	Dunal	Southern America	Southern South America	Argentina	Salta	Orán		5 km O de Ruta Nac. 50, proximo puente internacional Argentina - Bolivia, camino a Finca Yacúlica.	1.5 m alto, flores blancas, frecuente.		22.724953	S	64.414109	W	DD	2-5km	GAZ	22°44' S, 64°25' W	-22.724953	-64.414109	0	0
MO	Herbarium sheet	79956	69889	5871231	MO-1351162	Pensiero, J.F.		4621		Marino, G.			15	12	1992		Solanaceae	Solanum	aloysiifolium	Dunal	Southern America	Southern South America	Argentina	Jujuy	Dr. Manuel Belgrano		Lagunas de Yala, proximo Laguna El Rodeo	escasa. flores blancas		24.062889	S	65.284474	W	DMS		GAZ	24°06'29' S, 65°28'45' W Alt: 2060m	-24.108025	-65.479094	2060	0				2060
W	Herbarium sheet	154969	118852	1957-0020074		Peredo, I.		s.n.					10	4	1946		Solanaceae	Solanum	aloysiifolium	Dunal	Southern America	Western South America	Bolivia	Santa Cruz	Andrés Ibáñez	El Pari	El Pari [part of Santa Cruz de la Sierra, historic battle site]	tasllo herbaceo 1 m; flores moradas		17.809143	S	63.193693	W	DD	2-5km	GAZ	17°49' S, 63°12' W	-17.809143	-63.193693	0	0
W	Herbarium sheet	154970	118852	1981-0000755		Peredo, I.		s.n.					10	4	1946		Solanaceae	Solanum	aloysiifolium	Dunal	Southern America	Western South America	Bolivia	Santa Cruz	Andrés Ibáñez	El Pari	El Pari [part of Santa Cruz de la Sierra, historic battle site]	tasllo herbaceo 1 m; flores moradas		17.809143	S	63.193693	W	DD	2-5km	GAZ	17°49' S, 63°12' W	-17.809143	-63.193693	0	0
LIL	Herbarium sheet	164964	127058	566851		Pereira, A.		s.n.					16	10	1948		Solanaceae	Solanum	aloysiifolium	Dunal	Southern America	Southern South America	Argentina	Jujuy	San Antonio		Camino San Antonio-El Ceibal 4 km N	Plan Genera et Species Plantarum Argentinarum		24.2048	S	65.2449	W	DMS	2-5km	SPEC	24°21' S, 65°25' W	-24.346667	-65.413611	0	0
CORD	Herbarium sheet	164965	127058		CORD00056559	Pereira, A.		s.n.					16	10	1948		Solanaceae	Solanum	aloysiifolium	Dunal	Southern America	Southern South America	Argentina	Jujuy	San Antonio		Camino San Antonio-El Ceibal 4 km N	Plan Genera et Species Plantarum Argentinarum		24.2048	S	65.2449	W	DMS	2-5km	SPEC	24°21' S, 65°25' W	-24.346667	-65.413611	0	0
MO	Herbarium sheet	103475	85202	2379384	MO-1336852	Petersen, E.		561		Hjerting, J.P.			0	0	1952		Solanaceae	Solanum	aloysiifolium	Dunal	Southern America	Southern South America	Argentina	Tucumán	Tafí Viejo		Parque [Provincial] Aconquija			26.799485	S	65.355528	W	DD		GAZ	26°47'58' S, 65°21'20' W Alt: 1200m	-26.799485	-65.355528	1200	0				1200
MO	Herbarium sheet	103474	85201	2379383	MO-1336853	Petersen, E.		s.n.		Hjerting, J.P.			0	0	1948		Solanaceae	Solanum	aloysiifolium	Dunal	Southern America	Southern South America	Argentina	Tucumán	Yerba Buena		Parque [Provincial] Aconquija			26.803854	S	65.344838	W	DD		GAZ	26°48'14' S, 65°20'41' W Alt: 800m	-26.803854	-65.344838	800	0				800
MO	Herbarium sheet	103476	85203	2379385	MO-1336851	Petersen, E.		s.n.		Hjerting, J.P.			0	0	1948		Solanaceae	Solanum	aloysiifolium	Dunal	Southern America	Southern South America	Argentina	Tucumán	Trancas		Riarte, El Jardín	flor blanca, arbusto?		0		0					Alt: 1040m	0	0	1040	0				1040
SI	Herbarium sheet	165042	127132	300008		Ponce, M.M.		89					11	12	2008		Solanaceae	Solanum	aloysiifolium	Dunal	Southern America	Southern South America	Argentina	Tucumán	Tafí		Tafí del Valle, Ruta prov. 325, El Rincón. Cerros detrás de la Villa.	Sobre pirca. Flor violeta.		26.5736	S	65.4348	W	DMS	>20km	SPEC	26°57'36' S, 65°43'48' W Alt: 2271m	-26.96	-65.73	2271	0				2271
W	Herbarium sheet	154965	118848	1956-0020987		Quintero		29					2	2	1947		Solanaceae	Solanum	aloysiifolium	Dunal	Southern America	Southern South America	Argentina	Catamarca	El Alto	La Pampa				0		0						0	0	0	0
PACA	Herbarium sheet	199406	154693	47539	PACA047539	Rambo, B.		s.n.					0	10	1948		Solanaceae	Solanum	aloysiifolium	Dunal	Southern America	Southern South America	Argentina	Tucumán	Capital		Tucumán		In incultis Fenofase: flor	26.809255	S	65.219172	W	DD	>20km	GAZ	26°48'33' S, 65°13'09' W	-26.809255	-65.219172	0	0
BM	Herbarium sheet	136123	103131		BM001211131	Renvoize, S.A.		3457					13	11	1978		Solanaceae	Solanum	aloysiifolium	Dunal	Southern America	Southern South America	Argentina	Jujuy	Dr. Manuel Belgrano	Yala	side valley from main Humahuaca valley	small shrub up to 1.5 m high with spreading branches; flowers white	roadside	24.117265	S	65.411831	W	DD		GAZ	24°07'02' S, 65°24'43' W Alt: 1400m	-24.117265	-65.411831	1400	0	ca.			1400
MO	Herbarium sheet	144614	103131		MO-2329800	Renvoize, S.A.		3457					13	11	1978		Solanaceae	Solanum	aloysiifolium	Dunal	Southern America	Southern South America	Argentina	Jujuy	Dr. Manuel Belgrano	Yala	side valley from main Humahuaca valley	small shrub up to 1.5 m high with spreading branches; flowers white	roadside	24.117265	S	65.411831	W	DD		GAZ	24°07'02' S, 65°24'43' W Alt: 1400m	-24.117265	-65.411831	1400	0	ca.			1400
K	Herbarium sheet	156701	103131		K001167632	Renvoize, S.A.		3457					13	11	1978		Solanaceae	Solanum	aloysiifolium	Dunal	Southern America	Southern South America	Argentina	Jujuy	Dr. Manuel Belgrano	Yala	side valley from main Humahuaca valley	small shrub up to 1.5 m high with spreading branches; flowers white	roadside	24.117265	S	65.411831	W	DD		GAZ	24°07'02' S, 65°24'43' W Alt: 1400m	-24.117265	-65.411831	1400	0	ca.			1400
K	Herbarium sheet	67105	60666		K000295019	Rico Arce, L.		1178		Windsor-Shaw, T.			27	12	2002		Solanaceae	Solanum	aloysiifolium	Dunal	Southern America	Western South America	Bolivia	Cochabamba	Mizque		outside E of town	Regular shrub to 1.20 m, white flowers when immature, purple in anthesis, no scented.	River bed with alluvium stones; sec. veg. and areas with cultivars of tomatoes	17.56492	S	65.20154	W	DMS		SPEC	17°56'49' S, 65°20'15' W Alt: 2025m	-17.947	-65.337611	2025	0				2025
NY	Herbarium sheet	80676	60666	NY00823561	823561	Rico Arce, L.		1178		Windsor-Shaw, T.			27	12	2002		Solanaceae	Solanum	aloysiifolium	Dunal	Southern America	Western South America	Bolivia	Cochabamba	Mizque		outside E of town	Regular shrub to 1.20 m, white flowers when immature, purple in anthesis, no scented.	River bed with alluvium stones; sec. veg. and areas with cultivars of tomatoes	17.56492	S	65.20154	W	DMS		SPEC	17°56'49' S, 65°20'15' W Alt: 2025m	-17.947	-65.337611	2025	0				2025
MO	Herbarium sheet	103379	60666	5894954	MO-1389552	Rico Arce, L.		1178		Windsor-Shaw, T.			27	12	2002		Solanaceae	Solanum	aloysiifolium	Dunal	Southern America	Western South America	Bolivia	Cochabamba	Mizque		outside E of town	Regular shrub to 1.20 m, white flowers when immature, purple in anthesis, no scented.	River bed with alluvium stones; sec. veg. and areas with cultivars of tomatoes	17.56492	S	65.20154	W	DMS		SPEC	17°56'49' S, 65°20'15' W Alt: 2025m	-17.947	-65.337611	2025	0				2025
MEXU	Herbarium sheet	149230	60666	1272281		Rico Arce, L.		1178		Windsor-Shaw, T.			27	12	2002		Solanaceae	Solanum	aloysiifolium	Dunal	Southern America	Western South America	Bolivia	Cochabamba	Mizque		outside E of town	Regular shrub to 1.20 m, white flowers when immature, purple in anthesis, no scented.	River bed with alluvium stones; sec. veg. and areas with cultivars of tomatoes	17.56492	S	65.20154	W	DMS		SPEC	17°56'49' S, 65°20'15' W Alt: 2025m	-17.947	-65.337611	2025	0				2025
W	Herbarium sheet	154962	118845	1956-0019770		Risso, J.		964					14	1	1947		Solanaceae	Solanum	aloysiifolium	Dunal	Southern America	Southern South America	Argentina	Catamarca	Capayán	Los Angeles	Paso de Durazno			28.2958	S	65.5708	W	DMS		GAZ	28°29'58' S, 65°57'08' W	-28.499444	-65.952222	0	0
MO	Herbarium sheet	103479	85206	5830485	MO-1336104	Rivera, D.		27		Durán, S.; Patzi, C.; et al.			5	9	2003		Solanaceae	Solanum	aloysiifolium	Dunal	Southern America	Western South America	Bolivia	Cochabamba	Carrasco		Localidad Dianpampa. Exposición SW, pendiente de 45º. Macrobosque montano de yunga. Serie Termomesotropical pluviestacional húmeda de Podocarpus oleifolius - Juglans boliviana, especies diferenciales: Oreopanax cf reticulatus, Hedyosmum cf racemosum, Wei	Herbácea de 0.5m, con flores lilas y frutos verdes. Espécimen preservado en alcohol		17.68138	S	64.68194	W	DD		GAZ	17°40'53' S, 64°40'55' W Alt: 2160m	-17.68138	-64.68194	2160	0				2160
MO	Herbarium sheet	103480	85207	5830481	MO-1336105	Rivera, D.		30		Durán, S.; Patzi, C.; et al.			7	9	2003		Solanaceae	Solanum	aloysiifolium	Dunal	Southern America	Western South America	Bolivia	Cochabamba	Carrasco		Localidad Dianpampa. Exposición SW, pendiente de 45º. Macrobosque montano de yunga. Serie Termomesotropical pluviestacional húmeda de Podocarpus oleifolius - Juglans boliviana, especies diferenciales: Oreopanax cf reticulatus, Hedyosmum cf racemosum, Wei	Arbusto de 0.5m, con flores blancas y frutos verdes en racimos. Espécimen preservado en alcohol.		17.68138	S	64.68194	W	DD		GAZ	17°40'53' S, 64°40'55' W Alt: 2160m	-17.68138	-64.68194	2160	0				2160
CORD	Herbarium sheet	164941	127045	566882	CORD00056568	Rocha, R.		1062					14	2	1949		Solanaceae	Solanum	aloysiifolium	Dunal	Southern America	Southern South America	Argentina	Tucumán	Tafí Viejo		Raco [Racó]			26.662131	S	65.418322	W	DD	>20km	GAZ	26°39'44' S, 65°25'06' W	-26.662131	-65.418322	0	0
LIL	Herbarium sheet	164942	127045			Rocha, R.		1062					14	2	1949		Solanaceae	Solanum	aloysiifolium	Dunal	Southern America	Southern South America	Argentina	Tucumán	Tafí Viejo		Raco [Racó]			26.662131	S	65.418322	W	DD	>20km	GAZ	26°39'44' S, 65°25'06' W	-26.662131	-65.418322	0	0
K	Herbarium sheet	137332	103998		K001167650	Rocha, R.		3668					30	11	1950		Solanaceae	Solanum	aloysiifolium	Dunal	Southern America	Southern South America	Argentina	Tucumán	Tafí Viejo		Tipa [Las Tipas]			26.632875	S	65.416238	W	DD	2-5km	GAZ	26°38' S, 65°25' W	-26.632875	-65.416238	0	0
W	Herbarium sheet	156901	103998	1957-0016422		Rocha, R.		3668					30	11	1950		Solanaceae	Solanum	aloysiifolium	Dunal	Southern America	Southern South America	Argentina	Tucumán	Tafí Viejo		Tipa [Las Tipas]			26.632875	S	65.416238	W	DD	2-5km	GAZ	26°38' S, 65°25' W	-26.632875	-65.416238	0	0
SI	Herbarium sheet	164807	126918	435465	54482	Rodríguez, D.		71					12	11	1911		Solanaceae	Solanum	aloysiifolium	Dunal	Southern America	Southern South America	Argentina	Salta	Orán		Río Piedras.	Hab. rosados. Flor blanca. 1 m. de alt.		23.2155	S	64.132	W	DMS	2-5km	SPEC	23°22' S, 64°13' W	-23.365278	-64.222222	0	0
SI	Herbarium sheet	164808	126918		54483	Rodríguez, D.		71					12	11	1911		Solanaceae	Solanum	aloysiifolium	Dunal	Southern America	Southern South America	Argentina	Salta	Orán		Río Piedras.	Hab. rosados. Flor blanca. 1 m. de alt.		23.2155	S	64.132	W	DMS	2-5km	SPEC	23°22' S, 64°13' W	-23.365278	-64.222222	0	0
SI	Herbarium sheet	165027	127117	435544	54611	Rodríguez, D.		419					13	3	1912		Solanaceae	Solanum	aloysiifolium	Dunal	Southern America	Southern South America	Argentina	Tucumán			La Quinoa.	Hab. faldas. Flor azul. 1 m. de alt.		0		0						0	0	0	0
CORD	Herbarium sheet	164882	126987	566867	CORD00056563	Rojas, T.		11322					0	6	1944		Solanaceae	Solanum	aloysiifolium	Dunal	Southern America	Southern South America	Argentina	Salta	Orán		[Orán]	Flores blanca lilacinas		23.1333	S	64.3333	W	DD	>20km	GAZ	23°08'00' S, 64°20'00' W	-23.1333	-64.3333	0	0
SI	Herbarium sheet	164986	127076	435313	54379	Rotman, A.D.		899		Ahumada, O. & Botta, S.M.			10	12	1983		Solanaceae	Solanum	aloysiifolium	Dunal	Southern America	Southern South America	Argentina	Jujuy	Santa Bárbara		Camino a Cachipunco.	Flor blanca.		24.141	S	64.2455	W	DMS	2-5km	GAZ	24°14' S, 64°25' W	-24.236111	-64.415278	0	0
CORD	Herbarium sheet	164890	126995	567272	CORD00056618	Saravia Toledo, C.		1960					23	3	1989		Solanaceae	Solanum	aloysiifolium	Dunal	Southern America	Southern South America	Argentina	Salta	Capital		La Lagunilla			24.5344	S	65.1425	W	DMS	2-5km	GAZ	24°54' S, 65°14' W Alt: 1200m	-24.895556	-65.240278	1200	0				1200
CORD	Herbarium sheet	164901	127006	567282	CORD00056621	Saravia Toledo, C.		11012		Joaquín, J.N.			18	6	1992		Solanaceae	Solanum	aloysiifolium	Dunal	Southern America	Western South America	Bolivia	Chuquisaca	Luis Calvo		El Salvador-CIMBOC, Clausura Huare			20.4	S	63.1	W	DD	2-5km	GAZ	20°23' S, 63°06' W Alt: 750m	-20.4	-63.1	750	0				750
CORD	Herbarium sheet	164872	126977	567101	CORD00056596	Saravia Toledo, C.		11099					8	12	1992		Solanaceae	Solanum	aloysiifolium	Dunal	Southern America	Western South America	Bolivia	Chuquisaca	Tomina		Tomina: Arquillas [=Arquillos]	1,5 m alt. Hojas pubescentes, calíz verde claro, corola blanca, estambres amarillos		19.15	S	64.29	W	DMS	2-5km	GAZ	19°15' S, 64°29' W Alt: 2150m	-19.25	-64.483333	2150	0				2150
CTES	Herbarium sheet	164959	127055	111557		Saravia Toledo, C.		11605		Joaquin, N.; Ezcurra, C. & Schinini, A.			10	4	1993		Solanaceae	Solanum	aloysiifolium	Dunal	Southern America	Western South America	Bolivia	Chuquisaca	Luis Calvo		El Salvador-CIMBOC. Camino al Puesto Huare, 1-2 Km S del centro	Hasta 1,5 m alt., a veces apoyante. Flores azulinas o blanco-azuladas		20.4	S	63.1	W	DD	2-5km	GAZ	20°23' S, 63°06' W	-20.4	-63.1	0	0
CORD	Herbarium sheet	164960	127055		CORD00056597	Saravia Toledo, C.		11605		Joaquin, N.; Ezcurra, C. & Schinini, A.			10	4	1993		Solanaceae	Solanum	aloysiifolium	Dunal	Southern America	Western South America	Bolivia	Chuquisaca	Luis Calvo		El Salvador-CIMBOC. Camino al Puesto Huare, 1-2 Km S del centro	Hasta 1,5 m alt., a veces apoyante. Flores azulinas o blanco-azuladas		20.4	S	63.1	W	DD	2-5km	GAZ	20°23' S, 63°06' W	-20.4	-63.1	0	0
MO	Herbarium sheet	103481	85208	5896838	MO-1336824	Saravia Toledo, C.		13320		Schinini, A.; Sánchez, A.; Quiroga, A. &			0	0	0		Solanaceae	Solanum	aloysiifolium	Dunal	Southern America	Southern South America	Argentina	Catamarca	Paclín		8,6km W de Balcosna. Cruce caminos Singuil-Balcosna, con la ruta a Las Higuerillas. Sierra de Graciana	Apotyante, 2m de alt. Corola blanca. Anteras amarillas.		0		0						0	0	0	0
K	Herbarium sheet	156431	119950		K001167633	Saravia Toledo, C.		13320		Schinini, A.; Sánchez, A. & Quiroga, A.			1	4	1995		Solanaceae	Solanum	aloysiifolium	Dunal	Southern America	Southern South America	Argentina	Catamarca	Paclín		8.6km W de Balcosna, cruce caminos Singuil-Balcosna, con la ruta a Las Higuerillas, Sierra de Graciana	apoyante, 2 m de alt., corola blanca, anteras amarillas		0		0						0	0	0	0
CORD	Herbarium sheet	164867	126972	567155	CORD00056601	Sayago, M.		637					0	2	1951		Solanaceae	Solanum	aloysiifolium	Dunal	Southern America	Southern South America	Argentina	Catamarca	Belén		Entre La Puerta y Yacutula			27.511	S	66.5337	W	DMS	2-5km	SPEC	27°51' S, 66°54' W	-27.852778	-66.893611	0	0
NY	Herbarium sheet	168466	129660			Schiavone, M.M.		11655		Cuezzo, A.R.; Figueroa, M.R. & Legnamo, P.R.			6	11	1975		Solanaceae	Solanum	aloysiifolium	Dunal	Southern America	Southern South America	Argentina	Salta	Orán	Arroyo El Arasayal	camino del Puente Intern[acional], Río Bermejo a Finca de Yaedlika	flores pétalos blancas; ca. 70 cm		22.728792	S	64.368949	W	DD		GAZ	22°43'44' S, 64°22'08' W	-22.728792	-64.368949	0	0
US	Herbarium sheet	168467	129660	2917477		Schiavone, M.M.		11655		Cuezzo, A.R.; Figueroa, M.R. & Legnamo, P.R.			6	11	1975		Solanaceae	Solanum	aloysiifolium	Dunal	Southern America	Southern South America	Argentina	Salta	Orán	Arroyo El Arasayal	camino del Puente Intern[acional], Río Bermejo a Finca de Yaedlika	flores pétalos blancas; ca. 70 cm		22.728792	S	64.368949	W	DD		GAZ	22°43'44' S, 64°22'08' W	-22.728792	-64.368949	0	0
CORD	Herbarium sheet	164900	127005	567025	CORD00056581	Schickendantz, F.		135					0	0	1879		Solanaceae	Solanum	aloysiifolium	Dunal	Southern America	Southern South America	Argentina	Catamarca			Yacutula cerca Belen			27.3438	S	67.0513	W	DMS	2-5km	GAZ	27°35' S, 67°05' W	-27.577222	-67.086944	0	0
MO	Herbarium sheet	103482	85209	2347918	MO-1352720	Schinini, A.		10258		Quarín, C.; Arbo, M.M. & Pire, S.M.			0	0	1974		Solanaceae	Solanum	aloysiifolium	Dunal	Southern America	Southern South America	Argentina	Jujuy	Dr. Manuel Belgrano		Camino de Lozano a [Cascada] Tiraxi, Ruta 29			24.024131	S	65.389946	W	DD	2-5km	GAZ	24°01' S, 65°23' W	-24.024131	-65.389946	0	0
US	Herbarium sheet	204250	155650	1934452	2837973	Schreiter, R.		1062					24	9	1919		Solanaceae	Solanum	aloysiifolium	Dunal	Southern America	Southern South America	Argentina	Tucumán	Burruyacú	Naranjal	[El Naranjo]			26.679456	S	65.047168	W	DD	>20km	GAZ	26°40'46' S, 65°02'50' W Alt: 500m	-26.679456	-65.047168	500	0				500
BM	Herbarium sheet	26338	26993		BM000935948	Schreiter, R.		9967					18	9	1921		Solanaceae	Solanum	aloysiifolium	Dunal	Southern America	Southern South America	Argentina	Tucumán	Yerba Buena		Naranjal (Yerba Buena).	Flor violácea.		26.81417	S	65.337423	W	DD	2-5km	GAZ	26°49' S, 65°20' W Alt: 500m	-26.81417	-65.337423	500	0				500
MO	Herbarium sheet	103484	85211	5909411	MO-1336826	Seijo, J.G.		1079		Dematteis, M.			0	0	1997		Solanaceae	Solanum	aloysiifolium	Dunal	Southern America	Southern South America	Argentina	Tucumán	Yerba Buena		Ascenso a Cerro San Javier por Av. Yerba Buena [original label as Tafí] Borde de monte	Arbusto 2-3m alt. Flores blancas.		26.80787	S	65.322176	W	DD	2-5km	GAZ	26°48' S, 65°19' W	-26.80787	-65.322176	0	0
MO	Herbarium sheet	136688	103626		MO-2537192	Serrano, M.		4692		Churchill, S.; Villalobos, J.; Villarroel, D. & Llanque, O.			0	0	0		Solanaceae	Solanum	aloysiifolium	Dunal	Southern America	Western South America	Bolivia	Tarija	Aniceto Arce		Municipio Padcaya; Canton Emborozu, Reserva Natural Alarachi, Trayecto Alarachi-Tunel Nomi-Alarachi; Al lado de la Carretera y Rio Bermejo	Hierba arbustiva; flores blancas; hojas glabras	Roca aflorante con densas poblaciones de Tillandsia; bosque semideciduo estacional; premontano Tucumano-Boliviano, bosque secundario, en determinados sectores Anadenanthera macrocarpa	22.1314	S	64.3624	W	DD		GAZ	22°07'53' S, 64°21'45' W Alt: 1042m	-22.1314	-64.3624	1042	0				1042
MO	Herbarium sheet	136689	103627		MO-2537191	Serrano, M.		4703		Churchill, S.; Villalobos, J.; Villarroel, D. & Llanque, O.			0	0	0		Solanaceae	Solanum	aloysiifolium	Dunal	Southern America	Western South America	Bolivia	Tarija	Aniceto Arce		Municipio Padcaya; Canton Emborozu, Reserva Natural Alarachi, Trayecto Alarachi-Tunel Nomi-Alarachi; Al lado de la Carretera y Rio Bermejo	Hierba arbustiva; flores blancas; hojas glabras	Roca aflorante con densas poblaciones de Tillandsia; bosque semideciduo estacional; premontano Tucumano-Boliviano, bosque secundario, en determinados sectores Anadenanthera macrocarpa	22.1314	S	64.3624	W	DD		GAZ	22°07'53' S, 64°21'45' W Alt: 1042m	-22.1314	-64.3624	1042	0				1042
NY	Herbarium sheet	79949	69882	NY00829496	829496	Serrano, M.		5647		Villalobos, J.; Huaylla, H.; Lliully, A.E. & Portal, E.			19	1	2005		Solanaceae	Solanum	aloysiifolium	Dunal	Southern America	Western South America	Bolivia	Tarija	Aniceto Arce		Tarija. Aniceto Arce. Municipio Padcaya. Reserva Nacional de Flora y Fauna Tariquía. Comunidad Cambarí Río Cangrejos.	Hierba 0.70 m. Flores blancas.	Bosque denso alto premontano Tucumano Boliviano. En el dosel dominan Lonchocarpus lilloi, Blepharocalyx salicifolius, Patagonula americana y Diatenopteryx sorbifolia. En el sotobosque y subdosel Allophyllus edulis.	22.2025	S	64.2414	W	DMS		SPEC	22°20'25' S, 64°24'14' W Alt: 1207m	-22.340278	-64.403889	1207	0				1207
MO	Herbarium sheet	144620	69882		MO-2495123	Serrano, M.		5647		Villalobos, J.; Huaylla, H.; Lliully, A.E. & Portal, E.			19	1	2005		Solanaceae	Solanum	aloysiifolium	Dunal	Southern America	Western South America	Bolivia	Tarija	Aniceto Arce		Tarija. Aniceto Arce. Municipio Padcaya. Reserva Nacional de Flora y Fauna Tariquía. Comunidad Cambarí Río Cangrejos.	Hierba 0.70 m. Flores blancas.	Bosque denso alto premontano Tucumano Boliviano. En el dosel dominan Lonchocarpus lilloi, Blepharocalyx salicifolius, Patagonula americana y Diatenopteryx sorbifolia. En el sotobosque y subdosel Allophyllus edulis.	22.2025	S	64.2414	W	DMS		SPEC	22°20'25' S, 64°24'14' W Alt: 1207m	-22.340278	-64.403889	1207	0				1207
MO	Herbarium sheet	144404	110125	5955935	MO-2495101	Serrano, M.		5921		Villalobos, J.; Lliully, A.E.; Guachalla, I. & León, R.			29	1	2005		Solanaceae	Solanum	aloysiifolium	Dunal	Southern America	Western South America	Bolivia	Tarija	Aniceto Arce		Municiopio Padcaya. Reserva Nacional de Flora y Fauna Tariquía. Río San Telmo.	Herbacea de 0,35 cm. Flores blancas. Frutos verdes.	Bosque Premontano Tucumano-Boliviano. En el dosel especies semideciduos como Diatenopteryx sorbifolia, Cedrela spp., Parapiptadenia excelsa y Tipuana tipu. Terrazas aluviales.	22.4807	S	64.366875	W	DD		SPEC	22°28'51' S, 64°22'01' W Alt: 639m	-22.4807	-64.366875	639	0				639
W	Herbarium sheet	155175	119039	1957-0014998		Sleumer, H.O.		1627					21	2	1951		Solanaceae	Solanum	aloysiifolium	Dunal	Southern America	Southern South America	Argentina	Catamarca	Andalgalá	Río Pisavil	cerca de El Suncho Quebradita	fl. alb.		27.2659	S	66.0009	W	DMS	>20km	GAZ	27°26'59' S, 66°00'09' W Alt: 2100m	-27.449722	-66.0025	2100	0				2100
W	Herbarium sheet	154964	118847	1957-0014939		Sleumer, H.O.		2196					12	1	1952		Solanaceae	Solanum	aloysiifolium	Dunal	Southern America	Southern South America	Argentina	Catamarca	Andalgalá	Alto de las Juntas	barranca del Río Campo	fl. violac.		27.425428	S	65.992059	W	DD		GAZ	27°25'32' S, 65°59'31' W Alt: 1480m	-27.425428	-65.992059	1480	0				1480
US	Herbarium sheet	215637	118847	2168368	2837579	Sleumer, H.O.		2196					12	1	1952		Solanaceae	Solanum	aloysiifolium	Dunal	Southern America	Southern South America	Argentina	Catamarca	Andalgalá	Alto de las Juntas	barranca del Río Campo	fl. violac.		27.425428	S	65.992059	W	DD		GAZ	27°25'32' S, 65°59'31' W Alt: 1480m	-27.425428	-65.992059	1480	0				1480
W	Herbarium sheet	154782	118683	1957-0014965		Sleumer, H.O.		2491		Vervoorst, F.			26	1	1952		Solanaceae	Solanum	aloysiifolium	Dunal	Southern America	Southern South America	Argentina	Catamarca	Belén	Quebrada de los Potrrillos	El Rodeo, arriba de Granadillas	fl. albesc.		0		0					Alt: 2650m	0	0	2650	0	ca.			2650
W	Herbarium sheet	154967	118850	1957-0014952		Sleumer, H.O.		2551					28	1	1952		Solanaceae	Solanum	aloysiifolium	Dunal	Southern America	Southern South America	Argentina	Catamarca	Belén	Las Bayas	cerros al oeste de Granadillas			0		0					Alt: 2700 - 2800m	0	0	2700	2800				2700 - 2800
W	Herbarium sheet	154781	118682	1957-0014961		Sleumer, H.O.		2976		Vervoorst, F.			16	3	1952		Solanaceae	Solanum	aloysiifolium	Dunal	Southern America	Southern South America	Argentina	Salta	La Caldera		arriba del Real de los Pastores, Quebrada del Río Potrero Castillo	fl. violasc.		24.451354	S	65.596692	W	DD	2-5km	GAZ	24°27' S, 65°36' W Alt: 3800m	-24.451354	-65.596692	3800	0	ca.			3800
SI	Herbarium sheet	164996	127086	435318	54384	Sleumer, H.O.		3520					23	1	1953		Solanaceae	Solanum	aloysiifolium	Dunal	Southern America	Southern South America	Argentina	Jujuy	Tumbaya		Abra Grande de Volcán.	Flor violascesnt.		23.5439	S	65.262	W	DMS	2-5km	GAZ	23°55' S, 65°26' W Alt: 2400m	-23.910833	-65.438889	2400	0				2400
SI	Herbarium sheet	164983	127073	435493	54504	Sleumer, H.O.		3767					5	2	1953		Solanaceae	Solanum	aloysiifolium	Dunal	Southern America	Southern South America	Argentina	Salta	Santa Victoria		Santa Victoria.	Arbustito, 1.5 m., pendiente sobre pircas. Flor alba.		22.1945	S	64.5556	W	DMS	2-5km	GAZ	22°20' S, 64°56' W Alt: 2383m	-22.329167	-64.932222	2383	0				2383
MO	Herbarium sheet	103491	85218	3209810	MO-1351284	Solomon, J.C.		10973					2	10	1983		Solanaceae	Solanum	aloysiifolium	Dunal	Southern America	Western South America	Bolivia	Tarija	Burnet O'Connor		1.5 km E of (below) Narvaez on road to Entre Rios	Suffrutescent, 1 m. Corollas white.	moist sub-tropical forest with many Myrtaceae, Podocarpus, Legumes, abundant epiphytes	21.41666	S	64.26666	W	DD		GAZ	21°25'00' S, 64°16'00' W Alt: 1700m	-21.41666	-64.26666	1700	0				1700
MO	Herbarium sheet	103485	85212	3209804	MO-1336865	Solomon, J.C.		11285					14	10	1983		Solanaceae	Solanum	aloysiifolium	Dunal	Southern America	Western South America	Bolivia	Tarija	Aniceto Arce		Valley of the Río Chillaguatas, below Rancho Nogalar on trail between Sidras and Tariquia	herb, 1 m. Corollas white	moist sand at edge of stream, shaded; moist sub-tropical forest	22.08333	S	64.41666	W	DD		GAZ	22°05'00' S, 64°25'00' W Alt: 1100m	-22.08333	-64.41666	1100	0				1100
NY	Herbarium sheet	168099	85212			Solomon, J.C.		11285					14	10	1983		Solanaceae	Solanum	aloysiifolium	Dunal	Southern America	Western South America	Bolivia	Tarija	Aniceto Arce		Valley of the Río Chillaguatas, below Rancho Nogalar on trail between Sidras and Tariquia	herb, 1 m. Corollas white	moist sand at edge of stream, shaded; moist sub-tropical forest	22.08333	S	64.41666	W	DD		GAZ	22°05'00' S, 64°25'00' W Alt: 1100m	-22.08333	-64.41666	1100	0				1100
SI	Herbarium sheet	165028	127118	435534	54603	Soriano, A.		953					6	3	1944		Solanaceae	Solanum	aloysiifolium	Dunal	Southern America	Southern South America	Argentina	La Rioja			Velazco [= Sierra de Velasco?]	Prados alpinos.		0		0					Alt: 2300m	0	0	2300	0				2300
BAB	Herbarium sheet	176651	127118	93143	BAB00006607	Soriano, A.		953					6	3	1944		Solanaceae	Solanum	aloysiifolium	Dunal	Southern America	Southern South America	Argentina	La Rioja			Velazco [= Sierra de Velasco?]	Prados alpinos.		0		0					Alt: 2300m	0	0	2300	0				2300
BAB	Herbarium sheet	176592	135718	93014	BAB00006510	Soriano, A.		984					6	3	1944		Solanaceae	Solanum	aloysiifolium	Dunal	Southern America	Southern South America	Argentina	La Rioja	Capital		Sierra de Velazco, Mina Esperanza			29.173966	S	66.869203	W	DD	>20km	GAZ	29°10'26' S, 66°52'09' W	-29.173966	-66.869203	0	0
W	Herbarium sheet	154966	118849	1957-0003309		Sota, A.V. de la		3131					11	12	1959		Solanaceae	Solanum	aloysiifolium	Dunal	Southern America	Southern South America	Argentina	Córdoba	Santa María	La Isla				31.7054	S	64.48474	W	DD		GAZ	31°42'19' S, 64°29'05' W	-31.7054	-64.48474	0	0
BAB	Herbarium sheet	176353	135479	92906	BAB00006282	Sota, E. de la		3059					12	12	1962		Solanaceae	Solanum	aloysiifolium	Dunal	Southern America	Southern South America	Argentina	Jujuy	Santa Bárbara		El Duraznal	Arbusto con flores blancas		23.973815	S	64.421167	W	DD	>20km	GAZ	23°58'26' S, 64°25'16' W	-23.973815	-64.421167	0	0
MO	Herbarium sheet	103493	85220	5468271	MO-1350848	Sparre, B.		733					19	11	1946		Solanaceae	Solanum	aloysiifolium	Dunal	Southern America	Southern South America	Argentina	Tucumán	Tafí Viejo		[El] Saladillo, rain forest.	Flowers white.		26.778147	S	65.243198	W	DD	>20km	GAZ	26°46'41' S, 65°14'36' W Alt: 500m	-26.778147	-65.243198	500	0				500
K	Herbarium sheet	67097	60658		K001043101	Spegazzini, C.L.	BAB-	15689					16	1	1906		Solanaceae	Solanum	aloysiifolium	Dunal	Southern America	Southern South America	Argentina	Jujuy			'Jujuy'			0		0						0	0	0	0
BAB	Herbarium sheet	176602	135728	130886	BAB00006274	Spegazzini, C.L.		s.n.					0	3	1905		Solanaceae	Solanum	aloysiifolium	Dunal	Southern America	Southern South America	Argentina	Salta	Capital		Cerro San Bernardo			24.780228	S	65.393801	W	DD		GAZ	24°46'49' S, 65°23'38' W	-24.780228	-65.393801	0	0
BAB	Herbarium sheet	176616	135742	32744	BAB00006432	Spegazzini, C.L.		s.n.					0	2	1910		Solanaceae	Solanum	aloysiifolium	Dunal	Southern America	Southern South America	Argentina	Catamarca	Fray Mamerto Esquiu		Piedra Blanca			0		0						0	0	0	0
CTES	Herbarium sheet	215799	163185		CTES0017863	Stachino, M.S.		48					30	8	1949		Solanaceae	Solanum	aloysiifolium	Dunal	Southern America	Southern South America	Argentina	Tucumán	Lules	Quebrada de Lules				26.883547	S	65.416352	W	DD	2-5km	GAZ	26°53' S, 65°25' W	-26.883547	-65.416352	0	0
GH	Herbarium sheet	168516	129708			Steinbach, J.		8432					23	10	1928		Solanaceae	Solanum	aloysiifolium	Dunal	Southern America	Western South America	Bolivia	Santa Cruz	Caballero		yungas de San Mateo, Comarapa	30-40 cm; infl. grün incl. sep., pet. weissgelb., stam. hellgelb		17.810656	S	64.476733	W	DD	>20km	GAZ	17°48'38' S, 64°28'36' W Alt: 2900m	-17.810656	-64.476733	2900	0				2900
GH	Herbarium sheet	168517	129708			Steinbach, J.		8432					23	10	1928		Solanaceae	Solanum	aloysiifolium	Dunal	Southern America	Western South America	Bolivia	Santa Cruz	Caballero		yungas de San Mateo, Comarapa	30-40 cm; infl. grün incl. sep., pet. weissgelb., stam. hellgelb		17.810656	S	64.476733	W	DD	>20km	GAZ	17°48'38' S, 64°28'36' W Alt: 2900m	-17.810656	-64.476733	2900	0				2900
CORD	Herbarium sheet	164887	126992	567160	CORD00056607	Subils, R.		49		Articó, L.			9	12	1956		Solanaceae	Solanum	aloysiifolium	Dunal	Southern America	Southern South America	Argentina	Catamarca	Valle Viejo		Llegando a El Portezuelo: Ruta 64	Lóbulos y limbo blancos, garganta de la corola amarilla con estrías pardas		28.476079	S	65.620863	W	DD	2-5km	GAZ	28°29' S, 65°37' W	-28.476079	-65.620863	0	0
CORD	Herbarium sheet	164886	126991	567161	CORD00056608	Subils, R.		50		Articó, L.			9	12	1956		Solanaceae	Solanum	aloysiifolium	Dunal	Southern America	Southern South America	Argentina	Catamarca	Valle Viejo		Llegando a El Portezuelo: Ruta 64	Lóbulos y limbo azulados, tubo amarillento, garganta de la corola con estrías parduzcas		28.476079	S	65.620863	W	DD	2-5km	GAZ	28°29' S, 65°37' W	-28.476079	-65.620863	0	0
CORD	Herbarium sheet	164869	126974	567019	CORD00056576	Subils, R.		90					14	12	1956		Solanaceae	Solanum	aloysiifolium	Dunal	Southern America	Southern South America	Argentina	Tucumán	Tafí Viejo		Entre Río Tapia y Cadillal			26.405	S	65.2544	W	DMS		GAZ	26°40'50' S, 65°25'44' W	-26.680556	-65.428889	0	0
CORD	Herbarium sheet	214774	162466		CORD00073701	Subils, R.		2653		Bernardello, G.L.			16	1	1979		Solanaceae	Solanum	aloysiifolium	Dunal	Southern America	Southern South America	Argentina	Tucumán	Tafí del Valle		Ruta nacional nº 40, Quilmes, entre Amaichá del Valle y Colalao del Valle, Quebrada Candelaria			26.738559	S	65.33535	W	DD	2-5km	GAZ	26°44' S, 65°20' W Alt: 1700m	-26.738559	-65.33535	1700	0				1700
BM	Herbarium sheet	84190	72882		BM001120033	Subils, R.		3041		Novara, L.J.			5	6	1982		Solanaceae	Solanum	aloysiifolium	Dunal	Southern America	Southern South America	Argentina	Jujuy	San Pedro		Ruta nacional 34, entre San Juancito y San Pedro, ca. 13/9 km antes de San Pedro			24.354277	S	64.961384	W	DD		GAZ	24°21'15' S, 64°57'41' W	-24.354277	-64.961384	0	0
CORD	Herbarium sheet	164857	126962	196354	CORD00084503	Subils, R.		3478		et al.			7	11	1984		Solanaceae	Solanum	aloysiifolium	Dunal	Southern America	Southern South America	Argentina	Catamarca	Paclín		Por el camino viejo a La Viña a ± 15 km de la Merced	Anteras ± 2,3 mm.		28.59	S	65.3924	W	DMS	2-5km	SPEC	28°59' S, 65°39' W Alt: 1000m	-28.983333	-65.656667	1000	0				1000
COL	Herbarium sheet	152936	117207	579989	COL000430197	Subils, R.		3483					7	11	1984		Solanaceae	Solanum	aloysiifolium	Dunal	Southern America	Southern South America	Argentina	Catamarca	Paclín		Por el camino viejo, rumbo a La Viña			28.0509	S	65.3924	W	DMS		GAZ	28°05'09' S, 65°39'24' W Alt: 1000 - 1000m	-28.085833	-65.656667	1000	1000				1000 - 1000
CORD	Herbarium sheet	164681	117207			Subils, R.		3483					7	11	1984		Solanaceae	Solanum	aloysiifolium	Dunal	Southern America	Southern South America	Argentina	Catamarca	Paclín		Por el camino viejo, rumbo a La Viña			28.0509	S	65.3924	W	DMS		GAZ	28°05'09' S, 65°39'24' W Alt: 1000 - 1000m	-28.085833	-65.656667	1000	1000				1000 - 1000
CORD	Herbarium sheet	70122	63399		CORD00013358	Subils, R.		3496	bis				8	11	1984		Solanaceae	Solanum	aloysiifolium	Dunal	Southern America	Southern South America	Argentina	Catamarca	Paclín	Cuesta del Totoral	A unos 10 km de La Merced, en la Cuesta del Totoral			28.119283	S	65.632207	W	DD		GAZ	28°07'09' S, 65°37'56' W Alt: 1200m	-28.119283	-65.632207	1200	0				1200
MBM	Herbarium sheet	164717	63399			Subils, R.		3496	bis				8	11	1984		Solanaceae	Solanum	aloysiifolium	Dunal	Southern America	Southern South America	Argentina	Catamarca	Paclín	Cuesta del Totoral	A unos 10 km de La Merced, en la Cuesta del Totoral			28.119283	S	65.632207	W	DD		GAZ	28°07'09' S, 65°37'56' W Alt: 1200m	-28.119283	-65.632207	1200	0				1200
CORD	Herbarium sheet	164858	126963	196343		Subils, R.		3497		et al.			8	11	1984		Solanaceae	Solanum	aloysiifolium	Dunal	Southern America	Southern South America	Argentina	Catamarca	Paclín		A unos 10 km de La Merced, en la Cuesta del Totoral	Anteras: 4 mm.		28.59	S	65.3924	W	DMS	2-5km	SPEC	28°59' S, 65°39' W Alt: 1200m	-28.983333	-65.656667	1200	0				1200
CORD	Herbarium sheet	70123	63400		CORD00013359	Subils, R.		3499					8	11	1984		Solanaceae	Solanum	aloysiifolium	Dunal	Southern America	Southern South America	Argentina	Catamarca	Paclín	Cuesta del Totoral	A unos 10 km de La Merced, en la Cuesta del Totoral			28.119283	S	65.632207	W	DD		GAZ	28°07'09' S, 65°37'56' W Alt: 1200m	-28.119283	-65.632207	1200	0				1200
CORD	Herbarium sheet	164868	126973	197483		Subils, R.		3680					17	11	1984		Solanaceae	Solanum	aloysiifolium	Dunal	Southern America	Southern South America	Argentina	Catamarca	Ancasti		Alrededores del Dique de Ipizca			28.551	S	65.2954	W	DMS	2-5km	SPEC	28°55' S, 65°30' W Alt: 870m	-28.919444	-65.498333	870	0				870
CORD	Herbarium sheet	219554	166403		CORD00084585;	Subils, R.		3848	bis				24	2	1986		Solanaceae	Solanum	aloysiifolium	Dunal	Southern America	Southern South America	Argentina	Tucumán	Monteros		Camino a Tafí del Valle, Km 35/36	Pl. ± 60 CM, Pegajosa al tacto		26.3816	S	65.4438	W	DMS		GAZ	26°38'16' S, 65°44'38' W	-26.637778	-65.743889	0	0
BM	Herbarium sheet	122082	94901		BM001134583	Subils, R.		4434		Guzmán, C.A.			2	6	1990		Solanaceae	Solanum	aloysiifolium	Dunal	Southern America	Southern South America	Argentina	Tucumán	Monteros		Ruta provincial 307, camino a Tafi del Valle, frente al Monumento al Indio			27.056515	S	65.67062	W	DD		GAZ	27°03'23' S, 65°40'14' W	-27.056515	-65.67062	0	0
CORD	Herbarium sheet	164718	94901		CORD00084584	Subils, R.		4434		Guzmán, C.A.			2	6	1990		Solanaceae	Solanum	aloysiifolium	Dunal	Southern America	Southern South America	Argentina	Tucumán	Monteros		Ruta provincial 307, camino a Tafi del Valle, frente al Monumento al Indio			27.056515	S	65.67062	W	DD		GAZ	27°03'23' S, 65°40'14' W	-27.056515	-65.67062	0	0
CORD	Herbarium sheet	219712	166561		CORD00084526	Subils, R.		s.n.		Novara, L.J.			6	6	1982		Solanaceae	Solanum	aloysiifolium	Dunal	Southern America	Southern South America	Argentina	Jujuy	San Pedro		Ruta nacional nº 34: Entre San Juancito y San Pedro, ca.15 km de San Pedro	Mezclado con ejemplar Nº 3068		24.175	S	64.5024	W	DMS		GAZ	24°17'50' S, 64°50'24' W	-24.297222	-64.84	0	0
MO	Herbarium sheet	144467	110186	6429311	MO-2505891	Terán, J.		916		Soux, D. & Rodríguez, E.			15	9	2007		Solanaceae	Solanum	aloysiifolium	Dunal	Southern America	Western South America	Bolivia	Cochabamba	Chapare		Avispas-Rio Putintiri. Zona muy proxima a Villa Tunari, a 152 km de la ciudad de Cochabamba	Hierba de 6 mt de alto. Flores de color blanco. Frutos inmaduros de color verde.	corresponde al bosque subandino, con pendiente moderadas, proxima a rios y quebradas, se observan cultivos de Yuca, banano y coca en los alrededores de la zona de muestreo.	17.019167	S	65.523611	W	DD		SPEC	17°01'09' S, 65°31'25' W Alt: 530m	-17.019167	-65.523611	530	0				530
MO	Herbarium sheet	144468	110187	6394469	MO-2496918	Terán, J.		3140		Soux, D. & Rodriguez, E.			23	11	2008		Solanaceae	Solanum	aloysiifolium	Dunal	Southern America	Western South America	Bolivia	Cochabamba	Chapare		Zona del Sillar km92 a 1km al Este de la Carretera	Hierba de 0.5m de altura; con flores de color blanco y frutos de color verde	Bosque de unos 15mt de altura, con pendiente elevada de 30% de inclinacion, suelo pedregoso con materia organica en descomposicion; familias importantes Melastomataceae, Solanaceae, y Rubiaceae	17.1144	S	65.4724	W	DMS		SPEC	17°11'44' S, 65°47'24' W Alt: 1040m	-17.195556	-65.79	1040	0				1040
MCNS	Herbarium sheet	164971	127062	118357		Tolaba, J.A.		2024					7	9	1999		Solanaceae	Solanum	aloysiifolium	Dunal	Southern America	Southern South America	Argentina	Salta	General San Martín		Tranquitas; entre Aguaray y Tartagal, 20-23 km al norte de Tartagal, 5-6 km antes de Yacuy			22.3955	S	63.396	W	DMS	2-5km	GAZ	22°40' S, 63°40' W Alt: 500 - 550m	-22.665278	-63.666667	500	550				500 - 550
CORD	Herbarium sheet	164972	127062			Tolaba, J.A.		2024					7	9	1999		Solanaceae	Solanum	aloysiifolium	Dunal	Southern America	Southern South America	Argentina	Salta	General San Martín		Tranquitas; entre Aguaray y Tartagal, 20-23 km al norte de Tartagal, 5-6 km antes de Yacuy			22.3955	S	63.396	W	DMS	2-5km	GAZ	22°40' S, 63°40' W Alt: 500 - 550m	-22.665278	-63.666667	500	550				500 - 550
BAB	Herbarium sheet	176992	136087	93190	BAB00006733	Tolaba, J.A.		2330					28	1	2000		Solanaceae	Solanum	aloysiifolium	Dunal	Southern America	Southern South America	Argentina	Salta	Cerrillos		Finca La Florida, 2 km al N de Ruta Provincial 24 km 7, camino 10 km al E de Campo Quijano	Chaco serrano muy modificado por acción antrópica.Hierba sufruticosa, camino 1,5 m altura abundante.Flores blancas	chaco serrano	24.923446	S	65.553836	W	DD		GAZ	24°55'24' S, 65°33'14' W Alt: 135m	-24.923446	-65.553836	135	0				135
BAB	Herbarium sheet	176993	136088	93193	BAB00006740	Tolaba, J.A.		2341					29	1	2000		Solanaceae	Solanum	aloysiifolium	Dunal	Southern America	Southern South America	Argentina	Salta	Capital		Finca La Lagunilla, márgenes del camino que conduce a Mojotoro, 4 km al N de Ruta Nacional 9 km 1585, camino 12 km al E de la ciudad de Salta	Chaco Serrano seco con leve modificación antrópica.Sufrútice flores blancos.Abundante	chaco serrano	24.794838	S	65.172272	W	DD		GAZ	24°47'41' S, 65°10'20' W Alt: 1100 - 1200m	-24.794838	-65.172272	1100	1200				1100 - 1200
BAB	Herbarium sheet	176994	136089	93191	BAB00006734	Tolaba, J.A.		2351					29	1	2000		Solanaceae	Solanum	aloysiifolium	Dunal	Southern America	Southern South America	Argentina	Salta	Capital		Ruta nacional 9 km 1584, camino 13 km al E de la ciudad de Salta, en banquinade ruta	abu		24.794034	S	65.290522	W	DD		GAZ	24°47'39' S, 65°17'26' W Alt: 1100 - 1200m	-24.794034	-65.290522	1100	1200				1100 - 1200
CORD	Herbarium sheet	164947	127048	118339		Tolaba, J.A.		2739					24	1	2001		Solanaceae	Solanum	aloysiifolium	Dunal	Southern America	Southern South America	Argentina	Salta	Capital		Ruta nacional nº 9, km 1587-1589, acceso a Salta por autopista, 7-8 km al Este de la ciudad de Salta	Sufrútice de 0,80-1,10 m alt. Flores blancas	Abundante. Suelos con modificación antrópica de banquina de ruta.	24.5344	S	65.1425	W	DMS	2-5km	GAZ	24°54' S, 65°14' W Alt: 1300m	-24.895556	-65.240278	1300	0				1300
MCNS	Herbarium sheet	164948	127048			Tolaba, J.A.		2739					24	1	2001		Solanaceae	Solanum	aloysiifolium	Dunal	Southern America	Southern South America	Argentina	Salta	Capital		Ruta nacional nº 9, km 1587-1589, acceso a Salta por autopista, 7-8 km al Este de la ciudad de Salta	Sufrútice de 0,80-1,10 m alt. Flores blancas	Abundante. Suelos con modificación antrópica de banquina de ruta.	24.5344	S	65.1425	W	DMS	2-5km	GAZ	24°54' S, 65°14' W Alt: 1300m	-24.895556	-65.240278	1300	0				1300
CORD	Herbarium sheet	164951	127050	123749		Tolaba, J.A.		2850					15	2	2001		Solanaceae	Solanum	aloysiifolium	Dunal	Southern America	Southern South America	Argentina	Salta	Capital		Cerro 20 de febrero, ladera oeste, costados del camino que conduce a la cima	Vegetación de Chjaco Serrano húmedo. Sufrútice 1,30 mts. altura. Flores color azúl claro. Frecuente en sotobosque		24.4653	S	65.2345	W	DMS	>20km	GAZ	24°46'53' S, 65°23'45' W Alt: 1400m	-24.781389	-65.395833	1400	0				1400
MCNS	Herbarium sheet	164952	127050			Tolaba, J.A.		2850					15	2	2001		Solanaceae	Solanum	aloysiifolium	Dunal	Southern America	Southern South America	Argentina	Salta	Capital		Cerro 20 de febrero, ladera oeste, costados del camino que conduce a la cima	Vegetación de Chjaco Serrano húmedo. Sufrútice 1,30 mts. altura. Flores color azúl claro. Frecuente en sotobosque		24.4653	S	65.2345	W	DMS	>20km	GAZ	24°46'53' S, 65°23'45' W Alt: 1400m	-24.781389	-65.395833	1400	0				1400
MCNS	Herbarium sheet	214423	162183			Tolaba, J.A.		4261		Gutiérrez, M.A.			12	2	2007		Solanaceae	Solanum	aloysiifolium	Dunal	Southern America	Southern South America	Argentina	Salta	Metán	Finca Cachari	alrededores del campamento León de la empresa minera Alexander Gold, serranias 20 km al W de Juramento, ladera N de Cerro El Plomo, 2-3 km al S de campamento base		Chaco serrano subhúmedo; precip. ca. 500 mm anuales	25.13	S	65.07	W	DMS	2-5km	GAZ	25°13' S, 65°07' W Alt: 1300 - 1500m	-25.216667	-65.116667	1300	1500				1300 - 1500
MCNS	Herbarium sheet	214426	162186			Tolaba, J.A.		4267		Gutiérrez, M.A.			12	2	2007		Solanaceae	Solanum	aloysiifolium	Dunal	Southern America	Southern South America	Argentina	Salta	Metán	Finca Cachari	alrededores del campamento León de la empresa minera Alexander Gold, serranias 20 km al W de Juramento, ladera N de Cerro El Plomo, 2-3 km al S de campamento base		Chaco serrano subhúmedo; precip. ca. 500 mm anuales	25.13	S	65.07	W	DMS	2-5km	GAZ	25°13' S, 65°07' W Alt: 1300 - 1500m	-25.216667	-65.116667	1300	1500				1300 - 1500
MCNS	Herbarium sheet	214430	162190			Tolaba, J.A.		4275		Gutiérrez, M.A.			12	2	2007		Solanaceae	Solanum	aloysiifolium	Dunal	Southern America	Southern South America	Argentina	Salta	Metán	Finca Cachari	alrededores del campamento León de la empresa minera Alexander Gold, serranias 20 km al W de Juramento, ladera N de Cerro El Plomo, 2-3 km al S de campamento base		Chaco serrano subhúmedo; suelos arenosos; precip. ca. 500 mm anuales	25.13	S	65.07	W	DMS	2-5km	GAZ	25°13' S, 65°07' W Alt: 1400 - 1450m	-25.216667	-65.116667	1400	1450				1400 - 1450
MCNS	Herbarium sheet	214429	162189			Tolaba, J.A.		4288		Gutiérrez, M.A.			12	2	2007		Solanaceae	Solanum	aloysiifolium	Dunal	Southern America	Southern South America	Argentina	Salta	Metán	Finca Cachari	alrededores del campamento León de la empresa minera Alexander Gold, serranias 20 km al W de Juramento, ladera N de Cerro El Plomo, 2-3 km al S de campamento base		Chaco serrano subhúmedo; suelos arenosos; precip. ca. 500 mm anuales	25.13	S	65.07	W	DMS	2-5km	GAZ	25°13' S, 65°07' W Alt: 1400 - 1450m	-25.216667	-65.116667	1400	1450				1400 - 1450
MCNS	Herbarium sheet	214428	162188			Tolaba, J.A.		4289		Gutiérrez, M.A.			12	2	2007		Solanaceae	Solanum	aloysiifolium	Dunal	Southern America	Southern South America	Argentina	Salta	Metán	Finca Cachari	alrededores del campamento León de la empresa minera Alexander Gold, serranias 20 km al W de Juramento, ladera N de Cerro El Plomo, 2-3 km al S de campamento base		Chaco serrano subhúmedo; suelos arenosos; precip. ca. 500 mm anuales	25.13	S	65.07	W	DMS	2-5km	GAZ	25°13' S, 65°07' W Alt: 1400 - 1450m	-25.216667	-65.116667	1400	1450				1400 - 1450
MCNS	Herbarium sheet	214424	162184			Tolaba, J.A.		4341					12	2	2007		Solanaceae	Solanum	aloysiifolium	Dunal	Southern America	Southern South America	Argentina	Salta	Metán	Finca Cachari	alrededores del campamento León de la empresa minera Alexander Gold, serranias 20 km al W de Juramento, ladera N y NNE de Cerro El Plomo, 2-3 km al S de campamento base		Chaco serrano subhúmedo; suelos arenosos; precip. ca. 500 mm anuales	25.13	S	65.07	W	DMS	2-5km	GAZ	25°13' S, 65°07' W Alt: 1400 - 1450m	-25.216667	-65.116667	1400	1450				1400 - 1450
CORD	Herbarium sheet	164837	126942	389383	CORD00013694	Toledo, J.M.		292		Domínguez, L.S.			20	9	1985		Solanaceae	Solanum	aloysiifolium	Dunal	Southern America	Southern South America	Argentina	Salta	Anta		Parque Nacional Finca del Rey.	Arbusto de 1.50 m		24.4853	S	63.4952	W	DMS	2-5km	GAZ	24°49' S, 63°50' W	-24.814722	-63.831111	0	0
CORD	Herbarium sheet	164846	126951	342870		Toledo, J.M.		293		Domínguez, L.S.			20	9	1985		Solanaceae	Solanum	aloysiifolium	Dunal	Southern America	Southern South America	Argentina	Salta	Anta		Parque Nacional Finca del Rey.			24.4853	S	63.4952	W	DMS	2-5km	GAZ	24°49' S, 63°50' W	-24.814722	-63.831111	0	0
K	Herbarium sheet	67077	60639		K001043099	Ugent, D.		5118		Ugent, V.			21	4	1963		Solanaceae	Solanum	aloysiifolium	Dunal	Southern America	Western South America	Bolivia	Santa Cruz	Andrés Ibáñez		Cercado A Ibañez. 26 km SW of Santa Cruz on the Santa Cruz- Samaipata highway.		Second growth rain forest with a few scattered Palms, many lianas, Piper, Cassia, and non-tuberous Solanum sp.	17.55	S	63.25	W	DMS		SPEC	17°55' S, 63°25' W Alt: 550m	-17.916667	-63.416667	550	0				550
CORD	Herbarium sheet	164909	127014	418696	CORD00053705	Urdampilleta, J.D.		719		Chiarini, F. & Moreno, N.			31	3	2012		Solanaceae	Solanum	aloysiifolium	Dunal	Southern America	Southern South America	Argentina	Catamarca	Andalgalá		Pasando Aconquija rumbo a Río Potrero			27.2634	S	66.04	W	DMS	<2km	SPEC	27°26'34' S, 66°04'00' W Alt: 1514m	-27.442778	-66.066667	1514	0				1514
BAB	Herbarium sheet	176996	136091	93196	BAB00006747	Vanni, R.		4194		López, G.; Ferraro, L. & Popoff, O.			18	4	1998		Solanaceae	Solanum	aloysiifolium	Dunal	Southern America	Southern South America	Argentina	Jujuy	Valle Grande		Parque Nacional Calilegua.Ruta Provincial N° 3.	Sufrútice.Flores blancas	Provincia fitogeográfica de los Yungas..Borde de selva.Ladera del cerro	0		0					Alt: 500 - 850m	0	0	500	850				500 - 850
F	Herbarium sheet	81740	70833	2213494		Vanni, R.		4214		López, G.; Ferraro, L. & Popoff, O.			18	4	1998		Solanaceae	Solanum	aloysiifolium	Dunal	Southern America	Southern South America	Argentina	Salta	Orán	Hipólito Irigoyen		Sufrútice. Flores blancas.	Borde de camino.	23.240765	S	64.274524	W	DD		GAZ	23°14'27' S, 64°16'28' W	-23.240765	-64.274524	0	0
MCNS	Herbarium sheet	214392	162153			Varela, F.J. de		386		Del Castillo, A.			2	3	1984		Solanaceae	Solanum	aloysiifolium	Dunal	Southern America	Southern South America	Argentina	Salta	Rosario de Lerma	Camara	camino a la usina de Corralito			24.935922	S	65.670588	W	DD	>20km	GAZ	24°56'09' S, 65°40'14' W Alt: 1600m	-24.935922	-65.670588	1600	0				1600
MO	Herbarium sheet	103498	85225	4588483	MO-1352779	Vargas C, I.G.		85					5	2	1989		Solanaceae	Solanum	aloysiifolium	Dunal	Southern America	Western South America	Bolivia	Santa Cruz	Vallegrande		Huasacañada (El Chaco).	Maleza de 1 m de alto, erecta. Tallos y hojas pubescentes. Flores moradas con estambres amarillos. Frutos bayas verdes. Crecen en un chaco desmontado, cerca a una quebrada. Nombre común:		18.53166	S	64.0975	W	DD		GAZ	18°31'54' S, 64°05'51' W Alt: 2050m	-18.53166	-64.0975	2050	0				2050
MO	Herbarium sheet	103497	85224	4591863	MO-1336843	Vargas C, I.G.		490					13	4	1990		Solanaceae	Solanum	aloysiifolium	Dunal	Southern America	Western South America	Bolivia	Santa Cruz	Cordillera		Charagua, 6 km W de Charagua, Boca Toma. Bosque chaqueño.	Hierba de 1 m de alto. Flores blancas, estambres amarillos. Frutos inmaduros verdes. Material alcoholizado. Nombre común:		19.76805	S	63.23333	W	DD		GAZ	19°46'05' S, 63°14'00' W Alt: 1000m	-19.76805	-63.23333	1000	0				1000
SI	Herbarium sheet	164799	126914	435540	54607	Venturi, S.		115					0	1	1919		Solanaceae	Solanum	aloysiifolium	Dunal	Southern America	Southern South America	Argentina	Tucumán	Capital		Villa Lujan.	Flor blanca. 0.7-1.5 m. de alt. Hojas lisas.	Hab. terrenos incultos.	26.502	S	65.1334	W	DMS	2-5km	SPEC	26°50' S, 65°14' W Alt: 460m	-26.838889	-65.226111	460	0				460
SI	Herbarium sheet	164800	126914		54608	Venturi, S.		115					0	1	1919		Solanaceae	Solanum	aloysiifolium	Dunal	Southern America	Southern South America	Argentina	Tucumán	Capital		Villa Lujan.	Flor blanca. 0.7-1.5 m. de alt. Hojas lisas.	Hab. terrenos incultos.	26.502	S	65.1334	W	DMS	2-5km	SPEC	26°50' S, 65°14' W Alt: 460m	-26.838889	-65.226111	460	0				460
US	Herbarium sheet	215653	126914	1548800	2837574	Venturi, S.		115					0	1	1919		Solanaceae	Solanum	aloysiifolium	Dunal	Southern America	Southern South America	Argentina	Tucumán	Capital		Villa Lujan.	Flor blanca. 0.7-1.5 m. de alt. Hojas lisas.	Hab. terrenos incultos.	26.502	S	65.1334	W	DMS	2-5km	SPEC	26°50' S, 65°14' W Alt: 460m	-26.838889	-65.226111	460	0				460
SI	Herbarium sheet	164805	126917	435516	54528	Venturi, S.		683					0	12	1919		Solanaceae	Solanum	aloysiifolium	Dunal	Southern America	Southern South America	Argentina	Tucumán	Leales		Los Gomez.	Flor violeta oscuro. 1-1.5 m. de alt.	Hab. orilla canal. Raro.	27.12	S	65.76	W	DD	2-5km	SPEC	27°07' S, 65°46' W Alt: 250m	-27.12	-65.76	250	0				250
SI	Herbarium sheet	164806	126917		54529	Venturi, S.		683					0	12	1919		Solanaceae	Solanum	aloysiifolium	Dunal	Southern America	Southern South America	Argentina	Tucumán	Leales		Los Gomez.	Flor violeta oscuro. 1-1.5 m. de alt.	Hab. orilla canal. Raro.	27.12	S	65.76	W	DD	2-5km	SPEC	27°07' S, 65°46' W Alt: 250m	-27.12	-65.76	250	0				250
US	Herbarium sheet	215652	126917	1548360	2837573	Venturi, S.		683					0	12	1919		Solanaceae	Solanum	aloysiifolium	Dunal	Southern America	Southern South America	Argentina	Tucumán	Leales		Los Gomez.	Flor violeta oscuro. 1-1.5 m. de alt.	Hab. orilla canal. Raro.	27.12	S	65.76	W	DD	2-5km	SPEC	27°07' S, 65°46' W Alt: 250m	-27.12	-65.76	250	0				250
A	Herbarium sheet	1070	1132		77601	Venturi, S.		919			isotype	Solanum collectaneum C.V.Morton	0	9	1920		Solanaceae	Solanum	aloysiifolium	Dunal	Southern America	Southern South America	Argentina	Tucumán	Capital	Río Salí				26.837295	S	65.173945	W	DD	>20km	GAZ	26°50'14' S, 65°10'26' W Alt: 500m	-26.837295	-65.173945	500	0				500
US	Herbarium sheet	75578	1132	1548836	27521	Venturi, S.		919			holotype	Solanum collectaneum C.V.Morton	0	9	1920		Solanaceae	Solanum	aloysiifolium	Dunal	Southern America	Southern South America	Argentina	Tucumán	Capital	Río Salí				26.837295	S	65.173945	W	DD	>20km	GAZ	26°50'14' S, 65°10'26' W Alt: 500m	-26.837295	-65.173945	500	0				500
SI	Herbarium sheet	75579	1132	65950	3299	Venturi, S.		919			isotype	Solanum collectaneum C.V.Morton	0	9	1920		Solanaceae	Solanum	aloysiifolium	Dunal	Southern America	Southern South America	Argentina	Tucumán	Capital	Río Salí				26.837295	S	65.173945	W	DD	>20km	GAZ	26°50'14' S, 65°10'26' W Alt: 500m	-26.837295	-65.173945	500	0				500
SI	Herbarium sheet	164719	1132	162492	125114	Venturi, S.		919			TYPES (3)		0	9	1920		Solanaceae	Solanum	aloysiifolium	Dunal	Southern America	Southern South America	Argentina	Tucumán	Capital	Río Salí				26.837295	S	65.173945	W	DD	>20km	GAZ	26°50'14' S, 65°10'26' W Alt: 500m	-26.837295	-65.173945	500	0				500
SI	Herbarium sheet	165015	127105	435498	54513	Venturi, S.		2241					16	12	1923		Solanaceae	Solanum	aloysiifolium	Dunal	Southern America	Southern South America	Argentina	Tucumán	Burruyacú		Muñecas.	Flor blanca. 1 m. de alt.	Hab. al pié terraplen del F.C.	26.502	S	65.1334	W	DMS	2-5km	SPEC	26°50' S, 65°14' W Alt: 550m	-26.838889	-65.226111	550	0				550
GH	Herbarium sheet	168163	127105			Venturi, S.		2241					16	12	1923		Solanaceae	Solanum	aloysiifolium	Dunal	Southern America	Southern South America	Argentina	Tucumán	Burruyacú		Muñecas.	Flor blanca. 1 m. de alt.	Hab. al pié terraplen del F.C.	26.502	S	65.1334	W	DMS	2-5km	SPEC	26°50' S, 65°14' W Alt: 550m	-26.838889	-65.226111	550	0				550
BAB	Herbarium sheet	176274	127105	40735	BAB00006455	Venturi, S.		2241					16	12	1923		Solanaceae	Solanum	aloysiifolium	Dunal	Southern America	Southern South America	Argentina	Tucumán	Burruyacú		Muñecas.	Flor blanca. 1 m. de alt.	Hab. al pié terraplen del F.C.	26.502	S	65.1334	W	DMS	2-5km	SPEC	26°50' S, 65°14' W Alt: 550m	-26.838889	-65.226111	550	0				550
US	Herbarium sheet	215654	127105	1548872	2837575	Venturi, S.		2241					16	12	1923		Solanaceae	Solanum	aloysiifolium	Dunal	Southern America	Southern South America	Argentina	Tucumán	Burruyacú		Muñecas.	Flor blanca. 1 m. de alt.	Hab. al pié terraplen del F.C.	26.502	S	65.1334	W	DMS	2-5km	SPEC	26°50' S, 65°14' W Alt: 550m	-26.838889	-65.226111	550	0				550
MO	Herbarium sheet	103499	85226	963164	MO-1354970	Venturi, S.		5009					11	5	1927		Solanaceae	Solanum	aloysiifolium	Dunal	Southern America	Southern South America	Argentina	Tucumán	Capital		Río Sali	planta 1.3 m; flor morada	terreno bajo, húmedo	26.864506	S	65.191498	W	DD		GAZ	26°51'52' S, 65°11'29' W Alt: 450m	-26.864506	-65.191498	450	0				450
BAB	Herbarium sheet	214315	85226			Venturi, S.		5009					11	5	1927		Solanaceae	Solanum	aloysiifolium	Dunal	Southern America	Southern South America	Argentina	Tucumán	Capital		Río Sali	planta 1.3 m; flor morada	terreno bajo, húmedo	26.864506	S	65.191498	W	DD		GAZ	26°51'52' S, 65°11'29' W Alt: 450m	-26.864506	-65.191498	450	0				450
US	Herbarium sheet	215651	85226	1548946	2837566	Venturi, S.		5009					11	5	1927		Solanaceae	Solanum	aloysiifolium	Dunal	Southern America	Southern South America	Argentina	Tucumán	Capital		Río Sali	planta 1.3 m; flor morada	terreno bajo, húmedo	26.864506	S	65.191498	W	DD		GAZ	26°51'52' S, 65°11'29' W Alt: 450m	-26.864506	-65.191498	450	0				450
SI	Herbarium sheet	165007	127097	435464	54481	Venturi, S.		7100					16	1	1928		Solanaceae	Solanum	aloysiifolium	Dunal	Southern America	Southern South America	Argentina	Catamarca	Paclín		Balcozna.	1 m. de alt. Flor blanca.	Hab. terreno húmedo.	28.252	S	65.2322	W	DMS	2-5km	SPEC	28°25' S, 65°23' W Alt: 1250m	-28.422222	-65.389444	1250	0				1250
SI	Herbarium sheet	164801	126915	435546	54613	Venturi, S.		10556					15	10	1930		Solanaceae	Solanum	aloysiifolium	Dunal	Southern America	Southern South America	Argentina	Salta	Capital		Quebrada San Lorenzo.	Flor blanca. 1 m. de alt. x	Hab. al pié terraplen del F.C.	24.5344	S	65.1425	W	DMS	2-5km	SPEC	24°54' S, 65°14' W Alt: 1200m	-24.895556	-65.240278	1200	0				1200
SI	Herbarium sheet	164802	126915		54612	Venturi, S.		10556					15	10	1930		Solanaceae	Solanum	aloysiifolium	Dunal	Southern America	Southern South America	Argentina	Salta	Capital		Quebrada San Lorenzo.	Flor blanca. 1 m. de alt. x	Hab. al pié terraplen del F.C.	24.5344	S	65.1425	W	DMS	2-5km	SPEC	24°54' S, 65°14' W Alt: 1200m	-24.895556	-65.240278	1200	0				1200
MCNS	Herbarium sheet	214397	162158			Vico Gimena, R.		174					26	6	1941		Solanaceae	Solanum	aloysiifolium	Dunal	Southern America	Southern South America	Argentina	Salta	Orán	Tabacal		hierba 0.7 m; flor amarilla	en lugares algo húmedos	23.256127	S	64.24295	W	DD		GAZ	23°15'22' S, 64°14'35' W	-23.256127	-64.24295	0	0
MO	Herbarium sheet	103500	85227	6110274	MO-2136464	Villalobos, J.		452	A	Paredes, M. & Villalobos, D.			29	11	2005		Solanaceae	Solanum	aloysiifolium	Dunal	Southern America	Western South America	Bolivia	Chuquisaca	Belisario Boeto		Municipio Villa Serrano. Comunidad Nuevo Mundo. A unos 4 km. de la comunidad, sobre la carretera a Valle Grande.	Hierba de 1,50 m. Flores blancas pequeñas.	Piso Superior Tucumano Boliviano. Bosque húmedo de neblina con dominancia de Myrcianthes pseudomato y Cedrela lilloi.	18.987777	S	64.290833	W	DD		SPEC	18°59'16' S, 64°17'27' W Alt: 2047m	-18.987777	-64.290833	2047	0				2047
BM	Herbarium sheet	130576	98901		BM001035409	Villalobos, J.		1430		Campos, F.			27	3	2008		Solanaceae	Solanum	aloysiifolium	Dunal	Southern America	Western South America	Bolivia	Chuquisaca	Tomina	San Pedro	Mun. Sopachuy	arbusto 1.5 m; flores blanco-rosadas; frutos esfericos verdes; hojas de borde entero	bosque montano con áreas húmedas con helechos y otras especies del sitio	19.3727	S	64.2727	W	DMS		SPEC	19°37'27' S, 64°27'27' W Alt: 1868m	-19.624167	-64.4575	1868	0				1868
MO	Herbarium sheet	183446	139815	6395587	MO-2468746	Villalobos, J.		1539		Felipez, W.; Orias, J. & Flores, A.			17	4	2008		Solanaceae	Solanum	aloysiifolium	Dunal	Southern America	Western South America	Bolivia	Chuquisaca	Hernando Siles		comunidad Alto Cazadero, trayecto a la escuela de Alto Cazadero, Mun. Monteagudo	arbusto 1 m; flores blancas; hojas con suave pubescencia	bosque Tucumano-Boliviano, piso montano con Podocarpus parlatorei, Bocconia pearcei y varias asteraceas	19.4931	S	64.0605	W	DMS		SPEC	19°49'31' S, 64°06'05' W Alt: 1810m	-19.825278	-64.101389	1810	0				1810
MO	Herbarium sheet	103501	85228	3734137	MO-1336856	Willian, J.G.		234					0	8	1986		Solanaceae	Solanum	aloysiifolium	Dunal	Southern America	Western South America	Bolivia	Chuquisaca	Luis Calvo		From fenced in garden area at rancho Guaranguy, 6k north of Muyupampa (Vaca Guzman)	urucuallo- young leaves gathered by the Ava as edible greens.		19.844484	S	63.756777	W	DD	2-5km	GAZ	19°51' S, 63°45' W	-19.844484	-63.756777	0	0
F	Herbarium sheet	136820	85228	2084023		Willian, J.G.		234					0	8	1986		Solanaceae	Solanum	aloysiifolium	Dunal	Southern America	Western South America	Bolivia	Chuquisaca	Luis Calvo		From fenced in garden area at rancho Guaranguy, 6k north of Muyupampa (Vaca Guzman)	urucuallo- young leaves gathered by the Ava as edible greens.		19.844484	S	63.756777	W	DD	2-5km	GAZ	19°51' S, 63°45' W	-19.844484	-63.756777	0	0
F	Herbarium sheet	155870	119529	2084024		Willian, J.G.		258	[b]	Orosco, R.			0	8	1986		Solanaceae	Solanum	aloysiifolium	Dunal	Southern America	Western South America	Bolivia	Chuquisaca	Luis Calvo		From fenced in garden area at Rancho Guaranguy, 6 north of Muyupampa (Vaca Guzman)			19.844484	S	63.756777	W	DD	2-5km	GAZ	19°51' S, 63°45' W	-19.844484	-63.756777	0	0
CORD	Herbarium sheet	164945	127047	567014	CORD00056569	Without Collector		81					6	6	1949		Solanaceae	Solanum	aloysiifolium	Dunal	Southern America	Southern South America	Argentina	Tucumán	Cruz Alta		Campo Aviación B. Matienzo			26.838728	S	65.105462	W	DD	2-5km	GAZ	26°50' S, 65°06' W	-26.838728	-65.105462	0	0
LIL	Herbarium sheet	164946	127047			Without Collector		81					6	6	1949		Solanaceae	Solanum	aloysiifolium	Dunal	Southern America	Southern South America	Argentina	Tucumán	Cruz Alta		Campo Aviación B. Matienzo			26.838728	S	65.105462	W	DD	2-5km	GAZ	26°50' S, 65°06' W	-26.838728	-65.105462	0	0
SI	Herbarium sheet	164813	126921	435542	54609	Without Collector		s.n.					19	9	1916		Solanaceae	Solanum	aloysiifolium	Dunal	Southern America	Southern South America	Argentina	Tucumán	Yerba Buena		Villa Nougués.	Flores azules.		26.852202	S	65.381233	W	DD	2-5km	GAZ	26°51' S, 65°23' W	-26.852202	-65.381233	0	0
SI	Herbarium sheet	164814	126921		54610	Without Collector		s.n.					19	9	1916		Solanaceae	Solanum	aloysiifolium	Dunal	Southern America	Southern South America	Argentina	Tucumán	Yerba Buena		Villa Nougués.	Flores azules.		26.852202	S	65.381233	W	DD	2-5km	GAZ	26°51' S, 65°23' W	-26.852202	-65.381233	0	0
SI	Herbarium sheet	165016	127106	435529	54534	Without Collector		s.n.					7	6	1905		Solanaceae	Solanum	aloysiifolium	Dunal	Southern America	Southern South America	Argentina	Salta	Metán			Flor blanca.		25.2634	S	64.3748	W	DMS	2-5km	SPEC	25°27' S, 64°38' W	-25.442778	-64.63	0	0					Sacha ají.
K	Herbarium sheet	35827	35267		K000438452	Wood, J.R.I.		7709					18	12	1993		Solanaceae	Solanum	aloysiifolium	Dunal	Southern America	Western South America	Bolivia	Chuquisaca	Oropeza		On east side of stream c 1 km below el Liceo Militar between Sucre and Yotala	Perennial undershrub to 1m, stems decumbent or ascending. Corolla violet-blue; anthers orange.	Scattered plants in the protection of bushes in dry open scrub on rocky hillsides. Narrow valley with small stream lined with mostly irrigated cultivated land with scattered houses passing on sides to open, dry spiny bushland on rocky slopes.	19.06	S	65.15	W	DD		GAZ	19°03'36' S, 65°09'00' W Alt: 2600m	-19.06	-65.15	2600	0				2600
LPB	Herbarium sheet	35828	35267			Wood, J.R.I.		7709					18	12	1993		Solanaceae	Solanum	aloysiifolium	Dunal	Southern America	Western South America	Bolivia	Chuquisaca	Oropeza		On east side of stream c 1 km below el Liceo Militar between Sucre and Yotala	Perennial undershrub to 1m, stems decumbent or ascending. Corolla violet-blue; anthers orange.	Scattered plants in the protection of bushes in dry open scrub on rocky hillsides. Narrow valley with small stream lined with mostly irrigated cultivated land with scattered houses passing on sides to open, dry spiny bushland on rocky slopes.	19.06	S	65.15	W	DD		GAZ	19°03'36' S, 65°09'00' W Alt: 2600m	-19.06	-65.15	2600	0				2600
K	Herbarium sheet	129462	35267		K001043110	Wood, J.R.I.		7709					18	12	1993		Solanaceae	Solanum	aloysiifolium	Dunal	Southern America	Western South America	Bolivia	Chuquisaca	Oropeza		On east side of stream c 1 km below el Liceo Militar between Sucre and Yotala	Perennial undershrub to 1m, stems decumbent or ascending. Corolla violet-blue; anthers orange.	Scattered plants in the protection of bushes in dry open scrub on rocky hillsides. Narrow valley with small stream lined with mostly irrigated cultivated land with scattered houses passing on sides to open, dry spiny bushland on rocky slopes.	19.06	S	65.15	W	DD		GAZ	19°03'36' S, 65°09'00' W Alt: 2600m	-19.06	-65.15	2600	0				2600
K	Herbarium sheet	35851	35279		K000441115	Wood, J.R.I.		8463					30	5	1994		Solanaceae	Solanum	aloysiifolium	Dunal	Southern America	Western South America	Bolivia	Chuquisaca	Tomina		Above El Rosal on road from Padilla to Monteagudo.	Perennial herb with a woody base reaching 70 cm. Corolla dirty white. Anthers yellow; berry black.	In partial shade on rocks by a scrub-lined mountain stream Mist covered ridge formerly covered in Tucuman-Bolivian woodland with Podocarpus but now with scattered settlements, forest restrictred to stream gullies and the ridge consisting of open rock passing to rough pasture and low scrub.	19.28	S	64.11	W	DD		GAZ	19°16'48' S, 64°06'36' W Alt: 2200m	-19.28	-64.11	2200	0				2200
LPB	Herbarium sheet	35852	35279			Wood, J.R.I.		8463					30	5	1994		Solanaceae	Solanum	aloysiifolium	Dunal	Southern America	Western South America	Bolivia	Chuquisaca	Tomina		Above El Rosal on road from Padilla to Monteagudo.	Perennial herb with a woody base reaching 70 cm. Corolla dirty white. Anthers yellow; berry black.	In partial shade on rocks by a scrub-lined mountain stream Mist covered ridge formerly covered in Tucuman-Bolivian woodland with Podocarpus but now with scattered settlements, forest restrictred to stream gullies and the ridge consisting of open rock passing to rough pasture and low scrub.	19.28	S	64.11	W	DD		GAZ	19°16'48' S, 64°06'36' W Alt: 2200m	-19.28	-64.11	2200	0				2200
K	Herbarium sheet	35853	35279		K000441114	Wood, J.R.I.		8463					30	5	1994		Solanaceae	Solanum	aloysiifolium	Dunal	Southern America	Western South America	Bolivia	Chuquisaca	Tomina		Above El Rosal on road from Padilla to Monteagudo.	Perennial herb with a woody base reaching 70 cm. Corolla dirty white. Anthers yellow; berry black.	In partial shade on rocks by a scrub-lined mountain stream Mist covered ridge formerly covered in Tucuman-Bolivian woodland with Podocarpus but now with scattered settlements, forest restrictred to stream gullies and the ridge consisting of open rock passing to rough pasture and low scrub.	19.28	S	64.11	W	DD		GAZ	19°16'48' S, 64°06'36' W Alt: 2200m	-19.28	-64.11	2200	0				2200
K	Herbarium sheet	35933	35353		K000441043	Wood, J.R.I.		17120		Serrano, M.			18	2	2001		Solanaceae	Solanum	aloysiifolium	Dunal	Southern America	Western South America	Bolivia	Chuquisaca	Oropeza		Near Yotala on road to Sucre, c. 0.5-1 km above the tranca. Alt. 2600 m.	Annual herb to 40 cm. Corolla violet or whitish but paler near base. Anthers pale yellow.	Low spiny bushland with cactus and Prosopis on poor stony hills above cultivated valley bottom. Locally abundant in grass/low cactus in protection of large thorn bushes in dry bushland.	19.146219	S	65.26391	W	DD	2-5km	GAZ	19°09' S, 65°16' W Alt: 2600m	-19.146219	-65.26391	2600	0				2600
K	Herbarium sheet	35955	35367		K000441118	Wood, J.R.I.		18884					13	1	2003		Solanaceae	Solanum	aloysiifolium	Dunal	Southern America	Western South America	Bolivia	Chuquisaca	Oropeza	San Juan	On ascent from San Juan ( Río Cachimayu) to Sucre.	Perennial herb 60 cm. Leaves grey-green. Corolla pale blue, anthers yellow.	One or two plants on steep banks on scrubly, rocky soil. Steep valley side with loose crumbly rock and scattered trees and perennial, most commonly Tipuana.	19.239381	S	65.19121	W	DD		GAZ	19°14'22' S, 65°11'28' W Alt: 2800m	-19.239381	-65.19121	2800	0				2800
K	Herbarium sheet	35966	35373		K000441120	Wood, J.R.I.		19085		Mendoza, M.			18	2	2003		Solanaceae	Solanum	aloysiifolium	Dunal	Southern America	Western South America	Bolivia	Santa Cruz	Caballero	Siberia	Por un camino vecinal saliendo del cruce de Khara Huasi hacia algo abajo y S. ca. 3 - 3,5 km del camino troncal.	Hierba erecta de 20 - 80 cm. Hojas gris abajo y cara verde y liza. Flores violeta palido, anteras amarillo.	Algunas plantas dispersas, lado del camino y entre arbustos. Transicion de bosque nublado con Myrtaceaes a mataral abierto de mucho pasto de suelo acido y con chaqueos.	17.51223	S	64.40547	W	DD		GAZ	17°30'44' S, 64°24'20' W Alt: 2504m	-17.51223	-64.40547	2504	0				2504
BOLV	Herbarium sheet	35967	35373			Wood, J.R.I.		19085		Mendoza, M.			18	2	2003		Solanaceae	Solanum	aloysiifolium	Dunal	Southern America	Western South America	Bolivia	Santa Cruz	Caballero	Siberia	Por un camino vecinal saliendo del cruce de Khara Huasi hacia algo abajo y S. ca. 3 - 3,5 km del camino troncal.	Hierba erecta de 20 - 80 cm. Hojas gris abajo y cara verde y liza. Flores violeta palido, anteras amarillo.	Algunas plantas dispersas, lado del camino y entre arbustos. Transicion de bosque nublado con Myrtaceaes a mataral abierto de mucho pasto de suelo acido y con chaqueos.	17.51223	S	64.40547	W	DD		GAZ	17°30'44' S, 64°24'20' W Alt: 2504m	-17.51223	-64.40547	2504	0				2504
K	Herbarium sheet	36069	35434		K000441123	Wood, J.R.I.		21662		Haigh, A.			26	2	2005		Solanaceae	Solanum	aloysiifolium	Dunal	Southern America	Western South America	Bolivia	Cochabamba	Quillacollo		In the canyon around la Cabaña between Parotani and Suticollo	Unarmed shrub to 2m of somehat untidy appearance. Corolla violet, anthers orange.	A few plants on a steep sandstone cliff ledge, where growing in partial shade. Narrow canyon with scattered fields and houses beside stream, the sides sandstone or gypsum cliffs covered in dry bushland.	17.31	S	66.19	W	DD		GAZ	17°18'36' S, 66°11'24' W Alt: 2600m	-17.31	-66.19	2600	0				2600
K	Herbarium sheet	36081	35446		K000441035	Wood, J.R.I.		22252					22	2	2006		Solanaceae	Solanum	aloysiifolium	Dunal	Southern America	Western South America	Bolivia	Santa Cruz	Chiquitos		Along path leading to summit meseta of Cerro Chochis.	Small branched undershrub. Flowers white; anthers yellow.	One plant on very steep, wooded cliff slopes. Very steep, near cliff slopes covered in moist forest with abundant ferns and Podocarpus.	18.112408	S	60.011697	W	DD		GAZ	18°06'45' S, 60°00'42' W Alt: 850m	-18.112408	-60.011697	850	0				850
K	Herbarium sheet	36086	35451		K000441038	Wood, J.R.I.		22375		Gutiérrez, J. & Huaylla, H.			3	3	2006		Solanaceae	Solanum	aloysiifolium	Dunal	Southern America	Western South America	Bolivia	Chuquisaca	Belisario Boeto		Aproximadamente de 3 a 4 km al E de Pampas del tigre, en la bajada.	Sub arbusto ramificado. Hojas: verde en el haz y gris en el envés. Flores: corola blanca con estambres amarillos y frutos negros al madurar.	Unas polantas dispersas, creciendo entre arbustos y barbechos al lado del camino. Ladera en pendientes mayormente cubierto de arbustos y tipo de barbechos, pasando a una ladera, con pastizales estacionalmente quemados.	19.05444	S	64.10491	W	DD		GAZ	19°03'16' S, 64°06'18' W Alt: 2025m	-19.05444	-64.10491	2025	0				2025
K	Herbarium sheet	67103	60664		K001043102	Wood, J.R.I.		22613		Huallya, H. & Gutiérrez, J.			2	2	2007		Solanaceae	Solanum	aloysiifolium	Dunal	Southern America	Western South America	Bolivia	Chuquisaca	Zudañez	AMNI El Palmar	Bolivia, Chuquisaca, Zudañez, AMNI El Palmer, along trail from Torotoro to El Palmar crossing Rio Mission Waypu	Erect, branched undershrub to 1.5m. .Corolla pale blue, anthers yellow	Narrow valley with lower slopes covered in seasonally moist forest dominated by Parajubaea torallyi and with abundant Podocarpus, the under slopes with open sandstone outcrops and forest relics restricted mainly to gullies.	18.4156	S	64.5319	W	DMS		SPEC	18°41'56' S, 64°53'19' W Alt: 2650m	-18.698889	-64.888611	2650	0				2650
K	Herbarium sheet	67102	60663		K001043109	Wood, J.R.I.		22684		Huallya, H. & Atahuachi, M.			10	2	2007		Solanaceae	Solanum	aloysiifolium	Dunal	Southern America	Western South America	Bolivia	Potosí	Charcas	Torotoro	Cañon del Vergel, Torotoro, near foot of descent into cañon bottom	Small undershrub to 50 cm. Corolla pale blue; anthers yellow	Scattered plants on steep rocky slopes in open habitats. Steep-walled canyon with rock walls but with some gentler rocky slopes covered in dry scrub/open forest vegetation with sparse ground flora.	18.0656	S	65.4627	W	DMS		SPEC	18°06'56' S, 65°46'27' W Alt: 2464m	-18.115556	-65.774167	2464	0				2464
BM	Herbarium sheet	135849	60663		BM001211088	Wood, J.R.I.		22684		Huallya, H. & Atahuachi, M.			10	2	2007		Solanaceae	Solanum	aloysiifolium	Dunal	Southern America	Western South America	Bolivia	Potosí	Charcas	Torotoro	Cañon del Vergel, Torotoro, near foot of descent into cañon bottom	Small undershrub to 50 cm. Corolla pale blue; anthers yellow	Scattered plants on steep rocky slopes in open habitats. Steep-walled canyon with rock walls but with some gentler rocky slopes covered in dry scrub/open forest vegetation with sparse ground flora.	18.0656	S	65.4627	W	DMS		SPEC	18°06'56' S, 65°46'27' W Alt: 2464m	-18.115556	-65.774167	2464	0				2464
K	Herbarium sheet	67100	60661		K001043104	Wood, J.R.I.		22788		Mendoza, M. & Molina R, A.			18	2	2007		Solanaceae	Solanum	aloysiifolium	Dunal	Southern America	Western South America	Bolivia	Santa Cruz	Vallegrande	La Higuera	La Higuera, Ca 3 km. de la Higuera hacia Pucará	Hierba perenne muy ramificada con tallos débiles decumbentes hasta ascendentes. Hojas con pelos blancos en el envés, corla color azul pálido y estambre anaranjado	Común, en laderas al borde del camino, matarales entre arbustos. Ladera de montaña originalmente de bosque seco no espinoso ahora degradado con lugares semi-abierto con pastizales	18.4618	S	64.1201	W	DMS		SPEC	18°46'18' S, 64°12'01' W Alt: 2313m	-18.771667	-64.200278	2313	0				2313
BAB	Herbarium sheet	177001	136096	62046	BAB00006745	Zabala, S.		18					28	1	1941		Solanaceae	Solanum	aloysiifolium	Dunal	Southern America	Southern South America	Argentina	Salta			Laboratorio de Fitopatología			0		0						0	0	0	0
BAB	Herbarium sheet	177002	136097	62349	BAB00006744	Zabala, S.		174					26	4	1941		Solanaceae	Solanum	aloysiifolium	Dunal	Southern America	Southern South America	Argentina	Salta	Orán		Tabacal	altura planta 70 cm., flor amarilla.Hierba	En lugares algo húmedos casi siempre en plantaciones frutales y horticolas, altitud 500 m.,	23.266068	S	64.249892	W	DD		GAZ	23°15'58' S, 64°15'00' W Alt: 500m	-23.266068	-64.249892	500	0				500
CORD	Herbarium sheet	164839	126944	389385	CORD00013695	Zadro, ?		95					14	8	1977		Solanaceae	Solanum	aloysiifolium	Dunal	Southern America	Southern South America	Argentina	Salta	General San Martín		Entre Aguaray y Pocitos	Casi 2 m de alt.		22.3955	S	63.396	W	DMS	2-5km	GAZ	22°40' S, 63°40' W	-22.665278	-63.666667	0	0
MO	Herbarium sheet	79930	69863	3246874	MO-2127121	Zardini, E.M.		1849		Pochettino, J.; Hurrell, J.A.; Iudica, C. & Ramadori, D.			28	1	1983		Solanaceae	Solanum	aloysiifolium	Dunal	Southern America	Southern South America	Argentina	Salta	Santa Victoria		Pucará [de San Roque]			22.18098	S	64.960985	W	DD		GAZ	22°10'52' S, 64°57'40' W	-22.18098	-64.960985	0	0
MO	Herbarium sheet	103390	69863	3473300	MO-2127119	Zardini, E.M.		1849		Pochettino, J.; Hurrell, J.A.; Iudica, C. & Ramadori, D.			28	1	1983		Solanaceae	Solanum	aloysiifolium	Dunal	Southern America	Southern South America	Argentina	Salta	Santa Victoria		Pucará [de San Roque]			22.18098	S	64.960985	W	DD		GAZ	22°10'52' S, 64°57'40' W	-22.18098	-64.960985	0	0
SI	Herbarium sheet	216740	163895	200924	118383	Zavala-Gallo, L.		264					11	1	2014		Solanaceae	Solanum	aloysiifolium	Dunal	Southern America	Southern South America	Argentina	Córdoba	Calamuchita		subida por el viejo camino a Yacanto, entre el balnerario La Olla y el emplame, faldeo oriental de las Sierras Grandes	decumbente; tallos ascendentes, fotos	en pard rocosa de la barranca del camino	32.048664	S	64.615294	W	DD		GAZ	32°02'55' S, 64°36'55' W Alt: 800m	-32.048664	-64.615294	800	0				800
SI	Herbarium sheet	165017	127107	454241	118286	Zavala-Gallo, L.		269					13	1	2014		Solanaceae	Solanum	aloysiifolium	Dunal	Southern America	Southern South America	Argentina	Córdoba	Calamuchita		Subida por el camino viejo a Yacanto. Entre balneario La Olla y el empalme. Faldeo oriental de las Sierras Grandes	Flor blanca. Tallos apoyantes, entre el matorral. Fotos		32.114	S	64.371	W	DMS	2-5km	SPEC	32°12' S, 64°37' W Alt: 730m	-32.194444	-64.619444	730	0				730
SI	Herbarium sheet	164994	127084	435320	54386	Zuloaga, F.O.		252		Deginani, N.B.			25	1	1975		Solanaceae	Solanum	aloysiifolium	Dunal	Southern America	Southern South America	Argentina	Jujuy	Dr. Manuel Belgrano		Mina 9 de Octubre, Sierra de Zapla. Pie Cerro de la Cruz.			24.647	S	65.2449	W	DD	2-5km	GAZ	24°39' S, 65°15' W	-24.647	-65.2449	0	0
SI	Herbarium sheet	165020	127110	435477	54488	Zuloaga, F.O.		388		Deginani, N.B.			30	1	1975		Solanaceae	Solanum	aloysiifolium	Dunal	Southern America	Southern South America	Argentina	Jujuy	Dr. Manuel Belgrano		Subida a Lagunas de Yala.			24.633	S	65.2853	W	DD	2-5km	GAZ	24°38' S, 65°17' W	-24.633	-65.2853	0	0
SI	Herbarium sheet	219153	166016		160857	Zuloaga, F.O.		1623		Saenz, A.A. & Vazquez Avila, M.			2	11	1980		Solanaceae	Solanum	aloysiifolium	Dunal	Southern America	Southern South America	Argentina	Salta	Orán		Río Santa María a 15 km de Orán. Camino a Finca La Ronda.	Flor blanca.		23.2155	S	64.1302	W	DMS		SPEC	23°21'55' S, 64°13'02' W	-23.365278	-64.217222	0	0
SI	Herbarium sheet	219166	166029		18134	Zuloaga, F.O.		3475		Deginani, N.B.			14	1	1988		Solanaceae	Solanum	aloysiifolium	Dunal	Southern America	Southern South America	Argentina	Jujuy	Dr. Manuel Belgrano		Mina 9 de Octubre, Zapla, Camino a la mina.	Flor blanca.		24.0647	S	65.2449	W	DMS		SPEC	24°06'47' S, 65°24'49' W	-24.113056	-65.413611	0	0
SI	Herbarium sheet	219167	166030		51314	Zuloaga, F.O.		3487		Deginani, N.B.			14	1	1988		Solanaceae	Solanum	aloysiifolium	Dunal	Southern America	Southern South America	Argentina	Jujuy	Dr. Manuel Belgrano		Mina 9 de Octubre, Zapla, camino a la mina.	Flor lila. 1.5 m. de alt.		24.0647	S	65.2449	W	DMS		SPEC	24°06'47' S, 65°24'49' W	-24.113056	-65.413611	0	0
CORD	Herbarium sheet	219168	166030		CORD00086441	Zuloaga, F.O.		3487		Deginani, N.B.			14	1	1988		Solanaceae	Solanum	aloysiifolium	Dunal	Southern America	Southern South America	Argentina	Jujuy	Dr. Manuel Belgrano		Mina 9 de Octubre, Zapla, camino a la mina.	Flor lila. 1.5 m. de alt.		24.0647	S	65.2449	W	DMS		SPEC	24°06'47' S, 65°24'49' W	-24.113056	-65.413611	0	0
SI	Herbarium sheet	219171	166034		18135	Zuloaga, F.O.		3795		Deginani, N.B.			25	1	1988		Solanaceae	Solanum	aloysiifolium	Dunal	Southern America	Southern South America	Argentina	Jujuy	Dr. Manuel Belgrano		Quebrada del Río Lozano.	Flor blanca.		24.0647	S	65.2449	W	DMS		SPEC	24°06'47' S, 65°24'49' W	-24.113056	-65.413611	0	0
SI	Herbarium sheet	165039	127129	40599	160755	Zuloaga, F.O.		7464		Belgrano, M.J.; Bisio, M.C.; Cariglino, B.; Macluf, C.; Martin, M.I.; Ramos Giac			11	11	2002		Solanaceae	Solanum	aloysiifolium	Dunal	Southern America	Southern South America	Argentina	Jujuy	Ledesma		Parque Nacional Calilegua, Ruta Provincial 83, camino de Libertador General San Martín a Valle Grande	Flor blanca	En sotobosque.	23.42	S	64.51	W	DMS	<2km	SPEC	23°42' S, 64°51' W Alt: 960m	-23.7	-64.85	960	0				960
SI	Herbarium sheet	165038	127128	40682	160852	Zuloaga, F.O.		7541		Belgrano, M.J.; Bisio, M.C.; Cariglino, B.; Macluf, C.; Martin, M.I.; Ramos Giac			12	11	2002		Solanaceae	Solanum	aloysiifolium	Dunal	Southern America	Southern South America	Argentina	Jujuy	Ledesma		Parque Nacional Calilegua, Ruta Provincial 83 camino de Aguas Negras a Mesada de las Colmenas, Arroyo 3 Cruces	Prostrado. Flores blancas. Frutos verdes	En borde de arroyo.	23.41	S	64.52	W	DMS	<2km	SPEC	23°41' S, 64°52' W Alt: 1100m	-23.683333	-64.866667	1100	0				1100
SI	Herbarium sheet	165037	127127	41121	160750	Zuloaga, F.O.		7865		Belgrano, M.J.; Bisio, M.C.; Martin, M.I.; Ramos Giacosa, J.P. & Winter, J.			19	11	2002		Solanaceae	Solanum	aloysiifolium	Dunal	Southern America	Southern South America	Argentina	Jujuy	Dr. Manuel Belgrano		camino de Lagunas de Yala a Termas de Reyes	Bajo arbustos. 60 cm de alto. Flor blanca		24.8	S	65.28	W	DD	>20km	SPEC	24°48'00' S, 65°16'48' W Alt: 2000m	-24.8	-65.28	2000	0				2000
SI	Herbarium sheet	219216	166079		160927	Zuloaga, F.O.		8493		Deginani, N.B.; Berry, P.E. & Brako, L.			4	2	2005		Solanaceae	Solanum	aloysiifolium	Dunal	Southern America	Southern South America	Argentina	Jujuy	El Carmen		Abra de Santa Laura a Dique La Ciénaga.	Arbusto de 40 cm de alto, flores blancas, en borde de camino.		24.2937	S	65.1813	W	DMS		SPEC	24°29'37' S, 65°18'13' W Alt: 1330m	-24.493611	-65.303611	1330	0				1330
SI	Herbarium sheet	165047	127135	251944	54692	Zuloaga, F.O.		10110		Aagesen, L.; Sede, S. & Zapata, F.			16	2	2008		Solanaceae	Solanum	aloysiifolium	Dunal	Southern America	Southern South America	Argentina	Salta	Guachipas		Ruta Prov. 6, de Casa de Arco a Pampa Grande.	Flor blanca, estambres amarillos, fotos con detalles de flor.		25.4244	S	65.298	W	DD	<2km	SPEC	25°25'28' S, 65°17'53' W Alt: 1900m	-25.4244	-65.298	1900	0				1900
CORD	Herbarium sheet	165048	127135			Zuloaga, F.O.		10110		Aagesen, L.; Sede, S. & Zapata, F.			16	2	2008		Solanaceae	Solanum	aloysiifolium	Dunal	Southern America	Southern South America	Argentina	Salta	Guachipas		Ruta Prov. 6, de Casa de Arco a Pampa Grande.	Flor blanca, estambres amarillos, fotos con detalles de flor.		25.4244	S	65.298	W	DD	<2km	SPEC	25°25'28' S, 65°17'53' W Alt: 1900m	-25.4244	-65.298	1900	0				1900
SI	Herbarium sheet	164785	126908	251964	51449	Zuloaga, F.O.		10128		Aagesen, L.; Sede, S. & Zapata, F.			17	2	2008		Solanaceae	Solanum	aloysiifolium	Dunal	Southern America	Southern South America	Argentina	Salta	Rosario de Lerma		Quebrada del Toro, entre Campo Quijano y El Alisal.	Pétalos blancos con tintes celestes, arbusto 0.5 m., frutos verdosos.		24.5328	S	65.4032	W	DMS	<2km	SPEC	24°53'28' S, 65°40'32' W Alt: 1625m	-24.891111	-65.675556	1625	0				1625
CORD	Herbarium sheet	164786	126908		CORD00047719	Zuloaga, F.O.		10128		Aagesen, L.; Sede, S. & Zapata, F.			17	2	2008		Solanaceae	Solanum	aloysiifolium	Dunal	Southern America	Southern South America	Argentina	Salta	Rosario de Lerma		Quebrada del Toro, entre Campo Quijano y El Alisal.	Pétalos blancos con tintes celestes, arbusto 0.5 m., frutos verdosos.		24.5328	S	65.4032	W	DMS	<2km	SPEC	24°53'28' S, 65°40'32' W Alt: 1625m	-24.891111	-65.675556	1625	0				1625
SI	Herbarium sheet	164783	126907	252244	52086	Zuloaga, F.O.		10289		Aagesen, L.; Sede, S. & Zapata, F.			21	2	2008		Solanaceae	Solanum	aloysiifolium	Dunal	Southern America	Southern South America	Argentina	Jujuy	Valle Grande		Ruta Provincial de San Francisco a Pampichuela.	Pétalos azules, fruto verdoso, fotos.		23.3521	S	64.5831	W	DMS	<2km	SPEC	23°35'21' S, 64°58'31' W Alt: 1300m	-23.589167	-64.975278	1300	0				1300
CORD	Herbarium sheet	164784	126907		CORD00042393	Zuloaga, F.O.		10289		Aagesen, L.; Sede, S. & Zapata, F.			21	2	2008		Solanaceae	Solanum	aloysiifolium	Dunal	Southern America	Southern South America	Argentina	Jujuy	Valle Grande		Ruta Provincial de San Francisco a Pampichuela.	Pétalos azules, fruto verdoso, fotos.		23.3521	S	64.5831	W	DMS	<2km	SPEC	23°35'21' S, 64°58'31' W Alt: 1300m	-23.589167	-64.975278	1300	0				1300
SI	Herbarium sheet	164781	126906	270290	51745	Zuloaga, F.O.		10518		Donadío, S. & Panizza, A.M.			31	10	2008		Solanaceae	Solanum	aloysiifolium	Dunal	Southern America	Southern South America	Argentina	Tucumán	Tafí Viejo		Ruta de San Javier a Raco.	Arbustito 2 m. alt., flor blanca, estambres amarillos, fotos.		26.414	S	65.232	W	DMS	>20km	SPEC	26°41'40' S, 65°23'20' W Alt: 1215m	-26.694444	-65.388889	1215	0				1215
CORD	Herbarium sheet	164782	126906		CORD00063835	Zuloaga, F.O.		10518		Donadío, S. & Panizza, A.M.			31	10	2008		Solanaceae	Solanum	aloysiifolium	Dunal	Southern America	Southern South America	Argentina	Tucumán	Tafí Viejo		Ruta de San Javier a Raco.	Arbustito 2 m. alt., flor blanca, estambres amarillos, fotos.		26.414	S	65.232	W	DMS	>20km	SPEC	26°41'40' S, 65°23'20' W Alt: 1215m	-26.694444	-65.388889	1215	0				1215
SI	Herbarium sheet	165049	127136	279556		Zuloaga, F.O.		11060		Aagesen, L.; Biganzoli, F. & Panizza, A.M.			19	2	2009		Solanaceae	Solanum	aloysiifolium	Dunal	Southern America	Southern South America	Argentina	Jujuy	Valle Grande		Agua Blanca, camino a Altos de Calilegua, posta de Lalo Cruz	Flor blanca		23.3625	S	64.5418	W	DMS	<2km	SPEC	23°36'25' S, 64°54'18' W Alt: 2836m	-23.606944	-64.905	2836	0				2836
CORD	Herbarium sheet	165050	127136		CORD00044222	Zuloaga, F.O.		11060		Aagesen, L.; Biganzoli, F. & Panizza, A.M.			19	2	2009		Solanaceae	Solanum	aloysiifolium	Dunal	Southern America	Southern South America	Argentina	Jujuy	Valle Grande		Agua Blanca, camino a Altos de Calilegua, posta de Lalo Cruz	Flor blanca		23.3625	S	64.5418	W	DMS	<2km	SPEC	23°36'25' S, 64°54'18' W Alt: 2836m	-23.606944	-64.905	2836	0				2836
SI	Herbarium sheet	165026	127116	312288	160853	Zuloaga, F.O.		11551		Aagesen, L.; Biganzoli, F.; Salariato, D. & Zanotti, C.A.			11	2	2010		Solanaceae	Solanum	aloysiifolium	Dunal	Southern America	Southern South America	Argentina	Jujuy	Santa Bárbara		Ruta de Ojo de Agua a Palma Sola	Flor blanca, estambres amarillos, bajo sombra. Fotos		24.832	S	64.174	W	DD	2-5km	GAZ	24°50' S, 64°10' W Alt: 970m	-24.832	-64.174	970	0				970
MO	Herbarium sheet	181176	138881	6380695	MO-2482468	Zuloaga, F.O.		11659		Biganzoli, F.; Salariato, D. & Zanotti, C.A.			10	2	2010		Solanaceae	Solanum	aloysiifolium	Dunal	Southern America	Southern South America	Argentina	Jujuy	Tilcara		camino del Abra del Portero a Molulo	flor blanca		23.3457	S	65.0702	W	DMS		SPEC	23°34'57' S, 65°07'02' W Alt: 2810m	-23.5825	-65.117222	2810	0				2810
SI	Herbarium sheet	219130	138881		160457	Zuloaga, F.O.		11659		Biganzoli, F.; Salariato, D. & Zanotti, C.A.			10	2	2010		Solanaceae	Solanum	aloysiifolium	Dunal	Southern America	Southern South America	Argentina	Jujuy	Tilcara		camino del Abra del Portero a Molulo	flor blanca		23.3457	S	65.0702	W	DMS		SPEC	23°34'57' S, 65°07'02' W Alt: 2810m	-23.5825	-65.117222	2810	0				2810
SI	Herbarium sheet	219231	166094			Zuloaga, F.O.		11661		Aagesen, L.; Biganzoli, F.; Salariato, D. & Zanotti, C.A.			10	2	2010		Solanaceae	Solanum	aloysiifolium	Dunal	Southern America	Southern South America	Argentina	Jujuy	Tilcara		Camino de Abra del Potrero a Molulo	Flor blanca		23.3457	S	65.0702	W	DMS		SPEC	23°34'57' S, 65°07'02' W Alt: 2810m	-23.5825	-65.117222	2810	0				2810
CORD	Herbarium sheet	219232	166094		CORD00044259	Zuloaga, F.O.		11661		Aagesen, L.; Biganzoli, F.; Salariato, D. & Zanotti, C.A.			10	2	2010		Solanaceae	Solanum	aloysiifolium	Dunal	Southern America	Southern South America	Argentina	Jujuy	Tilcara		Camino de Abra del Potrero a Molulo	Flor blanca		23.3457	S	65.0702	W	DMS		SPEC	23°34'57' S, 65°07'02' W Alt: 2810m	-23.5825	-65.117222	2810	0				2810
SI	Herbarium sheet	219233	166096		160441	Zuloaga, F.O.		11669		Aagesen, L.; Biganzoli, F.; Salariato, D. & Zanotti, C.A.			10	2	2010		Solanaceae	Solanum	aloysiifolium	Dunal	Southern America	Southern South America	Argentina	Jujuy	Tilcara		Camino de Abra del Potrero a Molulo	Flor violeta clara		23.3438	S	65.0735	W	DMS		SPEC	23°34'38' S, 65°07'35' W Alt: 2910m	-23.577222	-65.126389	2910	0				2910
SI	Herbarium sheet	216719	163875	166888	57463	Zuloaga, F.O.		13452		Nicolia, M.V.; Nomdedeu, S. & Suarez, A.A.			13	1	2012		Solanaceae	Solanum	aloysiifolium	Dunal	Southern America	Southern South America	Argentina	Jujuy	Valle Grande		ruta de Santa Ana a Cordaderas		flor lila. fotos	23.2148	S	64.5838	W	DMS		SPEC	23°21'48' S, 64°58'38' W Alt: 3390m	-23.363333	-64.977222	3390	0				3390
SI	Herbarium sheet	219240	166103		57459	Zuloaga, F.O.		13595		Nicola, M.V.; Nomdedeu, S.; Suarez, A.A. & Godoy, A.C.			18	1	2012		Solanaceae	Solanum	aloysiifolium	Dunal	Southern America	Southern South America	Argentina	Jujuy	Ledesma		Parque Nacional Calileguea, de Mesada de las Colmenas a Abra de Cañas.	Flor blanca, en borde de camino.		23.4101	S	64.5316	W	DMS		SPEC	23°41'01' S, 64°53'16' W Alt: 1530m	-23.683611	-64.887778	1530	0				1530
SI	Herbarium sheet	164787	126909	388304	37754	Zuloaga, F.O.		13596		Nicola, M.V.; Nomdedeu, S.; Suárez, A.A. & Godoy, A.C.			18	1	2012		Solanaceae	Solanum	aloysiifolium	Dunal	Southern America	Southern South America	Argentina	Jujuy	Ledesma		Parque Nacional Calileguea, de Mesada de las Colmenas a Abra de Cañas.	Flor blanca, en sotobosque. Fotos.		23.411	S	64.5316	W	DMS	<2km	SPEC	23°41'10' S, 64°53'16' W Alt: 1530m	-23.686111	-64.887778	1530	0				1530
MU	Herbarium sheet	164788	126909			Zuloaga, F.O.		13596		Nicola, M.V.; Nomdedeu, S.; Suárez, A.A. & Godoy, A.C.			18	1	2012		Solanaceae	Solanum	aloysiifolium	Dunal	Southern America	Southern South America	Argentina	Jujuy	Ledesma		Parque Nacional Calileguea, de Mesada de las Colmenas a Abra de Cañas.	Flor blanca, en sotobosque. Fotos.		23.411	S	64.5316	W	DMS	<2km	SPEC	23°41'10' S, 64°53'16' W Alt: 1530m	-23.686111	-64.887778	1530	0				1530
CTES	Herbarium sheet	164789	126909		CTES0054751	Zuloaga, F.O.		13596		Nicola, M.V.; Nomdedeu, S.; Suárez, A.A. & Godoy, A.C.			18	1	2012		Solanaceae	Solanum	aloysiifolium	Dunal	Southern America	Southern South America	Argentina	Jujuy	Ledesma		Parque Nacional Calileguea, de Mesada de las Colmenas a Abra de Cañas.	Flor blanca, en sotobosque. Fotos.		23.411	S	64.5316	W	DMS	<2km	SPEC	23°41'10' S, 64°53'16' W Alt: 1530m	-23.686111	-64.887778	1530	0				1530
SI	Herbarium sheet	165059	127141	429831	106490	Zuloaga, F.O.		14179		Aagesen, L.; Deginani, N.B.; Nomdedeu, S. & Zanotti, C.A.			11	3	2013		Solanaceae	Solanum	aloysiifolium	Dunal	Southern America	Southern South America	Argentina	Jujuy	Dr. Manuel Belgrano		Ruta Provincial 29, de Tiraxi a Ocloyas	Flor blanca		24.013	S	65.2136	W	DMS	<2km	SPEC	24°01'30' S, 65°21'36' W Alt: 1660m	-24.025	-65.36	1660	0				1660
MU	Herbarium sheet	165060	127141			Zuloaga, F.O.		14179		Aagesen, L.; Deginani, N.B.; Nomdedeu, S. & Zanotti, C.A.			11	3	2013		Solanaceae	Solanum	aloysiifolium	Dunal	Southern America	Southern South America	Argentina	Jujuy	Dr. Manuel Belgrano		Ruta Provincial 29, de Tiraxi a Ocloyas	Flor blanca		24.013	S	65.2136	W	DMS	<2km	SPEC	24°01'30' S, 65°21'36' W Alt: 1660m	-24.025	-65.36	1660	0				1660
SI	Herbarium sheet	165057	127140	430556	106759	Zuloaga, F.O.		14536		Aagesen, L.; Deginani, N.B.; Nomdedeu, S. & Zanotti, C.A.			20	3	2013		Solanaceae	Solanum	aloysiifolium	Dunal	Southern America	Southern South America	Argentina	Jujuy	Santa Bárbara		Ruta Prov. 6, Abra de los Morteros	Fl. violeta, arbusto 1 m, fotos		24.183	S	64.294	W	DMS	>20km	SPEC	24°18'30' S, 64°29'40' W Alt: 1420m	-24.308333	-64.494444	1420	0				1420
MU	Herbarium sheet	165058	127140			Zuloaga, F.O.		14536		Aagesen, L.; Deginani, N.B.; Nomdedeu, S. & Zanotti, C.A.			20	3	2013		Solanaceae	Solanum	aloysiifolium	Dunal	Southern America	Southern South America	Argentina	Jujuy	Santa Bárbara		Ruta Prov. 6, Abra de los Morteros	Fl. violeta, arbusto 1 m, fotos		24.183	S	64.294	W	DMS	>20km	SPEC	24°18'30' S, 64°29'40' W Alt: 1420m	-24.308333	-64.494444	1420	0				1420
CORD	Herbarium sheet	164929	127034			Zygadlo, J.A.		84					25	4	1991		Solanaceae	Solanum	aloysiifolium	Dunal	Southern America	Southern South America	Argentina	Salta	Rosario de Lerma		Ruta Internacional 51: Los Chorrillos, en el recorrido del Tren de las Nubes, camino al Alisal			24.753092	S	65.748007	W	DD		GAZ	24°45'11' S, 65°44'53' W Alt: 2000m	-24.753092	-65.748007	2000	0				2000
CORD	Herbarium sheet	164922	127027			Zygadlo, J.A.		94					25	4	1991		Solanaceae	Solanum	aloysiifolium	Dunal	Southern America	Southern South America	Argentina	Salta	Capital/General Güemes		Salta, en la ruta a General Güemes	Hierba de flores blancas		24.742234	S	65.412653	W	DD	>20km	GAZ	24°44'32' S, 65°24'46' W	-24.742234	-65.412653	0	0
CORD	Herbarium sheet	164935	127040			Zygadlo, J.A.		165					18	4	1992		Solanaceae	Solanum	aloysiifolium	Dunal	Southern America	Southern South America	Argentina	Jujuy	Ledesma		Próximo a Ledesma, en el camino que une ésta con San Salvador de Jujuy			23.865431	S	64.826025	W	DD		GAZ	23°51'56' S, 64°49'34' W	-23.865431	-64.826025	0	0
K	Herbarium sheet	167342	129002		K001152675	[HS Blatter Herb]		4087					27	4	1944		Solanaceae	Solanum	americanum	Mill.	Asia-Tropical	Indian Subcontinent	India	Maharashtra			Khandala, Kune Station			18.758883	N	73.388376	E	DD		GAZ	18°45'32' N, 73°23'18' E	18.758883	73.388376	0	0
CAL	Herbarium sheet	172648	132873	315371		[HuR]		8084					0	0	1896		Solanaceae	Solanum	americanum	Mill.	Asia-Tropical	Malesia	Malaysia	Selangor			Selang' [Selangor]			3.509247	N	101.524806	E	DD	>20km	GAZ	3°30'33' N, 101°31'29' E	3.509247	101.524806	0	0
BSD	Herbarium sheet	172775	132977	63346		[illegible cut off?]	NC-	61548					7	8	1977		Solanaceae	Solanum	americanum	Mill.	Asia-Tropical	Indian Subcontinent	India	Himachal Pradesh		Nadaun	L bank of Beas River	common; tall erect herb; flowers white, anthers yellow	along roadside with Sterculiaceae, Fabaceae and Poaceae	31.783597	N	76.336884	E	DD		GAZ	31°47'01' N, 76°20'13' E Alt: 498 - 800m	31.783597	76.336884	498	800				498 - 800
US	Herbarium sheet	176020	135260	135714	1178095	[LFW]		83					22	9	1895		Solanaceae	Solanum	americanum	Mill.	Northern America	North-Central U.S.A.	United States of America	California	Tehama County	Elder Creek	Lowrey's			40.0235	N	122.0657	W	DMS	2-5km	GAZ	40°03' N, 122°07' W	40.043056	-122.115833	0	0
K	Herbarium sheet	169001	130121		K000922424	[LG]		s.n.					0	0	0	s.d.	Solanaceae	Solanum	americanum	Mill.	Southern America	Caribbean	Saint Vincent and the Gre	Saint Vincent			sin. loc. [ex Herb. Hooker]	eaten as spinach		13.262854	N	61.194813	W	DD	<2km	GAZ	13°15'46' N, 61°11'41' W	13.262854	-61.194813	0	0
RB	Herbarium sheet	171335	131962		RB00464275	[YS]		327					14	10	1964		Solanaceae	Solanum	americanum	Mill.	Southern America	Brazil	Brazil	Paraná	Curitiba		Cruz do Pilarzinho.	Frequente.		0		0						0	0	0	0
MO	Herbarium sheet	118934	93964	5163444	MO-1389895	Abbott, J.R.		16181					13	2	1995		Solanaceae	Solanum	americanum	Mill.	Southern America	Western South America	Bolivia	Santa Cruz	Andrés Ibáñez		Santa Cruz de la Sierra; inner ring, between #50 and #84 on south side of Mercado St., between Rene Moreno St. and Independencia St.; vacant old homesite lot	Associates: Tridax procumbens, Eleusine indica, Digitaria insularis, Porophyllum ruderale, Cannabis sativa. Suffrutescent herb ca. 1 m tall; flowers white, stamens yellow; fruits purple-black.	with ''Citrus'' and ''Persea''	17.788492	S	63.181558	W	DD		GAZ	17°47'19' S, 63°10'54' W	-17.788492	-63.181558	0	0
BM	Herbarium sheet	27592	28246		BM000846263	Abrams, L.		2520					29	6	1902		Solanaceae	Solanum	americanum	Mill.	Northern America	North-Central U.S.A.	United States of America	California	Los Angeles County					0		0						0	0	0	0
K	Herbarium sheet	148286	28246		K001159727	Abrams, L.		2520					29	6	1902		Solanaceae	Solanum	americanum	Mill.	Northern America	North-Central U.S.A.	United States of America	California	Los Angeles County					0		0						0	0	0	0
GH	Herbarium sheet	181054	138764		1542196	Abrams, L.		2570					20	6	1902		Solanaceae	Solanum	americanum	Mill.	Northern America	North-Central U.S.A.	United States of America	California	Los Angeles County		Soldiers Home			0		0						0	0	0	0
MBM	Herbarium sheet	143600	109426	147963	MBM0147963	Abrão, H.R.S.		5		et al.			0	0	0		Solanaceae	Solanum	americanum	Mill.	Southern America	Brazil	Brazil	Paraná	Pinhão		Rio Divisa			0		0						0	0	0	0
MBM	Herbarium sheet	143605	109429	161863	MBM0161863	Abruzzi, M.L.		1104					0	0	0		Solanaceae	Solanum	americanum	Mill.	Southern America	Brazil	Brazil	Rio Grande do Sul	Rio Grande		Estação Ecológica do Taím			0		0						0	0	0	0
MO	Herbarium sheet	15548	16062	4229374	MO-809226	Acevedo Rodríguez, P.		3140					5	1	1990		Solanaceae	Solanum	americanum	Mill.	Southern America	Caribbean	Virgin Islands (US)	St. John			Dirt road to Bordeaux Mountain, about 1.5 km from Center Line Road.	Sub-shrub about 1 m tall; fruits globose, turning from green to purple, about 5 mm in diameter.		18.329333	N	64.711271	W	DD		ARC	18°19'46' N, 64°42'41' W	18.329333	-64.711271	0	0
MO	Herbarium sheet	15561	16075	3855685	MO-809258	Acevedo Rodríguez, P.		4254		Siaca, A. & Silva, L.			19	2	1991		Solanaceae	Solanum	americanum	Mill.	Southern America	Caribbean	Virgin Islands (US)	St. John		Concordia	Coral Bay Quarter, near fresh water pond.	Erect herb to 50 cm tall; with many lateral branches. Calyx green; corolla white; anthers yellow; flowers reflexed.	Along pond.	18.343416	N	64.755606	W	DD		ARC	18°20'36' N, 64°45'20' W	18.343416	-64.755606	0	0
CR	Herbarium sheet	177487	136466	CR27825		Acosta, M.A.		s.n.					12	4	1938		Solanaceae	Solanum	americanum	Mill.	Southern America	Mesoamerica	Costa Rica	Guanacaste	Tilarán					0		0						0	0	0	0
F	Herbarium sheet	136927	103729	1536341		Acosta-Solís, M.		5351					16	8	1943		Solanaceae	Solanum	americanum	Mill.	Southern America	Western South America	Ecuador	Chimborazo		Sibambe	Hacienda La Carmela, estrivaciones inferiores de la Cord. Occ.			0		0						0	0	0	0					mortiño
F	Herbarium sheet	137056	103857	1543589		Acosta-Solís, M.		6055					3	10	1943		Solanaceae	Solanum	americanum	Mill.	Southern America	Western South America	Ecuador	Bolívar		Valle de Tablas	Cordillera Occidental	mui comun		0		0					Alt: 1270m	0	0	1270	0				1270
UPCB	Herbarium sheet	143282	109134	14651		Acra, L.A.		137					1	10	1986		Solanaceae	Solanum	americanum	Mill.	Southern America	Brazil	Brazil	Paraná	Curitiba		UFPR - Centro Politécnico	Erva de picada, flores alvescentes, frutos pretos quando maduros.		0		0						0	0	0	0
K	Herbarium sheet	136235	103237		K001155650	Adam, J.G.		20529					9	1	1965		Solanaceae	Solanum	americanum	Mill.	Africa	West Tropical Africa	Liberia	Nimba			Nimba Expedition		ruderale	0		0						0	0	0	0
MO	Herbarium sheet	167014	103237	2115459		Adam, J.G.		20529					9	1	1965		Solanaceae	Solanum	americanum	Mill.	Africa	West Tropical Africa	Liberia	Nimba			Nimba Expedition		ruderale	0		0						0	0	0	0
MO	Herbarium sheet	15426	15940	2015791	MO-809267	Adams, C.D.		6145					16	1	1960		Solanaceae	Solanum	americanum	Mill.	Southern America	Caribbean	Jamaica	Saint Andrew			19 Begonia Drive, Mona Heights.	Annual weed up to 2'; corolla white; stamens yellow.		18	N	76.75	W	DD		GEO-L	18°00' N, 76°45' W Alt: 60m	18	-76.75	60	0				60
BM	Herbarium sheet	129500	98253		BM001035086	Adams, C.D.		11774					20	10	1962		Solanaceae	Solanum	americanum	Mill.	Southern America	Caribbean	Jamaica	Manchester		Banana Ground		corolla white	on limestone rock in woodland	0		0					Alt: 1100m	0	0	1100	0	ca.			1100
QCA	Herbarium sheet	181637	139168		QCA184622	Adsersen, A.		174		Adsersen, H.			0	4	1977		Solanaceae	Solanum	americanum	Mill.	Southern America	Western South America	Ecuador	Galápagos	Isla Santa Cruz		(Indefatigable) old settlement near Colorado II	suffrutescent plant 1 m; fls white; frs black; common	meadow	0.32	S	90.23	W	DMS	2-5km	GAZ	0°32' S, 90°23' W Alt: 650m	-0.533333	-90.383333	650	0				650
QCA	Herbarium sheet	181636	139167		QCA184623	Adsersen, A.		506		Adsersen, H.			22	6	1974		Solanaceae	Solanum	americanum	Mill.	Southern America	Western South America	Ecuador	Galápagos	Fernandina		(Narborough), 2 km S of Camp crater (15)	uncommon shrub 60 cm; fls viole, anthers yellow	Psychotria scrub	0.23	S	91.35	W	DMS	2-5km	GAZ	0°23' S, 91°35' W Alt: 450m	-0.383333	-91.583333	450	0				450
USM	Herbarium sheet	33158	33024	208686		Aedo, C.		10790		Galán de Mera, A.			24	3	2005		Solanaceae	Solanum	americanum	Mill.	Southern America	Western South America	Peru	Lima	Canta	Yangas			borde de canal	11.687167	S	76.873333	W	DD		SPEC	11°41'14' S, 76°52'24' W Alt: 825 - 825m	-11.687167	-76.873333	825	825				825 - 825
VEN	Herbarium sheet	168355	129561	89417		Agostini, G.		1031		Agostini, T. de			1	3	1972		Solanaceae	Solanum	americanum	Mill.	Southern America	Northern South America	Venezuela	Falcón	Democracia	Burucia	alrededores de Burucia, quebrada Araguato, entre Cerro Pozo Azul y Cerro Moporal (Maporal)	hierba de tallos verdes; frutos verdes cuando inmaduros y morado negruzco cuando maduros; semillas blancas		10.52	N	70.18	W	DMS	2-5km	SPEC	10°52' N, 70°18' W Alt: 560 - 620m	10.866667	-70.3	560	620				560 - 620	yoco
JPB	Herbarium sheet	143279	109131	4180		Agra, M.F.		96					4	1	1979		Solanaceae	Solanum	americanum	Mill.	Southern America	Brazil	Brazil	Paraíba	João Pessoa			Erva Moura. flor alva. Subarbusto e arbusto ramificado inflorescência em umbelas, baga negra.		7.115	S	34.863056	W	DD		GAZ	7°06'54' S, 34°51'47' W Alt: 47 - 47m	-7.115	-34.863056	47	47				47 - 47
NY	Herbarium sheet	143672	109485	NY00669451	669451	Agra, M.F.		786					15	6	1989		Solanaceae	Solanum	americanum	Mill.	Southern America	Brazil	Brazil	Pernambuco	Recife		Dois Irmaos, Campus da UFRPE; próximo ao prédio do mestrado em botânica.	erva, anual e glabrescente; folhas membranceas; corola alva; anteras amarelas; baga globosa		8.0542	S	34.8808	W	DD		GAZ	8°03'15' S, 34°52'51' W	-8.0542	-34.8808	0	0
NY	Herbarium sheet	143666	109482	NY00669448	669448	Agra, M.F.		790					2	6	1989		Solanaceae	Solanum	americanum	Mill.	Southern America	Brazil	Brazil	Paraíba	Campina Grande		BR-PB	Erva Moura, terrestre, herbáceo. Erva rudeiral, anual, folhas mombránaceas, corola alva, anteras amarelas.		7.230833	S	35.881111	W	DD		GAZ	7°13'51' S, 35°52'52' W Alt: 551 - 551m	-7.230833	-35.881111	551	551				551 - 551
JPB	Herbarium sheet	143667	109482	15781		Agra, M.F.		790					2	6	1989		Solanaceae	Solanum	americanum	Mill.	Southern America	Brazil	Brazil	Paraíba	Campina Grande		BR-PB	Erva Moura, terrestre, herbáceo. Erva rudeiral, anual, folhas mombránaceas, corola alva, anteras amarelas.		7.230833	S	35.881111	W	DD		GAZ	7°13'51' S, 35°52'52' W Alt: 551 - 551m	-7.230833	-35.881111	551	551				551 - 551
NY	Herbarium sheet	143673	109486	NY00669452	669452	Agra, M.F.		792					16	7	1989		Solanaceae	Solanum	americanum	Mill.	Southern America	Brazil	Brazil	Paraíba	Riachao do Bacamarte			erva a subarbusto, anual; folhas membranaceas; corola alva, anteras amarelas		7.2483	S	35.6628	W	DD		GAZ	7°14'54' S, 35°39'46' W	-7.2483	-35.6628	0	0
PEUFR	Herbarium sheet	182391	109486	10038		Agra, M.F.		792					16	7	1989		Solanaceae	Solanum	americanum	Mill.	Southern America	Brazil	Brazil	Paraíba	Riachao do Bacamarte			erva a subarbusto, anual; folhas membranaceas; corola alva, anteras amarelas		7.2483	S	35.6628	W	DD		GAZ	7°14'54' S, 35°39'46' W	-7.2483	-35.6628	0	0
NY	Herbarium sheet	143670	109484	NY00669450	669450	Agra, M.F.		1108					26	2	1990		Solanaceae	Solanum	americanum	Mill.	Southern America	Brazil	Brazil	Paraíba	Joao Pessoa		Campus UFPB, prox. DSE.	Erva inerme; folhas membranáceas glabrescentes, corola alva, anteras amarelas, baga pequena globosa, negras na maturação.		7.963889	S	34.092078	W	DD		GAZ	7°57'50' S, 34°05'31' W Alt: 45 - 45m	-7.963889	-34.092078	45	45				45 - 45
JPB	Herbarium sheet	143671	109484	15783		Agra, M.F.		1108					26	2	1990		Solanaceae	Solanum	americanum	Mill.	Southern America	Brazil	Brazil	Paraíba	Joao Pessoa		Campus UFPB, prox. DSE.	Erva inerme; folhas membranáceas glabrescentes, corola alva, anteras amarelas, baga pequena globosa, negras na maturação.		7.963889	S	34.092078	W	DD		GAZ	7°57'50' S, 34°05'31' W Alt: 45 - 45m	-7.963889	-34.092078	45	45				45 - 45
NY	Herbarium sheet	143675	109488	NY00669454	669454	Agra, M.F.		1110					22	2	1990		Solanaceae	Solanum	americanum	Mill.	Southern America	Brazil	Brazil	Paraíba	Joao Pessoa		Campus da UFPB, próximo ao Departamento de Sistemática e Ecologia.	erva inerme; folhas membranceas, glabrescentes; corola alva; estamens com anteras amarelas; baga globosa, pequena, negrescente na maturacao		7.0992	S	34.8872	W	DD		GAZ	7°05'57' S, 34°53'14' W Alt: 45 - 45m	-7.0992	-34.8872	45	45				45 - 45
PEUFR	Herbarium sheet	182403	109488	10036		Agra, M.F.		1110					22	2	1990		Solanaceae	Solanum	americanum	Mill.	Southern America	Brazil	Brazil	Paraíba	Joao Pessoa		Campus da UFPB, próximo ao Departamento de Sistemática e Ecologia.	erva inerme; folhas membranceas, glabrescentes; corola alva; estamens com anteras amarelas; baga globosa, pequena, negrescente na maturacao		7.0992	S	34.8872	W	DD		GAZ	7°05'57' S, 34°53'14' W Alt: 45 - 45m	-7.0992	-34.8872	45	45				45 - 45
NY	Herbarium sheet	143674	109487	NY00669453	669453	Agra, M.F.		1114					15	7	1989		Solanaceae	Solanum	americanum	Mill.	Southern America	Brazil	Brazil	Paraíba	Campina Grande		Bairro do Catolé, próximo ao Clube Médico Campestre.	erva anual, ruderal; folhas membranaceas, glabrescentes; corola alva; anteras amarelas		7.2308	S	35.8808	W	DD		GAZ	7°13'51' S, 35°52'51' W	-7.2308	-35.8808	0	0
PEUFR	Herbarium sheet	201918	109487	10033		Agra, M.F.		1114					15	7	1989		Solanaceae	Solanum	americanum	Mill.	Southern America	Brazil	Brazil	Paraíba	Campina Grande		Bairro do Catolé, próximo ao Clube Médico Campestre.	erva anual, ruderal; folhas membranaceas, glabrescentes; corola alva; anteras amarelas		7.2308	S	35.8808	W	DD		GAZ	7°13'51' S, 35°52'51' W	-7.2308	-35.8808	0	0
NY	Herbarium sheet	143668	109483	NY00669449	669449	Agra, M.F.		1116					22	2	1990		Solanaceae	Solanum	americanum	Mill.	Southern America	Brazil	Brazil	Paraíba	Campina Grande		Riachão do Bacamarte Margens da BR.	Erva Moura. Terrestre, erva de flor alva. Erva a substrato anual, corola alva anteras amarelas.		7.230833	S	35.881111	W	DD		GAZ	7°13'51' S, 35°52'52' W Alt: 551 - 551m	-7.230833	-35.881111	551	551				551 - 551
JPB	Herbarium sheet	143669	109483	15780		Agra, M.F.		1116					22	2	1990		Solanaceae	Solanum	americanum	Mill.	Southern America	Brazil	Brazil	Paraíba	Campina Grande		Riachão do Bacamarte Margens da BR.	Erva Moura. Terrestre, erva de flor alva. Erva a substrato anual, corola alva anteras amarelas.		7.230833	S	35.881111	W	DD		GAZ	7°13'51' S, 35°52'52' W Alt: 551 - 551m	-7.230833	-35.881111	551	551				551 - 551
JPB	Herbarium sheet	143310	109162	18740		Agra, M.F.		1245					24	7	1990		Solanaceae	Solanum	americanum	Mill.	Southern America	Brazil	Brazil	Paraíba	João Pessoa		Cidade Universitária, 6 Km sudeste do centro de João Pessoa.	Mata Atlântica, vegetação latifoliada perenifolia, formada de árvores altas.Cultivado no horto do LTF. Ervas flores alvas, frutos negros.		7.95	S	34.883333	W	DD		GAZ	7°57'00' S, 34°53'00' W Alt: 30 - 40m	-7.95	-34.883333	30	40				30 - 40
JPB	Herbarium sheet	143311	109163	17730		Agra, M.F.		1292					3	6	1977		Solanaceae	Solanum	americanum	Mill.	Southern America	Brazil	Brazil	Paraíba	João Pessoa			Sustrato terrestre, herbáceo flores alvas. Planta rudeiral frutos enegrecidos.		7.115	S	34.863056	W	DD		GAZ	7°06'54' S, 34°51'47' W Alt: 47 - 47m	-7.115	-34.863056	47	47				47 - 47
JPB	Herbarium sheet	143317	109169	20400		Agra, M.F.		2111					1	10	1993		Solanaceae	Solanum	americanum	Mill.	Southern America	Brazil	Brazil	Paraíba	Areia					6.963333	S	35.691389	W	DD		GAZ	6°57'48' S, 35°41'29' W Alt: 618 - 618m	-6.963333	-35.691389	618	618				618 - 618
JPB	Herbarium sheet	143319	109171	21363		Agra, M.F.		3138					29	6	1994		Solanaceae	Solanum	americanum	Mill.	Southern America	Brazil	Brazil	Paraíba	Cabaceiras		Estrada para Boa Vista.	Arbusto ramificado; flores brancas; frutos diminutos.	Caatinga hiperxerofila, vegetação predominante de Cactácea, Bromeliaces e Mimosaceae. Solo argiloso.	7.489167	S	36.287222	W	DD		GAZ	7°29'21' S, 36°17'14' W Alt: 400 - 500m	-7.489167	-36.287222	400	500				400 - 500
JPB	Herbarium sheet	143323	109175	21761		Agra, M.F.		3892					18	1	1997		Solanaceae	Solanum	americanum	Mill.	Southern America	Brazil	Brazil	Paraíba	Maturéia		Pico do Jabre, Próximo à grande pedra que fica à direita, ca. de 50m, da sede da TELPA.	Erva delgada, ca. 60cm; flores diminutas; corola alva, reflexa, anteras amarelas.	Vegetação arbustivo-arbórea, semicaducifolia, subxerofítica, com elementos da caatinga e da mata úmida.	7.186111	S	35.431389	W	DD		GAZ	7°11'10' S, 35°25'53' W Alt: 800 - 1010m	-7.186111	-35.431389	800	1010				800 - 1010
JPB	Herbarium sheet	143327	109178	37815		Agra, M.F.		5784					13	4	2002		Solanaceae	Solanum	americanum	Mill.	Southern America	Brazil	Brazil	Paraíba	Maturéia		Pico do Jabre			0		0						0	0	0	0
MEXU	Herbarium sheet	137722	104324	1227355		Águilar M, G.		8184		Chambor, A. & Chancayun, C.			15	10	2003		Solanaceae	Solanum	americanum	Mill.	Northern America	North and Central Mexico	Mexico	Chiapas	Ocosingo		a 0.57 km al SO del crucero de Bonampak	hierba de 1 m; flor blanca	selva alta perturbada	16.4606	N	91.0833	W	DMS		SPEC	16°46'06' N, 91°08'33' W Alt: 340m	16.768333	-91.1425	340	0				340
INB	Herbarium sheet	51123	48525		CRI001576482	Aguilar, R.		1744					23	4	1993		Solanaceae	Solanum	americanum	Mill.	Southern America	Mesoamerica	Costa Rica	Puntarenas	Golfito	R.F. Golfo Dulce	Penínusal de Osa. La Palma, trocha La Tarde, 2 Km arriba unión Quebrada La Tarde con Río Rincón.	Hierba de 0.4 m. Hoja con envés morado. Flores blancas, anteras amarillas.		8.583333	N	83.5	W	DD		GAZ	8°35'00' N, 83°30' W Alt: 100 - 200m	8.583333	-83.5	100	200				100 - 200
US	Herbarium sheet	135792	102913	3427375		Aguon, C.		134					25	4	1982		Solanaceae	Solanum	americanum	Mill.	Pacific		Northern Mariana Islands	Tinian			500 m SE of Peipeinimaru		stone quarry area	14.986642	N	145.617074	E	DD		GAZ	14°59'12' N, 145°37'01' E Alt: 55m	14.986642	145.617074	55	0				55
MO	Herbarium sheet	143896	109636			Ahart, L.		4830					22	10	1984		Solanaceae	Solanum	americanum	Mill.	Northern America	North-Central U.S.A.	United States of America	California	Sutter County		On the south side of South Butte, Sutter Buttes, west of Marysville.	ends of stems ca. 1.5 m long; small flowers white and light purple.	Valley Grassland and Foothill Woodland	39.17767	N	121.81299	W	DD		GAZ	39°10'40' N, 121°48'47' W Alt: 150 - 500m	39.17767	-121.81299	150	500				150 - 500	Small-flowered Nightshade
NY	Herbarium sheet	164331	126571		759878	Ahart, L.		5440					9	11	1986		Solanaceae	Solanum	americanum	Mill.	Northern America	North-Central U.S.A.	United States of America	California	Butte County	Oroville Dam	about 1/10 of a mile S of the clay burrow for the Oroville Dam, 1/4 mile E of Larkin Road, about 6 miles SW of Oroville	annual, stems 1-6 dm long; common; flowers light purple	on dry red gravelly soil, on the bottom of a pond; valley grassland	39.474464	N	121.45343	W	DD	2-5km	GAZ	39°28' N, 121°27' W Alt: 36m	39.474464	-121.45343	36	0				36
JEPS	Herbarium sheet	179295	137621	JEPS95897	JEPS95897	Ahart, L.		8200					5	9	1999		Solanaceae	Solanum	americanum	Mill.	Northern America	North-Central U.S.A.	United States of America	California	Yuba County		on the disturbed area on the south side of Woodruff Lane, just west of Kimball Lane, about 5 miles (air) northeast of Marysville			39.2444	N	121.5111	W	DD		GAZ	39°14'40' N, 121°30'40' W Alt: 24m	39.2444	-121.5111	24	0	ca.			24
JEPS	Herbarium sheet	179001	137327	JEPS95803	JEPS95803	Ahart, L.		8261					18	9	1999		Solanaceae	Solanum	americanum	Mill.	Northern America	North-Central U.S.A.	United States of America	California	Butte County		about 2 miles north and 1/4 mile east of Honcut, Peter Ahart Ranch, Oroville, Peter Ahart Ranch, about 2 miles north and 1/4 mile east of Honcut, about 12 miles south of Oroville			39.3599	N	121.5297	W	DD		GAZ	39°21'36' N, 121°31'47' W Alt: 30m	39.3599	-121.5297	30	0	ca.			30
JEPS	Herbarium sheet	179002	137327	JEPS95877	JEPS95877	Ahart, L.		8261					18	9	1999		Solanaceae	Solanum	americanum	Mill.	Northern America	North-Central U.S.A.	United States of America	California	Butte County		about 2 miles north and 1/4 mile east of Honcut, Peter Ahart Ranch, Oroville, Peter Ahart Ranch, about 2 miles north and 1/4 mile east of Honcut, about 12 miles south of Oroville			39.3599	N	121.5297	W	DD		GAZ	39°21'36' N, 121°31'47' W Alt: 30m	39.3599	-121.5297	30	0	ca.			30
JEPS	Herbarium sheet	179003	137329	JEPS95793	JEPS95793	Ahart, L.		8319					28	10	1999		Solanaceae	Solanum	americanum	Mill.	Northern America	North-Central U.S.A.	United States of America	California	Butte County		about 1 mile southeast of Ord Ferry Ord Ferry, Chico, northwest of Parrott Landing, about 1 mile southeast of Ord Ferry, about 2 miles southeast of Ordbend, about 12 miles (air) southwest of Chico			39.5909	N	121.9576	W	DD		GAZ	39°35'27' N, 121°57'27' W Alt: 32m	39.5909	-121.9576	32	0	ca.			32
JEPS	Herbarium sheet	179004	137329	JEPS95810	JEPS95810	Ahart, L.		8319					28	10	1999		Solanaceae	Solanum	americanum	Mill.	Northern America	North-Central U.S.A.	United States of America	California	Butte County		about 1 mile southeast of Ord Ferry Ord Ferry, Chico, northwest of Parrott Landing, about 1 mile southeast of Ord Ferry, about 2 miles southeast of Ordbend, about 12 miles (air) southwest of Chico			39.5909	N	121.9576	W	DD		GAZ	39°35'27' N, 121°57'27' W Alt: 32m	39.5909	-121.9576	32	0	ca.			32
JEPS	Herbarium sheet	179005	137331	JEPS110296	JEPS110296	Ahart, L.		13296					11	9	2006		Solanaceae	Solanum	americanum	Mill.	Northern America	North-Central U.S.A.	United States of America	California	Butte County		South edge of the North Fork of the Feather River, north side of Highway 70, about 1/8 mile west of the Poe Dam, about 3/4 mile northeast of Pulga, about 21 miles (air) northeast of Oroville			39.80722	N	121.43667	W	DD		GAZ	39°48'26' N, 121°26'12' W Alt: 431m	39.80722	-121.43667	431	0	ca.			431
JEPS	Herbarium sheet	179006	137332	JEPS110130	JEPS110130	Ahart, L.		13377					28	9	2006		Solanaceae	Solanum	americanum	Mill.	Northern America	North-Central U.S.A.	United States of America	California	Butte County		On the east side of the North Fork of the Feather River, on the west side of Highway 70, about 50 yards southwest of the Shady Rest Area south of the Arch Rock Tunnel			39.8475	N	121.39472	W	DD		GAZ	39°50'51' N, 121°23'41' W Alt: 445m	39.8475	-121.39472	445	0	ca.			445
JEPS	Herbarium sheet	179007	137333	JEPS115053	JEPS115053	Ahart, L.		14573					11	3	2007		Solanaceae	Solanum	americanum	Mill.	Northern America	North-Central U.S.A.	United States of America	California	Butte County		Below the high water line of Lake Oroville, about 1/2 mile east of the Power House below Kunckle Reservoir, about 3/4 mile north of the Lime Saddle Campground, about 5 1/4 miles (air) southeast of Paradise			39.69639	N	121.56639	W	DD		GAZ	39°41'47' N, 121°33'59' W Alt: 257m	39.69639	-121.56639	257	0	ca.			257
JEPS	Herbarium sheet	179101	137427	JEPS115144	JEPS115144	Ahart, L.		16540					12	11	2009		Solanaceae	Solanum	americanum	Mill.	Northern America	North-Central U.S.A.	United States of America	California	Mendocino County		On the south side of the Russian River, below the high water line of Lake Mendocino, about 200 yards south of Highway 20			39.23639	N	123.16195	W	DD		GAZ	39°14'11' N, 123°09'43' W Alt: 230m	39.23639	-123.16195	230	0	ca.			230
JEPS	Herbarium sheet	179273	137599	JEPS117391	JEPS117391	Ahart, L.		17296		Dittes, J.			4	10	2010		Solanaceae	Solanum	americanum	Mill.	Northern America	North-Central U.S.A.	United States of America	California	Tehama County		Along Toomes Creek, Toomes Creek at Tehama-Vina Road crossing, 1.2 miles (air) east of the Sacramento River, 3.4 miles (air) southeast of Los Molinos (High School), 3.0 miles (air) northwest of Vina			39.974724	N	122.076385	W	DD		GAZ	39°58'29' N, 122°04'35' W Alt: 57m	39.974724	-122.076385	57	0	ca.			57
JEPS	Herbarium sheet	179008	137334	JEPS119632	JEPS119632	Ahart, L.		18185					14	6	2012		Solanaceae	Solanum	americanum	Mill.	Northern America	North-Central U.S.A.	United States of America	California	Butte County		South of CARD community, Lower Bidwell Park, Chico.			39.733611	N	121.832972	W	DD		SPEC	39°44'01' N, 121°49'59' W Alt: 62m	39.733611	-121.832972	62	0	ca.			62
JEPS	Herbarium sheet	179009	137335	JEPS119911	JEPS119911	Ahart, L.		18514					20	10	2012		Solanaceae	Solanum	americanum	Mill.	Northern America	North-Central U.S.A.	United States of America	California	Butte County		On the north side of Big Chico Creek, south of Table 34, west of Cedar Grove, Lower Bidwell Park, Chico.			39.742806	N	121.817472	W	DD		SPEC	39°44'34' N, 121°49'03' W Alt: 68m	39.742806	-121.817472	68	0	ca.			68
JEPS	Herbarium sheet	179014	137340	JEPS120808	JEPS120808	Ahart, L.		19082					1	10	2013		Solanaceae	Solanum	americanum	Mill.	Northern America	North-Central U.S.A.	United States of America	California	Colusa County		Strand of east Park Reservoir, about 2.5 air miles Se of Stonyford, about 2.5 miles NW of Lodoga, about 10 air miles NW of Sites.			39.334778	N	122.518333	W	DD		GAZ	39°20'05' N, 122°31'06' W Alt: 364m	39.334778	-122.518333	364	0	ca.			364
JEPS	Herbarium sheet	179010	137336	JEPS120606	JEPS120606	Ahart, L.		19248					13	11	2013		Solanaceae	Solanum	americanum	Mill.	Northern America	North-Central U.S.A.	United States of America	California	Butte County		Below the high water line of Lake Oroville, along the sides of Sucker Creek, about 30 yards north of the South Fork of the Feather River, about 1/4 mile northwest of the Ponderosa Dam.			39.549861	N	121.311972	W	DD		GAZ	39°33'00' N, 121°18'43' W Alt: 244m	39.549861	-121.311972	244	0	ca.			244
JEPS	Herbarium sheet	179011	137337	JEPS121889	JEPS121889	Ahart, L.		19911					17	11	2014		Solanaceae	Solanum	americanum	Mill.	Northern America	North-Central U.S.A.	United States of America	California	Butte County		Just below the high water line of Lake Oroville, about 50 yards west of the enterprise Boat Launch Area, about 11 miles (air) northeast of Oroville.			39.542139	N	121.357972	W	DD		SPEC	39°32'32' N, 121°21'29' W Alt: 253m	39.542139	-121.357972	253	0	ca.			253
JEPS	Herbarium sheet	179012	137338	JEPS124332	JEPS124332	Ahart, L.		20562					20	10	2015		Solanaceae	Solanum	americanum	Mill.	Northern America	North-Central U.S.A.	United States of America	California	Butte County		About half way of and east of One Mile Pond, about 6 miles (air) east of Biggs.			39.426139	N	121.624833	W	DD		GAZ	39°25'34' N, 121°37'29' W Alt: 26m	39.426139	-121.624833	26	0	ca.			26
JEPS	Herbarium sheet	179013	137339	JEPS124146	JEPS124146	Ahart, L.		20631					7	11	2015		Solanaceae	Solanum	americanum	Mill.	Northern America	North-Central U.S.A.	United States of America	California	Butte County		About a...&gt, mile southwest of the parking area at the end of Old Highway Alternate 40, strand of Lake Oroville, about 4 miles (air) south of Highway 70, about 8 miles (air) southeast of Paradise.			39.679139	N	121.497806	W	DD		SPEC	39°40'45' N, 121°29'52' W Alt: 231m	39.679139	-121.497806	231	0	ca.			231
RB	Herbarium sheet	171333	131960		RB00464209	Ahumada, O.		1085					20	10	1977		Solanaceae	Solanum	americanum	Mill.	Southern America	Southern South America	Argentina	Corrientes			Dep. Esquina. Ayo. Barrancas y Ruta 126.	Flores blancas. Borde de bosque.		30.2118	S	59.068608	W	DD	2-5km	GAZ	30°13' S, 59°04' W	-30.2118	-59.068608	0	0
AD	Herbarium sheet	166465	128284	AD98540140		Albrecht, D.E.		738					17	9	1984		Solanaceae	Solanum	americanum	Mill.	Asia-Tropical	Australia	Australia	New South Wales			Saltwater Creek camping ground, S of Eden			37.169444	S	150	E	DD	2-5km	GAZ	37°10' S, 150°00' E	-37.169444	150	0	0
MEL	Herbarium sheet	166679	128284		MEL0671416A	Albrecht, D.E.		738					17	9	1984		Solanaceae	Solanum	americanum	Mill.	Asia-Tropical	Australia	Australia	New South Wales			Saltwater Creek camping ground, S of Eden			37.169444	S	150	E	DD	2-5km	GAZ	37°10' S, 150°00' E	-37.169444	150	0	0
UFP	Herbarium sheet	143821	109629	20349	UFP020349	Albuquerque, A.L.		s.n.					24	11	1997		Solanaceae	Solanum	americanum	Mill.	Southern America	Brazil	Brazil	Pernambuco	Jaboatão dos Guararapes		Prazeres	Flor pequena, branca, estames amarelos, fruto verde, quando maduro preto. DESC:Flor pequena, branca, estames amarelos, fruto verde, quando maduro preto.;		0		0						0	0	0	0
INPA	Herbarium sheet	143582	109411	143090	INPA0143090	Albuquerque, J.M. de	INPA	143090					0	0	0		Solanaceae	Solanum	americanum	Mill.	Southern America	Brazil	Brazil	Amazonas	Manaus		Campus do INPA., Laboratório de sementes do INPA.	Plântula de erva invasora. Cotilédones lanceolados, caulículo teretiforme, folhas alternas, simples, sistema radicular bastante delicado.	Solo de areia lavada para experimento.	0		0						0	0	0	0
INPA	Herbarium sheet	143583	109412	143091	INPA0143091	Albuquerque, J.M. de	INPA	143091					0	0	0		Solanaceae	Solanum	americanum	Mill.	Southern America	Brazil	Brazil	Amazonas	Manaus		Manaus-Itacoatiara km 12, Margem estr. Manaus-Itacoatiara, km 12.	Erva invasora, bastante ramificada, folhas ovado-agudas, frutos baga sementesub-reniforme.	Solo arenoso, terra firme.	0		0						0	0	0	0
AD	Herbarium sheet	165491	127468	AD98645460		Alcock, C.R.		4454					5	11	1973		Solanaceae	Solanum	americanum	Mill.	Asia-Tropical	Australia	Australia	Queensland	Brisbane		Wilsdon, N suburb of Brisbane			27.466667	S	153.016667	E	DD	2-5km	GAZ	27°28' S, 153°01' E	-27.466667	153.016667	0	0
AD	Herbarium sheet	165487	127464	AD98640319		Alcock, C.R.		8588					15	7	1981		Solanaceae	Solanum	americanum	Mill.	Asia-Tropical	Australia	Australia	Queensland	Goondiwindi		Yelarbon, roadside, 60 km E of Goondiwindie			28.566667	S	150.75	E	DD	2-5km	GAZ	28°34' S, 150°44' E	-28.566667	150.75	0	0
AD	Herbarium sheet	165490	127467	AD98645446		Alcock, C.R.		8594					30	7	1981		Solanaceae	Solanum	americanum	Mill.	Asia-Tropical	Australia	Australia	Queensland	Bundaberg		Gin Gin, on Bruce Highway, rest area some 1.6 km N of the town			25	S	151.95	E	DD	2-5km	GAZ	25°00' S, 151°57' E	-25	151.95	0	0
AD	Herbarium sheet	165486	127463	AD98640315		Alcock, C.R.		8665					18	8	1981		Solanaceae	Solanum	americanum	Mill.	Asia-Tropical	Australia	Australia	Queensland			Atherton Tablelands E of Cairns, Tinaroo Reserve			0		0						0	0	0	0
AD	Herbarium sheet	166553	128349	AD98645445		Alcock, C.R.		8741					14	9	1981		Solanaceae	Solanum	americanum	Mill.	Asia-Tropical	Australia	Australia	New South Wales	Wollongong		Bulli: coast, S of Sydney			34.333333	S	150.916667	E	DD	2-5km	GAZ	34°20' S, 150°55' E	-34.333333	150.916667	0	0
NSW	Herbarium sheet	166732	128349		NSW568548	Alcock, C.R.		8741					14	9	1981		Solanaceae	Solanum	americanum	Mill.	Asia-Tropical	Australia	Australia	New South Wales	Wollongong		Bulli: coast, S of Sydney			34.333333	S	150.916667	E	DD	2-5km	GAZ	34°20' S, 150°55' E	-34.333333	150.916667	0	0
MO	Herbarium sheet	136630	103570	6401293		Alcock, C.R.		11266					30	6	1993		Solanaceae	Solanum	americanum	Mill.	Asia-Tropical	Australia	Australia	Queensland			Brookvale Park, 8km N of Oakley		land planted to native species	27.26	S	151.4	E	DMS		SPEC	27°26' S, 151°40' E	-27.433333	151.666667	0	0
AD	Herbarium sheet	165082	103570	AD99351171		Alcock, C.R.		11266					30	6	1993		Solanaceae	Solanum	americanum	Mill.	Asia-Tropical	Australia	Australia	Queensland			Brookvale Park, 8km N of Oakley		land planted to native species	27.26	S	151.4	E	DMS		SPEC	27°26' S, 151°40' E	-27.433333	151.666667	0	0
AD	Herbarium sheet	165512	127489	AD99351172		Alcock, C.R.		11267					30	6	1993		Solanaceae	Solanum	americanum	Mill.	Asia-Tropical	Australia	Australia	Queensland	Toowoomba		Brookvale Park, some 8 km N of Oakley			27.433333	S	151.666667	E	DD	2-5km	GAZ	27°26' S, 151°40' E	-27.433333	151.666667	0	0
AD	Herbarium sheet	166568	128359	AD99351178		Alcock, C.R.		11273					30	6	1993		Solanaceae	Solanum	americanum	Mill.	Asia-Tropical	Australia	Australia	Queensland	Toowoomba		Creek bank some 20 km SW of Millerran			27.883333	S	151.266667	E	DD	2-5km	GAZ	27°53' S, 151°16' E	-27.883333	151.266667	0	0
CANB	Herbarium sheet	166569	128359	CANB523754.1		Alcock, C.R.		11273					30	6	1993		Solanaceae	Solanum	americanum	Mill.	Asia-Tropical	Australia	Australia	Queensland	Toowoomba		Creek bank some 20 km SW of Millerran			27.883333	S	151.266667	E	DD	2-5km	GAZ	27°53' S, 151°16' E	-27.883333	151.266667	0	0
MEXU	Herbarium sheet	137850	104442	406374		Alcorn, J.B.		2347					23	12	1978		Solanaceae	Solanum	americanum	Mill.	Northern America	North and Central Mexico	Mexico	Veracruz	Tantoyuca	Potrero Primero			bosque tropical perennifolio; dooryard	0		0						0	0	0	0					wal ts'ok	Huastec
CAL	Herbarium sheet	173150	133274			Alexande, E.		41					0	3	1916		Solanaceae	Solanum	americanum	Mill.	Asia-Tropical	Indian Subcontinent	India	Arunachal Pradesh	Lohit		Lohit valley road			27.940523	N	96.137746	E	DD	>20km	GAZ	27°56'26' N, 96°08'16' E	27.940523	96.137746	0	0
CAL	Herbarium sheet	173152	133276			Alexande, E.		43					0	3	1916		Solanaceae	Solanum	americanum	Mill.	Asia-Tropical	Indian Subcontinent	India	Arunachal Pradesh	Lohit		Lohit valley road			27.940523	N	96.137746	E	DD	>20km	GAZ	27°56'26' N, 96°08'16' E	27.940523	96.137746	0	0
CAL	Herbarium sheet	173151	133275			Alexande, E.		52					0	3	1916		Solanaceae	Solanum	americanum	Mill.	Asia-Tropical	Indian Subcontinent	India	Arunachal Pradesh	Lohit		Lohit valley road			27.940523	N	96.137746	E	DD	>20km	GAZ	27°56'26' N, 96°08'16' E	27.940523	96.137746	0	0
MO	Herbarium sheet	118935	93965	3778433	MO-1387244	Alexiades, M.		850052					30	10	1985		Solanaceae	Solanum	americanum	Mill.	Southern America	Western South America	Peru	Madre de Dios	Tambopata		Zona Reservada de Tambopata. Espacios abiertos, pastizales, huertos, etc.	Arbusto, 1-2 m de alto. Hojas simples, lanceoladas, hasta 5 cm de largo, 1 cm de ancho. Flores blancas, 5 petalos, 4 mm de diametro, en pequeños racimos. Bayas carnosas, negros, redondos, 5 mm de diametro. Las Hojas maceradas se aplican sobre afecciones dermicas causadas por parasitos.		12.997114	S	69.597025	W	DD		GAZ	12°59'50' S, 69°35'49' W Alt: 250m	-12.997114	-69.597025	250	0				250
CR	Herbarium sheet	177116	136135			Alfaro, E.		3517					4	12	2000		Solanaceae	Solanum	americanum	Mill.	Southern America	Mesoamerica	Costa Rica	Cartago	Paraíso		Distr. Orori, 2 km después de Orosí hacia Tapantí.			9.797186	N	83.849242	W	DD	<2km	SPEC	9°47'50' N, 83°50'57' W Alt: 1070 - 1070m	9.797186	-83.849242	1070	1070				1070 - 1070
CHR	Herbarium sheet	107411	88234		CHR8954	Allan, H.H.		s.n.			holotype	Solanum pachystylum Polg.	0	1	1938		Solanaceae	Solanum	americanum	Mill.	Australasia	New Zealand	New Zealand	North Island	Auckland	Mt. Wellington	Mt. Wellington, near Auckland, Plant Research Station			0		0						0	0	0	0
CHR	Herbarium sheet	107412	88234		CHR8954B	Allan, H.H.		s.n.			isotype	Solanum pachystylum Polg.	0	1	1938		Solanaceae	Solanum	americanum	Mill.	Australasia	New Zealand	New Zealand	North Island	Auckland	Mt. Wellington	Mt. Wellington, near Auckland, Plant Research Station			0		0						0	0	0	0
CHR	Herbarium sheet	107413	88234		CHR8954A	Allan, H.H.		s.n.			isotype	Solanum pachystylum Polg.	0	1	1938		Solanaceae	Solanum	americanum	Mill.	Australasia	New Zealand	New Zealand	North Island	Auckland	Mt. Wellington	Mt. Wellington, near Auckland, Plant Research Station			0		0						0	0	0	0
US	Herbarium sheet	147915	112897	2025319		Allard, H.A.		22042					30	10	1949		Solanaceae	Solanum	americanum	Mill.	Southern America	Western South America	Peru	San Martín	Tingo Maria		Along the Huallaga River on right bank, Tingo Maria			0		0					Alt: 625 - 1100m	0	0	625	1100				625 - 1100
US	Herbarium sheet	147911	112893	2025499		Allard, H.A.		22459					2	2	1950		Solanaceae	Solanum	americanum	Mill.	Southern America	Western South America	Peru	Loreto	Maynas	Santa Maria	about 25km below Yurimaguas on Rio Huallaga, at Santa Maria Rubber Corporation planting on Huallaga river, near [Allard] 22442	flowers white		0		0					Alt: 150m	0	0	150	0				150
CANB	Herbarium sheet	165683	127660	CANB7886.1		Allen, G.H.		s.n.					7	9	1937		Solanaceae	Solanum	americanum	Mill.	Asia-Tropical	Australia	Australia	Queensland	Lockyer Valley		S.A.C. [State Agricultural College] Lawes.			27.5667	S	152.3333	E	DD	<2km	GAZ	27°34'00' S, 152°20'00' E	-27.5667	152.3333	0	0
MO	Herbarium sheet	143898	109638	1191710	MO-558178	Allen, P.H.		876					5	10	1938		Solanaceae	Solanum	americanum	Mill.	Southern America	Mesoamerica	Panama	Darién			Vicinity of Boca de Cupe	herb 1m; flowers white		8.05	N	77.333333	W	DD		SPEC	8°03'00' N, 77°20'00' W Alt: 40m	8.05	-77.333333	40	0				40
P	Herbarium sheet	23927	24885		P00209527	Allorge, L.		2632		Rakotozafy, A.			9	2	2001		Solanaceae	Solanum	americanum	Mill.	Africa	Western Indian Ocean	Madagascar	Fianarantsoa	Fianarantsoa Rural	Fianarantsoaoa	Fianarantsoa, sur talus	Plante de 50 cm de haut à fleurs blanches et étamines saillantes jaunes; fruits sphériques noirs.		21.26	S	47.05	E	DMS		GAZ	21°26' S, 47°05' E	-21.433333	47.083333	0	0
RB	Herbarium sheet	170865	131533	168946	RB00464349	Almeida de Jesus, J.		1495					25	4	1972		Solanaceae	Solanum	americanum	Mill.	Southern America	Brazil	Brazil	Rio de Janeiro	Guanabara	Grumarin		erva restreira de flores e botões verdes	planta sobre pedras	0		0					Alt: 25m	0	0	25	0	ca.			25
RB	Herbarium sheet	170893	131561	151766	RB00464274	Almeida, J.A.		451					10	4	1972		Solanaceae	Solanum	americanum	Mill.	Southern America	Brazil	Brazil	Rio de Janeiro	Guanabara	Lagoa Marapendi	estrada do Autodromo	flores brancas; frutos verdes	tererno arenoso, alagado	0		0						0	0	0	0					erva moura
RB	Herbarium sheet	171370	131997		RB00464205	Almeida, J.A.		1969					28	9	1972		Solanaceae	Solanum	americanum	Mill.	Southern America	Brazil	Brazil	Rio de Janeiro	Rio de Janeiro		Barra de Guaratiba, Via Rio-Santos, margem da estrada.	Planta de 30 cm; cálice verde, pétalas brancas e anteras amarelas.		0		0						0	0	0	0
MO	Herbarium sheet	118936	93966	5774147	MO-1338370	Almeida, S.S. de		665		Cordeiro, M.			1	9	1991		Solanaceae	Solanum	americanum	Mill.	Southern America	Brazil	Brazil	Roraima			Da Amazônia. Serra do Surucucu. Savana arbustiva no platô. Solo encharcado escuro.	Erva escandante 60 cm. Flor com corola lilás e estames amarelados. Fruto imaturo verde e maduro escuro.		0		0						0	0	0	0
INPA	Herbarium sheet	143591	93966	212876	INPA0212876	Almeida, S.S. de		665		Cordeiro, M.			1	9	1991		Solanaceae	Solanum	americanum	Mill.	Southern America	Brazil	Brazil	Roraima			Da Amazônia. Serra do Surucucu. Savana arbustiva no platô. Solo encharcado escuro.	Erva escandante 60 cm. Flor com corola lilás e estames amarelados. Fruto imaturo verde e maduro escuro.		0		0						0	0	0	0
HAMAB	Herbarium sheet	143592	93966	11955		Almeida, S.S. de		665		Cordeiro, M.			1	9	1991		Solanaceae	Solanum	americanum	Mill.	Southern America	Brazil	Brazil	Roraima			Da Amazônia. Serra do Surucucu. Savana arbustiva no platô. Solo encharcado escuro.	Erva escandante 60 cm. Flor com corola lilás e estames amarelados. Fruto imaturo verde e maduro escuro.		0		0						0	0	0	0
MO	Herbarium sheet	118937	93967	3655783	MO-1387243	Alonso G, P.		19					22	1	1982		Solanaceae	Solanum	americanum	Mill.	Southern America	Northern South America	Venezuela	Miranda			Dt. Sucre, Municip. Petere, El Clavito. Zona muy alterada por construcción, sabana con vegetación escasa.	Plantas herbáceas, 1 m o mas de alto; flores blancas, pequeñas y frutos que se vuelven negros.		10.48333	N	66.86666	W	DD		GAZ	10°29'00' N, 66°52'00' W Alt: 1200m	10.48333	-66.86666	1200	0				1200
MEXU	Herbarium sheet	137724	104326	986817		Álvarez M, D.		303					25	8	1997		Solanaceae	Solanum	americanum	Mill.	Northern America	North and Central Mexico	Mexico	Campeche	Calakmul	Ejido Narciso Mendoza	a 1 km del poblado, carretera Xpujil-Narciso	hierba de 50 cm; flor blanca; fruto verde inmaduro	secundaria de selva baja subcaducifolia	18.142	N	89.271	W	DMS		SPEC	18°14'20' N, 89°27'10' W Alt: 250m	18.238889	-89.452778	250	0				250
MO	Herbarium sheet	147832	104326	5768189	MO-566565	Álvarez M, D.		303					25	8	1997		Solanaceae	Solanum	americanum	Mill.	Northern America	North and Central Mexico	Mexico	Campeche	Calakmul	Ejido Narciso Mendoza	a 1 km del poblado, carretera Xpujil-Narciso	hierba de 50 cm; flor blanca; fruto verde inmaduro	secundaria de selva baja subcaducifolia	18.142	N	89.271	W	DMS		SPEC	18°14'20' N, 89°27'10' W Alt: 250m	18.238889	-89.452778	250	0				250
MEXU	Herbarium sheet	137735	104337	1160711		Álvarez M, D.		4038		Ramírez, A.			19	2	2003		Solanaceae	Solanum	americanum	Mill.	Northern America	North and Central Mexico	Mexico	Campeche	Calakmul		a 5.5 km al SE del ejido La Moza camino a San Antonio Soda	hierba de 0.60 m; flores b	selva baja subcaducifolia	18.2842	N	89.0935	W	DMS		SPEC	18°28'42' N, 89°09'35' W Alt: 154m	18.478333	-89.159722	154	0				154
MEXU	Herbarium sheet	137736	104338	1168443		Álvarez M, D.		8726		Ramírez, A.			2	4	2004		Solanaceae	Solanum	americanum	Mill.	Northern America	North and Central Mexico	Mexico	Campeche	Hopelchén		3.86 km al E de X-Canha	hierba de 0.6 m; flores blancas; frutos verdes	veg. secundaria a orilla de laguna	19.0624	N	89.1744	W	DMS		SPEC	19°06'24' N, 89°17'44' W Alt: 137m	19.106667	-89.295556	137	0				137
MEXU	Herbarium sheet	137728	104330	1178423		Álvarez M, D.		11053		Ramiriz, A.; Ramos, C.H. & Martínez S, E.M.			12	6	2005		Solanaceae	Solanum	americanum	Mill.	Northern America	North and Central Mexico	Mexico	Quintana Roo	José María Morelos	Xnoh Cruz	a 2.5 km al SO			19.3515	N	89.1041	W	DMS		SPEC	19°35'15' N, 89°10'41' W Alt: 110m	19.5875	-89.178056	110	0				110
HAJB	Herbarium sheet	172351	132735			Álvarez, A.		s.n.					0	4	1972		Solanaceae	Solanum	americanum	Mill.	Southern America	Caribbean	Cuba	Guantánamo		Palenque	cerca de Cayo Fortuna		sabana humeda	0		0					Alt: 300m	0	0	300	0				300
W	Herbarium sheet	155174	119038	1957-0005057		Álvarez, R.		343					4	1	1945		Solanaceae	Solanum	americanum	Mill.	Southern America	Southern South America	Argentina	Buenos Aires	Tigre		R. de Millers			34.427012	S	58.575172	W	DD	2-5km	GAZ	34°26' S, 58°35' W	-34.427012	-58.575172	0	0
US	Herbarium sheet	27366	28020	3311707		Alverson, W.S.		3856		Tuxill, J.L.			5	8	1994		Solanaceae	Solanum	americanum	Mill.	Southern America	Mesoamerica	Costa Rica	Puntarenas			Monteverde. In village along road from Pension Manakin heading towards the dump.	Sprawling herb, 0.75 m high, strong solanaceous odor, flowers small, white, pendant with yellow anthers, fruits green, maturing black, pendant.	Growing in moderate shade in light gap in secondary forest.	10.3	N	84.8	W	DD		SPEC	10°18' N, 84°48' W Alt: 1400m	10.3	-84.8	1400	0				1400
RB	Herbarium sheet	171346	131973		RB00519897	Alves, E.M.		493					8	7	2006		Solanaceae	Solanum	americanum	Mill.	Southern America	Brazil	Brazil	Paraná	Querência do Norte		Ilha Mexerica, Trilha Beira Rio.	Herbácea até 0,6 m de alt., flores brancas, frutos verdes		0		0						0	0	0	0
RB	Herbarium sheet	171268	131895		RB01188847	Amaral, A.		418					11	4	1999		Solanaceae	Solanum	americanum	Mill.	Southern America	Brazil	Brazil	Mato Grosso do Sul	Bataguassu		Margem direita do Rio Paraná.			21.384	S	52.0312	W	DMS	<2km	SPEC	21°38'40' S, 52°03'12' W	-21.644444	-52.053333	0	0
[truncated: 22,944 more rows]
